# Supplementary material for: Complex regulatory networks influence pluripotent cell state transitions in human iPSCs
Source: Nat Commun. 2024 Feb 23;15:1664. doi: 10.1038/s41467-024-45506-6 (PMC10891157; doi:10.1038/s41467-024-45506-6)
Supplement: Supplementary file 6 — Supplemental Data 3 [file 41467_2024_45506_MOESM6_ESM.xlsx]

## Sheet: table_s3_v02
Gene ID	Gene Name	Formative Population Expression (TPM)	Primed Population Expression (TPM)
ENSG00000273338.1_6	AC103591.3	11.0771	5.56143
ENSG00000243709.1_7	LEFTY1	7.23214	3.875
ENSG00000142694.6_3	EVA1B	4.225	2.27143
ENSG00000185338.6_5	SOCS1	4.42286	2.40714
ENSG00000139318.8_6	DUSP6	39.0993	22.6536
ENSG00000149798.5_4	CDC42EP2	2.93786	1.77786
ENSG00000222041.11_5	CYTOR	2.51071	1.52929
ENSG00000137331.12_5	IER3	11.6479	7.48214
ENSG00000187193.9_5	MT1X	58.3	37.6529
ENSG00000133636.11_4	NTS	9.36357	6.05071
ENSG00000138166.6_4	DUSP5	6.52143	4.21643
ENSG00000244405.8_7	ETV5	8.89429	5.78929
ENSG00000203778.8_4	FAM229B	6.02714	3.96143
ENSG00000105499.14_6	PLA2G4C	7.41857	4.95357
ENSG00000241860.7_8	AL627309.5	5.20786	3.48929
ENSG00000172216.6_4	CEBPB	2.75286	1.845
ENSG00000143632.14_4	ACTA1	4.20286	2.83
ENSG00000187678.9_6	SPRY4	12.0514	8.17929
ENSG00000144824.21_8	PHLDB2	4.70357	3.22143
ENSG00000169860.7_4	P2RY1	8.01286	5.52643
ENSG00000167705.12_6	RILP	2.50714	1.74643
ENSG00000163032.12_5	VSNL1	14.5093	10.1429
ENSG00000139433.10_6	GLTP	7.19214	5.075
ENSG00000115963.13_4	RND3	15.5864	11.0157
ENSG00000234787.8_7	LINC00458	5.53429	3.91714
ENSG00000138772.13_6	ANXA3	7.65143	5.42643
ENSG00000175602.4_4	CCDC85B	9.46143	6.72071
ENSG00000175832.13_6	ETV4	16.5857	11.8893
ENSG00000144730.18_5	IL17RD	6.75857	4.88
ENSG00000244479.7_8	OR2A1-AS1	6.76214	4.92071
ENSG00000163694.15_6	RBM47	11.955	8.76071
ENSG00000196187.12_7	TMEM63A	6.68643	4.90429
ENSG00000105825.14_7	TFPI2	2.905	2.14143
ENSG00000135269.18_5	TES	10.3707	7.64929
ENSG00000135272.11_5	MDFIC	2.41857	1.78571
ENSG00000100526.20_6	CDKN3	22.5764	16.7014
ENSG00000185668.8_5	POU3F1	2.61929	1.93857
ENSG00000154096.14_8	THY1	64.3343	47.7464
ENSG00000125731.13_6	SH2D3A	3.32714	2.47714
ENSG00000260528.5_8	FAM157C	4.10214	3.06214
ENSG00000275832.5_4	ARHGAP23	6.28571	4.69857
ENSG00000171451.14_6	DSEL	2.40286	1.79786
ENSG00000196542.8_3	SPTSSB	4.82357	3.62929
ENSG00000224557.7_3	HLA-DPB2	3.71214	2.80857
ENSG00000111057.11_7	KRT18	120.616	91.5443
ENSG00000166347.19_6	CYB5A	59.2507	45.0071
ENSG00000101665.9_5	SMAD7	3.22786	2.455
ENSG00000230798.5_7	FOXD3-AS1	44.205	33.8243
ENSG00000186297.12_7	GABRA5	3.77857	2.89357
ENSG00000100604.13_6	CHGA	12.0157	9.20214
ENSG00000244198.7_8	ARHGEF35-AS1	11.2693	8.69929
ENSG00000154310.17_7	TNIK	5.62714	4.34571
ENSG00000138814.17_7	PPP3CA	8.62643	6.72643
ENSG00000132423.12_6	COQ3	5.83929	4.57214
ENSG00000076662.10_6	ICAM3	5.73214	4.48929
ENSG00000163378.14_7	EOGT	8.54071	6.69429
ENSG00000122068.13_4	FYTTD1	5.74857	4.51357
ENSG00000136732.16_6	GYPC	10.5921	8.36714
ENSG00000113648.16_5	MACROH2A1	42.6014	33.7114
ENSG00000116285.13_5	ERRFI1	11.1143	8.81714
ENSG00000139364.10_6	TMEM132B	11.5793	9.19214
ENSG00000148926.10_5	ADM	11.9886	9.57143
ENSG00000118515.11_6	SGK1	7.75071	6.19429
ENSG00000124766.7_5	SOX4	26.37	21.1386
ENSG00000137266.14_6	SLC22A23	2.46286	1.97643
ENSG00000118600.12_5	RXYLT1	3.125	2.51214
ENSG00000196141.14_7	SPATS2L	24.9193	20.0757
ENSG00000198860.13_5	TSEN15	12.1186	9.79714
ENSG00000175063.17_4	UBE2C	100.77	81.9264
ENSG00000232533.1_7	AC093673.1	4.39857	3.58357
ENSG00000136997.20_9	MYC	11.245	9.16429
ENSG00000095739.11_4	BAMBI	5.90857	4.83
ENSG00000136158.12_6	SPRY2	5.59571	4.59071
ENSG00000186106.11_8	ANKRD46	7.04857	5.79643
ENSG00000086475.15_5	SEPHS1	146.706	120.896
ENSG00000136603.14_6	SKIL	43.1164	35.5579
ENSG00000176371.14_6	ZSCAN2	8.72286	7.22857
ENSG00000101447.15_5	FAM83D	20.7686	17.2564
ENSG00000184489.12_6	PTP4A3	5.14214	4.28357
ENSG00000170385.10_5	SLC30A1	4.86714	4.055
ENSG00000075618.18_4	FSCN1	48.1821	40.3179
ENSG00000255192.6_8	NANOGP8	10.1164	8.48643
ENSG00000071575.11_3	TRIB2	13.2736	11.14
ENSG00000160201.11_5	U2AF1	12.7443	10.7143
ENSG00000186193.9_5	SAPCD2	6.01786	5.06357
ENSG00000095015.6_4	MAP3K1	3.43357	2.90429
ENSG00000165480.16_5	SKA3	10.6771	9.04643
ENSG00000143457.11_5	GOLPH3L	8.71857	7.4
ENSG00000134917.10_5	ADAMTS8	2.90929	2.47357
ENSG00000145423.5_5	SFRP2	47.9171	40.8179
ENSG00000154473.18_5	BUB3	76.9443	65.57
ENSG00000179271.3_5	GADD45GIP1	13.8164	11.8229
ENSG00000166025.18_5	AMOTL1	4.43071	3.81857
ENSG00000173848.19_5	NET1	18.3443	15.9507
ENSG00000117394.23_8	SLC2A1	58.2736	50.8736
ENSG00000158006.14_5	PAFAH2	3.24643	2.83429
ENSG00000196372.13_5	ASB13	5.88643	5.14071
ENSG00000160888.7_4	IER2	16.3086	14.305
ENSG00000182481.9_5	KPNA2	195.936	172.089
ENSG00000150961.15_6	SEC24D	6.74429	5.94357
ENSG00000151239.13_5	TWF1	12.3321	10.8736
ENSG00000172731.14_6	LRRC20	3.84071	3.39643
ENSG00000140526.18_5	ABHD2	3.81143	3.37143
ENSG00000137267.6_5	TUBB2A	32.3493	28.6171
ENSG00000078725.13_5	BRINP1	4.49	3.97857
ENSG00000161638.11_6	ITGA5	4.80143	4.25571
ENSG00000197279.4_4	ZNF165	2.79643	2.48071
ENSG00000091436.17_6	MAP3K20	3.06714	2.72714
ENSG00000074071.15_5	MRPS34	68.1186	60.5864
ENSG00000198286.9_4	CARD11	3.97214	3.535
ENSG00000108106.14_5	UBE2S	55.6136	49.5043
ENSG00000112078.14_6	KCTD20	9.08786	8.09
ENSG00000066926.12_5	FECH	7.49071	6.68071
ENSG00000176654.12_3	NANOGP1	2.79929	2.50071
ENSG00000174498.14_9	IGDCC3	6.75857	6.06357
ENSG00000184992.13_7	BRI3BP	2.80571	2.51786
ENSG00000196182.11_5	STK40	2.58214	2.32
ENSG00000163933.10_8	RFT1	7.09714	6.38214
ENSG00000203326.12_6	ZNF525	9.19071	8.30857
ENSG00000132623.16_5	ANKEF1	2.31143	2.09929
ENSG00000006530.18_8	AGK	8.25143	7.50071
ENSG00000172197.11_5	MBOAT1	2.75143	2.51786
ENSG00000141759.15_5	TXNL4A	51.665	47.2893
ENSG00000111704.11_6	NANOG	22.7529	20.8371
ENSG00000107105.15_10	ELAVL2	4.88571	4.50357
ENSG00000176834.14_6	VSIG10	13.9486	12.8793
ENSG00000214026.11_4	MRPL23	31.8693	29.455
ENSG00000178999.13_7	AURKB	34.9614	32.355
ENSG00000108671.11_8	PSMD11	35.6957	33.0686
ENSG00000127824.14_6	TUBA4A	12.8286	11.8871
ENSG00000137285.10_5	TUBB2B	141.966	131.97
ENSG00000155324.10_8	GRAMD2B	2.39071	2.22571
ENSG00000056972.20_9	TRAF3IP2	4.65357	4.33286
ENSG00000143811.19_6	PYCR2	19.1243	17.8479
ENSG00000125485.17_6	DDX31	4.87071	4.56071
ENSG00000149257.15_7	SERPINH1	83.5271	78.2157
ENSG00000182196.13_7	ARL6IP4	36.4693	34.1557
ENSG00000131873.7_6	CHSY1	10.3929	9.77714
ENSG00000225921.7_4	NOL7	13.8743	13.1014
ENSG00000185252.19_5	ZNF74	7.53214	7.19
ENSG00000107719.9_4	PALD1	4.77571	4.56357
ENSG00000146904.9_5	EPHA1	31.2629	29.8793
ENSG00000198598.6_4	MMP17	5.53429	5.30714
ENSG00000173262.11_10	SLC2A14	3.69429	3.55214
ENSG00000170365.10_5	SMAD1	4.03143	3.88357
ENSG00000168234.13_6	TTC39C	4.815	4.7
ENSG00000196437.12_7	ZNF569	3.46714	3.415
ENSG00000166123.14_6	GPT2	9.44929	9.44071
ENSG00000182197.12_8	EXT1	5.39286	5.47143
ENSG00000082781.12_6	ITGB5	27.9286	28.8521
ENSG00000156959.9_5	LHFPL4	2.07357	2.66
ENSG00000115109.14_4	EPB41L5	7.81	10.5357
ENSG00000225077.3_5	LINC00337	1.79214	2.46429
ENSG00000088448.14_6	ANKRD10	24.9321	35.9379
ENSG00000228624.7_7	HDAC2-AS2	5.47714	7.90214
ENSG00000115226.10_5	FNDC4	2.83571	4.09214
ENSG00000277103.1_5	AL445670.1	2.675	3.93214
ENSG00000064687.13_4	ABCA7	2.57786	3.82143
ENSG00000161513.12_6	FDXR	3.58214	5.32643
ENSG00000173715.17_6	C11orf80	4.31714	6.42286
ENSG00000119711.13_6	ALDH6A1	5.46286	8.13643
ENSG00000111052.7_5	LIN7A	2.81571	4.225
ENSG00000164344.16_5	KLKB1	2.985	4.51286
ENSG00000143753.13_5	DEGS1	10.0779	15.2543
ENSG00000172915.18_5	NBEA	3.10143	4.715
ENSG00000119514.7_5	GALNT12	4.16357	6.34714
ENSG00000196177.13_4	ACADSB	2.39714	3.68286
ENSG00000188647.13_6	PTAR1	9.58714	14.7364
ENSG00000060656.20_5	PTPRU	5.97571	9.20786
ENSG00000023171.18_7	GRAMD1B	2.25071	3.51643
ENSG00000163435.16_7	ELF3	1.85857	2.90857
ENSG00000116661.11_7	FBXO2	5.08714	7.97571
ENSG00000154556.18_9	SORBS2	1.91429	3.00286
ENSG00000174469.23_8	CNTNAP2	6.27429	9.85214
ENSG00000251349.3_4	MSANTD3-TMEFF1	18.0814	28.4621
ENSG00000152661.9_7	GJA1	101.347	159.559
ENSG00000130768.15_5	SMPDL3B	7.62286	12.0886
ENSG00000133247.14_7	KMT5C	3.92786	6.23286
ENSG00000142156.15_4	COL6A1	12.3914	19.6964
ENSG00000040933.16_4	INPP4A	3.85357	6.14357
ENSG00000144579.7_6	CTDSP1	3.61143	5.76
ENSG00000143951.16_6	WDPCP	3.85786	6.16714
ENSG00000172037.14_5	LAMB2	15.2536	24.4779
ENSG00000172819.17_7	RARG	5.51286	8.85286
ENSG00000140416.23_9	TPM1	75.5607	121.342
ENSG00000083857.14_7	FAT1	21.475	34.4886
ENSG00000170017.12_6	ALCAM	6.31786	10.1729
ENSG00000140545.15_6	MFGE8	91.8793	148.06
ENSG00000147324.11_5	MFHAS1	7.30571	11.7879
ENSG00000163884.4_5	KLF15	1.85214	3.00071
ENSG00000066629.18_8	EML1	2.53786	4.11571
ENSG00000104332.12_6	SFRP1	86.2771	140.164
ENSG00000280852.2_5	AC025048.6	6.90857	11.2357
ENSG00000162551.14_6	ALPL	15.6114	25.4
ENSG00000152193.8_6	OBI1	4.67	7.63071
ENSG00000138646.9_5	HERC5	3.66571	6.04643
ENSG00000134574.12_3	DDB2	9.77286	16.2143
ENSG00000137142.5_5	IGFBPL1	7.89143	13.13
ENSG00000100842.13_5	EFS	3.93857	6.57571
ENSG00000101000.6_6	PROCR	1.80786	3.02429
ENSG00000080709.16_7	KCNN2	2.83143	4.74857
ENSG00000105327.18_5	BBC3	2.14929	3.605
ENSG00000100473.18_6	COCH	3.71286	6.25357
ENSG00000237923.1_7	LINC02570	3.46929	5.86571
ENSG00000101347.10_7	SAMHD1	6.52786	11.0493
ENSG00000198795.11_6	ZNF521	1.48929	2.52429
ENSG00000108352.12_7	RAPGEFL1	1.52857	2.59357
ENSG00000105707.14_4	HPN	1.70143	2.91571
ENSG00000152518.8_6	ZFP36L2	2.51929	4.335
ENSG00000099864.18_6	PALM	2.60571	4.48857
ENSG00000153093.18_4	ACOXL	3.01357	5.205
ENSG00000189184.11_4	PCDH18	10.3736	17.9336
ENSG00000152137.7_4	HSPB8	1.78571	3.09071
ENSG00000121440.15_5	PDZRN3	2.02786	3.51786
ENSG00000130147.16_5	SH3BP4	4.65143	8.09143
ENSG00000205213.14_5	LGR4	11.3893	19.8871
ENSG00000171105.14_6	INSR	4.51714	7.88929
ENSG00000145794.17_5	MEGF10	3.27357	5.74143
ENSG00000148175.13_6	STOM	3.59786	6.36
ENSG00000103316.11_5	CRYM	2.72143	4.86
ENSG00000177469.13_8	CAVIN1	4.08571	7.30071
ENSG00000111087.10_5	GLI1	1.81357	3.24286
ENSG00000154553.16_7	PDLIM3	2.24214	4.05643
ENSG00000135596.18_8	MICAL1	4.72	8.54857
ENSG00000139625.13_6	MAP3K12	1.70071	3.09357
ENSG00000165795.23_7	NDRG2	2.87929	5.24143
ENSG00000157851.17_4	DPYSL5	1.45929	2.66286
ENSG00000048740.18_6	CELF2	1.72429	3.16357
ENSG00000130707.18_4	ASS1	21.9279	40.4779
ENSG00000067113.17_6	PLPP1	6.65286	12.2871
ENSG00000177595.18_6	PIDD1	1.49	2.75714
ENSG00000182175.14_6	RGMA	3.42357	6.37929
ENSG00000092758.18_9	COL9A3	8.08429	15.1336
ENSG00000007402.11_5	CACNA2D2	1.74214	3.27214
ENSG00000122779.18_5	TRIM24	8.51429	16.0071
ENSG00000173281.5_5	PPP1R3B	3.99286	7.53714
ENSG00000158966.16_6	CACHD1	6.46929	12.2179
ENSG00000189067.12_5	LITAF	11.9271	22.5979
ENSG00000171724.3_6	VAT1L	3.17929	6.04286
ENSG00000130702.15_5	LAMA5	7.19643	13.7186
ENSG00000149212.12_6	SESN3	5.18786	9.89214
ENSG00000181274.7_4	FRAT2	8.63857	16.515
ENSG00000173898.13_6	SPTBN2	6.57429	12.5764
ENSG00000248329.6_4	APELA	24.015	46.0357
ENSG00000118257.16_5	NRP2	2.21857	4.27714
ENSG00000166863.12_8	TAC3	1.55643	3.03143
ENSG00000135480.16_5	KRT7	2.52714	4.98071
ENSG00000058668.14_5	ATP2B4	1.65071	3.28786
ENSG00000134207.16_9	SYT6	3.63929	7.275
ENSG00000109625.19_5	CPZ	2.89143	5.80071
ENSG00000264164.1_5	AC090616.2	7.19714	14.5164
ENSG00000116774.12_4	OLFML3	12.8571	26.2136
ENSG00000121900.19_5	TMEM54	1.33643	2.785
ENSG00000143126.8_4	CELSR2	1.61929	3.39143
ENSG00000143320.9_5	CRABP2	23.2971	49.4086
ENSG00000164442.10_6	CITED2	7.78571	16.5629
ENSG00000167614.14_6	TTYH1	4.05857	8.74357
ENSG00000280780.2_5	JAKMIP2-AS1	3.76357	8.14214
ENSG00000162496.9_6	DHRS3	3.53429	7.76786
ENSG00000249992.2_4	TMEM158	1.87214	4.14286
ENSG00000244342.5_5	LINC00698	1.49857	3.37286
ENSG00000132274.16_5	TRIM22	4.255	9.89643
ENSG00000120885.22_7	CLU	38.2671	89.1007
ENSG00000108821.14_5	COL1A1	1.40286	3.27929
ENSG00000174307.7_5	PHLDA3	1.68714	3.96643
ENSG00000105289.15_5	TJP3	2.94643	7.01571
ENSG00000147596.4_8	PRDM14	7.52929	17.9414
ENSG00000139971.15_9	ARMH4	2.73286	6.53429
ENSG00000163251.4_5	FZD5	4.375	10.495
ENSG00000167535.8_5	CACNB3	1.59571	3.87286
ENSG00000180694.14_6	TMEM64	6.11071	14.865
ENSG00000078114.18_5	NEBL	1.47857	3.60214
ENSG00000116667.14_6	C1orf21	5.89571	14.375
ENSG00000171126.8_7	KCNG3	1.39214	3.51429
ENSG00000172201.12_5	ID4	1.14929	2.90643
ENSG00000026025.16_7	VIM	16.3186	41.595
ENSG00000133107.15_6	TRPC4	2.39643	6.11286
ENSG00000141314.13_6	RHBDL3	1.45357	3.78357
ENSG00000248746.6_4	ACTN3	2.09	5.50714
ENSG00000214336.5_5	FOXI3	1.22929	3.305
ENSG00000131203.13_7	IDO1	6.97643	19.2871
ENSG00000187210.14_6	GCNT1	2.18643	6.15429
ENSG00000154822.18_6	PLCL2	3.28429	9.31
ENSG00000149557.14_9	FEZ1	13.6814	41.545
ENSG00000163666.10_7	HESX1	2.23143	6.80571
ENSG00000165588.18_7	OTX2	9.74929	31.1407
ENSG00000116106.12_8	EPHA4	1.52786	4.89
ENSG00000125966.10_4	MMP24	0.964286	3.08786
ENSG00000170561.13_5	IRX2	1.77929	6.03071
ENSG00000068078.18_6	FGFR3	1.94857	6.62357
ENSG00000173673.8_4	HES3	2.26286	7.77929
ENSG00000134363.12_6	FST	1.20643	4.28643
ENSG00000100033.16_6	PRODH	4.54	16.2207
ENSG00000021300.14_7	PLEKHB1	1.05571	3.79857
ENSG00000170542.6_5	SERPINB9	4.87286	18.4936
ENSG00000092345.14_5	DAZL	0.845	3.32429
ENSG00000230316.7_7	FEZF1-AS1	1.28643	5.165
ENSG00000284294.1_6	AC007326.5	0.703571	3.43071
ENSG00000282048.1_7	AL591742.2	1.71	9.53429
ENSG00000128610.12_6	FEZF1	2.99714	16.8793
