# Supplementary material for: Complex regulatory networks influence pluripotent cell state transitions in human iPSCs
Source: Nat Commun. 2024 Feb 23;15:1664. doi: 10.1038/s41467-024-45506-6 (PMC10891157; doi:10.1038/s41467-024-45506-6)
Supplement: Supplementary file 7 — Supplemental Data 4 [file 41467_2024_45506_MOESM7_ESM.xlsx]

## Sheet: table_s4
Gene ID	Gene Name	GNM	Major GNM	Pareto	Genomewide Degree	Intramodular Degree
ENSG00000000419.12_6	DPM1	1	TRUE	TRUE	1127	951
ENSG00000001036.14_5	FUCA2	1	TRUE	FALSE	302	241
ENSG00000005075.15_3	POLR2J	1	TRUE	FALSE	580	373
ENSG00000005175.10_6	RPAP3	1	TRUE	TRUE	991	633
ENSG00000005187.12_5	ACSM3	1	TRUE	FALSE	32	19
ENSG00000005436.14_8	GCFC2	1	TRUE	FALSE	313	264
ENSG00000005469.12_3	CROT	1	TRUE	FALSE	41	27
ENSG00000005700.15_7	IBTK	1	TRUE	FALSE	661	385
ENSG00000006451.8_5	RALA	1	TRUE	FALSE	665	282
ENSG00000006625.18_6	GGCT	1	TRUE	TRUE	945	837
ENSG00000006634.8_4	DBF4	1	TRUE	TRUE	1751	849
ENSG00000006652.14_8	IFRD1	1	TRUE	FALSE	741	444
ENSG00000007341.19_6	ST7L	1	TRUE	FALSE	470	351
ENSG00000008018.9_5	PSMB1	1	TRUE	FALSE	161	71
ENSG00000008324.11_3	SS18L2	1	TRUE	TRUE	798	715
ENSG00000008952.17_4	SEC62	1	TRUE	TRUE	809	602
ENSG00000008988.9_3	RPS20	1	TRUE	FALSE	463	433
ENSG00000009844.16_5	VTA1	1	TRUE	FALSE	646	253
ENSG00000010017.13_5	RANBP9	1	TRUE	FALSE	698	426
ENSG00000010219.13_6	DYRK4	1	TRUE	FALSE	46	30
ENSG00000010270.13_4	STARD3NL	1	TRUE	TRUE	1106	659
ENSG00000010539.11_7	ZNF200	1	TRUE	FALSE	60	32
ENSG00000010610.10_5	CD4	1	TRUE	FALSE	596	283
ENSG00000012983.11_6	MAP4K5	1	TRUE	FALSE	368	151
ENSG00000013441.16_6	CLK1	1	TRUE	FALSE	143	121
ENSG00000016402.13_5	IL20RA	1	TRUE	FALSE	185	133
ENSG00000020426.11_5	MNAT1	1	TRUE	TRUE	652	591
ENSG00000021776.11_6	AQR	1	TRUE	FALSE	400	323
ENSG00000023041.11_6	ZDHHC6	1	TRUE	FALSE	619	493
ENSG00000023318.8_6	ERP44	1	TRUE	FALSE	476	327
ENSG00000023572.9_5	GLRX2	1	TRUE	TRUE	1475	763
ENSG00000024862.17_5	CCDC28A	1	TRUE	FALSE	553	478
ENSG00000025156.13_7	HSF2	1	TRUE	FALSE	42	24
ENSG00000025796.14_5	SEC63	1	TRUE	TRUE	806	588
ENSG00000027001.10_6	MIPEP	1	TRUE	FALSE	1	1
ENSG00000027697.15_8	IFNGR1	1	TRUE	TRUE	1428	813
ENSG00000028839.10_6	TBPL1	1	TRUE	FALSE	810	546
ENSG00000029639.11_5	TFB1M	1	TRUE	FALSE	14	12
ENSG00000031691.7_4	CENPQ	1	TRUE	TRUE	1168	751
ENSG00000032742.17_6	IFT88	1	TRUE	FALSE	180	167
ENSG00000033030.15_7	ZCCHC8	1	TRUE	TRUE	1138	647
ENSG00000034693.15_5	PEX3	1	TRUE	TRUE	991	648
ENSG00000035141.8_6	FAM136A	1	TRUE	FALSE	717	546
ENSG00000036257.13_6	CUL3	1	TRUE	TRUE	1186	743
ENSG00000037241.7_6	RPL26L1	1	TRUE	FALSE	317	137
ENSG00000040275.17_8	SPDL1	1	TRUE	TRUE	1863	772
ENSG00000043514.17_7	TRIT1	1	TRUE	FALSE	195	137
ENSG00000044459.15_5	CNTLN	1	TRUE	FALSE	649	396
ENSG00000047249.18_8	ATP6V1H	1	TRUE	FALSE	40	29
ENSG00000047410.14_5	TPR	1	TRUE	FALSE	298	105
ENSG00000047457.14_6	CP	1	TRUE	FALSE	577	245
ENSG00000048544.6_5	MRPS10	1	TRUE	FALSE	163	104
ENSG00000049449.10_5	RCN1	1	TRUE	FALSE	398	206
ENSG00000050344.9_4	NFE2L3	1	TRUE	FALSE	1078	444
ENSG00000050393.11_7	MCUR1	1	TRUE	TRUE	857	727
ENSG00000051620.11_6	HEBP2	1	TRUE	FALSE	163	141
ENSG00000052126.14_6	PLEKHA5	1	TRUE	FALSE	866	510
ENSG00000053900.10_3	ANAPC4	1	TRUE	FALSE	1112	574
ENSG00000055211.14_5	GINM1	1	TRUE	FALSE	483	402
ENSG00000056050.7_8	HPF1	1	TRUE	FALSE	361	340
ENSG00000057663.16_7	ATG5	1	TRUE	FALSE	1244	494
ENSG00000058729.11_8	RIOK2	1	TRUE	FALSE	279	213
ENSG00000059691.12_6	GATB	1	TRUE	FALSE	72	52
ENSG00000059769.20_5	DNAJC25	1	TRUE	FALSE	435	226
ENSG00000060339.14_8	CCAR1	1	TRUE	TRUE	906	675
ENSG00000060762.19_5	MPC1	1	TRUE	FALSE	667	557
ENSG00000062716.13_5	VMP1	1	TRUE	FALSE	24	16
ENSG00000064199.6_2	SPA17	1	TRUE	FALSE	524	507
ENSG00000064225.12_5	ST3GAL6	1	TRUE	FALSE	401	192
ENSG00000064652.11_4	SNX24	1	TRUE	FALSE	386	369
ENSG00000064933.18_5	PMS1	1	TRUE	FALSE	239	188
ENSG00000064995.18_6	TAF11	1	TRUE	FALSE	455	325
ENSG00000065518.8_4	NDUFB4	1	TRUE	FALSE	349	204
ENSG00000065548.18_5	ZC3H15	1	TRUE	TRUE	1823	873
ENSG00000065618.21_8	COL17A1	1	TRUE	FALSE	7	4
ENSG00000065978.19_5	YBX1	1	TRUE	FALSE	1118	528
ENSG00000066427.24_9	ATXN3	1	TRUE	FALSE	364	243
ENSG00000066557.6_5	LRRC40	1	TRUE	TRUE	1666	668
ENSG00000066583.12_6	ISOC1	1	TRUE	TRUE	1256	661
ENSG00000066654.14_7	THUMPD1	1	TRUE	FALSE	362	163
ENSG00000066697.14_6	MSANTD3	1	TRUE	TRUE	1446	733
ENSG00000069849.11_6	ATP1B3	1	TRUE	FALSE	547	263
ENSG00000069943.10_4	PIGB	1	TRUE	FALSE	518	485
ENSG00000070081.17_8	NUCB2	1	TRUE	FALSE	273	209
ENSG00000070087.14_6	PFN2	1	TRUE	FALSE	192	121
ENSG00000070501.12_4	POLB	1	TRUE	TRUE	941	721
ENSG00000070669.17_6	ASNS	1	TRUE	FALSE	932	431
ENSG00000070761.8_5	CFAP20	1	TRUE	FALSE	169	152
ENSG00000071243.16_4	ING3	1	TRUE	FALSE	1089	484
ENSG00000072401.15_4	UBE2D1	1	TRUE	TRUE	2034	1012
ENSG00000072756.17_4	TRNT1	1	TRUE	FALSE	51	26
ENSG00000072849.11_6	DERL2	1	TRUE	TRUE	812	631
ENSG00000073417.15_7	PDE8A	1	TRUE	FALSE	200	111
ENSG00000073584.20_9	SMARCE1	1	TRUE	FALSE	490	454
ENSG00000073803.14_8	MAP3K13	1	TRUE	TRUE	1070	739
ENSG00000074266.21_6	EED	1	TRUE	FALSE	316	152
ENSG00000075089.9_4	ACTR6	1	TRUE	FALSE	661	563
ENSG00000075131.10_8	TIPIN	1	TRUE	FALSE	776	493
ENSG00000075188.9_6	NUP37	1	TRUE	FALSE	179	139
ENSG00000075292.19_5	ZNF638	1	TRUE	FALSE	406	287
ENSG00000075336.12_5	TIMM21	1	TRUE	TRUE	1311	616
ENSG00000075413.18_7	MARK3	1	TRUE	FALSE	35	29
ENSG00000075790.10_7	BCAP29	1	TRUE	FALSE	550	400
ENSG00000076043.10_7	REXO2	1	TRUE	FALSE	989	498
ENSG00000076258.10_4	FMO4	1	TRUE	FALSE	105	65
ENSG00000077152.11_7	UBE2T	1	TRUE	TRUE	1311	637
ENSG00000077616.11_7	NAALAD2	1	TRUE	FALSE	596	334
ENSG00000078070.13_7	MCCC1	1	TRUE	FALSE	478	304
ENSG00000078237.7_5	TIGAR	1	TRUE	FALSE	21	14
ENSG00000078304.19_7	PPP2R5C	1	TRUE	FALSE	608	318
ENSG00000078668.14_7	VDAC3	1	TRUE	TRUE	1704	908
ENSG00000079134.12_6	THOC1	1	TRUE	FALSE	725	483
ENSG00000079150.18_7	FKBP7	1	TRUE	FALSE	184	151
ENSG00000079257.8_7	LXN	1	TRUE	FALSE	498	472
ENSG00000080709.16_7	KCNN2	1	TRUE	FALSE	1064	507
ENSG00000080822.17_8	CLDND1	1	TRUE	FALSE	46	22
ENSG00000080986.13_6	NDC80	1	TRUE	TRUE	1191	809
ENSG00000081665.14_8	ZNF506	1	TRUE	FALSE	4	3
ENSG00000081870.11_4	HSPB11	1	TRUE	TRUE	1193	958
ENSG00000082146.13_6	STRADB	1	TRUE	FALSE	578	418
ENSG00000082515.18_5	MRPL22	1	TRUE	TRUE	1279	943
ENSG00000083093.10_7	PALB2	1	TRUE	FALSE	689	466
ENSG00000083457.12_5	ITGAE	1	TRUE	FALSE	816	402
ENSG00000083544.15_7	TDRD3	1	TRUE	FALSE	228	196
ENSG00000083814.13_5	ZNF671	1	TRUE	FALSE	129	72
ENSG00000083828.16_6	ZNF586	1	TRUE	FALSE	97	57
ENSG00000085231.14_6	AK6	1	TRUE	FALSE	284	251
ENSG00000085760.15_5	MTIF2	1	TRUE	FALSE	170	101
ENSG00000085871.9_4	MGST2	1	TRUE	TRUE	1218	644
ENSG00000086300.16_5	SNX10	1	TRUE	TRUE	1541	661
ENSG00000086848.15_7	ALG9	1	TRUE	FALSE	144	136
ENSG00000087302.9_5	RTRAF	1	TRUE	TRUE	1084	797
ENSG00000087502.18_6	ERGIC2	1	TRUE	FALSE	258	229
ENSG00000088035.18_7	ALG6	1	TRUE	FALSE	637	452
ENSG00000088451.11_5	TGDS	1	TRUE	FALSE	248	201
ENSG00000088727.12_6	KIF9	1	TRUE	FALSE	373	294
ENSG00000088766.12_6	CRLS1	1	TRUE	FALSE	374	211
ENSG00000088986.11_6	DYNLL1	1	TRUE	FALSE	577	379
ENSG00000089006.16_5	SNX5	1	TRUE	TRUE	1061	646
ENSG00000089063.15_6	TMEM230	1	TRUE	FALSE	386	372
ENSG00000089091.16_6	DZANK1	1	TRUE	FALSE	456	252
ENSG00000089195.15_5	TRMT6	1	TRUE	FALSE	886	507
ENSG00000089234.16_6	BRAP	1	TRUE	FALSE	37	27
ENSG00000089248.7_5	ERP29	1	TRUE	FALSE	219	154
ENSG00000089335.21_6	ZNF302	1	TRUE	FALSE	252	166
ENSG00000090054.15_6	SPTLC1	1	TRUE	FALSE	173	104
ENSG00000090263.16_7	MRPS33	1	TRUE	FALSE	298	183
ENSG00000090520.11_4	DNAJB11	1	TRUE	FALSE	291	235
ENSG00000091164.13_6	TXNL1	1	TRUE	TRUE	1402	863
ENSG00000092094.11_6	OSGEP	1	TRUE	FALSE	368	251
ENSG00000092108.21_9	SCFD1	1	TRUE	FALSE	641	428
ENSG00000092199.17_9	HNRNPC	1	TRUE	FALSE	505	411
ENSG00000092208.17_6	GEMIN2	1	TRUE	FALSE	126	94
ENSG00000092531.10_5	SNAP23	1	TRUE	FALSE	253	139
ENSG00000093144.19_8	ECHDC1	1	TRUE	FALSE	882	477
ENSG00000093167.18_8	LRRFIP2	1	TRUE	TRUE	868	664
ENSG00000095485.18_6	CWF19L1	1	TRUE	FALSE	4	2
ENSG00000095794.19_8	CREM	1	TRUE	FALSE	301	285
ENSG00000096092.6_4	TMEM14A	1	TRUE	FALSE	313	235
ENSG00000096401.8_4	CDC5L	1	TRUE	TRUE	1680	633
ENSG00000096872.16_6	IFT74	1	TRUE	TRUE	780	621
ENSG00000097033.14_5	SH3GLB1	1	TRUE	FALSE	739	356
ENSG00000097046.13_4	CDC7	1	TRUE	TRUE	1809	610
ENSG00000099246.17_3	RAB18	1	TRUE	FALSE	880	339
ENSG00000099940.12_5	SNAP29	1	TRUE	FALSE	369	359
ENSG00000100028.12_5	SNRPD3	1	TRUE	FALSE	21	16
ENSG00000100104.13_5	SRRD	1	TRUE	FALSE	12	7
ENSG00000100206.10_5	DMC1	1	TRUE	FALSE	16	15
ENSG00000100209.11_4	HSCB	1	TRUE	FALSE	232	206
ENSG00000100211.10_3	CBY1	1	TRUE	FALSE	168	115
ENSG00000100292.17_4	HMOX1	1	TRUE	FALSE	173	110
ENSG00000100387.9_4	RBX1	1	TRUE	FALSE	385	276
ENSG00000100410.8_5	PHF5A	1	TRUE	FALSE	411	244
ENSG00000100442.11_6	FKBP3	1	TRUE	TRUE	1843	1153
ENSG00000100478.15_8	AP4S1	1	TRUE	TRUE	1262	780
ENSG00000100479.13_5	POLE2	1	TRUE	TRUE	1007	614
ENSG00000100519.12_8	PSMC6	1	TRUE	TRUE	1010	652
ENSG00000100532.12_5	CGRRF1	1	TRUE	FALSE	415	369
ENSG00000100554.12_8	ATP6V1D	1	TRUE	FALSE	292	164
ENSG00000100564.9_7	PIGH	1	TRUE	FALSE	167	76
ENSG00000100567.13_6	PSMA3	1	TRUE	TRUE	1299	881
ENSG00000100601.10_6	ALKBH1	1	TRUE	FALSE	221	214
ENSG00000100603.14_4	SNW1	1	TRUE	FALSE	365	310
ENSG00000100628.12_5	ASB2	1	TRUE	FALSE	13	9
ENSG00000100632.11_5	ERH	1	TRUE	TRUE	1246	719
ENSG00000100749.8_5	VRK1	1	TRUE	TRUE	923	675
ENSG00000100811.14_7	YY1	1	TRUE	FALSE	510	385
ENSG00000100902.11_7	PSMA6	1	TRUE	FALSE	567	188
ENSG00000100906.11_4	NFKBIA	1	TRUE	FALSE	360	171
ENSG00000100911.16_6	PSME2	1	TRUE	TRUE	1119	588
ENSG00000101084.18_6	RAB5IF	1	TRUE	FALSE	475	329
ENSG00000101132.10_4	PFDN4	1	TRUE	TRUE	759	639
ENSG00000101160.14_5	CTSZ	1	TRUE	FALSE	22	17
ENSG00000101166.16_5	PRELID3B	1	TRUE	FALSE	149	56
ENSG00000101247.18_6	NDUFAF5	1	TRUE	FALSE	304	251
ENSG00000101343.14_5	CRNKL1	1	TRUE	FALSE	387	361
ENSG00000101391.21_7	CDK5RAP1	1	TRUE	FALSE	99	76
ENSG00000101558.14_6	VAPA	1	TRUE	FALSE	364	242
ENSG00000101574.15_6	METTL4	1	TRUE	FALSE	58	27
ENSG00000102738.8_5	MRPS31	1	TRUE	TRUE	1002	891
ENSG00000102805.16_7	CLN5	1	TRUE	FALSE	88	62
ENSG00000102897.10_4	LYRM1	1	TRUE	FALSE	372	229
ENSG00000103121.9_5	CMC2	1	TRUE	FALSE	690	521
ENSG00000103274.11_5	NUBP1	1	TRUE	TRUE	1262	708
ENSG00000103275.20_5	UBE2I	1	TRUE	FALSE	348	299
ENSG00000103351.13_8	CLUAP1	1	TRUE	FALSE	86	84
ENSG00000103381.12_5	CPPED1	1	TRUE	FALSE	185	177
ENSG00000103671.10_6	TRIP4	1	TRUE	FALSE	137	97
ENSG00000104047.15_5	DTWD1	1	TRUE	FALSE	173	132
ENSG00000104112.9_5	SCG3	1	TRUE	TRUE	1885	751
ENSG00000104133.15_10	SPG11	1	TRUE	FALSE	29	15
ENSG00000104147.9_5	OIP5	1	TRUE	FALSE	945	582
ENSG00000104231.11_8	ZFAND1	1	TRUE	FALSE	279	100
ENSG00000104312.8_4	RIPK2	1	TRUE	FALSE	348	264
ENSG00000104325.7_7	DECR1	1	TRUE	FALSE	1002	524
ENSG00000104388.15_7	RAB2A	1	TRUE	FALSE	459	269
ENSG00000104412.8_5	EMC2	1	TRUE	FALSE	42	24
ENSG00000104442.10_8	ARMC1	1	TRUE	FALSE	939	416
ENSG00000104472.10_5	CHRAC1	1	TRUE	FALSE	786	535
ENSG00000104497.14_7	SNX16	1	TRUE	FALSE	5	3
ENSG00000104613.12_5	INTS10	1	TRUE	FALSE	428	310
ENSG00000104660.19_6	LEPROTL1	1	TRUE	FALSE	441	423
ENSG00000104671.8_5	DCTN6	1	TRUE	TRUE	1137	976
ENSG00000104691.15_8	UBXN8	1	TRUE	FALSE	424	302
ENSG00000105171.10_6	POP4	1	TRUE	FALSE	209	151
ENSG00000105185.12_4	PDCD5	1	TRUE	TRUE	880	693
ENSG00000105290.13_7	APLP1	1	TRUE	FALSE	7	4
ENSG00000105483.18_7	CARD8	1	TRUE	FALSE	32	14
ENSG00000105708.9_5	ZNF14	1	TRUE	FALSE	37	19
ENSG00000105750.15_9	ZNF85	1	TRUE	FALSE	261	239
ENSG00000105793.16_4	GTPBP10	1	TRUE	TRUE	823	670
ENSG00000105829.13_6	BET1	1	TRUE	FALSE	787	553
ENSG00000105854.13_8	PON2	1	TRUE	TRUE	1279	683
ENSG00000105865.11_5	DUS4L	1	TRUE	FALSE	609	560
ENSG00000105877.18_5	DNAH11	1	TRUE	FALSE	21	19
ENSG00000105894.12_5	PTN	1	TRUE	TRUE	1637	611
ENSG00000106013.15_5	ANKRD7	1	TRUE	FALSE	16	10
ENSG00000106028.11_7	SSBP1	1	TRUE	TRUE	1841	1009
ENSG00000106245.11_4	BUD31	1	TRUE	FALSE	512	457
ENSG00000106355.10_6	LSM5	1	TRUE	TRUE	1022	922
ENSG00000106399.11_5	RPA3	1	TRUE	FALSE	559	518
ENSG00000106443.16_4	PHF14	1	TRUE	FALSE	824	360
ENSG00000106588.11_6	PSMA2	1	TRUE	TRUE	1332	794
ENSG00000106591.4_5	MRPL32	1	TRUE	TRUE	1653	918
ENSG00000106605.11_6	BLVRA	1	TRUE	FALSE	56	38
ENSG00000106615.10_7	RHEB	1	TRUE	TRUE	806	648
ENSG00000106733.21_5	NMRK1	1	TRUE	FALSE	27	18
ENSG00000106772.18_6	PRUNE2	1	TRUE	FALSE	37	21
ENSG00000106803.10_4	SEC61B	1	TRUE	FALSE	647	517
ENSG00000106993.12_4	CDC37L1	1	TRUE	FALSE	891	388
ENSG00000107014.9_5	RLN2	1	TRUE	FALSE	564	432
ENSG00000107018.8_5	RLN1	1	TRUE	FALSE	50	24
ENSG00000107020.10_6	PLGRKT	1	TRUE	TRUE	768	665
ENSG00000107371.13_6	EXOSC3	1	TRUE	FALSE	249	224
ENSG00000107443.16_4	CCNJ	1	TRUE	TRUE	1327	608
ENSG00000107518.18_7	ATRNL1	1	TRUE	FALSE	16	9
ENSG00000107672.15_5	NSMCE4A	1	TRUE	TRUE	825	661
ENSG00000107771.17_6	CCSER2	1	TRUE	FALSE	32	20
ENSG00000107789.16_4	MINPP1	1	TRUE	FALSE	487	431
ENSG00000107949.17_6	BCCIP	1	TRUE	TRUE	951	752
ENSG00000108010.12_4	GLRX3	1	TRUE	FALSE	1334	540
ENSG00000108176.15_5	DNAJC12	1	TRUE	FALSE	19	18
ENSG00000108559.12_6	NUP88	1	TRUE	FALSE	689	304
ENSG00000108561.8_6	C1QBP	1	TRUE	TRUE	1077	637
ENSG00000108590.11_5	MED31	1	TRUE	FALSE	259	214
ENSG00000108651.10_5	UTP6	1	TRUE	FALSE	247	185
ENSG00000108666.10_8	C17orf75	1	TRUE	FALSE	103	77
ENSG00000108771.13_7	DHX58	1	TRUE	FALSE	1	1
ENSG00000108788.11_3	MLX	1	TRUE	FALSE	49	36
ENSG00000108826.16_5	MRPL27	1	TRUE	FALSE	262	151
ENSG00000109084.14_5	TMEM97	1	TRUE	FALSE	376	153
ENSG00000109180.14_7	OCIAD1	1	TRUE	TRUE	969	786
ENSG00000109220.11_6	CHIC2	1	TRUE	FALSE	737	521
ENSG00000109270.13_5	LAMTOR3	1	TRUE	TRUE	631	593
ENSG00000109272.4_4	PF4V1	1	TRUE	FALSE	67	41
ENSG00000109381.20_6	ELF2	1	TRUE	FALSE	142	83
ENSG00000109390.12_6	NDUFC1	1	TRUE	FALSE	950	560
ENSG00000109475.16_3	RPL34	1	TRUE	FALSE	257	199
ENSG00000109519.13_5	GRPEL1	1	TRUE	FALSE	27	20
ENSG00000109534.17_4	GAR1	1	TRUE	FALSE	629	495
ENSG00000109536.12_4	FRG1	1	TRUE	FALSE	573	528
ENSG00000109576.14_6	AADAT	1	TRUE	TRUE	1334	603
ENSG00000109674.4_4	NEIL3	1	TRUE	FALSE	1049	450
ENSG00000109689.17_7	STIM2	1	TRUE	FALSE	630	402
ENSG00000109854.13_3	HTATIP2	1	TRUE	FALSE	404	265
ENSG00000109881.17_7	CCDC34	1	TRUE	TRUE	903	740
ENSG00000110060.9_7	PUS3	1	TRUE	FALSE	124	110
ENSG00000110330.8_7	BIRC2	1	TRUE	FALSE	687	378
ENSG00000110435.12_4	PDHX	1	TRUE	FALSE	1346	487
ENSG00000110536.14_5	PTPMT1	1	TRUE	FALSE	416	291
ENSG00000110700.7_6	RPS13	1	TRUE	FALSE	49	27
ENSG00000110958.16_5	PTGES3	1	TRUE	FALSE	487	222
ENSG00000111052.7_5	LIN7A	1	TRUE	FALSE	223	125
ENSG00000111196.10_5	MAGOHB	1	TRUE	TRUE	774	691
ENSG00000111215.12_7	PRR4	1	TRUE	FALSE	6	4
ENSG00000111229.16_7	ARPC3	1	TRUE	FALSE	649	480
ENSG00000111231.9_5	GPN3	1	TRUE	FALSE	90	73
ENSG00000111237.19_6	VPS29	1	TRUE	TRUE	1693	943
ENSG00000111247.14_3	RAD51AP1	1	TRUE	FALSE	479	331
ENSG00000111361.13_5	EIF2B1	1	TRUE	FALSE	472	253
ENSG00000111445.14_4	RFC5	1	TRUE	FALSE	149	114
ENSG00000111554.14_4	MDM1	1	TRUE	TRUE	840	629
ENSG00000111615.14_7	KRR1	1	TRUE	FALSE	527	219
ENSG00000111639.8_7	MRPL51	1	TRUE	TRUE	1250	705
ENSG00000111666.11_7	CHPT1	1	TRUE	FALSE	171	167
ENSG00000111775.3_5	COX6A1	1	TRUE	FALSE	190	94
ENSG00000111802.14_6	TDP2	1	TRUE	TRUE	1142	658
ENSG00000111832.13_8	RWDD1	1	TRUE	TRUE	1241	997
ENSG00000111845.5_4	PAK1IP1	1	TRUE	FALSE	769	425
ENSG00000111875.8_4	ASF1A	1	TRUE	TRUE	1923	1068
ENSG00000111906.18_5	HDDC2	1	TRUE	FALSE	261	236
ENSG00000112031.16_5	MTRF1L	1	TRUE	FALSE	442	254
ENSG00000112110.10_4	MRPL18	1	TRUE	FALSE	332	279
ENSG00000112167.10_6	SAYSD1	1	TRUE	FALSE	206	184
ENSG00000112208.11_4	BAG2	1	TRUE	TRUE	1607	729
ENSG00000112280.16_5	COL9A1	1	TRUE	FALSE	112	65
ENSG00000112304.11_4	ACOT13	1	TRUE	FALSE	234	152
ENSG00000112312.10_5	GMNN	1	TRUE	TRUE	1340	841
ENSG00000112378.12_5	PERP	1	TRUE	FALSE	1238	483
ENSG00000112742.10_5	TTK	1	TRUE	TRUE	1794	654
ENSG00000112851.14_6	ERBIN	1	TRUE	FALSE	889	400
ENSG00000112996.11_5	MRPS30	1	TRUE	FALSE	370	302
ENSG00000113068.10_5	PFDN1	1	TRUE	FALSE	327	163
ENSG00000113240.13_6	CLK4	1	TRUE	FALSE	951	388
ENSG00000113269.14_7	RNF130	1	TRUE	FALSE	148	93
ENSG00000113312.11_5	TTC1	1	TRUE	TRUE	774	657
ENSG00000113318.11_5	MSH3	1	TRUE	FALSE	13	11
ENSG00000113387.12_5	SUB1	1	TRUE	TRUE	1175	876
ENSG00000113460.13_4	BRIX1	1	TRUE	TRUE	991	705
ENSG00000113593.12_4	PPWD1	1	TRUE	TRUE	926	603
ENSG00000113621.15_5	TXNDC15	1	TRUE	FALSE	231	220
ENSG00000113732.9_5	ATP6V0E1	1	TRUE	FALSE	422	349
ENSG00000113811.11_7	SELENOK	1	TRUE	FALSE	414	331
ENSG00000113851.14_7	CRBN	1	TRUE	FALSE	376	196
ENSG00000114021.12_4	NIT2	1	TRUE	FALSE	235	136
ENSG00000114125.14_4	RNF7	1	TRUE	FALSE	378	192
ENSG00000114126.17_7	TFDP2	1	TRUE	FALSE	425	268
ENSG00000114209.15_6	PDCD10	1	TRUE	TRUE	1690	753
ENSG00000114354.14_6	TFG	1	TRUE	FALSE	343	313
ENSG00000114391.13_5	RPL24	1	TRUE	FALSE	257	183
ENSG00000114405.10_3	C3orf14	1	TRUE	TRUE	992	824
ENSG00000114446.5_8	IFT57	1	TRUE	TRUE	1584	738
ENSG00000114473.14_5	IQCG	1	TRUE	FALSE	182	108
ENSG00000114491.14_4	UMPS	1	TRUE	FALSE	224	93
ENSG00000114686.9_6	MRPL3	1	TRUE	TRUE	1630	709
ENSG00000114784.4_4	EIF1B	1	TRUE	FALSE	638	519
ENSG00000114902.14_5	SPCS1	1	TRUE	TRUE	860	790
ENSG00000114956.20_4	DGUOK	1	TRUE	FALSE	904	557
ENSG00000115084.15_5	SLC35F5	1	TRUE	FALSE	32	29
ENSG00000115128.7_5	SF3B6	1	TRUE	TRUE	842	699
ENSG00000115233.12_6	PSMD14	1	TRUE	TRUE	2179	750
ENSG00000115290.10_8	GRB14	1	TRUE	FALSE	520	444
ENSG00000115350.12_4	POLE4	1	TRUE	FALSE	427	312
ENSG00000115355.17_6	CCDC88A	1	TRUE	FALSE	990	420
ENSG00000115364.14_7	MRPL19	1	TRUE	FALSE	873	346
ENSG00000115392.12_6	FANCL	1	TRUE	FALSE	769	408
ENSG00000115446.11_3	UNC50	1	TRUE	FALSE	252	233
ENSG00000115514.12_6	TXNDC9	1	TRUE	TRUE	1037	618
ENSG00000115520.8_4	COQ10B	1	TRUE	FALSE	261	172
ENSG00000115539.14_6	PDCL3	1	TRUE	FALSE	647	554
ENSG00000115541.11_5	HSPE1	1	TRUE	TRUE	1138	736
ENSG00000115652.14_4	UXS1	1	TRUE	FALSE	59	41
ENSG00000115685.15_5	PPP1R7	1	TRUE	FALSE	453	382
ENSG00000115761.16_5	NOL10	1	TRUE	FALSE	903	465
ENSG00000115841.21_6	RMDN2	1	TRUE	FALSE	443	402
ENSG00000116030.17_4	SUMO1	1	TRUE	TRUE	1500	1112
ENSG00000116120.11_6	FARSB	1	TRUE	TRUE	1591	605
ENSG00000116161.18_5	CACYBP	1	TRUE	TRUE	720	616
ENSG00000116171.19_6	SCP2	1	TRUE	TRUE	1215	800
ENSG00000116266.11_4	STXBP3	1	TRUE	FALSE	952	481
ENSG00000116473.14_3	RAP1A	1	TRUE	FALSE	905	501
ENSG00000116489.13_4	CAPZA1	1	TRUE	FALSE	640	349
ENSG00000116741.8_4	RGS2	1	TRUE	FALSE	247	135
ENSG00000116750.13_9	UCHL5	1	TRUE	TRUE	1245	586
ENSG00000116752.6_5	BCAS2	1	TRUE	TRUE	1035	726
ENSG00000116791.14_6	CRYZ	1	TRUE	FALSE	244	118
ENSG00000116815.16_7	CD58	1	TRUE	TRUE	1356	692
ENSG00000116885.18_6	OSCP1	1	TRUE	FALSE	9	7
ENSG00000116898.12_5	MRPS15	1	TRUE	TRUE	1799	966
ENSG00000116906.13_6	GNPAT	1	TRUE	FALSE	674	246
ENSG00000117010.17_5	ZNF684	1	TRUE	FALSE	113	94
ENSG00000117133.11_4	RPF1	1	TRUE	TRUE	1397	940
ENSG00000117143.13_6	UAP1	1	TRUE	FALSE	83	36
ENSG00000117174.11_6	ZNHIT6	1	TRUE	FALSE	194	125
ENSG00000117262.19_5	GPR89A	1	TRUE	FALSE	31	17
ENSG00000117450.14_6	PRDX1	1	TRUE	FALSE	1624	572
ENSG00000117475.14_4	BLZF1	1	TRUE	FALSE	147	118
ENSG00000117477.12_5	CCDC181	1	TRUE	FALSE	463	321
ENSG00000117525.14_5	F3	1	TRUE	FALSE	37	25
ENSG00000117569.18_3	PTBP2	1	TRUE	TRUE	1230	765
ENSG00000117598.13_6	PLPPR5	1	TRUE	FALSE	13	11
ENSG00000117614.10_6	SYF2	1	TRUE	FALSE	520	421
ENSG00000117620.15_8	SLC35A3	1	TRUE	FALSE	354	137
ENSG00000117632.23_6	STMN1	1	TRUE	TRUE	1543	976
ENSG00000117751.18_5	PPP1R8	1	TRUE	FALSE	767	419
ENSG00000117791.16_4	MTARC2	1	TRUE	FALSE	10	9
ENSG00000117859.19_9	OSBPL9	1	TRUE	FALSE	283	129
ENSG00000117899.11_9	MESD	1	TRUE	FALSE	409	308
ENSG00000117906.14_7	RCN2	1	TRUE	TRUE	1297	754
ENSG00000118096.8_7	IFT46	1	TRUE	FALSE	80	50
ENSG00000118181.11_5	RPS25	1	TRUE	FALSE	709	495
ENSG00000118197.14_10	DDX59	1	TRUE	FALSE	451	405
ENSG00000118242.16_7	MREG	1	TRUE	FALSE	1306	513
ENSG00000118292.9_4	C1orf54	1	TRUE	TRUE	883	650
ENSG00000118298.12_5	CA14	1	TRUE	FALSE	139	75
ENSG00000118363.12_6	SPCS2	1	TRUE	FALSE	900	558
ENSG00000118402.6_5	ELOVL4	1	TRUE	FALSE	205	174
ENSG00000118418.14_4	HMGN3	1	TRUE	TRUE	1572	1098
ENSG00000118454.13_5	ANKRD13C	1	TRUE	FALSE	150	96
ENSG00000118518.15_7	RNF146	1	TRUE	FALSE	493	241
ENSG00000118939.17_8	UCHL3	1	TRUE	TRUE	2003	848
ENSG00000119004.16_5	CYP20A1	1	TRUE	TRUE	949	668
ENSG00000119013.9_4	NDUFB3	1	TRUE	TRUE	996	747
ENSG00000119048.8_5	UBE2B	1	TRUE	FALSE	576	453
ENSG00000119326.15_6	CTNNAL1	1	TRUE	FALSE	732	550
ENSG00000119328.12_5	ABITRAM	1	TRUE	FALSE	646	418
ENSG00000119397.16_4	CNTRL	1	TRUE	FALSE	1131	480
ENSG00000119446.14_5	RBM18	1	TRUE	FALSE	3	3
ENSG00000119523.10_5	ALG2	1	TRUE	FALSE	515	342
ENSG00000119705.10_8	SLIRP	1	TRUE	TRUE	1260	651
ENSG00000119801.13_4	YPEL5	1	TRUE	TRUE	1439	733
ENSG00000119820.11_5	YIPF4	1	TRUE	FALSE	6	4
ENSG00000119844.15_5	AFTPH	1	TRUE	FALSE	329	188
ENSG00000119878.6_4	CRIPT	1	TRUE	FALSE	296	192
ENSG00000119929.13_5	CUTC	1	TRUE	FALSE	90	46
ENSG00000119953.13_5	SMNDC1	1	TRUE	FALSE	89	65
ENSG00000119965.13_5	C10orf88	1	TRUE	FALSE	40	19
ENSG00000120051.15_6	CFAP58	1	TRUE	FALSE	8	7
ENSG00000120159.13_7	CAAP1	1	TRUE	FALSE	442	358
ENSG00000120333.4_5	MRPS14	1	TRUE	FALSE	798	579
ENSG00000120370.12_5	GORAB	1	TRUE	FALSE	297	244
ENSG00000120458.12_5	MSANTD2	1	TRUE	TRUE	1367	711
ENSG00000120533.13_5	ENY2	1	TRUE	TRUE	1504	826
ENSG00000120539.15_4	MASTL	1	TRUE	FALSE	132	82
ENSG00000120616.16_6	EPC1	1	TRUE	FALSE	546	292
ENSG00000120647.10_10	CCDC77	1	TRUE	FALSE	130	80
ENSG00000120659.15_4	TNFSF11	1	TRUE	TRUE	1712	659
ENSG00000120662.16_6	MTRF1	1	TRUE	FALSE	392	283
ENSG00000120675.6_5	DNAJC15	1	TRUE	FALSE	109	97
ENSG00000120688.9_4	WBP4	1	TRUE	TRUE	1232	914
ENSG00000120694.20_6	HSPH1	1	TRUE	FALSE	47	34
ENSG00000120697.9_6	ALG5	1	TRUE	TRUE	808	675
ENSG00000120699.13_5	EXOSC8	1	TRUE	TRUE	1526	1005
ENSG00000120727.13_6	PAIP2	1	TRUE	TRUE	1394	793
ENSG00000120820.12_6	GLT8D2	1	TRUE	FALSE	433	335
ENSG00000120833.14_8	SOCS2	1	TRUE	FALSE	733	345
ENSG00000120837.8_8	NFYB	1	TRUE	TRUE	983	693
ENSG00000120860.11_7	WASHC3	1	TRUE	FALSE	227	137
ENSG00000120963.12_6	ZNF706	1	TRUE	FALSE	637	428
ENSG00000121022.14_7	COPS5	1	TRUE	TRUE	1643	995
ENSG00000121058.5_6	COIL	1	TRUE	FALSE	143	87
ENSG00000121211.8_5	MND1	1	TRUE	FALSE	738	527
ENSG00000121350.16_6	PYROXD1	1	TRUE	FALSE	506	244
ENSG00000121481.11_4	RNF2	1	TRUE	FALSE	1000	411
ENSG00000121621.7_5	KIF18A	1	TRUE	TRUE	1805	647
ENSG00000121690.11_5	DEPDC7	1	TRUE	FALSE	814	583
ENSG00000121864.10_6	ZNF639	1	TRUE	FALSE	543	365
ENSG00000121897.15_5	LIAS	1	TRUE	FALSE	207	160
ENSG00000121989.15_4	ACVR2A	1	TRUE	FALSE	841	510
ENSG00000122033.14_4	MTIF3	1	TRUE	FALSE	823	568
ENSG00000122034.16_7	GTF3A	1	TRUE	TRUE	748	625
ENSG00000122257.20_7	RBBP6	1	TRUE	FALSE	161	83
ENSG00000122299.12_5	ZC3H7A	1	TRUE	FALSE	1039	442
ENSG00000122378.14_5	PRXL2A	1	TRUE	FALSE	28	17
ENSG00000122435.10_4	TRMT13	1	TRUE	FALSE	933	399
ENSG00000122481.17_5	RWDD3	1	TRUE	FALSE	505	477
ENSG00000122482.21_6	ZNF644	1	TRUE	FALSE	837	474
ENSG00000122483.17_6	CCDC18	1	TRUE	FALSE	302	282
ENSG00000122484.9_4	RPAP2	1	TRUE	FALSE	738	572
ENSG00000122565.19_4	CBX3	1	TRUE	TRUE	1706	868
ENSG00000122643.22_8	NT5C3A	1	TRUE	TRUE	1366	910
ENSG00000122644.13_7	ARL4A	1	TRUE	FALSE	520	428
ENSG00000122674.12_5	CCZ1	1	TRUE	FALSE	8	8
ENSG00000122687.19_9	MRM2	1	TRUE	FALSE	570	318
ENSG00000122882.11_6	ECD	1	TRUE	FALSE	163	88
ENSG00000122912.15_6	SLC25A16	1	TRUE	FALSE	12	12
ENSG00000122952.17_7	ZWINT	1	TRUE	FALSE	310	145
ENSG00000122970.16_6	IFT81	1	TRUE	TRUE	1439	708
ENSG00000122986.13_7	HVCN1	1	TRUE	FALSE	685	377
ENSG00000123106.10_9	CCDC91	1	TRUE	FALSE	262	256
ENSG00000123178.15_5	SPRYD7	1	TRUE	FALSE	16	13
ENSG00000123219.13_8	CENPK	1	TRUE	FALSE	652	559
ENSG00000123268.9_6	ATF1	1	TRUE	FALSE	616	330
ENSG00000123297.20_7	TSFM	1	TRUE	FALSE	340	265
ENSG00000123545.6_5	NDUFAF4	1	TRUE	TRUE	847	744
ENSG00000123609.11_6	NMI	1	TRUE	TRUE	1621	679
ENSG00000123737.13_5	EXOSC9	1	TRUE	FALSE	559	373
ENSG00000123739.11_6	PLA2G12A	1	TRUE	FALSE	162	95
ENSG00000123975.5_4	CKS2	1	TRUE	FALSE	828	459
ENSG00000124172.10_6	ATP5F1E	1	TRUE	TRUE	969	684
ENSG00000124209.4_4	RAB22A	1	TRUE	FALSE	444	187
ENSG00000124279.12_6	FASTKD3	1	TRUE	FALSE	807	533
ENSG00000124356.16_5	STAMBP	1	TRUE	FALSE	677	385
ENSG00000124383.9_4	MPHOSPH10	1	TRUE	TRUE	871	766
ENSG00000124523.16_5	SIRT5	1	TRUE	FALSE	324	225
ENSG00000124535.16_5	WRNIP1	1	TRUE	FALSE	152	80
ENSG00000124596.17_8	OARD1	1	TRUE	FALSE	457	385
ENSG00000124767.7_5	GLO1	1	TRUE	FALSE	132	67
ENSG00000124786.11_6	SLC35B3	1	TRUE	FALSE	168	103
ENSG00000124787.14_6	RPP40	1	TRUE	TRUE	1251	739
ENSG00000124802.12_6	EEF1E1	1	TRUE	TRUE	1656	862
ENSG00000125037.12_5	EMC3	1	TRUE	FALSE	6	3
ENSG00000125482.13_5	TTF1	1	TRUE	FALSE	351	234
ENSG00000125691.14_8	RPL23	1	TRUE	FALSE	14	10
ENSG00000125703.15_4	ATG4C	1	TRUE	FALSE	487	337
ENSG00000125779.22_4	PANK2	1	TRUE	FALSE	1169	520
ENSG00000125864.14_6	BFSP1	1	TRUE	FALSE	605	415
ENSG00000125870.11_4	SNRPB2	1	TRUE	TRUE	1285	998
ENSG00000125871.14_5	MGME1	1	TRUE	FALSE	613	429
ENSG00000125954.12_10	CHURC1-FNTB	1	TRUE	FALSE	1	1
ENSG00000126067.12_5	PSMB2	1	TRUE	FALSE	531	421
ENSG00000126524.10_5	SBDS	1	TRUE	TRUE	802	734
ENSG00000126653.18_7	NSRP1	1	TRUE	FALSE	604	312
ENSG00000126698.11_5	DNAJC8	1	TRUE	FALSE	400	361
ENSG00000126773.13_7	PCNX4	1	TRUE	FALSE	592	220
ENSG00000126777.18_7	KTN1	1	TRUE	FALSE	517	211
ENSG00000126814.7_7	TRMT5	1	TRUE	FALSE	78	42
ENSG00000126821.8_5	SGPP1	1	TRUE	FALSE	938	365
ENSG00000127080.10_5	IPPK	1	TRUE	FALSE	9	8
ENSG00000127252.7_8	PLAAT1	1	TRUE	FALSE	80	73
ENSG00000127328.21_4	RAB3IP	1	TRUE	FALSE	82	38
ENSG00000127337.7_4	YEATS4	1	TRUE	TRUE	1357	723
ENSG00000127423.11_5	AUNIP	1	TRUE	FALSE	598	382
ENSG00000127922.9_6	SEM1	1	TRUE	FALSE	401	336
ENSG00000127989.14_8	MTERF1	1	TRUE	FALSE	537	447
ENSG00000127995.17_4	CASD1	1	TRUE	FALSE	914	552
ENSG00000128039.11_4	SRD5A3	1	TRUE	FALSE	2	2
ENSG00000128245.15_7	YWHAH	1	TRUE	FALSE	18	12
ENSG00000128463.13_5	EMC4	1	TRUE	FALSE	133	68
ENSG00000128534.8_5	LSM8	1	TRUE	TRUE	734	684
ENSG00000128581.17_6	IFT22	1	TRUE	FALSE	148	101
ENSG00000128609.15_5	NDUFA5	1	TRUE	TRUE	1990	1080
ENSG00000128654.14_5	MTX2	1	TRUE	TRUE	741	632
ENSG00000128692.8_4	EIF2S2P4	1	TRUE	FALSE	396	285
ENSG00000128699.14_8	ORMDL1	1	TRUE	TRUE	1108	954
ENSG00000128789.21_5	PSMG2	1	TRUE	FALSE	641	477
ENSG00000128951.14_5	DUT	1	TRUE	TRUE	1614	689
ENSG00000129028.9_6	THAP10	1	TRUE	FALSE	170	114
ENSG00000129038.16_4	LOXL1	1	TRUE	FALSE	223	117
ENSG00000129055.12_3	ANAPC13	1	TRUE	FALSE	524	412
ENSG00000129084.17_7	PSMA1	1	TRUE	TRUE	792	674
ENSG00000129235.11_4	TXNDC17	1	TRUE	TRUE	1662	796
ENSG00000129295.9_7	LRRC6	1	TRUE	FALSE	1	1
ENSG00000129355.7_5	CDKN2D	1	TRUE	FALSE	241	169
ENSG00000129460.16_7	NGDN	1	TRUE	FALSE	277	178
ENSG00000129518.9_5	EAPP	1	TRUE	FALSE	666	583
ENSG00000129559.13_6	NEDD8	1	TRUE	FALSE	150	95
ENSG00000129596.5_5	CDO1	1	TRUE	FALSE	157	87
ENSG00000129636.13_6	ITFG1	1	TRUE	FALSE	82	40
ENSG00000129810.15_8	SGO1	1	TRUE	FALSE	301	282
ENSG00000130024.15_6	PHF10	1	TRUE	FALSE	38	14
ENSG00000130177.16_5	CDC16	1	TRUE	FALSE	423	217
ENSG00000130349.10_5	MTRES1	1	TRUE	TRUE	999	645
ENSG00000130413.15_7	STK33	1	TRUE	TRUE	828	626
ENSG00000130935.10_5	NOL11	1	TRUE	TRUE	1348	598
ENSG00000131013.4_5	PPIL4	1	TRUE	TRUE	1044	866
ENSG00000131153.9_6	GINS2	1	TRUE	FALSE	787	394
ENSG00000131351.15_5	HAUS8	1	TRUE	FALSE	252	179
ENSG00000131469.15_5	RPL27	1	TRUE	FALSE	57	51
ENSG00000131507.11_4	NDFIP1	1	TRUE	FALSE	1105	523
ENSG00000131508.16_5	UBE2D2	1	TRUE	FALSE	178	121
ENSG00000131732.12_4	ZCCHC9	1	TRUE	TRUE	761	708
ENSG00000131966.14_6	ACTR10	1	TRUE	FALSE	542	494
ENSG00000131979.19_6	GCH1	1	TRUE	FALSE	81	61
ENSG00000132275.11_5	RRP8	1	TRUE	FALSE	6	3
ENSG00000132313.15_6	MRPL35	1	TRUE	FALSE	1301	423
ENSG00000132321.17_6	IQCA1	1	TRUE	FALSE	317	206
ENSG00000132323.9_5	ILKAP	1	TRUE	FALSE	97	47
ENSG00000132386.11_4	SERPINF1	1	TRUE	FALSE	69	36
ENSG00000132406.12_5	TMEM128	1	TRUE	FALSE	224	164
ENSG00000132423.12_6	COQ3	1	TRUE	FALSE	522	417
ENSG00000132429.10_5	POPDC3	1	TRUE	FALSE	21	21
ENSG00000132463.14_6	GRSF1	1	TRUE	FALSE	857	323
ENSG00000132467.4_4	UTP3	1	TRUE	FALSE	454	372
ENSG00000132522.16_6	GPS2	1	TRUE	FALSE	541	262
ENSG00000132541.11_6	RIDA	1	TRUE	TRUE	1490	1037
ENSG00000132570.15_5	PCBD2	1	TRUE	FALSE	257	204
ENSG00000132646.11_5	PCNA	1	TRUE	FALSE	1039	570
ENSG00000132661.4_5	NXT1	1	TRUE	FALSE	555	364
ENSG00000132664.12_4	POLR3F	1	TRUE	TRUE	1083	736
ENSG00000132780.17_7	NASP	1	TRUE	TRUE	1359	646
ENSG00000132823.11_5	OSER1	1	TRUE	FALSE	309	222
ENSG00000132950.19_6	ZMYM5	1	TRUE	FALSE	558	455
ENSG00000132963.8_4	POMP	1	TRUE	TRUE	1740	1035
ENSG00000132967.9_4	HMGB1P5	1	TRUE	TRUE	1036	791
ENSG00000133111.4_3	RFXAP	1	TRUE	FALSE	240	191
ENSG00000133112.17_4	TPT1	1	TRUE	FALSE	655	361
ENSG00000133193.12_7	FAM104A	1	TRUE	FALSE	74	47
ENSG00000133302.13_5	SLF1	1	TRUE	FALSE	102	78
ENSG00000133393.13_6	FOPNL	1	TRUE	FALSE	1086	441
ENSG00000133639.6_6	BTG1	1	TRUE	FALSE	380	189
ENSG00000133641.18_4	C12orf29	1	TRUE	FALSE	604	522
ENSG00000133665.13_6	DYDC2	1	TRUE	FALSE	83	72
ENSG00000133739.16_4	LRRCC1	1	TRUE	TRUE	1440	609
ENSG00000133773.12_6	CCDC59	1	TRUE	FALSE	784	573
ENSG00000133935.7_8	ERG28	1	TRUE	FALSE	792	386
ENSG00000133983.16_7	COX16	1	TRUE	FALSE	495	432
ENSG00000133997.11_5	MED6	1	TRUE	FALSE	592	554
ENSG00000134049.6_9	IER3IP1	1	TRUE	FALSE	227	192
ENSG00000134056.12_4	MRPS36	1	TRUE	FALSE	477	441
ENSG00000134058.12_5	CDK7	1	TRUE	TRUE	1134	724
ENSG00000134152.11_6	KATNBL1	1	TRUE	FALSE	323	195
ENSG00000134153.10_8	EMC7	1	TRUE	TRUE	880	779
ENSG00000134247.10_4	PTGFRN	1	TRUE	FALSE	77	66
ENSG00000134283.18_6	PPHLN1	1	TRUE	FALSE	643	522
ENSG00000134285.11_7	FKBP11	1	TRUE	FALSE	47	25
ENSG00000134330.19_6	IAH1	1	TRUE	FALSE	37	27
ENSG00000134480.16_6	CCNH	1	TRUE	TRUE	747	671
ENSG00000134548.11_5	SPX	1	TRUE	FALSE	2	2
ENSG00000134716.11_6	CYP2J2	1	TRUE	FALSE	268	131
ENSG00000134717.18_5	BTF3L4	1	TRUE	FALSE	941	488
ENSG00000134748.13_4	PRPF38A	1	TRUE	FALSE	15	10
ENSG00000134809.9_5	TIMM10	1	TRUE	FALSE	18	8
ENSG00000134851.13_5	TMEM165	1	TRUE	TRUE	1490	804
ENSG00000134873.10_4	CLDN10	1	TRUE	TRUE	1708	898
ENSG00000134874.17_4	DZIP1	1	TRUE	FALSE	55	40
ENSG00000134900.12_7	TPP2	1	TRUE	FALSE	357	131
ENSG00000134901.13_6	POGLUT2	1	TRUE	FALSE	963	545
ENSG00000135002.12_6	RFK	1	TRUE	FALSE	188	99
ENSG00000135047.15_4	CTSL	1	TRUE	FALSE	7	4
ENSG00000135070.15_8	ISCA1	1	TRUE	TRUE	1522	717
ENSG00000135185.12_8	TMEM243	1	TRUE	TRUE	847	592
ENSG00000135211.6_5	TMEM60	1	TRUE	FALSE	566	439
ENSG00000135249.8_4	RINT1	1	TRUE	FALSE	90	68
ENSG00000135315.12_6	CEP162	1	TRUE	FALSE	420	295
ENSG00000135336.14_5	ORC3	1	TRUE	FALSE	342	244
ENSG00000135521.9_5	LTV1	1	TRUE	TRUE	991	656
ENSG00000135535.17_7	CD164	1	TRUE	FALSE	308	228
ENSG00000135597.18_6	REPS1	1	TRUE	FALSE	185	93
ENSG00000135698.10_5	MPHOSPH6	1	TRUE	TRUE	825	723
ENSG00000135838.13_3	NPL	1	TRUE	FALSE	16	16
ENSG00000135845.10_5	PIGC	1	TRUE	FALSE	666	524
ENSG00000135945.10_6	REV1	1	TRUE	FALSE	215	94
ENSG00000136045.12_4	PWP1	1	TRUE	FALSE	209	134
ENSG00000136104.21_6	RNASEH2B	1	TRUE	TRUE	1921	829
ENSG00000136122.18_6	BORA	1	TRUE	FALSE	58	53
ENSG00000136146.15_7	MED4	1	TRUE	FALSE	564	435
ENSG00000136147.18_7	PHF11	1	TRUE	FALSE	701	471
ENSG00000136161.12_6	RCBTB2	1	TRUE	FALSE	4	3
ENSG00000136235.17_5	GPNMB	1	TRUE	FALSE	501	293
ENSG00000136243.12	NUPL2	1	TRUE	FALSE	55	51
ENSG00000136371.11_5	MTHFS	1	TRUE	FALSE	135	113
ENSG00000136463.8_4	TACO1	1	TRUE	FALSE	166	74
ENSG00000136518.17_7	ACTL6A	1	TRUE	FALSE	1412	527
ENSG00000136521.13_9	NDUFB5	1	TRUE	FALSE	209	148
ENSG00000136522.14_5	MRPL47	1	TRUE	TRUE	1171	992
ENSG00000136560.14_5	TANK	1	TRUE	FALSE	367	340
ENSG00000136682.15_6	CBWD2	1	TRUE	FALSE	669	530
ENSG00000136770.11_7	DNAJC1	1	TRUE	FALSE	470	343
ENSG00000136783.10_4	NIPSNAP3A	1	TRUE	FALSE	353	291
ENSG00000136810.13_5	TXN	1	TRUE	FALSE	972	578
ENSG00000136819.15_6	C9orf78	1	TRUE	FALSE	89	86
ENSG00000136870.10_7	ZNF189	1	TRUE	FALSE	514	362
ENSG00000136888.7_4	ATP6V1G1	1	TRUE	TRUE	1241	868
ENSG00000136897.8_5	MRPL50	1	TRUE	TRUE	1086	950
ENSG00000136932.14_4	TRMO	1	TRUE	FALSE	375	187
ENSG00000136936.11_4	XPA	1	TRUE	FALSE	346	233
ENSG00000136942.15_5	RPL35	1	TRUE	FALSE	437	294
ENSG00000136950.13_4	ARPC5L	1	TRUE	FALSE	692	453
ENSG00000136982.6_6	DSCC1	1	TRUE	TRUE	1489	665
ENSG00000136986.10_5	DERL1	1	TRUE	FALSE	53	21
ENSG00000137038.8_8	DMAC1	1	TRUE	FALSE	106	73
ENSG00000137154.13_5	RPS6	1	TRUE	TRUE	820	696
ENSG00000137210.14_7	TMEM14B	1	TRUE	FALSE	478	408
ENSG00000137274.13_5	BPHL	1	TRUE	FALSE	51	45
ENSG00000137338.5_4	PGBD1	1	TRUE	FALSE	496	264
ENSG00000137364.5_5	TPMT	1	TRUE	TRUE	1968	1003
ENSG00000137500.9_6	CCDC90B	1	TRUE	FALSE	639	452
ENSG00000137513.10_8	NARS2	1	TRUE	FALSE	327	249
ENSG00000137547.9_7	MRPL15	1	TRUE	FALSE	727	421
ENSG00000137563.12_5	GGH	1	TRUE	FALSE	255	138
ENSG00000137691.13_6	CFAP300	1	TRUE	FALSE	43	42
ENSG00000137714.3_4	FDX1	1	TRUE	TRUE	1604	946
ENSG00000137720.8_7	C11orf1	1	TRUE	FALSE	307	244
ENSG00000137806.9_6	NDUFAF1	1	TRUE	FALSE	102	88
ENSG00000137821.11_7	LRRC49	1	TRUE	FALSE	368	284
ENSG00000137871.20_6	ZNF280D	1	TRUE	FALSE	944	443
ENSG00000137875.4_5	BCL2L10	1	TRUE	FALSE	125	89
ENSG00000137876.10_5	RSL24D1	1	TRUE	TRUE	1130	936
ENSG00000137944.18_8	KYAT3	1	TRUE	FALSE	239	124
ENSG00000137947.12_7	GTF2B	1	TRUE	FALSE	297	270
ENSG00000137955.16_5	RABGGTB	1	TRUE	FALSE	540	398
ENSG00000137996.12_3	RTCA	1	TRUE	FALSE	703	526
ENSG00000138050.15_5	THUMPD2	1	TRUE	FALSE	282	221
ENSG00000138081.21_6	FBXO11	1	TRUE	FALSE	989	546
ENSG00000138231.13_5	DBR1	1	TRUE	FALSE	898	491
ENSG00000138286.15_5	FAM149B1	1	TRUE	FALSE	866	452
ENSG00000138326.21_9	RPS24	1	TRUE	TRUE	953	745
ENSG00000138382.15_7	METTL5	1	TRUE	FALSE	453	226
ENSG00000138385.16_4	SSB	1	TRUE	TRUE	1598	969
ENSG00000138398.16_5	PPIG	1	TRUE	FALSE	607	398
ENSG00000138399.18_7	FASTKD1	1	TRUE	FALSE	159	121
ENSG00000138430.16_5	OLA1	1	TRUE	FALSE	293	263
ENSG00000138433.16_6	CIR1	1	TRUE	FALSE	581	399
ENSG00000138463.9_4	SLC49A4	1	TRUE	TRUE	1356	726
ENSG00000138495.6_5	COX17	1	TRUE	FALSE	359	233
ENSG00000138587.6_5	MNS1	1	TRUE	TRUE	688	625
ENSG00000138668.19_8	HNRNPD	1	TRUE	TRUE	2026	811
ENSG00000138686.10_5	BBS7	1	TRUE	FALSE	37	37
ENSG00000138785.15_9	INTS12	1	TRUE	TRUE	811	629
ENSG00000139131.13_8	YARS2	1	TRUE	TRUE	1090	857
ENSG00000139168.8_8	ZCRB1	1	TRUE	FALSE	302	179
ENSG00000139233.7_6	LLPH	1	TRUE	FALSE	511	452
ENSG00000139343.10_2	SNRPF	1	TRUE	TRUE	1547	980
ENSG00000139620.13_5	KANSL2	1	TRUE	FALSE	437	303
ENSG00000139624.14_7	CERS5	1	TRUE	FALSE	7	5
ENSG00000139675.12_5	HNRNPA1L2	1	TRUE	TRUE	784	723
ENSG00000139684.15_6	ESD	1	TRUE	FALSE	430	299
ENSG00000139826.6_4	ABHD13	1	TRUE	FALSE	874	494
ENSG00000139910.20_7	NOVA1	1	TRUE	FALSE	223	174
ENSG00000139974.15_4	SLC38A6	1	TRUE	FALSE	135	129
ENSG00000140006.11_5	WDR89	1	TRUE	FALSE	291	144
ENSG00000140025.16_6	EFCAB11	1	TRUE	FALSE	376	324
ENSG00000140043.11_4	PTGR2	1	TRUE	FALSE	53	28
ENSG00000140280.14_5	LYSMD2	1	TRUE	FALSE	247	222
ENSG00000140299.13_7	BNIP2	1	TRUE	FALSE	684	378
ENSG00000140307.11_6	GTF2A2	1	TRUE	TRUE	854	748
ENSG00000140319.11_5	SRP14	1	TRUE	TRUE	670	624
ENSG00000140391.15_6	TSPAN3	1	TRUE	FALSE	358	217
ENSG00000140403.12_4	DNAJA4	1	TRUE	FALSE	380	225
ENSG00000140548.10_5	ZNF710	1	TRUE	FALSE	123	49
ENSG00000140600.17_5	SH3GL3	1	TRUE	FALSE	413	375
ENSG00000140612.14_5	SEC11A	1	TRUE	FALSE	556	458
ENSG00000140830.9_5	TXNL4B	1	TRUE	FALSE	21	13
ENSG00000140876.11_6	NUDT7	1	TRUE	FALSE	267	190
ENSG00000140905.11_7	GCSH	1	TRUE	TRUE	663	608
ENSG00000140941.14_5	MAP1LC3B	1	TRUE	FALSE	64	51
ENSG00000141428.17_6	C18orf21	1	TRUE	TRUE	841	679
ENSG00000141446.11_5	ESCO1	1	TRUE	FALSE	631	572
ENSG00000141698.17_5	NT5C3B	1	TRUE	FALSE	45	22
ENSG00000141759.15_5	TXNL4A	1	TRUE	FALSE	454	403
ENSG00000142166.13_5	IFNAR1	1	TRUE	FALSE	491	286
ENSG00000142168.15_3	SOD1	1	TRUE	FALSE	657	465
ENSG00000142396.10_6	ERVK3-1	1	TRUE	FALSE	498	349
ENSG00000142731.11_5	PLK4	1	TRUE	FALSE	1197	544
ENSG00000142867.14_8	BCL10	1	TRUE	FALSE	449	351
ENSG00000142892.15_7	PIGK	1	TRUE	FALSE	921	568
ENSG00000143106.13_5	PSMA5	1	TRUE	FALSE	186	109
ENSG00000143119.14_5	CD53	1	TRUE	FALSE	20	16
ENSG00000143153.13_6	ATP1B1	1	TRUE	FALSE	275	201
ENSG00000143155.13_4	TIPRL	1	TRUE	FALSE	680	585
ENSG00000143158.11_5	MPC2	1	TRUE	TRUE	1016	607
ENSG00000143162.9_6	CREG1	1	TRUE	TRUE	861	654
ENSG00000143164.15_4	DCAF6	1	TRUE	TRUE	646	603
ENSG00000143183.16_5	TMCO1	1	TRUE	TRUE	1169	704
ENSG00000143207.21_9	COP1	1	TRUE	FALSE	393	327
ENSG00000143228.13_6	NUF2	1	TRUE	FALSE	1114	560
ENSG00000143314.12_6	MRPL24	1	TRUE	FALSE	233	87
ENSG00000143353.12_4	LYPLAL1	1	TRUE	FALSE	229	150
ENSG00000143553.11_4	SNAPIN	1	TRUE	FALSE	240	120
ENSG00000143575.15_8	HAX1	1	TRUE	FALSE	222	128
ENSG00000143633.13_7	C1orf131	1	TRUE	TRUE	958	803
ENSG00000143748.18_7	NVL	1	TRUE	FALSE	759	448
ENSG00000143919.15_5	CAMKMT	1	TRUE	FALSE	120	112
ENSG00000143933.18_7	CALM2	1	TRUE	FALSE	816	519
ENSG00000143942.5_4	CHAC2	1	TRUE	TRUE	1774	828
ENSG00000143971.9_5	ETAA1	1	TRUE	FALSE	663	442
ENSG00000143977.14_5	SNRPG	1	TRUE	TRUE	1256	835
ENSG00000144034.16_5	TPRKB	1	TRUE	TRUE	1286	1051
ENSG00000144048.10_4	DUSP11	1	TRUE	FALSE	592	517
ENSG00000144061.13_7	NPHP1	1	TRUE	FALSE	394	278
ENSG00000144161.13_5	ZC3H8	1	TRUE	FALSE	383	286
ENSG00000144227.5_5	NXPH2	1	TRUE	FALSE	324	139
ENSG00000144401.14_4	METTL21A	1	TRUE	FALSE	356	296
ENSG00000144451.19_4	SPAG16	1	TRUE	FALSE	483	374
ENSG00000144635.9_5	DYNC1LI1	1	TRUE	TRUE	1165	721
ENSG00000144659.13_8	SLC25A38	1	TRUE	FALSE	29	20
ENSG00000144736.14_5	SHQ1	1	TRUE	FALSE	54	22
ENSG00000144744.17_5	UBA3	1	TRUE	TRUE	1632	635
ENSG00000144827.9_4	ABHD10	1	TRUE	FALSE	943	521
ENSG00000144848.11_5	ATG3	1	TRUE	FALSE	867	517
ENSG00000144867.12_6	SRPRB	1	TRUE	FALSE	13	8
ENSG00000145088.9_5	EAF2	1	TRUE	FALSE	438	312
ENSG00000145220.14_7	LYAR	1	TRUE	FALSE	629	438
ENSG00000145293.16_5	ENOPH1	1	TRUE	FALSE	509	415
ENSG00000145331.14_7	TRMT10A	1	TRUE	FALSE	986	476
ENSG00000145337.5_6	PYURF	1	TRUE	FALSE	609	473
ENSG00000145354.12_7	CISD2	1	TRUE	TRUE	1780	920
ENSG00000145428.15_5	RNF175	1	TRUE	FALSE	649	305
ENSG00000145439.12_6	CBR4	1	TRUE	FALSE	395	233
ENSG00000145494.12_3	NDUFS6	1	TRUE	FALSE	623	293
ENSG00000145545.12_4	SRD5A1	1	TRUE	FALSE	42	39
ENSG00000145592.14_7	RPL37	1	TRUE	FALSE	141	119
ENSG00000145642.12_5	SHISAL2B	1	TRUE	FALSE	455	294
ENSG00000145723.17_5	GIN1	1	TRUE	FALSE	103	97
ENSG00000145736.14_8	GTF2H2	1	TRUE	FALSE	13	7
ENSG00000145740.19_5	SLC30A5	1	TRUE	FALSE	146	90
ENSG00000145741.15_6	BTF3	1	TRUE	TRUE	785	676
ENSG00000145777.15_4	TSLP	1	TRUE	FALSE	279	180
ENSG00000145781.9_7	COMMD10	1	TRUE	TRUE	1281	591
ENSG00000145908.12_4	ZNF300	1	TRUE	FALSE	615	468
ENSG00000146007.11_7	ZMAT2	1	TRUE	FALSE	7	3
ENSG00000146070.17_5	PLA2G7	1	TRUE	FALSE	592	351
ENSG00000146267.12_5	FAXC	1	TRUE	FALSE	252	233
ENSG00000146278.11_4	PNRC1	1	TRUE	FALSE	242	130
ENSG00000146386.8_4	ABRACL	1	TRUE	TRUE	1969	878
ENSG00000146410.12_9	MTFR2	1	TRUE	TRUE	775	701
ENSG00000146425.11_6	DYNLT1	1	TRUE	FALSE	531	463
ENSG00000146574.15_5	CCZ1B	1	TRUE	FALSE	64	63
ENSG00000146729.10_8	NIPSNAP2	1	TRUE	FALSE	66	38
ENSG00000146731.11_4	CCT6A	1	TRUE	FALSE	617	356
ENSG00000146757.14_3	ZNF92	1	TRUE	FALSE	853	565
ENSG00000146963.18_5	LUC7L2	1	TRUE	FALSE	882	501
ENSG00000147419.19_5	CCDC25	1	TRUE	FALSE	377	203
ENSG00000147533.17_4	GOLGA7	1	TRUE	TRUE	1206	868
ENSG00000147586.10_7	MRPS28	1	TRUE	TRUE	1383	924
ENSG00000147592.9_5	LACTB2	1	TRUE	FALSE	610	522
ENSG00000147601.14_4	TERF1	1	TRUE	FALSE	1398	542
ENSG00000147647.13_6	DPYS	1	TRUE	FALSE	100	60
ENSG00000147654.15_5	EBAG9	1	TRUE	TRUE	1786	995
ENSG00000147669.11_4	POLR2K	1	TRUE	TRUE	1387	1067
ENSG00000147676.14_4	MAL2	1	TRUE	FALSE	1116	476
ENSG00000147679.12_5	UTP23	1	TRUE	FALSE	56	37
ENSG00000147687.19_6	TATDN1	1	TRUE	FALSE	667	573
ENSG00000147996.12	CBWD5	1	TRUE	FALSE	24	20
ENSG00000148019.14_7	CEP78	1	TRUE	FALSE	495	269
ENSG00000148090.12_4	AUH	1	TRUE	FALSE	715	410
ENSG00000148110.16_5	MFSD14B	1	TRUE	TRUE	1136	720
ENSG00000148120.16_4	AOPEP	1	TRUE	FALSE	2	2
ENSG00000148153.14_5	INIP	1	TRUE	FALSE	589	565
ENSG00000148187.18_5	MRRF	1	TRUE	FALSE	775	441
ENSG00000148444.16_6	COMMD3	1	TRUE	FALSE	137	127
ENSG00000148459.16_5	PDSS1	1	TRUE	FALSE	715	508
ENSG00000148481.14_7	MINDY3	1	TRUE	FALSE	810	450
ENSG00000148572.16_5	NRBF2	1	TRUE	FALSE	288	265
ENSG00000148680.16_6	HTR7	1	TRUE	FALSE	10	5
ENSG00000148688.13_3	RPP30	1	TRUE	TRUE	1249	941
ENSG00000148943.12_5	LIN7C	1	TRUE	FALSE	39	23
ENSG00000149050.10_5	ZNF214	1	TRUE	FALSE	11	8
ENSG00000149084.13_6	HSD17B12	1	TRUE	FALSE	407	164
ENSG00000149089.13_5	APIP	1	TRUE	FALSE	244	226
ENSG00000149100.13_5	EIF3M	1	TRUE	FALSE	173	113
ENSG00000149196.16_7	HIKESHI	1	TRUE	FALSE	480	357
ENSG00000149231.15_9	CCDC82	1	TRUE	FALSE	699	442
ENSG00000149313.11_4	AASDHPPT	1	TRUE	FALSE	203	103
ENSG00000149600.11_5	COMMD7	1	TRUE	FALSE	40	14
ENSG00000149636.15_6	DSN1	1	TRUE	FALSE	89	70
ENSG00000149646.12_7	CNBD2	1	TRUE	FALSE	7	4
ENSG00000150316.12_5	CWC15	1	TRUE	TRUE	913	820
ENSG00000150433.9_7	TMEM218	1	TRUE	FALSE	36	23
ENSG00000150527.17_7	MIA2	1	TRUE	TRUE	893	592
ENSG00000150756.14_7	ATPSCKMT	1	TRUE	FALSE	391	289
ENSG00000150776.18_9	NKAPD1	1	TRUE	FALSE	589	396
ENSG00000150779.12_7	TIMM8B	1	TRUE	TRUE	1333	778
ENSG00000150787.8_5	PTS	1	TRUE	TRUE	680	622
ENSG00000151092.17_8	NGLY1	1	TRUE	FALSE	251	188
ENSG00000151131.11_7	C12orf45	1	TRUE	FALSE	241	126
ENSG00000151239.13_5	TWF1	1	TRUE	FALSE	531	414
ENSG00000151287.17_5	TEX30	1	TRUE	TRUE	955	726
ENSG00000151332.19_6	MBIP	1	TRUE	TRUE	1614	1030
ENSG00000151338.18_7	MIPOL1	1	TRUE	FALSE	44	24
ENSG00000151366.13_7	NDUFC2	1	TRUE	FALSE	542	245
ENSG00000151466.12_8	SCLT1	1	TRUE	TRUE	1541	707
ENSG00000151500.15_5	THYN1	1	TRUE	TRUE	733	631
ENSG00000151575.14_7	TEX9	1	TRUE	FALSE	1144	498
ENSG00000151657.12_5	KIN	1	TRUE	TRUE	693	618
ENSG00000151725.12_9	CENPU	1	TRUE	TRUE	824	655
ENSG00000151743.11_7	AMN1	1	TRUE	FALSE	61	43
ENSG00000151748.15_8	SAV1	1	TRUE	FALSE	190	77
ENSG00000151773.13_6	CCDC122	1	TRUE	FALSE	305	222
ENSG00000151806.14_4	GUF1	1	TRUE	FALSE	291	156
ENSG00000151849.15_5	CENPJ	1	TRUE	FALSE	125	64
ENSG00000151876.13_4	FBXO4	1	TRUE	FALSE	95	54
ENSG00000151881.14_9	TMEM267	1	TRUE	FALSE	47	37
ENSG00000152147.11_5	GEMIN6	1	TRUE	FALSE	546	453
ENSG00000152214.14_6	RIT2	1	TRUE	FALSE	569	305
ENSG00000152219.5_4	ARL14EP	1	TRUE	FALSE	11	10
ENSG00000152240.13_5	HAUS1	1	TRUE	TRUE	1632	1093
ENSG00000152253.9_6	SPC25	1	TRUE	TRUE	1368	873
ENSG00000152348.16_6	ATG10	1	TRUE	FALSE	551	280
ENSG00000152359.15_7	POC5	1	TRUE	FALSE	444	362
ENSG00000152382.6_5	TADA1	1	TRUE	FALSE	241	153
ENSG00000152404.15_5	CWF19L2	1	TRUE	FALSE	69	29
ENSG00000152422.16_4	XRCC4	1	TRUE	FALSE	512	299
ENSG00000152465.18_6	NMT2	1	TRUE	FALSE	20	18
ENSG00000152467.10_5	ZSCAN1	1	TRUE	FALSE	1	1
ENSG00000152520.14_5	PAN3	1	TRUE	FALSE	325	154
ENSG00000152684.11_5	PELO	1	TRUE	FALSE	296	254
ENSG00000152700.14_5	SAR1B	1	TRUE	FALSE	104	83
ENSG00000152778.9_4	IFIT5	1	TRUE	FALSE	380	251
ENSG00000152904.11_8	GGPS1	1	TRUE	FALSE	458	345
ENSG00000153006.16_7	SREK1IP1	1	TRUE	FALSE	325	313
ENSG00000153015.16_5	CWC27	1	TRUE	FALSE	295	205
ENSG00000153037.15_7	SRP19	1	TRUE	TRUE	793	667
ENSG00000153044.10_4	CENPH	1	TRUE	FALSE	668	464
ENSG00000153130.17_8	SCOC	1	TRUE	TRUE	1139	691
ENSG00000153132.13_9	CLGN	1	TRUE	FALSE	303	209
ENSG00000153140.8_4	CETN3	1	TRUE	FALSE	706	511
ENSG00000153363.13_6	LINC00467	1	TRUE	FALSE	153	142
ENSG00000153446.15_5	C16orf89	1	TRUE	FALSE	152	94
ENSG00000153485.5_4	TMEM251	1	TRUE	FALSE	99	76
ENSG00000153551.14_5	CMTM7	1	TRUE	FALSE	84	56
ENSG00000153879.9_5	CEBPG	1	TRUE	FALSE	394	229
ENSG00000153922.10_5	CHD1	1	TRUE	FALSE	518	234
ENSG00000153975.10_6	ZUP1	1	TRUE	TRUE	734	667
ENSG00000153989.8_4	NUS1	1	TRUE	FALSE	1644	524
ENSG00000154265.16_6	ABCA5	1	TRUE	FALSE	14	12
ENSG00000154582.16_5	ELOC	1	TRUE	TRUE	1316	893
ENSG00000154719.14_8	MRPL39	1	TRUE	TRUE	703	663
ENSG00000154721.15_7	JAM2	1	TRUE	FALSE	52	23
ENSG00000154723.12_6	ATP5PF	1	TRUE	TRUE	983	852
ENSG00000154743.18_7	TSEN2	1	TRUE	FALSE	104	66
ENSG00000154813.10_5	DPH3	1	TRUE	TRUE	692	637
ENSG00000154839.10_5	SKA1	1	TRUE	FALSE	1115	555
ENSG00000154957.14_8	ZNF18	1	TRUE	FALSE	173	126
ENSG00000155085.15_5	AK9	1	TRUE	FALSE	140	62
ENSG00000155115.7_4	GTF3C6	1	TRUE	TRUE	1650	1034
ENSG00000155307.19_7	SAMSN1	1	TRUE	FALSE	37	18
ENSG00000155329.12_5	ZCCHC10	1	TRUE	TRUE	1406	758
ENSG00000155330.10_6	C16orf87	1	TRUE	FALSE	156	147
ENSG00000155368.16_5	DBI	1	TRUE	TRUE	1712	780
ENSG00000155438.12_6	NIFK	1	TRUE	FALSE	536	302
ENSG00000155542.12_5	SETD9	1	TRUE	FALSE	395	294
ENSG00000155621.15_5	C9orf85	1	TRUE	FALSE	300	235
ENSG00000155636.15_5	RBM45	1	TRUE	FALSE	894	556
ENSG00000155755.19_6	TMEM237	1	TRUE	FALSE	103	47
ENSG00000155868.8_6	MED7	1	TRUE	TRUE	1089	734
ENSG00000155906.19_8	RMND1	1	TRUE	FALSE	29	29
ENSG00000155957.17_5	TMBIM4	1	TRUE	FALSE	410	314
ENSG00000156006.5_4	NAT2	1	TRUE	FALSE	822	394
ENSG00000156170.13_5	NDUFAF6	1	TRUE	TRUE	1094	766
ENSG00000156256.15_6	USP16	1	TRUE	FALSE	1006	455
ENSG00000156384.14_2	SFR1	1	TRUE	FALSE	368	223
ENSG00000156411.10_5	ATP5MPL	1	TRUE	FALSE	537	342
ENSG00000156467.10_4	UQCRB	1	TRUE	FALSE	547	402
ENSG00000156469.9_7	MTERF3	1	TRUE	FALSE	609	485
ENSG00000156795.8_7	WDYHV1	1	TRUE	FALSE	38	28
ENSG00000156831.8_6	NSMCE2	1	TRUE	FALSE	486	385
ENSG00000156876.10_6	SASS6	1	TRUE	TRUE	1182	796
ENSG00000156928.5_4	MALSU1	1	TRUE	FALSE	184	104
ENSG00000156973.14_5	PDE6D	1	TRUE	TRUE	1237	588
ENSG00000157021.9_5	FAM92A1P1	1	TRUE	FALSE	2	2
ENSG00000157181.16_6	ODR4	1	TRUE	FALSE	312	227
ENSG00000157429.16_8	ZNF19	1	TRUE	FALSE	20	14
ENSG00000157916.20_6	RER1	1	TRUE	FALSE	18	11
ENSG00000158122.12_8	PRXL2C	1	TRUE	FALSE	187	177
ENSG00000158234.12_4	FAIM	1	TRUE	TRUE	1745	867
ENSG00000158411.11_6	MITD1	1	TRUE	TRUE	819	716
ENSG00000158417.11_5	EIF5B	1	TRUE	FALSE	511	455
ENSG00000159055.4_5	MIS18A	1	TRUE	TRUE	1265	822
ENSG00000159063.13_7	ALG8	1	TRUE	FALSE	134	130
ENSG00000159079.19_8	CFAP298	1	TRUE	FALSE	651	466
ENSG00000159110.20_4	IFNAR2	1	TRUE	FALSE	411	395
ENSG00000159147.18_9	DONSON	1	TRUE	FALSE	247	204
ENSG00000159322.17_4	ADPGK	1	TRUE	FALSE	706	446
ENSG00000159445.13_5	THEM4	1	TRUE	FALSE	688	426
ENSG00000159596.7_4	TMEM69	1	TRUE	FALSE	735	371
ENSG00000159885.14_5	ZNF222	1	TRUE	FALSE	148	137
ENSG00000160124.9_4	CCDC58	1	TRUE	TRUE	1030	874
ENSG00000160194.18_4	NDUFV3	1	TRUE	FALSE	30	23
ENSG00000160345.13_5	C9orf116	1	TRUE	FALSE	288	143
ENSG00000160746.13_8	ANO10	1	TRUE	FALSE	13	6
ENSG00000161057.12_6	PSMC2	1	TRUE	FALSE	1227	506
ENSG00000161654.10_4	LSM12	1	TRUE	FALSE	424	352
ENSG00000161970.15_9	RPL26	1	TRUE	FALSE	342	160
ENSG00000162086.15_5	ZNF75A	1	TRUE	FALSE	60	44
ENSG00000162194.12_8	LBHD1	1	TRUE	FALSE	60	34
ENSG00000162385.11_5	MAGOH	1	TRUE	TRUE	1460	1065
ENSG00000162437.14_3	RAVER2	1	TRUE	FALSE	75	54
ENSG00000162444.12_4	RBP7	1	TRUE	FALSE	113	66
ENSG00000162600.12_6	OMA1	1	TRUE	FALSE	861	420
ENSG00000162614.18_5	NEXN	1	TRUE	FALSE	491	385
ENSG00000162623.16_5	TYW3	1	TRUE	FALSE	618	491
ENSG00000162624.14_4	LHX8	1	TRUE	FALSE	56	25
ENSG00000162639.16_9	HENMT1	1	TRUE	FALSE	682	340
ENSG00000162664.17_4	ZNF326	1	TRUE	FALSE	852	520
ENSG00000162755.14_5	KLHDC9	1	TRUE	FALSE	272	151
ENSG00000162757.4_5	C1orf74	1	TRUE	FALSE	13	9
ENSG00000162819.12_5	BROX	1	TRUE	FALSE	40	21
ENSG00000162851.8_5	TFB2M	1	TRUE	FALSE	602	339
ENSG00000162869.16_5	PPP1R21	1	TRUE	FALSE	103	59
ENSG00000162928.9_4	PEX13	1	TRUE	FALSE	597	457
ENSG00000162959.13_5	MEMO1	1	TRUE	FALSE	629	341
ENSG00000162961.14_6	DPY30	1	TRUE	TRUE	822	742
ENSG00000162971.11_5	TYW5	1	TRUE	FALSE	325	210
ENSG00000162972.10_7	MAIP1	1	TRUE	FALSE	180	164
ENSG00000162976.13_5	SLC66A3	1	TRUE	FALSE	190	174
ENSG00000163001.11_4	CFAP36	1	TRUE	FALSE	345	242
ENSG00000163002.13_9	NUP35	1	TRUE	TRUE	960	610
ENSG00000163006.12_7	CCDC138	1	TRUE	FALSE	947	495
ENSG00000163041.12_7	H3-3A	1	TRUE	TRUE	995	831
ENSG00000163156.12_6	SCNM1	1	TRUE	FALSE	355	258
ENSG00000163170.12_5	BOLA3	1	TRUE	FALSE	567	462
ENSG00000163171.8_4	CDC42EP3	1	TRUE	FALSE	19	14
ENSG00000163214.21_8	DHX57	1	TRUE	FALSE	132	105
ENSG00000163281.12_7	GNPDA2	1	TRUE	FALSE	919	526
ENSG00000163319.11_6	MRPS18C	1	TRUE	TRUE	643	610
ENSG00000163378.14_7	EOGT	1	TRUE	FALSE	631	254
ENSG00000163467.11_3	TSACC	1	TRUE	FALSE	148	132
ENSG00000163510.14_5	CWC22	1	TRUE	TRUE	1257	644
ENSG00000163568.15_6	AIM2	1	TRUE	FALSE	142	75
ENSG00000163584.18_5	RPL22L1	1	TRUE	TRUE	1872	850
ENSG00000163607.17_7	GTPBP8	1	TRUE	FALSE	746	432
ENSG00000163608.15_8	NEPRO	1	TRUE	FALSE	731	446
ENSG00000163624.6_4	CDS1	1	TRUE	FALSE	1136	448
ENSG00000163634.12_7	THOC7	1	TRUE	TRUE	1099	983
ENSG00000163636.10_5	PSMD6	1	TRUE	TRUE	1862	884
ENSG00000163666.10_7	HESX1	1	TRUE	FALSE	548	380
ENSG00000163684.11_5	RPP14	1	TRUE	FALSE	246	167
ENSG00000163689.20_7	C3orf67	1	TRUE	FALSE	59	37
ENSG00000163710.9_7	PCOLCE2	1	TRUE	FALSE	673	389
ENSG00000163738.18_6	MTHFD2L	1	TRUE	FALSE	723	478
ENSG00000163798.13_5	SLC4A1AP	1	TRUE	FALSE	135	125
ENSG00000163808.17_6	KIF15	1	TRUE	FALSE	459	222
ENSG00000163818.17_6	LZTFL1	1	TRUE	FALSE	54	40
ENSG00000163875.15_5	MEAF6	1	TRUE	FALSE	635	554
ENSG00000163950.13_6	SLBP	1	TRUE	FALSE	652	386
ENSG00000163964.16_7	PIGX	1	TRUE	FALSE	45	29
ENSG00000164008.16_6	C1orf50	1	TRUE	FALSE	1	1
ENSG00000164039.15_6	BDH2	1	TRUE	TRUE	1033	608
ENSG00000164040.18_7	PGRMC2	1	TRUE	FALSE	676	492
ENSG00000164104.12_7	HMGB2	1	TRUE	FALSE	477	361
ENSG00000164109.14_5	MAD2L1	1	TRUE	FALSE	621	393
ENSG00000164111.15_5	ANXA5	1	TRUE	FALSE	406	160
ENSG00000164162.14_7	ANAPC10	1	TRUE	TRUE	1007	881
ENSG00000164167.12_6	LSM6	1	TRUE	TRUE	1434	989
ENSG00000164169.13_5	PRMT9	1	TRUE	FALSE	178	129
ENSG00000164172.19_7	MOCS2	1	TRUE	TRUE	801	719
ENSG00000164180.13_5	TMEM161B	1	TRUE	FALSE	346	146
ENSG00000164182.11_6	NDUFAF2	1	TRUE	TRUE	1280	1049
ENSG00000164190.19_6	NIPBL	1	TRUE	FALSE	956	453
ENSG00000164221.13_6	CCDC112	1	TRUE	TRUE	956	832
ENSG00000164258.12_5	NDUFS4	1	TRUE	FALSE	170	143
ENSG00000164294.14_4	GPX8	1	TRUE	TRUE	1166	642
ENSG00000164332.8_4	UBLCP1	1	TRUE	TRUE	1872	805
ENSG00000164346.10_7	NSA2	1	TRUE	FALSE	356	345
ENSG00000164347.18_7	GFM2	1	TRUE	FALSE	375	279
ENSG00000164405.11_4	UQCRQ	1	TRUE	FALSE	467	369
ENSG00000164414.18_5	SLC35A1	1	TRUE	FALSE	398	259
ENSG00000164548.11_5	TRA2A	1	TRUE	TRUE	903	654
ENSG00000164576.12_4	SAP30L	1	TRUE	FALSE	129	96
ENSG00000164609.10_5	SLU7	1	TRUE	FALSE	26	13
ENSG00000164610.9_8	RP9	1	TRUE	FALSE	334	226
ENSG00000164647.9_6	STEAP1	1	TRUE	FALSE	305	271
ENSG00000164743.5_4	C8orf48	1	TRUE	FALSE	19	12
ENSG00000164919.11_7	COX6C	1	TRUE	FALSE	514	361
ENSG00000164932.13_4	CTHRC1	1	TRUE	FALSE	564	416
ENSG00000164934.14_6	DCAF13	1	TRUE	FALSE	665	372
ENSG00000164944.12_8	VIRMA	1	TRUE	FALSE	233	208
ENSG00000164983.7_4	TMEM65	1	TRUE	TRUE	1899	659
ENSG00000165060.14_8	FXN	1	TRUE	TRUE	977	740
ENSG00000165118.15_5	C9orf64	1	TRUE	FALSE	20	8
ENSG00000165140.11_7	FBP1	1	TRUE	FALSE	8	5
ENSG00000165264.6	NDUFB6	1	TRUE	TRUE	1340	728
ENSG00000165322.18_8	ARHGAP12	1	TRUE	TRUE	1769	922
ENSG00000165389.7_6	SPTSSA	1	TRUE	TRUE	1391	757
ENSG00000165410.15_5	CFL2	1	TRUE	FALSE	541	370
ENSG00000165416.14_4	SUGT1	1	TRUE	FALSE	245	190
ENSG00000165487.14_5	MICU2	1	TRUE	TRUE	875	765
ENSG00000165494.11_4	PCF11	1	TRUE	FALSE	839	438
ENSG00000165501.17_5	LRR1	1	TRUE	TRUE	1725	817
ENSG00000165502.7_6	RPL36AL	1	TRUE	FALSE	252	197
ENSG00000165506.14_5	DNAAF2	1	TRUE	TRUE	1468	953
ENSG00000165512.5_4	ZNF22	1	TRUE	TRUE	1196	790
ENSG00000165525.18_5	NEMF	1	TRUE	FALSE	169	98
ENSG00000165533.18_7	TTC8	1	TRUE	FALSE	242	118
ENSG00000165609.13_6	NUDT5	1	TRUE	FALSE	150	125
ENSG00000165629.20_5	ATP5F1C	1	TRUE	TRUE	941	671
ENSG00000165630.14_5	PRPF18	1	TRUE	FALSE	237	142
ENSG00000165632.8_4	TAF3	1	TRUE	FALSE	575	261
ENSG00000165660.8_7	ABRAXAS2	1	TRUE	FALSE	27	16
ENSG00000165669.14_5	FAM204A	1	TRUE	FALSE	709	570
ENSG00000165730.16_5	STOX1	1	TRUE	FALSE	597	317
ENSG00000165807.8_7	PPP1R36	1	TRUE	FALSE	1	1
ENSG00000165863.17_5	C10orf82	1	TRUE	FALSE	108	58
ENSG00000165996.14_6	HACD1	1	TRUE	TRUE	866	683
ENSG00000166004.15_8	CEP295	1	TRUE	FALSE	583	428
ENSG00000166024.13_3	R3HCC1L	1	TRUE	FALSE	27	24
ENSG00000166130.15_6	IKBIP	1	TRUE	FALSE	244	187
ENSG00000166153.16_7	DEPDC4	1	TRUE	FALSE	42	28
ENSG00000166192.15_6	SENP8	1	TRUE	FALSE	149	85
ENSG00000166199.13_5	ALKBH3	1	TRUE	FALSE	79	41
ENSG00000166261.11_6	ZNF202	1	TRUE	FALSE	951	439
ENSG00000166262.16_10	FAM227B	1	TRUE	FALSE	87	64
ENSG00000166394.15_5	CYB5R2	1	TRUE	FALSE	37	23
ENSG00000166441.13_5	RPL27A	1	TRUE	FALSE	10	8
ENSG00000166471.11_6	TMEM41B	1	TRUE	FALSE	245	154
ENSG00000166477.13_5	LEO1	1	TRUE	TRUE	1615	611
ENSG00000166562.9_4	SEC11C	1	TRUE	TRUE	1490	803
ENSG00000166669.13_6	ATF7IP2	1	TRUE	TRUE	1607	766
ENSG00000166704.11_5	ZNF606	1	TRUE	FALSE	14	8
ENSG00000166734.20_6	CASC4	1	TRUE	FALSE	483	273
ENSG00000166788.10_9	SAAL1	1	TRUE	TRUE	1649	691
ENSG00000166797.11_6	CIAO2A	1	TRUE	TRUE	1526	1033
ENSG00000166803.13_7	PCLAF	1	TRUE	TRUE	1270	686
ENSG00000166848.7_5	TERF2IP	1	TRUE	FALSE	245	213
ENSG00000166896.9_7	ATP23	1	TRUE	FALSE	69	43
ENSG00000166902.5_6	MRPL16	1	TRUE	FALSE	1015	573
ENSG00000166971.17_6	AKTIP	1	TRUE	FALSE	81	73
ENSG00000167004.13_4	PDIA3	1	TRUE	FALSE	1313	441
ENSG00000167088.11_5	SNRPD1	1	TRUE	FALSE	808	571
ENSG00000167272.11_5	POP5	1	TRUE	FALSE	205	101
ENSG00000167283.8_6	ATP5MG	1	TRUE	TRUE	753	643
ENSG00000167377.18_9	ZNF23	1	TRUE	FALSE	174	115
ENSG00000167384.10_4	ZNF180	1	TRUE	FALSE	144	76
ENSG00000167461.12_5	RAB8A	1	TRUE	FALSE	30	27
ENSG00000167554.15_5	ZNF610	1	TRUE	FALSE	234	104
ENSG00000167774.2_7	AC010323.1	1	TRUE	FALSE	2	2
ENSG00000167840.13_4	ZNF232	1	TRUE	FALSE	41	26
ENSG00000167862.10_7	MRPL58	1	TRUE	FALSE	84	61
ENSG00000167912.6_7	AC090152.1	1	TRUE	TRUE	1542	667
ENSG00000168078.10_5	PBK	1	TRUE	FALSE	624	399
ENSG00000168116.14_5	KIAA1586	1	TRUE	FALSE	1175	458
ENSG00000168259.17_8	DNAJC7	1	TRUE	TRUE	1330	642
ENSG00000168275.16_4	COA6	1	TRUE	FALSE	327	304
ENSG00000168282.6_4	MGAT2	1	TRUE	TRUE	851	639
ENSG00000168288.13_5	MMADHC	1	TRUE	FALSE	312	150
ENSG00000168301.13_6	KCTD6	1	TRUE	FALSE	597	496
ENSG00000168303.9_7	MPLKIP	1	TRUE	TRUE	947	642
ENSG00000168306.13_5	ACOX2	1	TRUE	FALSE	458	254
ENSG00000168522.13_7	FNTA	1	TRUE	FALSE	325	170
ENSG00000168556.7_5	ING2	1	TRUE	FALSE	274	260
ENSG00000168564.6_5	CDKN2AIP	1	TRUE	FALSE	701	463
ENSG00000168653.11_4	NDUFS5	1	TRUE	FALSE	131	115
ENSG00000168661.14_4	ZNF30	1	TRUE	FALSE	137	132
ENSG00000168734.14_4	PKIG	1	TRUE	FALSE	191	116
ENSG00000168806.8_5	LCMT2	1	TRUE	FALSE	63	44
ENSG00000168818.10_6	STX18	1	TRUE	TRUE	761	629
ENSG00000168876.9_7	ANKRD49	1	TRUE	FALSE	385	204
ENSG00000168917.9_4	SLC35G2	1	TRUE	FALSE	248	128
ENSG00000168958.20_8	MFF	1	TRUE	TRUE	901	710
ENSG00000169020.10_6	ATP5ME	1	TRUE	FALSE	594	547
ENSG00000169087.11_5	HSPBAP1	1	TRUE	FALSE	338	311
ENSG00000169139.12_6	UBE2V2	1	TRUE	TRUE	1089	869
ENSG00000169193.12_5	CCDC126	1	TRUE	FALSE	71	52
ENSG00000169288.18_5	MRPL1	1	TRUE	TRUE	1309	801
ENSG00000169379.16_4	ARL13B	1	TRUE	FALSE	380	264
ENSG00000169599.13_4	NFU1	1	TRUE	FALSE	538	374
ENSG00000169612.4_6	RAMAC	1	TRUE	TRUE	942	857
ENSG00000169621.10_6	APLF	1	TRUE	FALSE	939	427
ENSG00000169684.13_6	CHRNA5	1	TRUE	FALSE	546	386
ENSG00000169857.8_6	AVEN	1	TRUE	FALSE	31	23
ENSG00000170142.12_6	UBE2E1	1	TRUE	TRUE	1098	723
ENSG00000170231.16_3	FABP6	1	TRUE	FALSE	462	249
ENSG00000170264.13_5	FAM161A	1	TRUE	FALSE	444	316
ENSG00000170270.5_7	GON7	1	TRUE	TRUE	1141	893
ENSG00000170364.12_3	SETMAR	1	TRUE	TRUE	1410	616
ENSG00000170468.8_4	RIOX1	1	TRUE	FALSE	264	113
ENSG00000170469.10_8	SPATA24	1	TRUE	FALSE	74	68
ENSG00000170473.17_6	PYM1	1	TRUE	FALSE	611	398
ENSG00000170502.13_5	NUDT9	1	TRUE	FALSE	197	192
ENSG00000170571.12_6	EMB	1	TRUE	FALSE	1349	517
ENSG00000170606.15_5	HSPA4	1	TRUE	FALSE	277	93
ENSG00000170791.18_6	CHCHD7	1	TRUE	FALSE	678	541
ENSG00000170837.3_4	GPR27	1	TRUE	FALSE	8	5
ENSG00000170854.18_9	RIOX2	1	TRUE	TRUE	1531	607
ENSG00000170860.4_4	LSM3	1	TRUE	TRUE	997	776
ENSG00000170899.11_6	GSTA4	1	TRUE	FALSE	338	261
ENSG00000170917.14_5	NUDT6	1	TRUE	FALSE	617	364
ENSG00000170946.15_6	DNAJC24	1	TRUE	FALSE	368	184
ENSG00000171103.11_6	TRMT61B	1	TRUE	TRUE	1140	759
ENSG00000171135.15_8	JAGN1	1	TRUE	FALSE	189	94
ENSG00000171202.7_3	TMEM126A	1	TRUE	FALSE	502	423
ENSG00000171204.13_4	TMEM126B	1	TRUE	TRUE	1243	927
ENSG00000171311.13_6	EXOSC1	1	TRUE	FALSE	510	405
ENSG00000171428.14_4	NAT1	1	TRUE	FALSE	609	569
ENSG00000171497.5_5	PPID	1	TRUE	TRUE	1225	694
ENSG00000171530.14_6	TBCA	1	TRUE	TRUE	1156	659
ENSG00000171612.7_5	SLC25A33	1	TRUE	FALSE	675	506
ENSG00000171723.15_7	GPHN	1	TRUE	FALSE	302	139
ENSG00000171757.17_6	LRRC34	1	TRUE	FALSE	287	177
ENSG00000171806.12_6	METTL18	1	TRUE	FALSE	409	361
ENSG00000171863.15_7	RPS7	1	TRUE	FALSE	593	449
ENSG00000171928.14_5	TVP23B	1	TRUE	FALSE	399	292
ENSG00000171951.5_7	SCG2	1	TRUE	FALSE	110	56
ENSG00000171988.19_7	JMJD1C	1	TRUE	FALSE	680	231
ENSG00000172058.15_6	SERF1A	1	TRUE	FALSE	5	4
ENSG00000172062.16_4	SMN1	1	TRUE	FALSE	231	194
ENSG00000172086.9_6	KRCC1	1	TRUE	FALSE	942	495
ENSG00000172115.9_6	CYCS	1	TRUE	TRUE	885	588
ENSG00000172171.11_6	TEFM	1	TRUE	TRUE	803	675
ENSG00000172172.8_6	MRPL13	1	TRUE	TRUE	1729	1091
ENSG00000172216.6_4	CEBPB	1	TRUE	FALSE	142	82
ENSG00000172239.14_9	PAIP1	1	TRUE	TRUE	1352	775
ENSG00000172262.11_6	ZNF131	1	TRUE	TRUE	920	599
ENSG00000172315.6_6	TP53RK	1	TRUE	FALSE	692	455
ENSG00000172331.12_5	BPGM	1	TRUE	FALSE	549	506
ENSG00000172428.11_8	COPS9	1	TRUE	FALSE	670	517
ENSG00000172586.8_4	CHCHD1	1	TRUE	TRUE	1084	807
ENSG00000172766.19_4	NAA16	1	TRUE	FALSE	752	486
ENSG00000172785.18_5	CBWD1	1	TRUE	FALSE	37	37
ENSG00000172869.14_4	DMXL1	1	TRUE	FALSE	288	207
ENSG00000173085.15_8	COQ2	1	TRUE	TRUE	1636	944
ENSG00000173163.10_6	COMMD1	1	TRUE	TRUE	1050	653
ENSG00000173226.17_8	IQCB1	1	TRUE	FALSE	69	33
ENSG00000173401.10_5	GLIPR1L1	1	TRUE	FALSE	240	141
ENSG00000173409.14_5	ARV1	1	TRUE	TRUE	1203	850
ENSG00000173418.12_4	NAA20	1	TRUE	TRUE	817	682
ENSG00000173451.7_5	THAP2	1	TRUE	FALSE	351	154
ENSG00000173660.12_4	UQCRH	1	TRUE	FALSE	167	101
ENSG00000173914.12_6	RBM4B	1	TRUE	FALSE	361	224
ENSG00000173915.16_7	ATP5MD	1	TRUE	FALSE	529	444
ENSG00000174007.8_6	CEP19	1	TRUE	FALSE	28	24
ENSG00000174021.11_6	GNG5	1	TRUE	FALSE	572	405
ENSG00000174132.9_4	FAM174A	1	TRUE	FALSE	102	95
ENSG00000174173.7_5	TRMT10C	1	TRUE	TRUE	884	619
ENSG00000174194.11	AGAP8	1	TRUE	FALSE	1	1
ENSG00000174196.5	FAM21D	1	TRUE	FALSE	67	57
ENSG00000174628.16_5	IQCK	1	TRUE	FALSE	47	28
ENSG00000174695.10_5	TMEM167A	1	TRUE	FALSE	988	504
ENSG00000174718.12_7	RESF1	1	TRUE	TRUE	1390	653
ENSG00000174720.16_8	LARP7	1	TRUE	TRUE	952	726
ENSG00000174842.17_5	GLMN	1	TRUE	TRUE	988	791
ENSG00000174891.13_7	RSRC1	1	TRUE	FALSE	67	50
ENSG00000174928.16_9	C3orf33	1	TRUE	FALSE	344	198
ENSG00000174977.8_5	AC026271.1	1	TRUE	FALSE	121	115
ENSG00000175054.16_7	ATR	1	TRUE	FALSE	402	188
ENSG00000175110.11_6	MRPS22	1	TRUE	TRUE	1407	954
ENSG00000175193.14_8	PARL	1	TRUE	TRUE	894	645
ENSG00000175279.22_5	CENPS	1	TRUE	TRUE	885	680
ENSG00000175324.10_5	LSM1	1	TRUE	TRUE	806	747
ENSG00000175348.11_7	TMEM9B	1	TRUE	FALSE	623	544
ENSG00000175354.20_7	PTPN2	1	TRUE	TRUE	792	620
ENSG00000175536.7_6	LIPT2	1	TRUE	FALSE	414	357
ENSG00000175581.14_5	MRPL48	1	TRUE	FALSE	339	303
ENSG00000175606.11_4	TMEM70	1	TRUE	FALSE	417	406
ENSG00000175643.10_5	RMI2	1	TRUE	FALSE	141	78
ENSG00000175741.5_4	RWDD4P2	1	TRUE	FALSE	1	1
ENSG00000175768.13_6	TOMM5	1	TRUE	TRUE	1282	1062
ENSG00000175806.15_7	MSRA	1	TRUE	FALSE	214	132
ENSG00000176055.10_5	MBLAC2	1	TRUE	FALSE	709	321
ENSG00000176124.14_8	DLEU1	1	TRUE	FALSE	449	221
ENSG00000176209.11_3	SMIM19	1	TRUE	FALSE	578	468
ENSG00000176244.7_5	ACBD7	1	TRUE	FALSE	243	160
ENSG00000176261.15_7	ZBTB8OS	1	TRUE	TRUE	773	726
ENSG00000176305.5	AC087269.1	1	TRUE	FALSE	38	36
ENSG00000176396.11_5	EID2	1	TRUE	TRUE	720	621
ENSG00000176402.6_5	GJC3	1	TRUE	FALSE	370	241
ENSG00000176542.10_7	USF3	1	TRUE	FALSE	672	469
ENSG00000176731.12_6	RBIS	1	TRUE	FALSE	609	507
ENSG00000176788.9_5	BASP1	1	TRUE	FALSE	127	77
ENSG00000176890.16_4	TYMS	1	TRUE	FALSE	172	140
ENSG00000176894.10_5	PXMP2	1	TRUE	FALSE	62	35
ENSG00000176974.20_8	SHMT1	1	TRUE	FALSE	834	368
ENSG00000177054.14_4	ZDHHC13	1	TRUE	FALSE	842	557
ENSG00000177337.8_7	DLGAP1-AS1	1	TRUE	FALSE	87	63
ENSG00000177432.8_6	NAP1L5	1	TRUE	FALSE	291	181
ENSG00000177511.6_4	ST8SIA3	1	TRUE	FALSE	304	129
ENSG00000177576.11_6	C18orf32	1	TRUE	FALSE	11	5
ENSG00000177692.11_4	DNAJC28	1	TRUE	FALSE	557	535
ENSG00000177855.8_4	CACYBPP2	1	TRUE	FALSE	107	99
ENSG00000177868.12_5	SVBP	1	TRUE	FALSE	129	84
ENSG00000177879.17_4	AP3S1	1	TRUE	FALSE	460	319
ENSG00000177917.11_3	ARL6IP6	1	TRUE	FALSE	34	27
ENSG00000178074.6_5	C2orf69	1	TRUE	FALSE	91	48
ENSG00000178127.13_5	NDUFV2	1	TRUE	TRUE	1217	1014
ENSG00000178150.10_5	ZNF114	1	TRUE	FALSE	411	238
ENSG00000178741.12_5	COX5A	1	TRUE	FALSE	59	29
ENSG00000178935.5_4	ZNF552	1	TRUE	FALSE	242	127
ENSG00000178988.11_5	MRFAP1L1	1	TRUE	TRUE	749	639
ENSG00000179008.9_6	C14orf39	1	TRUE	FALSE	149	112
ENSG00000179021.10_4	C3orf38	1	TRUE	TRUE	1089	733
ENSG00000179041.4_5	RRS1	1	TRUE	FALSE	555	291
ENSG00000179152.20_4	TCAIM	1	TRUE	FALSE	103	80
ENSG00000179967.11_3	PPP1R14BP3	1	TRUE	FALSE	133	94
ENSG00000180098.9_4	TRNAU1AP	1	TRUE	FALSE	189	116
ENSG00000180228.13_6	PRKRA	1	TRUE	FALSE	271	241
ENSG00000180329.14_7	CCDC43	1	TRUE	FALSE	278	195
ENSG00000180376.17_6	CCDC66	1	TRUE	FALSE	503	389
ENSG00000180581.7_4	SRP9P1	1	TRUE	FALSE	803	304
ENSG00000180628.15_4	PCGF5	1	TRUE	FALSE	614	435
ENSG00000180769.10_5	WDFY3-AS2	1	TRUE	FALSE	3	2
ENSG00000180817.12_5	PPA1	1	TRUE	FALSE	342	223
ENSG00000180822.12_5	PSMG4	1	TRUE	FALSE	431	226
ENSG00000180834.8_5	MAP6D1	1	TRUE	FALSE	1	1
ENSG00000180855.16_6	ZNF443	1	TRUE	FALSE	62	44
ENSG00000180867.11_4	PDIA3P1	1	TRUE	FALSE	378	208
ENSG00000180998.12_6	GPR137C	1	TRUE	FALSE	101	56
ENSG00000181007.9_5	ZFP82	1	TRUE	FALSE	21	14
ENSG00000181163.13_4	NPM1	1	TRUE	FALSE	1112	439
ENSG00000181449.4_7	SOX2	1	TRUE	FALSE	617	357
ENSG00000181467.5_5	RAP2B	1	TRUE	FALSE	141	88
ENSG00000181472.5_5	ZBTB2	1	TRUE	FALSE	895	413
ENSG00000181744.9_7	DIPK2A	1	TRUE	TRUE	1259	616
ENSG00000181751.10_4	MACIR	1	TRUE	FALSE	696	299
ENSG00000181896.12_8	ZNF101	1	TRUE	FALSE	134	72
ENSG00000182004.13_4	SNRPE	1	TRUE	FALSE	394	384
ENSG00000182010.11_5	RTKN2	1	TRUE	TRUE	2052	667
ENSG00000182117.6_4	NOP10	1	TRUE	FALSE	88	45
ENSG00000182247.10_5	UBE2E2	1	TRUE	FALSE	48	30
ENSG00000182400.15_6	TRAPPC6B	1	TRUE	FALSE	975	468
ENSG00000182512.5_5	GLRX5	1	TRUE	FALSE	487	430
ENSG00000182551.14_5	ADI1	1	TRUE	TRUE	1710	662
ENSG00000182552.15_6	RWDD4	1	TRUE	TRUE	1288	962
ENSG00000182628.13_5	SKA2	1	TRUE	TRUE	1051	911
ENSG00000182645.6_4	CCDC172	1	TRUE	FALSE	614	479
ENSG00000182667.14_5	NTM	1	TRUE	FALSE	235	142
ENSG00000182768.9_4	NGRN	1	TRUE	FALSE	151	82
ENSG00000182774.13_9	RPS17	1	TRUE	FALSE	98	71
ENSG00000182973.18_5	CNOT10	1	TRUE	FALSE	587	428
ENSG00000182993.5_6	C12orf60	1	TRUE	FALSE	177	177
ENSG00000183150.8_7	GPR19	1	TRUE	FALSE	469	362
ENSG00000183155.5_5	RABIF	1	TRUE	FALSE	24	14
ENSG00000183291.17_10	SELENOF	1	TRUE	FALSE	960	508
ENSG00000183520.12_5	UTP11	1	TRUE	TRUE	883	704
ENSG00000183527.12_5	PSMG1	1	TRUE	TRUE	1561	1021
ENSG00000183576.13_5	SETD3	1	TRUE	FALSE	172	137
ENSG00000183605.17_6	SFXN4	1	TRUE	FALSE	329	300
ENSG00000183648.11_6	NDUFB1	1	TRUE	TRUE	819	761
ENSG00000183726.11_4	TMEM50A	1	TRUE	TRUE	785	701
ENSG00000183735.10_5	TBK1	1	TRUE	FALSE	468	336
ENSG00000183783.7_6	KCTD8	1	TRUE	FALSE	51	29
ENSG00000183814.15_4	LIN9	1	TRUE	TRUE	1237	770
ENSG00000183844.17_6	FAM3B	1	TRUE	FALSE	26	26
ENSG00000184076.13_5	UQCR10	1	TRUE	FALSE	655	476
ENSG00000184182.18_4	UBE2F	1	TRUE	TRUE	757	634
ENSG00000184203.8_6	PPP1R2	1	TRUE	FALSE	1094	530
ENSG00000184220.12_5	CMSS1	1	TRUE	FALSE	532	466
ENSG00000184277.13_6	TM2D3	1	TRUE	FALSE	204	156
ENSG00000184669.9_5	OR7E14P	1	TRUE	FALSE	1	1
ENSG00000184752.13_6	NDUFA12	1	TRUE	FALSE	566	512
ENSG00000184786.6_5	TCTE3	1	TRUE	FALSE	443	367
ENSG00000184887.13_6	BTBD6	1	TRUE	FALSE	185	82
ENSG00000184924.5_4	PTRHD1	1	TRUE	FALSE	341	304
ENSG00000184983.11_9	NDUFA6	1	TRUE	FALSE	792	584
ENSG00000185055.11_7	EFCAB10	1	TRUE	FALSE	477	328
ENSG00000185115.6_5	NSMCE3	1	TRUE	TRUE	804	644
ENSG00000185220.12_5	PGBD2	1	TRUE	FALSE	423	208
ENSG00000185238.13_5	PRMT3	1	TRUE	FALSE	1049	424
ENSG00000185246.18_5	PRPF39	1	TRUE	FALSE	676	549
ENSG00000185272.14_4	RBM11	1	TRUE	FALSE	32	28
ENSG00000185306.13_6	C12orf56	1	TRUE	FALSE	572	391
ENSG00000185414.20_5	MRPL30	1	TRUE	FALSE	247	181
ENSG00000185418.16_7	TARS3	1	TRUE	FALSE	210	203
ENSG00000185437.13_5	SH3BGR	1	TRUE	FALSE	197	161
ENSG00000185641.6_6	AC034236.1	1	TRUE	FALSE	284	151
ENSG00000185798.8_6	WDR53	1	TRUE	FALSE	173	114
ENSG00000185808.13_4	PIGP	1	TRUE	FALSE	326	256
ENSG00000185842.15_6	DNAH14	1	TRUE	FALSE	425	204
ENSG00000185869.14_5	ZNF829	1	TRUE	FALSE	193	89
ENSG00000185875.13_5	THNSL1	1	TRUE	FALSE	40	19
ENSG00000186017.14_5	ZNF566	1	TRUE	FALSE	301	163
ENSG00000186047.10_8	DLEU7	1	TRUE	FALSE	721	403
ENSG00000186132.15_5	C2orf76	1	TRUE	FALSE	362	270
ENSG00000186148.13_7	AC013268.1	1	TRUE	FALSE	8	7
ENSG00000186187.12_7	ZNRF1	1	TRUE	FALSE	52	39
ENSG00000186205.13_6	MTARC1	1	TRUE	FALSE	969	578
ENSG00000186395.8_6	KRT10	1	TRUE	FALSE	473	442
ENSG00000186468.13_6	RPS23	1	TRUE	FALSE	331	287
ENSG00000186684.14_6	CYP27C1	1	TRUE	FALSE	435	209
ENSG00000186687.16_4	LYRM7	1	TRUE	FALSE	16	10
ENSG00000186834.4_3	HEXIM1	1	TRUE	FALSE	341	240
ENSG00000186889.10_6	TMEM17	1	TRUE	FALSE	178	114
ENSG00000186952.15_7	TMEM232	1	TRUE	FALSE	92	65
ENSG00000187109.14_8	NAP1L1	1	TRUE	FALSE	589	332
ENSG00000187118.14_6	CMC1	1	TRUE	FALSE	660	405
ENSG00000187240.16_7	DYNC2H1	1	TRUE	FALSE	347	178
ENSG00000187522.16_7	HSPA14	1	TRUE	TRUE	1251	667
ENSG00000187626.9_5	ZKSCAN4	1	TRUE	FALSE	61	37
ENSG00000187790.11_6	FANCM	1	TRUE	FALSE	6	5
ENSG00000187815.10_4	ZFP69	1	TRUE	FALSE	296	246
ENSG00000187824.9_7	TMEM220	1	TRUE	FALSE	170	93
ENSG00000187866.10_7	FAM122A	1	TRUE	FALSE	532	471
ENSG00000188010.14_6	MORN2	1	TRUE	TRUE	1599	930
ENSG00000188342.12_5	GTF2F2	1	TRUE	TRUE	931	832
ENSG00000188343.13_8	FAM92A	1	TRUE	FALSE	48	40
ENSG00000188488.14_6	SERPINA5	1	TRUE	FALSE	5	3
ENSG00000188613.7_5	NANOS1	1	TRUE	FALSE	66	56
ENSG00000188690.15_9	UROS	1	TRUE	FALSE	24	13
ENSG00000188725.8_5	SMIM15	1	TRUE	FALSE	210	142
ENSG00000188739.15_6	RBM34	1	TRUE	FALSE	558	383
ENSG00000188820.13_6	CALHM6	1	TRUE	FALSE	240	132
ENSG00000188825.14_8	LINC00910	1	TRUE	FALSE	3	2
ENSG00000188938.17_8	FAM120AOS	1	TRUE	FALSE	105	74
ENSG00000189043.10_5	NDUFA4	1	TRUE	FALSE	78	53
ENSG00000189050.16_6	RNFT1	1	TRUE	FALSE	518	377
ENSG00000189171.14_5	S100A13	1	TRUE	FALSE	223	182
ENSG00000189367.15_8	KIAA0408	1	TRUE	FALSE	73	54
ENSG00000189376.12_6	C8orf76	1	TRUE	FALSE	158	146
ENSG00000189403.15_6	HMGB1	1	TRUE	TRUE	1940	943
ENSG00000196072.12_7	BLOC1S2	1	TRUE	FALSE	343	244
ENSG00000196154.12_6	S100A4	1	TRUE	FALSE	357	215
ENSG00000196199.14_4	MPHOSPH8	1	TRUE	FALSE	20	15
ENSG00000196357.12_7	ZNF565	1	TRUE	FALSE	213	131
ENSG00000196387.9_3	ZNF140	1	TRUE	FALSE	254	148
ENSG00000196428.12_6	TSC22D2	1	TRUE	FALSE	260	225
ENSG00000196437.12_7	ZNF569	1	TRUE	FALSE	71	44
ENSG00000196455.8_6	PIK3R4	1	TRUE	FALSE	147	132
ENSG00000196466.10_6	ZNF799	1	TRUE	FALSE	67	59
ENSG00000196470.12_6	SIAH1	1	TRUE	TRUE	1387	752
ENSG00000196510.12_8	ANAPC7	1	TRUE	TRUE	1101	671
ENSG00000196531.13_6	NACA	1	TRUE	FALSE	396	263
ENSG00000196597.13_6	ZNF782	1	TRUE	FALSE	23	16
ENSG00000196636.8_4	SDHAF3	1	TRUE	TRUE	1213	628
ENSG00000196644.8	GPR89C	1	TRUE	FALSE	27	23
ENSG00000196776.16_6	CD47	1	TRUE	FALSE	401	267
ENSG00000196793.13_4	ZNF239	1	TRUE	FALSE	3	2
ENSG00000196812.5_4	ZSCAN16	1	TRUE	FALSE	649	483
ENSG00000196951.11_9	SCOC-AS1	1	TRUE	FALSE	23	22
ENSG00000196967.11_5	ZNF585A	1	TRUE	FALSE	62	59
ENSG00000197062.11_6	ZSCAN26	1	TRUE	FALSE	121	93
ENSG00000197124.12_8	ZNF682	1	TRUE	FALSE	571	467
ENSG00000197170.10_5	PSMD12	1	TRUE	TRUE	1369	791
ENSG00000197223.11_4	C1D	1	TRUE	FALSE	125	76
ENSG00000197238.5_4	H4C11	1	TRUE	FALSE	49	44
ENSG00000197279.4_4	ZNF165	1	TRUE	FALSE	153	132
ENSG00000197299.12_5	BLM	1	TRUE	TRUE	1032	765
ENSG00000197302.10_7	ZNF720	1	TRUE	FALSE	2	2
ENSG00000197345.13_5	MRPL21	1	TRUE	FALSE	334	273
ENSG00000197372.10_5	ZNF675	1	TRUE	FALSE	321	190
ENSG00000197415.12_9	VEPH1	1	TRUE	FALSE	3	3
ENSG00000197451.12_5	HNRNPAB	1	TRUE	FALSE	829	540
ENSG00000197498.13_4	RPF2	1	TRUE	FALSE	581	392
ENSG00000197579.8_5	TOPORS	1	TRUE	FALSE	1049	416
ENSG00000197780.10_5	TAF13	1	TRUE	FALSE	507	336
ENSG00000197841.15_8	ZNF181	1	TRUE	FALSE	77	52
ENSG00000197870.12_4	PRB3	1	TRUE	FALSE	1	1
ENSG00000197885.10_4	NKIRAS1	1	TRUE	FALSE	166	113
ENSG00000197993.9_8	KEL	1	TRUE	FALSE	36	22
ENSG00000198015.13_6	MRPL42	1	TRUE	FALSE	253	217
ENSG00000198039.11_5	ZNF273	1	TRUE	FALSE	934	366
ENSG00000198081.11_7	ZBTB14	1	TRUE	FALSE	758	330
ENSG00000198130.16_6	HIBCH	1	TRUE	FALSE	714	580
ENSG00000198168.9_5	SVIP	1	TRUE	FALSE	713	533
ENSG00000198189.11_6	HSD17B11	1	TRUE	FALSE	324	158
ENSG00000198203.10_6	SULT1C2	1	TRUE	FALSE	320	258
ENSG00000198298.13_8	ZNF485	1	TRUE	FALSE	6	4
ENSG00000198331.10_2	HYLS1	1	TRUE	TRUE	1232	702
ENSG00000198464.14_4	ZNF480	1	TRUE	FALSE	28	28
ENSG00000198498.10_5	TMA16	1	TRUE	FALSE	277	224
ENSG00000198551.10_6	ZNF627	1	TRUE	FALSE	199	132
ENSG00000198556.14_4	ZNF789	1	TRUE	FALSE	374	258
ENSG00000198612.11_4	COPS8	1	TRUE	FALSE	162	116
ENSG00000198646.14_7	NCOA6	1	TRUE	FALSE	282	128
ENSG00000198668.13_6	CALM1	1	TRUE	TRUE	1561	607
ENSG00000198680.4_2	TUSC1	1	TRUE	FALSE	90	55
ENSG00000198721.12_8	ECI2	1	TRUE	FALSE	340	159
ENSG00000198744.5_5	MTCO3P12	1	TRUE	FALSE	15	8
ENSG00000198783.6_4	ZNF830	1	TRUE	FALSE	126	90
ENSG00000198830.11_4	HMGN2	1	TRUE	FALSE	968	533
ENSG00000198833.7_5	UBE2J1	1	TRUE	TRUE	1738	727
ENSG00000198860.13_5	TSEN15	1	TRUE	TRUE	1627	774
ENSG00000198890.9_6	PRMT6	1	TRUE	FALSE	1310	564
ENSG00000198924.8_5	DCLRE1A	1	TRUE	FALSE	1116	503
ENSG00000198954.8_7	KIFBP	1	TRUE	TRUE	1028	592
ENSG00000203644.3_7	AC083799.1	1	TRUE	FALSE	734	578
ENSG00000203667.10_4	COX20	1	TRUE	TRUE	1262	1018
ENSG00000203721.7_8	LINC00862	1	TRUE	FALSE	120	66
ENSG00000203739.4_8	AL645568.1	1	TRUE	FALSE	19	11
ENSG00000203760.8_2	CENPW	1	TRUE	TRUE	1107	787
ENSG00000203791.15_11	EEF1AKMT2	1	TRUE	FALSE	473	347
ENSG00000203817.5	FAM72C	1	TRUE	FALSE	170	104
ENSG00000203875.13_8	SNHG5	1	TRUE	FALSE	12	8
ENSG00000204178.11_5	MACO1	1	TRUE	TRUE	1420	586
ENSG00000204220.11_4	PFDN6	1	TRUE	FALSE	469	300
ENSG00000204261.9_7	PSMB8-AS1	1	TRUE	FALSE	24	13
ENSG00000204315.4_5	FKBPL	1	TRUE	FALSE	221	154
ENSG00000204334.7_2	ERICH2	1	TRUE	FALSE	3	2
ENSG00000204370.12_8	SDHD	1	TRUE	FALSE	573	460
ENSG00000204439.4_4	C6orf47	1	TRUE	FALSE	273	120
ENSG00000204568.12_4	MRPS18B	1	TRUE	FALSE	93	38
ENSG00000204745.4_6	AC083899.1	1	TRUE	FALSE	2	2
ENSG00000204790.8	CBWD6	1	TRUE	FALSE	308	196
ENSG00000204852.16_6	TCTN1	1	TRUE	FALSE	169	151
ENSG00000204856.12_4	FAM216A	1	TRUE	FALSE	412	328
ENSG00000204899.6_5	MZT1	1	TRUE	FALSE	481	301
ENSG00000204977.10_5	TRIM13	1	TRUE	FALSE	724	471
ENSG00000205208.5_5	C4orf46	1	TRUE	TRUE	1526	648
ENSG00000205323.9_6	SARNP	1	TRUE	FALSE	495	450
ENSG00000205423.11_5	CNEP1R1	1	TRUE	FALSE	237	215
ENSG00000205571.14_6	SMN2	1	TRUE	FALSE	1	1
ENSG00000205572.10_4	SERF1B	1	TRUE	FALSE	144	139
ENSG00000205581.11_6	HMGN1	1	TRUE	TRUE	1433	819
ENSG00000205592.14_8	MUC19	1	TRUE	FALSE	22	16
ENSG00000205707.11_9	ETFRF1	1	TRUE	TRUE	1094	791
ENSG00000205861.12_7	PCOTH	1	TRUE	FALSE	3	2
ENSG00000205981.8_6	DNAJC19	1	TRUE	FALSE	589	544
ENSG00000206562.11_6	METTL6	1	TRUE	FALSE	316	244
ENSG00000206573.9_10	THUMPD3-AS1	1	TRUE	FALSE	572	306
ENSG00000211772.11_4	TRBC2	1	TRUE	FALSE	167	91
ENSG00000212916.4_3	MAP10	1	TRUE	FALSE	589	281
ENSG00000213123.11_6	TCTEX1D2	1	TRUE	FALSE	84	50
ENSG00000213178.3_5	RPL22P1	1	TRUE	FALSE	326	255
ENSG00000213189.5_5	BTF3L4P2	1	TRUE	FALSE	41	39
ENSG00000213261.3_4	EEF1B2P6	1	TRUE	FALSE	139	113
ENSG00000213297.8_4	ZNF625-ZNF20	1	TRUE	FALSE	2	2
ENSG00000213300.5_4	HNRNPA3P6	1	TRUE	FALSE	1103	428
ENSG00000213315.5_5	AL122020.1	1	TRUE	FALSE	1	1
ENSG00000213326.4_5	RPS7P11	1	TRUE	FALSE	281	196
ENSG00000213433.5_5	RPLP1P6	1	TRUE	FALSE	1	1
ENSG00000213443.2_5	AC007068.1	1	TRUE	FALSE	337	310
ENSG00000213551.7_6	DNAJC9	1	TRUE	FALSE	808	407
ENSG00000213793.5_6	ZNF888	1	TRUE	FALSE	56	44
ENSG00000213920.9_6	MDP1	1	TRUE	FALSE	414	312
ENSG00000213965.3_3	NUDT19	1	TRUE	FALSE	278	206
ENSG00000214114.9_6	MYCBP	1	TRUE	TRUE	1480	706
ENSG00000214194.9_9	SMIM30	1	TRUE	TRUE	970	780
ENSG00000214290.8_7	COLCA2	1	TRUE	FALSE	21	13
ENSG00000214338.10_8	SOGA3	1	TRUE	FALSE	1	1
ENSG00000214367.8_6	HAUS3	1	TRUE	TRUE	838	695
ENSG00000214435.8_5	AS3MT	1	TRUE	FALSE	228	169
ENSG00000214941.8_6	ZSWIM7	1	TRUE	FALSE	249	198
ENSG00000215039.7_6	CD27-AS1	1	TRUE	FALSE	41	31
ENSG00000215086.2_4	NPM1P24	1	TRUE	FALSE	77	74
ENSG00000215452.5_5	ZNF663P	1	TRUE	FALSE	134	88
ENSG00000215472.10_5	RPL17-C18orf32	1	TRUE	FALSE	148	103
ENSG00000215712.11_5	TMEM242	1	TRUE	FALSE	390	353
ENSG00000215808.4_7	LINC01139	1	TRUE	FALSE	1	1
ENSG00000217555.13_5	CKLF	1	TRUE	FALSE	60	43
ENSG00000219529.2_2	AP000580.1	1	TRUE	FALSE	5	4
ENSG00000219626.9_8	FAM228B	1	TRUE	FALSE	63	39
ENSG00000220842.6_5	RPL21P16	1	TRUE	FALSE	151	72
ENSG00000221869.5_4	CEBPD	1	TRUE	FALSE	10	7
ENSG00000221909.3_7	FAM200A	1	TRUE	FALSE	482	436
ENSG00000223478.1_7	AL441992.2	1	TRUE	FALSE	30	22
ENSG00000223797.6_9	ENTPD3-AS1	1	TRUE	FALSE	110	61
ENSG00000224043.8_8	CCNT2-AS1	1	TRUE	FALSE	3	2
ENSG00000224046.2_8	AC005076.2	1	TRUE	FALSE	11	10
ENSG00000224094.1_4	RPS24P8	1	TRUE	FALSE	56	54
ENSG00000224152.1_6	AC009506.2	1	TRUE	FALSE	101	47
ENSG00000224167.2_8	LINC01357	1	TRUE	FALSE	30	24
ENSG00000224287.2_6	MSL3P1	1	TRUE	FALSE	52	47
ENSG00000224543.4_4	SNRPGP15	1	TRUE	FALSE	336	320
ENSG00000224831.3_5	TMEM183B	1	TRUE	FALSE	10	9
ENSG00000224837.1_4	GCSHP5	1	TRUE	FALSE	19	17
ENSG00000224843.8_8	LINC00240	1	TRUE	FALSE	63	61
ENSG00000224877.4_7	NDUFAF8	1	TRUE	FALSE	33	27
ENSG00000225131.2_4	PSME2P2	1	TRUE	FALSE	185	179
ENSG00000225200.2_6	AC246787.1	1	TRUE	FALSE	26	17
ENSG00000225265.2_7	TAF1A-AS1	1	TRUE	FALSE	16	12
ENSG00000225484.7_10	NUTM2B-AS1	1	TRUE	FALSE	28	28
ENSG00000225535.7_6	LINC01393	1	TRUE	FALSE	5	3
ENSG00000225648.5_5	SBDSP1	1	TRUE	FALSE	163	110
ENSG00000225791.7_6	TRAM2-AS1	1	TRUE	FALSE	747	437
ENSG00000225792.2_8	AC004540.2	1	TRUE	FALSE	40	26
ENSG00000225850.3_8	AL355490.2	1	TRUE	FALSE	11	6
ENSG00000225921.7_4	NOL7	1	TRUE	FALSE	677	553
ENSG00000225973.4_8	PIGBOS1	1	TRUE	FALSE	90	68
ENSG00000226054.2_4	MEMO1P1	1	TRUE	FALSE	4	3
ENSG00000226259.10_3	GTF2H2B	1	TRUE	FALSE	3	3
ENSG00000226268.3_6	AC135977.1	1	TRUE	FALSE	4	4
ENSG00000226478.3_2	UPF3AP1	1	TRUE	FALSE	1	1
ENSG00000226508.1_5	LINC01918	1	TRUE	FALSE	293	173
ENSG00000226833.6_8	AC092164.1	1	TRUE	FALSE	11	6
ENSG00000226856.7_6	THORLNC	1	TRUE	FALSE	97	63
ENSG00000227354.7_7	RBM26-AS1	1	TRUE	FALSE	5	3
ENSG00000228106.6_9	AL392172.1	1	TRUE	FALSE	315	223
ENSG00000228175.3_4	GEMIN8P4	1	TRUE	FALSE	3	3
ENSG00000228589.3_4	SPCS2P4	1	TRUE	FALSE	78	66
ENSG00000228624.7_7	HDAC2-AS2	1	TRUE	FALSE	36	33
ENSG00000228701.2_8	TNKS2-AS1	1	TRUE	FALSE	1	1
ENSG00000229833.10_8	PET100	1	TRUE	FALSE	309	222
ENSG00000230124.8_7	ACBD6	1	TRUE	FALSE	281	258
ENSG00000230337.1_7	EXOSC10-AS1	1	TRUE	FALSE	70	38
ENSG00000230513.2_7	THAP7-AS1	1	TRUE	FALSE	1	1
ENSG00000230562.3_4	FAM133DP	1	TRUE	FALSE	5	3
ENSG00000230615.7_9	AL139220.2	1	TRUE	FALSE	1	1
ENSG00000230679.1_6	ENO1-AS1	1	TRUE	FALSE	24	15
ENSG00000230989.7_4	HSBP1	1	TRUE	FALSE	438	377
ENSG00000231607.12_9	DLEU2	1	TRUE	FALSE	908	506
ENSG00000231770.6_8	TMEM44-AS1	1	TRUE	FALSE	52	40
ENSG00000231908.1_6	IDH1-AS1	1	TRUE	FALSE	10	9
ENSG00000232024.2_4	LSM12P1	1	TRUE	FALSE	181	142
ENSG00000232112.3_4	TMA7	1	TRUE	TRUE	1470	1003
ENSG00000232301.2_6	LNCPRESS1	1	TRUE	FALSE	532	384
ENSG00000232524.1_6	AC073323.1	1	TRUE	FALSE	329	145
ENSG00000232906.1_5	AC092685.1	1	TRUE	FALSE	77	45
ENSG00000232995.7_10	AL592435.1	1	TRUE	FALSE	1	1
ENSG00000233184.7_8	AC093157.1	1	TRUE	FALSE	202	113
ENSG00000233230.1_7	AC079807.1	1	TRUE	FALSE	126	103
ENSG00000233270.1_2	SNRPEP4	1	TRUE	FALSE	16	14
ENSG00000233834.6_3	AC005083.1	1	TRUE	FALSE	181	116
ENSG00000233871.2_6	DLG5-AS1	1	TRUE	FALSE	175	141
ENSG00000233954.6_3	UQCRHL	1	TRUE	FALSE	40	22
ENSG00000234335.1_4	RPS4XP11	1	TRUE	FALSE	3	3
ENSG00000234511.10_7	C5orf58	1	TRUE	FALSE	61	52
ENSG00000234545.8_6	FAM133B	1	TRUE	TRUE	1057	838
ENSG00000234936.1_7	AC010883.1	1	TRUE	FALSE	1	1
ENSG00000234964.4_5	FABP5P7	1	TRUE	TRUE	1076	695
ENSG00000234975.6_5	FTH1P2	1	TRUE	FALSE	39	25
ENSG00000235082.2_5	SUMO1P3	1	TRUE	FALSE	1	1
ENSG00000235162.9_5	C12orf75	1	TRUE	FALSE	564	500
ENSG00000235174.1_5	RPL39P3	1	TRUE	FALSE	166	160
ENSG00000235236.1_7	AC137630.2	1	TRUE	FALSE	52	31
ENSG00000235238.1_4	SUMO2P1	1	TRUE	FALSE	11	7
ENSG00000235363.1_4	SNRPGP10	1	TRUE	FALSE	538	462
ENSG00000235381.1_7	AL596202.1	1	TRUE	FALSE	486	245
ENSG00000235453.10_8	SMIM27	1	TRUE	FALSE	273	212
ENSG00000235552.4_6	RPL6P27	1	TRUE	FALSE	449	239
ENSG00000236155.6_7	ZPLD2P	1	TRUE	FALSE	53	28
ENSG00000236287.8_6	ZBED5	1	TRUE	FALSE	389	187
ENSG00000236618.2_7	PITPNA-AS1	1	TRUE	FALSE	412	219
ENSG00000236780.7_8	LINC01829	1	TRUE	FALSE	6	5
ENSG00000236859.7_8	NIFK-AS1	1	TRUE	FALSE	435	233
ENSG00000237188.5_9	AC242426.2	1	TRUE	FALSE	2	2
ENSG00000237489.5_8	C10orf143	1	TRUE	FALSE	206	166
ENSG00000237668.1_4	RPS15AP38	1	TRUE	FALSE	2	1
ENSG00000237765.7_5	FAM200B	1	TRUE	FALSE	703	508
ENSG00000237883.2_9	DGUOK-AS1	1	TRUE	FALSE	9	9
ENSG00000237976.1_7	AL391069.2	1	TRUE	FALSE	622	503
ENSG00000237984.3_4	PTENP1	1	TRUE	FALSE	2	2
ENSG00000238000.1_5	AC116347.1	1	TRUE	FALSE	13	13
ENSG00000239246.3_5	AC008026.1	1	TRUE	FALSE	11	8
ENSG00000239305.7_6	RNF103	1	TRUE	FALSE	47	40
ENSG00000239445.6_8	ST3GAL6-AS1	1	TRUE	FALSE	1	1
ENSG00000239789.6_5	MRPS17	1	TRUE	FALSE	468	217
ENSG00000240024.5_6	LINC00888	1	TRUE	FALSE	707	356
ENSG00000240087.3_5	RPSAP12	1	TRUE	FALSE	84	66
ENSG00000240137.6_7	ERICH6-AS1	1	TRUE	FALSE	1	1
ENSG00000240399.1_6	AC004801.2	1	TRUE	FALSE	12	10
ENSG00000240489.1_4	SETP14	1	TRUE	FALSE	41	19
ENSG00000240563.2_4	L1TD1	1	TRUE	TRUE	1328	688
ENSG00000240857.2_6	RDH14	1	TRUE	TRUE	814	758
ENSG00000241127.8_6	YAE1	1	TRUE	TRUE	1777	989
ENSG00000241468.8_6	ATP5MF	1	TRUE	TRUE	949	794
ENSG00000241506.1_4	PSMC1P1	1	TRUE	FALSE	410	329
ENSG00000242110.8_7	AMACR	1	TRUE	FALSE	172	83
ENSG00000242265.5_5	PEG10	1	TRUE	FALSE	207	101
ENSG00000242474.3_9	AC093627.5	1	TRUE	FALSE	652	320
ENSG00000242615.1_6	AC022415.2	1	TRUE	FALSE	146	133
ENSG00000242616.4_5	GNG10	1	TRUE	TRUE	687	620
ENSG00000242697.2_5	RPL5P12	1	TRUE	FALSE	86	79
ENSG00000242759.8_8	LINC00882	1	TRUE	FALSE	260	195
ENSG00000242808.9_6	SOX2-OT	1	TRUE	FALSE	215	161
ENSG00000243147.8_5	MRPL33	1	TRUE	FALSE	562	474
ENSG00000243176.6_7	AC092944.1	1	TRUE	FALSE	3	2
ENSG00000243232.6_6	PCDHAC2	1	TRUE	FALSE	672	230
ENSG00000243317.8_5	STMP1	1	TRUE	FALSE	202	196
ENSG00000243749.1_5	TMEM35B	1	TRUE	FALSE	579	301
ENSG00000244398.1_5	AC116533.1	1	TRUE	FALSE	437	270
ENSG00000244471.6_6	AL137058.1	1	TRUE	FALSE	11	9
ENSG00000244701.1_8	AC004918.1	1	TRUE	FALSE	95	59
ENSG00000245694.10_6	CRNDE	1	TRUE	FALSE	161	102
ENSG00000245910.8_6	SNHG6	1	TRUE	FALSE	394	292
ENSG00000245937.8_8	LINC01184	1	TRUE	FALSE	135	86
ENSG00000246067.8_7	RAB30-DT	1	TRUE	FALSE	28	19
ENSG00000246695.8_8	RASSF8-AS1	1	TRUE	FALSE	366	249
ENSG00000247271.7_7	ZBED5-AS1	1	TRUE	FALSE	783	429
ENSG00000247828.8_8	TMEM161B-AS1	1	TRUE	FALSE	347	191
ENSG00000247950.7_8	SEC24B-AS1	1	TRUE	FALSE	27	23
ENSG00000248161.5_9	AC098487.1	1	TRUE	FALSE	79	66
ENSG00000248487.9_5	ABHD14A	1	TRUE	FALSE	18	12
ENSG00000248538.8_7	AC022784.1	1	TRUE	FALSE	268	175
ENSG00000248663.6_7	LINC00992	1	TRUE	FALSE	36	24
ENSG00000249353.2_5	NPM1P27	1	TRUE	FALSE	246	194
ENSG00000249459.10_8	ZNF286B	1	TRUE	FALSE	30	24
ENSG00000249532.5_9	MIR302CHG	1	TRUE	FALSE	987	583
ENSG00000249550.7_7	LINC01234	1	TRUE	FALSE	314	209
ENSG00000249936.3_4	RAC1P2	1	TRUE	FALSE	64	44
ENSG00000250021.7_9	ARPIN-AP3S2	1	TRUE	FALSE	100	51
ENSG00000250046.3_9	AC106864.1	1	TRUE	FALSE	491	341
ENSG00000250461.1_5	AC122718.1	1	TRUE	FALSE	54	45
ENSG00000250471.2_5	GMPSP1	1	TRUE	FALSE	101	97
ENSG00000250479.9_5	CHCHD10	1	TRUE	FALSE	97	67
ENSG00000250486.4_3	FAM218A	1	TRUE	FALSE	137	126
ENSG00000251136.9_8	AF117829.1	1	TRUE	FALSE	224	123
ENSG00000251247.11_9	ZNF345	1	TRUE	FALSE	141	122
ENSG00000251363.3_8	LINC02315	1	TRUE	FALSE	3	2
ENSG00000251503.8_7	CENPS-CORT	1	TRUE	FALSE	3	2
ENSG00000253203.6_5	GUSBP3	1	TRUE	FALSE	1	1
ENSG00000253251.3_8	SHLD3	1	TRUE	FALSE	539	404
ENSG00000253276.4_8	CCDC71L	1	TRUE	FALSE	569	373
ENSG00000253320.7_9	AZIN1-AS1	1	TRUE	FALSE	21	20
ENSG00000253683.1_5	AC027309.2	1	TRUE	FALSE	2	2
ENSG00000253738.2_9	OTUD6B-AS1	1	TRUE	TRUE	1018	875
ENSG00000253948.2_10	VPS13B-DT	1	TRUE	FALSE	43	25
ENSG00000254093.9_8	PINX1	1	TRUE	FALSE	398	267
ENSG00000254635.6_8	WAC-AS1	1	TRUE	FALSE	498	464
ENSG00000254837.2_6	AP001372.2	1	TRUE	FALSE	228	168
ENSG00000255112.3_5	CHMP1B	1	TRUE	FALSE	216	173
ENSG00000255129.6_8	AP000880.1	1	TRUE	FALSE	9	9
ENSG00000255135.4_8	AP002360.2	1	TRUE	FALSE	856	479
ENSG00000255145.3_8	STX17-AS1	1	TRUE	FALSE	33	31
ENSG00000255150.2_7	EID3	1	TRUE	FALSE	123	74
ENSG00000255302.5_5	EID1	1	TRUE	TRUE	982	769
ENSG00000255436.2	Z95704.2	1	TRUE	FALSE	308	228
ENSG00000255618.2_8	LINC02440	1	TRUE	FALSE	139	118
ENSG00000255624.3_6	C10orf88B	1	TRUE	FALSE	86	55
ENSG00000255794.8_4	RMST	1	TRUE	FALSE	712	491
ENSG00000255856.2_8	AC069503.1	1	TRUE	FALSE	9	9
ENSG00000256060.3_8	TRAPPC2B	1	TRUE	FALSE	133	103
ENSG00000256061.7_10	DNAAF4	1	TRUE	FALSE	26	26
ENSG00000256087.7_6	ZNF432	1	TRUE	FALSE	1	1
ENSG00000256142.1	AL513327.1	1	TRUE	FALSE	31	24
ENSG00000256294.8_6	ZNF225	1	TRUE	FALSE	8	4
ENSG00000256537.5_4	SMIM10L1	1	TRUE	TRUE	1580	1001
ENSG00000256646.7_10	AC010132.3	1	TRUE	TRUE	1130	669
ENSG00000256771.4_6	ZNF253	1	TRUE	FALSE	1054	469
ENSG00000257167.2_8	TMPO-AS1	1	TRUE	FALSE	1181	521
ENSG00000257267.3_3	ZNF271P	1	TRUE	TRUE	1541	598
ENSG00000257411.2_9	AC034102.2	1	TRUE	FALSE	11	8
ENSG00000257511.1_6	AC084824.2	1	TRUE	FALSE	6	5
ENSG00000257591.6_6	ZNF625	1	TRUE	FALSE	122	96
ENSG00000257621.8_9	PSMA3-AS1	1	TRUE	FALSE	557	337
ENSG00000257698.2_9	GIHCG	1	TRUE	FALSE	151	114
ENSG00000257727.6_6	CNPY2	1	TRUE	FALSE	369	315
ENSG00000257815.6_10	PRANCR	1	TRUE	FALSE	633	346
ENSG00000258289.8_9	CHURC1	1	TRUE	FALSE	115	79
ENSG00000258603.4_8	AC005225.2	1	TRUE	FALSE	13	12
ENSG00000258645.2_5	HSPE1P2	1	TRUE	FALSE	76	54
ENSG00000258655.2_7	ARHGAP5-AS1	1	TRUE	FALSE	31	25
ENSG00000258964.1_7	AL137129.1	1	TRUE	FALSE	9	9
ENSG00000259153.2_7	AC004816.1	1	TRUE	FALSE	476	228
ENSG00000259330.3_5	INAFM2	1	TRUE	FALSE	155	105
ENSG00000259345.7_9	AC013652.1	1	TRUE	FALSE	18	15
ENSG00000259456.4_10	ADNP-AS1	1	TRUE	FALSE	44	28
ENSG00000259494.2_6	MRPL46	1	TRUE	FALSE	102	82
ENSG00000259623.1_6	AC125257.1	1	TRUE	FALSE	231	190
ENSG00000259781.1_4	HMGB1P6	1	TRUE	TRUE	746	592
ENSG00000259877.2_7	AC009113.1	1	TRUE	FALSE	46	22
ENSG00000259969.1_6	AL049838.1	1	TRUE	FALSE	454	288
ENSG00000260025.1_7	CRIM1-DT	1	TRUE	FALSE	74	38
ENSG00000260060.1_6	AC009088.1	1	TRUE	FALSE	18	10
ENSG00000260257.2_7	AL035071.1	1	TRUE	FALSE	301	178
ENSG00000260265.1_7	LINC02562	1	TRUE	FALSE	8	5
ENSG00000260296.1_6	AC095057.3	1	TRUE	FALSE	95	60
ENSG00000260400.1_8	AL513534.3	1	TRUE	FALSE	573	356
ENSG00000260526.1_6	AC109347.1	1	TRUE	FALSE	103	97
ENSG00000260747.1_5	AC022968.1	1	TRUE	FALSE	8	8
ENSG00000260912.1_6	AL158206.1	1	TRUE	FALSE	137	117
ENSG00000261061.1_7	AC092718.4	1	TRUE	TRUE	740	593
ENSG00000261094.2_7	AC007066.2	1	TRUE	FALSE	328	221
ENSG00000261116.1_6	AL049555.1	1	TRUE	FALSE	162	152
ENSG00000261189.1_8	AL031058.1	1	TRUE	FALSE	4	4
ENSG00000261437.1_6	AC108860.2	1	TRUE	FALSE	206	169
ENSG00000261485.1_6	PAN3-AS1	1	TRUE	FALSE	5	5
ENSG00000261490.1_7	AC005674.2	1	TRUE	FALSE	218	118
ENSG00000261652.3_4	C15orf65	1	TRUE	FALSE	74	74
ENSG00000261777.6_8	AC012184.3	1	TRUE	FALSE	7	4
ENSG00000263004.2_8	AC007114.1	1	TRUE	FALSE	90	66
ENSG00000263272.1_9	AC004148.1	1	TRUE	FALSE	100	97
ENSG00000263280.2_8	AC003965.1	1	TRUE	FALSE	9	7
ENSG00000263400.8_7	TMEM220-AS1	1	TRUE	FALSE	4	4
ENSG00000263465.4_3	SRSF8	1	TRUE	FALSE	195	125
ENSG00000263731.1_8	AC145207.5	1	TRUE	FALSE	162	86
ENSG00000263958.2_7	AC091138.1	1	TRUE	FALSE	16	8
ENSG00000264247.2_7	LINC00909	1	TRUE	FALSE	188	185
ENSG00000264350.1_4	SNRPGP2	1	TRUE	FALSE	111	109
ENSG00000265303.1_9	AC099850.3	1	TRUE	FALSE	2	2
ENSG00000265354.4_5	TIMM23	1	TRUE	TRUE	949	688
ENSG00000265491.5_5	RNF115	1	TRUE	TRUE	899	644
ENSG00000265590.10_9	CFAP298-TCP10L	1	TRUE	FALSE	45	41
ENSG00000265778.3_7	AC018413.1	1	TRUE	FALSE	3	2
ENSG00000265808.4_4	SEC22B	1	TRUE	FALSE	288	158
ENSG00000266472.5_4	MRPS21	1	TRUE	FALSE	516	442
ENSG00000266490.1_6	AC127024.5	1	TRUE	FALSE	142	131
ENSG00000266680.1_6	AL135905.1	1	TRUE	FALSE	5	4
ENSG00000267060.5_5	PTGES3L	1	TRUE	FALSE	23	20
ENSG00000267140.1_7	AC007998.2	1	TRUE	FALSE	1	1
ENSG00000267249.1_8	AP005482.4	1	TRUE	FALSE	2	2
ENSG00000267254.7_8	ZNF790-AS1	1	TRUE	FALSE	67	49
ENSG00000267303.1_7	AC011511.4	1	TRUE	FALSE	433	277
ENSG00000267374.2_10	MIR924HG	1	TRUE	FALSE	52	39
ENSG00000267520.2_8	AC010733.1	1	TRUE	FALSE	38	32
ENSG00000267809.1_2	NDUFV2P1	1	TRUE	FALSE	5	5
ENSG00000267890.1_6	AC010624.2	1	TRUE	FALSE	3	2
ENSG00000268129.1_6	AC026304.1	1	TRUE	FALSE	206	150
ENSG00000269386.5_7	RAB11B-AS1	1	TRUE	FALSE	8	4
ENSG00000269837.1_4	IPO5P1	1	TRUE	FALSE	23	12
ENSG00000269887.1_7	AL391001.1	1	TRUE	FALSE	12	8
ENSG00000269973.1_7	AC010969.2	1	TRUE	FALSE	8	5
ENSG00000269983.1_7	AC146944.3	1	TRUE	FALSE	212	121
ENSG00000270039.1_7	AC025165.5	1	TRUE	FALSE	3	2
ENSG00000270076.1_6	AF131215.7	1	TRUE	FALSE	115	86
ENSG00000270091.1_7	AC015726.1	1	TRUE	FALSE	16	9
ENSG00000270172.1	RP5-1024G6.8	1	TRUE	FALSE	664	442
ENSG00000270175.1_7	AC023509.3	1	TRUE	FALSE	3	3
ENSG00000270558.1_5	AC025449.1	1	TRUE	FALSE	132	122
ENSG00000270761.1_7	AL355353.2	1	TRUE	FALSE	1	1
ENSG00000270800.3_6	RPS10-NUDT3	1	TRUE	FALSE	14	9
ENSG00000271133.5_8	AC004130.2	1	TRUE	FALSE	99	89
ENSG00000271335.6_9	AL117336.2	1	TRUE	FALSE	1	1
ENSG00000271830.1_6	AC012213.4	1	TRUE	FALSE	49	33
ENSG00000271860.7_8	AL589740.1	1	TRUE	FALSE	5	3
ENSG00000271913.7_8	AL035530.2	1	TRUE	FALSE	2	1
ENSG00000271976.1_6	AC012467.2	1	TRUE	FALSE	231	180
ENSG00000272010.1_7	AC100814.2	1	TRUE	FALSE	2	2
ENSG00000272129.1_6	AL359715.3	1	TRUE	FALSE	10	8
ENSG00000272143.1_5	FGF14-AS2	1	TRUE	FALSE	138	109
ENSG00000272173.1_6	U47924.2	1	TRUE	FALSE	95	65
ENSG00000272293.1_6	AC083964.1	1	TRUE	FALSE	361	262
ENSG00000272308.1_6	AC104113.1	1	TRUE	FALSE	4	3
ENSG00000272343.1_6	AC107952.2	1	TRUE	FALSE	26	20
ENSG00000272345.1_6	AL031775.1	1	TRUE	FALSE	7	7
ENSG00000272502.1_6	AC104958.2	1	TRUE	FALSE	44	36
ENSG00000272525.1_6	AC099522.2	1	TRUE	FALSE	47	27
ENSG00000272583.1_7	AL592494.2	1	TRUE	FALSE	205	102
ENSG00000272599.2_8	AC016394.3	1	TRUE	FALSE	409	241
ENSG00000272617.3_7	AC026464.6	1	TRUE	FALSE	541	420
ENSG00000272667.1_6	AC012306.2	1	TRUE	FALSE	2	2
ENSG00000272711.1_6	AC019069.1	1	TRUE	FALSE	498	368
ENSG00000272755.1_7	AC245297.2	1	TRUE	FALSE	2	2
ENSG00000272764.1_6	AL596094.1	1	TRUE	FALSE	1	1
ENSG00000272841.1_6	AL139393.3	1	TRUE	FALSE	178	138
ENSG00000272888.7_7	LINC01578	1	TRUE	TRUE	1040	788
ENSG00000272921.1_8	AC005832.4	1	TRUE	FALSE	84	77
ENSG00000272931.1_6	AC099568.2	1	TRUE	FALSE	33	24
ENSG00000273014.1_8	AC018645.3	1	TRUE	FALSE	95	62
ENSG00000273026.1_6	AL358472.3	1	TRUE	FALSE	6	4
ENSG00000273226.1_6	AL391834.2	1	TRUE	FALSE	55	45
ENSG00000273247.5_10	AC097376.3	1	TRUE	FALSE	179	153
ENSG00000273271.1_7	AP000254.2	1	TRUE	FALSE	78	48
ENSG00000273314.1_6	AC005229.4	1	TRUE	FALSE	554	475
ENSG00000273338.1_6	AC103591.3	1	TRUE	FALSE	44	43
ENSG00000273355.1_6	AP000894.4	1	TRUE	FALSE	7	4
ENSG00000273628.1_5	AL354798.1	1	TRUE	FALSE	2	2
ENSG00000273783.1_6	AL136040.1	1	TRUE	FALSE	28	18
ENSG00000273786.1_7	AC020658.4	1	TRUE	FALSE	642	406
ENSG00000273841.5_7	TAF9	1	TRUE	TRUE	932	736
ENSG00000273899.5_5	NOL12	1	TRUE	FALSE	365	201
ENSG00000273987.1_7	AC121761.2	1	TRUE	FALSE	34	30
ENSG00000274253.5_2	AC138649.1	1	TRUE	FALSE	1	1
ENSG00000274372.5_4	LINC02804	1	TRUE	FALSE	8	5
ENSG00000274528.1_7	AC090970.2	1	TRUE	FALSE	88	83
ENSG00000274605.2_9	PCCA-DT	1	TRUE	FALSE	608	323
ENSG00000274818.1_7	AC004825.2	1	TRUE	FALSE	327	271
ENSG00000275097.1_8	AC024940.6	1	TRUE	FALSE	212	195
ENSG00000275180.1_7	AC048341.2	1	TRUE	FALSE	15	11
ENSG00000275632.1_7	AL035461.3	1	TRUE	FALSE	336	248
ENSG00000275764.1_8	AC092747.4	1	TRUE	FALSE	559	393
ENSG00000275765.5_8	AC091982.3	1	TRUE	FALSE	1	1
ENSG00000275854.1_8	AC084824.5	1	TRUE	FALSE	153	138
ENSG00000276855.1_6	AC015922.3	1	TRUE	FALSE	131	118
ENSG00000277342.1_7	AC048344.4	1	TRUE	FALSE	82	59
ENSG00000277443.3_6	MARCKS	1	TRUE	FALSE	959	350
ENSG00000278126.1_1	AC139768.1	1	TRUE	FALSE	37	23
ENSG00000278133.1_7	AC135050.6	1	TRUE	FALSE	285	199
ENSG00000278311.5_6	GGNBP2	1	TRUE	FALSE	229	155
ENSG00000278615.5_5	C11orf98	1	TRUE	FALSE	283	139
ENSG00000278834.1_6	AC073508.3	1	TRUE	FALSE	14	9
ENSG00000279059.1_6	AC007485.2	1	TRUE	FALSE	16	14
ENSG00000279170.2_7	TSTD3	1	TRUE	FALSE	499	393
ENSG00000279307.2_2	NDUFAF2P1	1	TRUE	FALSE	201	196
ENSG00000279337.1_5	AC127024.7	1	TRUE	FALSE	30	25
ENSG00000279393.1_5	AL139005.1	1	TRUE	FALSE	62	34
ENSG00000279453.1_5	Z99129.4	1	TRUE	FALSE	732	401
ENSG00000279668.3_9	AC024610.2	1	TRUE	FALSE	9	6
ENSG00000280071.4_9	GATD3B	1	TRUE	FALSE	108	80
ENSG00000280079.1_6	AC011447.7	1	TRUE	FALSE	700	514
ENSG00000280120.1_6	AC073857.1	1	TRUE	FALSE	237	194
ENSG00000280433.1_6	FP565260.6	1	TRUE	FALSE	586	531
ENSG00000281103.2_6	TRG-AS1	1	TRUE	FALSE	250	115
ENSG00000281501.1_6	SEPSECS-AS1	1	TRUE	FALSE	63	49
ENSG00000283149.1_8	AC068631.3	1	TRUE	FALSE	28	26
ENSG00000283154.2_6	IQCJ-SCHIP1	1	TRUE	FALSE	95	94
ENSG00000283228.1_9	AC068547.1	1	TRUE	FALSE	28	28
ENSG00000283453.2_6	AC244258.1	1	TRUE	FALSE	498	410
ENSG00000283580.3_6	AC098484.3	1	TRUE	FALSE	16	9
ENSG00000283757.1_6	AL031686.1	1	TRUE	FALSE	280	142
ENSG00000284634.1_6	AC092821.4	1	TRUE	FALSE	4	4
ENSG00000284642.1_4	AL139424.2	1	TRUE	FALSE	4	3
ENSG00000284770.2_6	TBCE	1	TRUE	FALSE	7	4
ENSG00000285053.1_6	TBCE	1	TRUE	FALSE	192	79
ENSG00000285219.2_4	HULC	1	TRUE	FALSE	17	9
ENSG00000285508.1_3	AL034430.1	1	TRUE	FALSE	622	386
ENSG00000285531.1_1	Z83840.2	1	TRUE	FALSE	3	2
ENSG00000285723.1_2	AL034430.2	1	TRUE	FALSE	92	91
ENSG00000286070.1_2	GGT1	1	TRUE	FALSE	155	93
ENSG00000286235.1_2	AL035461.4	1	TRUE	FALSE	56	35
ENSG00000286340.1_1	AL356776.2	1	TRUE	FALSE	287	217
ENSG00000286532.1_1	PARTICL	1	TRUE	FALSE	7	5
ENSG00000286707.1_2	AC010896.1	1	TRUE	FALSE	297	132
ENSG00000287642.1_2	AC093599.2	1	TRUE	FALSE	26	25
ENSG00000288044.1_3	AL096870.10	1	TRUE	FALSE	28	22
ENSG00000001460.18_7	STPG1	2	TRUE	FALSE	81	73
ENSG00000003509.16_5	NDUFAF7	2	TRUE	FALSE	713	383
ENSG00000004455.17_5	AK2	2	TRUE	FALSE	171	136
ENSG00000004660.15_6	CAMKK1	2	TRUE	FALSE	568	359
ENSG00000005206.17_5	SPPL2B	2	TRUE	FALSE	1105	544
ENSG00000005379.17_8	TSPOAP1	2	TRUE	FALSE	678	434
ENSG00000005448.17_6	WDR54	2	TRUE	TRUE	1760	1151
ENSG00000005486.17_4	RHBDD2	2	TRUE	FALSE	505	255
ENSG00000005513.10_4	SOX8	2	TRUE	FALSE	1169	637
ENSG00000005961.19_7	ITGA2B	2	TRUE	FALSE	91	64
ENSG00000006025.12_7	OSBPL7	2	TRUE	FALSE	149	74
ENSG00000006047.13_5	YBX2	2	TRUE	FALSE	523	255
ENSG00000006282.21_8	SPATA20	2	TRUE	FALSE	228	201
ENSG00000006837.12_7	CDKL3	2	TRUE	FALSE	158	136
ENSG00000007038.11_4	PRSS21	2	TRUE	FALSE	26	11
ENSG00000007047.15_6	MARK4	2	TRUE	TRUE	1414	862
ENSG00000007255.10_3	TRAPPC6A	2	TRUE	TRUE	1916	1286
ENSG00000007264.15_7	MATK	2	TRUE	FALSE	992	497
ENSG00000007384.15_6	RHBDF1	2	TRUE	FALSE	623	379
ENSG00000007866.21_11	TEAD3	2	TRUE	TRUE	1881	1172
ENSG00000008130.15_5	NADK	2	TRUE	FALSE	632	347
ENSG00000008300.17_6	CELSR3	2	TRUE	FALSE	899	573
ENSG00000008710.20_7	PKD1	2	TRUE	FALSE	1084	545
ENSG00000009950.16_7	MLXIPL	2	TRUE	FALSE	887	624
ENSG00000010327.10_4	STAB1	2	TRUE	FALSE	328	252
ENSG00000010626.15_6	LRRC23	2	TRUE	FALSE	475	445
ENSG00000011052.21_4	NME1-NME2	2	TRUE	FALSE	193	149
ENSG00000011243.18_7	AKAP8L	2	TRUE	FALSE	1115	712
ENSG00000012061.16_8	ERCC1	2	TRUE	TRUE	1024	768
ENSG00000012171.20_7	SEMA3B	2	TRUE	TRUE	1468	999
ENSG00000012779.11_4	ALOX5	2	TRUE	FALSE	925	673
ENSG00000013364.19_5	MVP	2	TRUE	TRUE	1827	1276
ENSG00000013392.8_4	RWDD2A	2	TRUE	FALSE	234	157
ENSG00000022277.12_5	RTF2	2	TRUE	TRUE	955	760
ENSG00000023191.17_5	RNH1	2	TRUE	TRUE	1705	799
ENSG00000023608.5_5	SNAPC1	2	TRUE	TRUE	973	727
ENSG00000024422.12_5	EHD2	2	TRUE	FALSE	1041	617
ENSG00000026297.16_8	RNASET2	2	TRUE	TRUE	1526	1135
ENSG00000029534.21_9	ANK1	2	TRUE	FALSE	114	62
ENSG00000032389.12_10	EIPR1	2	TRUE	FALSE	792	429
ENSG00000033100.16_5	CHPF2	2	TRUE	FALSE	1034	522
ENSG00000035115.22_8	SH3YL1	2	TRUE	FALSE	539	394
ENSG00000037042.9_4	TUBG2	2	TRUE	TRUE	1045	751
ENSG00000039523.20_8	RIPOR1	2	TRUE	FALSE	906	503
ENSG00000039987.7_6	BEST2	2	TRUE	FALSE	72	57
ENSG00000041880.14_5	PARP3	2	TRUE	FALSE	1	1
ENSG00000042493.16_5	CAPG	2	TRUE	FALSE	316	167
ENSG00000044090.10_4	CUL7	2	TRUE	TRUE	1815	1062
ENSG00000048545.14_5	GUCA1A	2	TRUE	FALSE	272	224
ENSG00000049089.15_9	COL9A2	2	TRUE	FALSE	3	2
ENSG00000049246.14_3	PER3	2	TRUE	FALSE	780	483
ENSG00000051128.19_7	HOMER3	2	TRUE	FALSE	313	220
ENSG00000052344.16_5	PRSS8	2	TRUE	FALSE	334	146
ENSG00000052841.15_5	TTC17	2	TRUE	FALSE	972	572
ENSG00000053371.12_8	AKR7A2	2	TRUE	TRUE	1109	743
ENSG00000053501.13_5	USE1	2	TRUE	TRUE	1510	1074
ENSG00000053918.18_9	KCNQ1	2	TRUE	FALSE	470	307
ENSG00000054148.18_5	PHPT1	2	TRUE	TRUE	1159	775
ENSG00000054179.12_6	ENTPD2	2	TRUE	TRUE	1220	893
ENSG00000055118.15_5	KCNH2	2	TRUE	FALSE	194	95
ENSG00000056487.16_7	PHF21B	2	TRUE	FALSE	682	450
ENSG00000059145.19_6	UNKL	2	TRUE	FALSE	169	101
ENSG00000061656.10_8	SPAG4	2	TRUE	FALSE	823	571
ENSG00000063127.16_8	SLC6A16	2	TRUE	FALSE	2	2
ENSG00000063177.13_7	RPL18	2	TRUE	TRUE	1210	746
ENSG00000064300.9_5	NGFR	2	TRUE	FALSE	491	281
ENSG00000064489.23_6	BORCS8-MEF2B	2	TRUE	FALSE	10	8
ENSG00000064545.15_9	TMEM161A	2	TRUE	FALSE	1114	590
ENSG00000064607.17_5	SUGP2	2	TRUE	FALSE	968	656
ENSG00000064666.15_7	CNN2	2	TRUE	FALSE	1381	711
ENSG00000065485.20_6	PDIA5	2	TRUE	FALSE	277	186
ENSG00000065989.16_6	PDE4A	2	TRUE	TRUE	1452	810
ENSG00000066923.17_6	STAG3	2	TRUE	FALSE	563	491
ENSG00000067057.17_5	PFKP	2	TRUE	FALSE	144	85
ENSG00000067225.18_7	PKM	2	TRUE	FALSE	535	251
ENSG00000067365.15_5	METTL22	2	TRUE	FALSE	304	252
ENSG00000067606.17_6	PRKCZ	2	TRUE	FALSE	1012	606
ENSG00000068028.17_5	RASSF1	2	TRUE	TRUE	1043	807
ENSG00000068137.15_5	PLEKHH3	2	TRUE	TRUE	1569	972
ENSG00000068903.20_7	SIRT2	2	TRUE	TRUE	1342	978
ENSG00000069812.11_5	HES2	2	TRUE	FALSE	564	409
ENSG00000069998.12_6	HDHD5	2	TRUE	TRUE	1307	755
ENSG00000070031.4_5	SCT	2	TRUE	FALSE	304	196
ENSG00000070404.10_8	FSTL3	2	TRUE	TRUE	1876	1160
ENSG00000070495.14_5	JMJD6	2	TRUE	FALSE	52	29
ENSG00000070886.12_5	EPHA8	2	TRUE	FALSE	766	556
ENSG00000071082.11_5	RPL31	2	TRUE	FALSE	391	335
ENSG00000072163.19_6	LIMS2	2	TRUE	FALSE	996	611
ENSG00000072195.15_3	SPEG	2	TRUE	FALSE	738	383
ENSG00000072609.17_6	CHFR	2	TRUE	FALSE	123	73
ENSG00000072682.18_8	P4HA2	2	TRUE	TRUE	1155	748
ENSG00000072778.20_4	ACADVL	2	TRUE	FALSE	484	271
ENSG00000072954.7_5	TMEM38A	2	TRUE	TRUE	1515	772
ENSG00000073792.16_5	IGF2BP2	2	TRUE	TRUE	1379	766
ENSG00000074201.9_7	CLNS1A	2	TRUE	FALSE	383	211
ENSG00000074317.11_6	SNCB	2	TRUE	FALSE	679	399
ENSG00000074527.13_5	NTN4	2	TRUE	FALSE	124	61
ENSG00000075399.14_9	VPS9D1	2	TRUE	FALSE	210	121
ENSG00000075673.11_4	ATP12A	2	TRUE	FALSE	71	43
ENSG00000075826.17_6	SEC31B	2	TRUE	FALSE	755	442
ENSG00000075914.13_5	EXOSC7	2	TRUE	TRUE	1338	974
ENSG00000075975.16_4	MKRN2	2	TRUE	TRUE	1201	959
ENSG00000076344.16_7	RGS11	2	TRUE	FALSE	598	485
ENSG00000077009.13_3	NMRK2	2	TRUE	TRUE	1383	793
ENSG00000077080.10_5	ACTL6B	2	TRUE	FALSE	445	340
ENSG00000077150.20_7	NFKB2	2	TRUE	FALSE	209	162
ENSG00000077312.9_6	SNRPA	2	TRUE	FALSE	932	615
ENSG00000077549.19_7	CAPZB	2	TRUE	TRUE	1376	926
ENSG00000078401.7_4	EDN1	2	TRUE	FALSE	591	347
ENSG00000078699.22_4	CBFA2T2	2	TRUE	FALSE	946	556
ENSG00000078902.16_6	TOLLIP	2	TRUE	FALSE	1108	483
ENSG00000078967.13_5	UBE2D4	2	TRUE	FALSE	230	146
ENSG00000079739.17_6	PGM1	2	TRUE	FALSE	1036	573
ENSG00000080031.10_8	PTPRH	2	TRUE	FALSE	267	195
ENSG00000080573.7_5	COL5A3	2	TRUE	TRUE	1179	766
ENSG00000080845.17_7	DLGAP4	2	TRUE	TRUE	1466	964
ENSG00000081803.16_8	CADPS2	2	TRUE	FALSE	48	30
ENSG00000083444.17_5	PLOD1	2	TRUE	FALSE	804	457
ENSG00000084072.17_5	PPIE	2	TRUE	FALSE	342	190
ENSG00000084092.7_5	NOA1	2	TRUE	FALSE	417	182
ENSG00000085465.13_5	OVGP1	2	TRUE	TRUE	1236	934
ENSG00000085998.14_5	POMGNT1	2	TRUE	FALSE	133	87
ENSG00000086504.17_7	MRPL28	2	TRUE	TRUE	1232	828
ENSG00000086506.3_4	HBQ1	2	TRUE	FALSE	736	529
ENSG00000087074.8_5	PPP1R15A	2	TRUE	TRUE	1042	839
ENSG00000087076.9_6	HSD17B14	2	TRUE	TRUE	1644	1132
ENSG00000087077.14_7	TRIP6	2	TRUE	TRUE	1999	912
ENSG00000087086.15_5	FTL	2	TRUE	FALSE	10	6
ENSG00000087116.16_7	ADAMTS2	2	TRUE	FALSE	300	160
ENSG00000087250.9_3	MT3	2	TRUE	FALSE	290	245
ENSG00000087510.7_4	TFAP2C	2	TRUE	FALSE	68	37
ENSG00000088298.13_5	EDEM2	2	TRUE	TRUE	1488	1057
ENSG00000088340.17_7	FER1L4	2	TRUE	TRUE	1092	747
ENSG00000088356.6_5	PDRG1	2	TRUE	FALSE	274	205
ENSG00000088543.15_5	C3orf18	2	TRUE	FALSE	616	417
ENSG00000088836.14_10	SLC4A11	2	TRUE	FALSE	278	155
ENSG00000088881.21_5	EBF4	2	TRUE	FALSE	658	472
ENSG00000088899.15_5	LZTS3	2	TRUE	TRUE	1691	929
ENSG00000089327.15_6	FXYD5	2	TRUE	FALSE	671	390
ENSG00000090006.18_6	LTBP4	2	TRUE	TRUE	1669	934
ENSG00000090013.11_6	BLVRB	2	TRUE	TRUE	1515	979
ENSG00000090554.13_5	FLT3LG	2	TRUE	FALSE	92	77
ENSG00000090565.17_8	RAB11FIP3	2	TRUE	FALSE	961	409
ENSG00000090661.12_5	CERS4	2	TRUE	FALSE	816	558
ENSG00000090932.11_4	DLL3	2	TRUE	FALSE	372	168
[truncated: 14,111 more rows]
