# Supplementary material for: Complex regulatory networks influence pluripotent cell state transitions in human iPSCs
Source: Nat Commun. 2024 Feb 23;15:1664. doi: 10.1038/s41467-024-45506-6 (PMC10891157; doi:10.1038/s41467-024-45506-6)
Supplement: Supplementary file 11 — Supplemental Data 8 [file 41467_2024_45506_MOESM11_ESM.xlsx]

## Sheet: TableS8
Peak ID	Chromosome	Start	End	RNM	Major RNM	Pareto	Genomewide Degree	Intramodular Degree	iPS-18 ChromHMM Chromatin State	Collapsed Chromatin State	Target Gene ID	Target Gene Name	Target Gene Distance	Formative	Primed
narrow_peak_131479b	chr20	49574393	49576312	9	TRUE	FALSE	82	40	1_TssA	Active Promoters	ENSG00000000419.12_6	DPM1	0	FALSE	FALSE
narrow_peak_14603a	chr1	169862282	169863780	13	TRUE	TRUE	2116	493	1_TssA	Active Promoters	ENSG00000000457.14_7	SCYL3	0	FALSE	FALSE
narrow_peak_14592	chr1	169659571	169660279	2	TRUE	FALSE	64	59	12_EnhBiv	Bivalent Chromatin	ENSG00000000460.17_7	C1orf112	28327	FALSE	FALSE
narrow_peak_14593b	chr1	169680606	169681450	3	TRUE	FALSE	4	3	1_TssA	Active Promoters	ENSG00000000460.17_7	C1orf112	49362	FALSE	FALSE
narrow_peak_14582	chr1	169555394	169556311	8	TRUE	FALSE	566	295	1_TssA	Active Promoters	ENSG00000000460.17_7	C1orf112	74932	FALSE	FALSE
narrow_peak_186832	chr6	53409018	53410229	6	TRUE	TRUE	2690	787	1_TssA	Active Promoters	ENSG00000001084.13_10	GCLC	71540	FALSE	FALSE
narrow_peak_186833	chr6	53412384	53413349	6	TRUE	TRUE	726	316	1_TssA	Active Promoters	ENSG00000001084.13_10	GCLC	68420	FALSE	FALSE
narrow_peak_186831	chr6	53407265	53407578	1	TRUE	FALSE	203	200	1_TssA	Active Promoters	ENSG00000001084.13_10	GCLC	74191	FALSE	FALSE
narrow_peak_186838	chr6	53470338	53470917	2	TRUE	FALSE	2	2	7_Enh	Enhancers	ENSG00000001084.13_10	GCLC	10852	FALSE	FALSE
narrow_peak_186842	chr6	53516102	53517517	8	TRUE	FALSE	986	349	10_TssBiv	Bivalent Chromatin	ENSG00000001084.13_10	GCLC	34332	FALSE	FALSE
narrow_peak_186829b	chr6	53394491	53396537	9	TRUE	FALSE	19	11	7_Enh	Enhancers	ENSG00000001084.13_10	GCLC	85232	FALSE	FALSE
narrow_peak_185755	chr6	41039591	41041705	12	TRUE	FALSE	39	30	1_TssA	Active Promoters	ENSG00000001167.14_3	NFYA	0	FALSE	FALSE
narrow_peak_3481	chr1	24701447	24702465	3	TRUE	TRUE	308	89	7_Enh	Enhancers	ENSG00000001461.17_4	NIPAL3	39825	FALSE	FALSE
narrow_peak_3484a	chr1	24718505	24720041	5	TRUE	FALSE	2	2	7_Enh	Enhancers	ENSG00000001461.17_4	NIPAL3	22249	FALSE	FALSE
narrow_peak_3486	chr1	24741571	24742804	6	TRUE	FALSE	6	3	1_TssA	Active Promoters	ENSG00000001461.17_4	NIPAL3	0	FALSE	FALSE
narrow_peak_3485	chr1	24739780	24740586	6	TRUE	FALSE	3	2	1_TssA	Active Promoters	ENSG00000001461.17_4	NIPAL3	1704	FALSE	TRUE
narrow_peak_3473	chr1	24647847	24649484	8	TRUE	FALSE	60	34	10_TssBiv	Bivalent Chromatin	ENSG00000001461.17_4	NIPAL3	92806	FALSE	FALSE
narrow_peak_3472	chr1	24645548	24646280	10	TRUE	FALSE	27	11	11_BivFlnk	Bivalent Chromatin	ENSG00000001461.17_4	NIPAL3	96010	FALSE	FALSE
narrow_peak_186392	chr6	46080866	46081626	3	TRUE	FALSE	1	1	7_Enh	Enhancers	ENSG00000001561.7_4	ENPP4	16098	FALSE	FALSE
narrow_peak_186394	chr6	46097147	46098236	13	TRUE	FALSE	327	97	10_TssBiv	Bivalent Chromatin	ENSG00000001561.7_4	ENPP4	0	FALSE	FALSE
narrow_peak_145154c	chr3	50175263	50177562	4	TRUE	TRUE	2056	935	2_TssAFlnk	Enhancers	ENSG00000001617.12_6	SEMA3F	14914	FALSE	FALSE
narrow_peak_145158a	chr3	50202724	50204944	4	TRUE	TRUE	1997	921	7_Enh	Enhancers	ENSG00000001617.12_6	SEMA3F	10247	FALSE	FALSE
narrow_peak_145162c	chr3	50225816	50227228	5	TRUE	TRUE	2519	480	5_TxWk	Transcription	ENSG00000001617.12_6	SEMA3F	33339	FALSE	FALSE
narrow_peak_145152d	chr3	50161336	50164460	7	TRUE	TRUE	2681	1011	7_Enh	Enhancers	ENSG00000001617.12_6	SEMA3F	28016	FALSE	FALSE
narrow_peak_145157a	chr3	50191834	50194980	5	TRUE	FALSE	230	85	10_TssBiv	Bivalent Chromatin	ENSG00000001617.12_6	SEMA3F	0	FALSE	FALSE
narrow_peak_145156	chr3	50188152	50188966	7	TRUE	FALSE	374	243	7_Enh	Enhancers	ENSG00000001617.12_6	SEMA3F	3510	FALSE	FALSE
narrow_peak_145153	chr3	50169970	50170564	9	TRUE	FALSE	3	1	7_Enh	Enhancers	ENSG00000001617.12_6	SEMA3F	21912	FALSE	FALSE
narrow_peak_202189	chr7	91686789	91687051	1	TRUE	FALSE	44	27	7_Enh	Enhancers	ENSG00000001630.17_9	CYP51A1	77067	FALSE	FALSE
narrow_peak_202188	chr7	91677788	91678186	5	TRUE	FALSE	2	1	5_TxWk	Transcription	ENSG00000001630.17_9	CYP51A1	85932	FALSE	FALSE
narrow_peak_202192	chr7	91808204	91809203	8	TRUE	FALSE	627	282	1_TssA	Active Promoters	ENSG00000001630.17_9	CYP51A1	44085	FALSE	FALSE
narrow_peak_202190b	chr7	91762698	91764626	13	TRUE	FALSE	118	30	1_TssA	Active Promoters	ENSG00000001630.17_9	CYP51A1	0	FALSE	FALSE
narrow_peak_202195	chr7	91874594	91876268	12	TRUE	TRUE	1478	438	1_TssA	Active Promoters	ENSG00000001631.15_9	KRIT1	0	FALSE	FALSE
narrow_peak_202201b	chr7	91908237	91909211	1	TRUE	FALSE	2	2	7_Enh	Enhancers	ENSG00000001631.15_9	KRIT1	32755	FALSE	FALSE
narrow_peak_44445b	chr12	1057953	1059624	1	TRUE	FALSE	7	4	1_TssA	Active Promoters	ENSG00000002016.18_7	RAD52	39596	FALSE	FALSE
narrow_peak_37403a	chr11	64051630	64054018	1	TRUE	FALSE	16	11	1_TssA	Active Promoters	ENSG00000002330.13_9	BAD	0	FALSE	TRUE
narrow_peak_37404a	chr11	64058399	64060611	8	TRUE	FALSE	13	7	10_TssBiv	Bivalent Chromatin	ENSG00000002330.13_9	BAD	6221	FALSE	FALSE
narrow_peak_158411b	chr4	17578234	17579867	6	TRUE	TRUE	2776	878	1_TssA	Active Promoters	ENSG00000002549.12_4	LAP3	0	FALSE	FALSE
narrow_peak_158408	chr4	17550838	17551529	6	TRUE	FALSE	21	9	14_ReprPCWk	Repr. Polycomb	ENSG00000002549.12_4	LAP3	27284	FALSE	FALSE
narrow_peak_199061c	chr7	43250449	43251625	3	TRUE	TRUE	143	119	7_Enh	Enhancers	ENSG00000002746.15_5	HECW1	98222	FALSE	FALSE
narrow_peak_199055	chr7	43233251	43234202	2	TRUE	FALSE	11	7	7_Enh	Enhancers	ENSG00000002746.15_5	HECW1	81024	FALSE	FALSE
narrow_peak_199049	chr7	43180247	43181205	3	TRUE	FALSE	58	38	7_Enh	Enhancers	ENSG00000002746.15_5	HECW1	28020	FALSE	FALSE
narrow_peak_199038	chr7	43110811	43111853	3	TRUE	FALSE	44	28	7_Enh	Enhancers	ENSG00000002746.15_5	HECW1	40373	FALSE	FALSE
narrow_peak_199047	chr7	43174670	43175076	3	TRUE	FALSE	8	8	7_Enh	Enhancers	ENSG00000002746.15_5	HECW1	22443	FALSE	FALSE
narrow_peak_199043	chr7	43147847	43148247	6	TRUE	FALSE	19	6	2_TssAFlnk	Enhancers	ENSG00000002746.15_5	HECW1	3979	FALSE	FALSE
narrow_peak_199044b	chr7	43151886	43154110	8	TRUE	FALSE	500	428	10_TssBiv	Bivalent Chromatin	ENSG00000002746.15_5	HECW1	0	FALSE	FALSE
narrow_peak_199060	chr7	43247848	43248877	9	TRUE	FALSE	1	1	7_Enh	Enhancers	ENSG00000002746.15_5	HECW1	95621	FALSE	FALSE
narrow_peak_195345a	chr7	2248863	2250426	4	TRUE	TRUE	1766	986	5_TxWk	Transcription	ENSG00000002822.15_7	MAD1L1	22453	FALSE	FALSE
narrow_peak_195348a	chr7	2271740	2273395	4	TRUE	FALSE	1202	720	1_TssA	Active Promoters	ENSG00000002822.15_7	MAD1L1	0	FALSE	FALSE
narrow_peak_195332a	chr7	2198510	2200320	7	TRUE	FALSE	1026	556	7_Enh	Enhancers	ENSG00000002822.15_7	MAD1L1	72559	FALSE	FALSE
narrow_peak_89449	chr17	37035961	37036913	5	TRUE	TRUE	1006	249	7_Enh	Enhancers	ENSG00000002834.18_5	LASP1	9850	FALSE	FALSE
narrow_peak_89446a	chr17	37023648	37024629	12	TRUE	FALSE	353	281	1_TssA	Active Promoters	ENSG00000002834.18_5	LASP1	1481	FALSE	FALSE
narrow_peak_89447a	chr17	37025269	37027256	12	TRUE	FALSE	46	31	1_TssA	Active Promoters	ENSG00000002834.18_5	LASP1	0	FALSE	TRUE
narrow_peak_90619	chr17	46258910	46259453	3	TRUE	FALSE	1	1	14_ReprPCWk	Repr. Polycomb	ENSG00000002919.14_3	SNX11	78192	FALSE	FALSE
narrow_peak_90607	chr17	46184413	46185609	6	TRUE	FALSE	6	4	1_TssA	Active Promoters	ENSG00000002919.14_3	SNX11	3695	FALSE	FALSE
narrow_peak_90617	chr17	46237694	46238483	9	TRUE	FALSE	22	19	13_ReprPC	Repr. Polycomb	ENSG00000002919.14_3	SNX11	56976	FALSE	FALSE
narrow_peak_196121	chr7	8402192	8403422	2	TRUE	FALSE	208	110	2_TssAFlnk	Enhancers	ENSG00000003147.19_8	ICA1	99873	FALSE	FALSE
narrow_peak_196106b	chr7	8260267	8261952	2	TRUE	FALSE	7	4	2_TssAFlnk	Enhancers	ENSG00000003147.19_8	ICA1	40366	TRUE	FALSE
narrow_peak_196099b	chr7	8228699	8230452	2	TRUE	FALSE	6	2	7_Enh	Enhancers	ENSG00000003147.19_8	ICA1	71866	FALSE	FALSE
narrow_peak_196096	chr7	8214464	8214967	3	TRUE	FALSE	7	7	7_Enh	Enhancers	ENSG00000003147.19_8	ICA1	87351	FALSE	FALSE
narrow_peak_196112a	chr7	8300926	8302351	8	TRUE	FALSE	727	468	10_TssBiv	Bivalent Chromatin	ENSG00000003147.19_8	ICA1	0	FALSE	FALSE
narrow_peak_85476b	chr16	90084692	90086666	4	TRUE	FALSE	242	152	1_TssA	Active Promoters	ENSG00000003249.14_4	DBNDD1	0	FALSE	FALSE
narrow_peak_85477	chr16	90088732	90089600	11	TRUE	FALSE	7	5	7_Enh	Enhancers	ENSG00000003249.14_4	DBNDD1	2194	FALSE	FALSE
narrow_peak_122808	chr2	202731270	202731983	1	TRUE	FALSE	1	1	7_Enh	Enhancers	ENSG00000003393.15_8	ALS2	85589	FALSE	FALSE
narrow_peak_122797	chr2	202644935	202646734	12	TRUE	FALSE	344	156	1_TssA	Active Promoters	ENSG00000003393.15_8	ALS2	0	FALSE	FALSE
narrow_peak_122749	chr2	202047456	202048071	5	TRUE	FALSE	1	1	7_Enh	Enhancers	ENSG00000003400.15_6	CASP10	0	FALSE	FALSE
narrow_peak_122746	chr2	202022527	202023394	13	TRUE	FALSE	74	40	7_Enh	Enhancers	ENSG00000003400.15_6	CASP10	24225	FALSE	FALSE
narrow_peak_122744a	chr2	202003555	202004893	1	TRUE	FALSE	4	4	1_TssA	Active Promoters	ENSG00000003402.20_5	CFLAR	22679	FALSE	FALSE
narrow_peak_122738	chr2	201982725	201984125	3	TRUE	FALSE	25	9	1_TssA	Active Promoters	ENSG00000003402.20_5	CFLAR	1849	FALSE	FALSE
narrow_peak_122737	chr2	201980823	201981878	10	TRUE	FALSE	285	119	1_TssA	Active Promoters	ENSG00000003402.20_5	CFLAR	0	FALSE	FALSE
narrow_peak_110411	chr2	37498451	37499244	1	TRUE	FALSE	3	3	6_EnhG	Enhancers	ENSG00000003509.16_5	NDUFAF7	39678	FALSE	FALSE
narrow_peak_145151	chr3	50158277	50159683	4	TRUE	TRUE	1902	1036	5_TxWk	Transcription	ENSG00000003756.17_8	RBM5	31926	FALSE	FALSE
narrow_peak_145150	chr3	50125840	50127241	4	TRUE	FALSE	31	29	1_TssA	Active Promoters	ENSG00000003756.17_8	RBM5	0	FALSE	FALSE
narrow_peak_209646	chr8	17270129	17271570	8	TRUE	FALSE	647	375	1_TssA	Active Promoters	ENSG00000003987.14_5	MTMR7	0	FALSE	FALSE
narrow_peak_209650	chr8	17354269	17355442	10	TRUE	TRUE	1920	519	10_TssBiv	Bivalent Chromatin	ENSG00000003989.18_7	SLC7A2	0	FALSE	FALSE
narrow_peak_204993	chr7	127176353	127177398	4	TRUE	FALSE	1	1	11_BivFlnk	Bivalent Chromatin	ENSG00000004059.11_6	ARF5	51040	FALSE	FALSE
narrow_peak_204996a	chr7	127227826	127229379	8	TRUE	FALSE	24	16	1_TssA	Active Promoters	ENSG00000004059.11_6	ARF5	0	FALSE	FALSE
narrow_peak_204995	chr7	127225172	127226055	12	TRUE	FALSE	103	43	1_TssA	Active Promoters	ENSG00000004059.11_6	ARF5	2383	FALSE	FALSE
narrow_peak_88239	chr17	26698187	26699567	7	TRUE	FALSE	846	446	1_TssA	Active Promoters	ENSG00000004139.14_6	SARM1	6810	FALSE	TRUE
narrow_peak_88240	chr17	26708084	26708874	11	TRUE	FALSE	4	1	13_ReprPC	Repr. Polycomb	ENSG00000004139.14_6	SARM1	16707	FALSE	FALSE
narrow_peak_88237	chr17	26683934	26685032	10	TRUE	FALSE	14	6	1_TssA	Active Promoters	ENSG00000004142.12_5	POLDIP2	0	FALSE	FALSE
narrow_peak_151005	chr3	129407070	129407808	1	TRUE	TRUE	691	533	2_TssAFlnk	Enhancers	ENSG00000004399.12_7	PLXND1	81407	FALSE	FALSE
narrow_peak_150992b	chr3	129344405	129347183	5	TRUE	TRUE	289	188	1_TssA	Active Promoters	ENSG00000004399.12_7	PLXND1	18742	FALSE	FALSE
narrow_peak_150990	chr3	129330611	129331479	5	TRUE	TRUE	195	145	14_ReprPCWk	Repr. Polycomb	ENSG00000004399.12_7	PLXND1	4948	FALSE	FALSE
narrow_peak_151006	chr3	129409327	129409707	2	TRUE	FALSE	6	5	7_Enh	Enhancers	ENSG00000004399.12_7	PLXND1	83664	FALSE	FALSE
narrow_peak_150985	chr3	129318306	129318951	5	TRUE	FALSE	88	45	7_Enh	Enhancers	ENSG00000004399.12_7	PLXND1	6711	FALSE	FALSE
narrow_peak_150982a	chr3	129311040	129313223	5	TRUE	FALSE	45	20	7_Enh	Enhancers	ENSG00000004399.12_7	PLXND1	12439	FALSE	FALSE
narrow_peak_150983	chr3	129315101	129315858	5	TRUE	FALSE	1	1	7_Enh	Enhancers	ENSG00000004399.12_7	PLXND1	9804	FALSE	FALSE
narrow_peak_150988c	chr3	129323882	129326487	10	TRUE	FALSE	13	8	10_TssBiv	Bivalent Chromatin	ENSG00000004399.12_7	PLXND1	0	FALSE	FALSE
narrow_peak_4773	chr1	33585252	33586168	4	TRUE	FALSE	21	14	7_Enh	Enhancers	ENSG00000004455.17_5	AK2	38653	FALSE	FALSE
narrow_peak_4774	chr1	33592561	33593527	5	TRUE	FALSE	1	1	1_TssA	Active Promoters	ENSG00000004455.17_5	AK2	45962	FALSE	FALSE
narrow_peak_4764	chr1	33501784	33502787	6	TRUE	FALSE	5	4	1_TssA	Active Promoters	ENSG00000004455.17_5	AK2	43811	FALSE	FALSE
narrow_peak_4769	chr1	33551736	33552418	6	TRUE	FALSE	2	2	14_ReprPCWk	Repr. Polycomb	ENSG00000004455.17_5	AK2	5137	FALSE	FALSE
narrow_peak_4768a	chr1	33546291	33547997	6	TRUE	FALSE	1	1	10_TssBiv	Bivalent Chromatin	ENSG00000004455.17_5	AK2	0	FALSE	TRUE
narrow_peak_44698	chr12	2888392	2888891	3	TRUE	FALSE	6	3	7_Enh	Enhancers	ENSG00000004478.8_4	FKBP4	15243	FALSE	FALSE
narrow_peak_44695a	chr12	2861639	2862961	8	TRUE	FALSE	1	1	10_TssBiv	Bivalent Chromatin	ENSG00000004478.8_4	FKBP4	41173	FALSE	FALSE
narrow_peak_44700b	chr12	2903211	2905695	9	TRUE	FALSE	34	8	1_TssA	Active Promoters	ENSG00000004478.8_4	FKBP4	0	FALSE	TRUE
narrow_peak_44694b	chr12	2860512	2861147	9	TRUE	FALSE	9	7	12_EnhBiv	Bivalent Chromatin	ENSG00000004478.8_4	FKBP4	42987	FALSE	FALSE
narrow_peak_3312	chr1	23362471	23363035	9	TRUE	FALSE	13	9	5_TxWk	Transcription	ENSG00000004487.17_6	KDM1A	16536	FALSE	FALSE
narrow_peak_3306	chr1	23302651	23303570	9	TRUE	FALSE	1	1	7_Enh	Enhancers	ENSG00000004487.17_6	KDM1A	42364	FALSE	FALSE
narrow_peak_3307	chr1	23340181	23340736	10	TRUE	FALSE	1	1	2_TssAFlnk	Enhancers	ENSG00000004487.17_6	KDM1A	5198	FALSE	FALSE
narrow_peak_3308	chr1	23345356	23346862	12	TRUE	FALSE	10	9	1_TssA	Active Promoters	ENSG00000004487.17_6	KDM1A	0	FALSE	FALSE
narrow_peak_145130	chr3	49977054	49978178	5	TRUE	FALSE	146	59	1_TssA	Active Promoters	ENSG00000004534.15_5	RBM6	0	FALSE	FALSE
narrow_peak_86053b	chr17	3795064	3797176	6	TRUE	FALSE	2	2	1_TssA	Active Promoters	ENSG00000004660.15_6	CAMKK1	1010	FALSE	TRUE
narrow_peak_86052	chr17	3791600	3792304	11	TRUE	FALSE	18	8	5_TxWk	Transcription	ENSG00000004660.15_6	CAMKK1	5882	FALSE	FALSE
narrow_peak_202291	chr7	92861053	92862152	2	TRUE	FALSE	391	124	1_TssA	Active Promoters	ENSG00000004766.17_5	VPS50	0	FALSE	FALSE
narrow_peak_104405	chr19	36268232	36268721	1	TRUE	FALSE	2	1	7_Enh	Enhancers	ENSG00000004777.18_4	ARHGAP33	2799	FALSE	FALSE
narrow_peak_104406b	chr19	36274441	36276369	5	TRUE	FALSE	51	44	1_TssA	Active Promoters	ENSG00000004777.18_4	ARHGAP33	9008	FALSE	FALSE
narrow_peak_104404	chr19	36265947	36267430	6	TRUE	FALSE	10	10	1_TssA	Active Promoters	ENSG00000004777.18_4	ARHGAP33	514	FALSE	TRUE
narrow_peak_104403	chr19	36258295	36259367	6	TRUE	FALSE	1	1	5_TxWk	Transcription	ENSG00000004777.18_4	ARHGAP33	6065	FALSE	FALSE
narrow_peak_104407	chr19	36281443	36282838	7	TRUE	FALSE	1	1	14_ReprPCWk	Repr. Polycomb	ENSG00000004777.18_4	ARHGAP33	16010	FALSE	FALSE
narrow_peak_80112b	chr16	23610990	23611819	1	TRUE	FALSE	68	57	5_TxWk	Transcription	ENSG00000004779.10_5	NDUFAB1	3351	FALSE	FALSE
narrow_peak_80110	chr16	23606865	23608000	4	TRUE	FALSE	1	1	1_TssA	Active Promoters	ENSG00000004779.10_5	NDUFAB1	0	FALSE	FALSE
narrow_peak_80111	chr16	23608230	23608671	5	TRUE	FALSE	1	1	5_TxWk	Transcription	ENSG00000004779.10_5	NDUFAB1	591	FALSE	FALSE
narrow_peak_202503	chr7	95937217	95937945	1	TRUE	TRUE	1161	989	7_Enh	Enhancers	ENSG00000004864.14_4	SLC25A13	13515	FALSE	FALSE
narrow_peak_202505	chr7	95950518	95951939	8	TRUE	FALSE	1279	487	1_TssA	Active Promoters	ENSG00000004864.14_4	SLC25A13	0	FALSE	FALSE
narrow_peak_204266	chr7	116592947	116594618	12	TRUE	TRUE	1098	393	1_TssA	Active Promoters	ENSG00000004866.20_7	ST7	0	FALSE	FALSE
narrow_peak_204261a	chr7	116544939	116545748	2	TRUE	FALSE	14	8	7_Enh	Enhancers	ENSG00000004866.20_7	ST7	47542	FALSE	FALSE
narrow_peak_204264	chr7	116570205	116571102	2	TRUE	FALSE	2	1	14_ReprPCWk	Repr. Polycomb	ENSG00000004866.20_7	ST7	22188	FALSE	FALSE
narrow_peak_202311b	chr7	93105113	93106525	2	TRUE	TRUE	424	299	7_Enh	Enhancers	ENSG00000004948.15_7	CALCR	97518	FALSE	FALSE
narrow_peak_202325	chr7	93273867	93274861	3	TRUE	TRUE	154	91	5_TxWk	Transcription	ENSG00000004948.15_7	CALCR	69823	FALSE	FALSE
narrow_peak_202323a	chr7	93269260	93269844	2	TRUE	FALSE	6	4	5_TxWk	Transcription	ENSG00000004948.15_7	CALCR	65216	FALSE	FALSE
narrow_peak_202322c	chr7	93251219	93252241	3	TRUE	FALSE	6	3	7_Enh	Enhancers	ENSG00000004948.15_7	CALCR	47175	FALSE	FALSE
narrow_peak_202318	chr7	93203537	93205590	8	TRUE	FALSE	316	210	10_TssBiv	Bivalent Chromatin	ENSG00000004948.15_7	CALCR	0	FALSE	FALSE
narrow_peak_202314	chr7	93180526	93181066	8	TRUE	FALSE	3	2	7_Enh	Enhancers	ENSG00000004948.15_7	CALCR	22977	FALSE	FALSE
narrow_peak_86478	chr17	7137004	7138157	6	TRUE	FALSE	3	2	1_TssA	Active Promoters	ENSG00000004975.12_6	DVL2	0	FALSE	TRUE
narrow_peak_77887	chr16	2888574	2889343	3	TRUE	FALSE	6	5	14_ReprPCWk	Repr. Polycomb	ENSG00000005001.10_5	PRSS22	18829	FALSE	FALSE
narrow_peak_77890c	chr16	2906208	2909052	5	TRUE	FALSE	8	7	10_TssBiv	Bivalent Chromatin	ENSG00000005001.10_5	PRSS22	0	FALSE	FALSE
narrow_peak_77891	chr16	2917916	2918826	6	TRUE	FALSE	2	1	10_TssBiv	Bivalent Chromatin	ENSG00000005001.10_5	PRSS22	9743	FALSE	FALSE
narrow_peak_77888	chr16	2892216	2892914	11	TRUE	FALSE	24	8	14_ReprPCWk	Repr. Polycomb	ENSG00000005001.10_5	PRSS22	15258	FALSE	FALSE
narrow_peak_103119e	chr19	18886427	18888918	4	TRUE	TRUE	2799	1369	13_ReprPC	Repr. Polycomb	ENSG00000005007.13_4	UPF1	53848	FALSE	FALSE
narrow_peak_103114	chr19	18872471	18873788	7	TRUE	TRUE	2746	1166	14_ReprPCWk	Repr. Polycomb	ENSG00000005007.13_4	UPF1	68978	FALSE	FALSE
narrow_peak_103132a	chr19	18950193	18952173	7	TRUE	TRUE	2270	882	7_Enh	Enhancers	ENSG00000005007.13_4	UPF1	7426	FALSE	FALSE
narrow_peak_103118	chr19	18882142	18882855	4	TRUE	FALSE	1419	787	13_ReprPC	Repr. Polycomb	ENSG00000005007.13_4	UPF1	59911	FALSE	FALSE
narrow_peak_103133	chr19	18957479	18958433	4	TRUE	FALSE	888	552	5_TxWk	Transcription	ENSG00000005007.13_4	UPF1	14712	FALSE	FALSE
narrow_peak_103125	chr19	18909321	18909818	5	TRUE	FALSE	2	1	13_ReprPC	Repr. Polycomb	ENSG00000005007.13_4	UPF1	32948	FALSE	FALSE
narrow_peak_103121	chr19	18895759	18896972	6	TRUE	FALSE	47	41	10_TssBiv	Bivalent Chromatin	ENSG00000005007.13_4	UPF1	45794	FALSE	TRUE
narrow_peak_103126	chr19	18912918	18913666	7	TRUE	FALSE	293	163	14_ReprPCWk	Repr. Polycomb	ENSG00000005007.13_4	UPF1	29100	FALSE	FALSE
narrow_peak_103123c	chr19	18899092	18902116	7	TRUE	FALSE	39	26	10_TssBiv	Bivalent Chromatin	ENSG00000005007.13_4	UPF1	40650	FALSE	TRUE
narrow_peak_103131a	chr19	18942251	18944052	7	TRUE	FALSE	22	12	1_TssA	Active Promoters	ENSG00000005007.13_4	UPF1	0	FALSE	FALSE
narrow_peak_103124	chr19	18906302	18906828	11	TRUE	FALSE	4	3	13_ReprPC	Repr. Polycomb	ENSG00000005007.13_4	UPF1	35938	FALSE	FALSE
narrow_peak_197431	chr7	27069677	27071052	1	TRUE	TRUE	1377	1210	12_EnhBiv	Bivalent Chromatin	ENSG00000005020.13_7	SKAP2	34817	FALSE	FALSE
narrow_peak_197427	chr7	26988086	26989199	2	TRUE	TRUE	704	568	2_TssAFlnk	Enhancers	ENSG00000005020.13_7	SKAP2	45660	FALSE	FALSE
narrow_peak_163444	chr4	110480818	110482430	8	TRUE	TRUE	2137	1212	1_TssA	Active Promoters	ENSG00000005059.16_7	MCUB	0	FALSE	FALSE
narrow_peak_86259	chr17	5371346	5372676	9	TRUE	FALSE	15	10	1_TssA	Active Promoters	ENSG00000005100.13_8	DHX33	0	FALSE	FALSE
narrow_peak_89019	chr17	33306814	33308471	9	TRUE	FALSE	41	26	1_TssA	Active Promoters	ENSG00000005156.12_9	LIG3	0	FALSE	FALSE
narrow_peak_47877	chr12	48111059	48112017	7	TRUE	FALSE	297	106	7_Enh	Enhancers	ENSG00000005175.10_6	RPAP3	11244	FALSE	FALSE
narrow_peak_47875	chr12	48099128	48100122	9	TRUE	FALSE	12	4	1_TssA	Active Promoters	ENSG00000005175.10_6	RPAP3	0	FALSE	FALSE
narrow_peak_79791	chr16	20686185	20687978	9	TRUE	FALSE	104	61	2_TssAFlnk	Enhancers	ENSG00000005187.12_5	ACSM3	64621	FALSE	FALSE
narrow_peak_79799	chr16	20817217	20818712	9	TRUE	FALSE	16	8	1_TssA	Active Promoters	ENSG00000005189.19_6	REXO5	0	FALSE	FALSE
narrow_peak_82055	chr16	57480570	57481897	10	TRUE	FALSE	81	29	1_TssA	Active Promoters	ENSG00000005194.15_7	CIAPIN1	0	FALSE	FALSE
narrow_peak_100836a	chr19	2359734	2361848	7	TRUE	TRUE	1052	631	10_TssBiv	Bivalent Chromatin	ENSG00000005206.17_5	SPPL2B	31121	FALSE	FALSE
narrow_peak_100826a	chr19	2332893	2334116	7	TRUE	FALSE	230	176	5_TxWk	Transcription	ENSG00000005206.17_5	SPPL2B	4280	FALSE	FALSE
narrow_peak_100828	chr19	2337195	2337891	7	TRUE	FALSE	135	113	5_TxWk	Transcription	ENSG00000005206.17_5	SPPL2B	8582	FALSE	FALSE
narrow_peak_221325	chr9	35114075	35114683	1	TRUE	FALSE	13	10	2_TssAFlnk	Enhancers	ENSG00000005238.19_4	FAM214B	1656	FALSE	FALSE
narrow_peak_221326	chr9	35115639	35117335	6	TRUE	FALSE	296	196	1_TssA	Active Promoters	ENSG00000005238.19_4	FAM214B	0	FALSE	FALSE
narrow_peak_221324	chr9	35111145	35111946	6	TRUE	FALSE	150	118	1_TssA	Active Promoters	ENSG00000005238.19_4	FAM214B	4393	FALSE	FALSE
narrow_peak_203659b	chr7	106586959	106588049	3	TRUE	FALSE	5	2	7_Enh	Enhancers	ENSG00000005249.13_4	PRKAR2B	97099	FALSE	FALSE
narrow_peak_78063	chr16	3913492	3914190	4	TRUE	FALSE	799	509	5_TxWk	Transcription	ENSG00000005339.15_9	CREBBP	16525	FALSE	FALSE
narrow_peak_78074	chr16	3988555	3989778	5	TRUE	FALSE	9	6	1_TssA	Active Promoters	ENSG00000005339.15_9	CREBBP	57839	FALSE	FALSE
narrow_peak_78061a	chr16	3906757	3908097	9	TRUE	FALSE	150	63	7_Enh	Enhancers	ENSG00000005339.15_9	CREBBP	22618	FALSE	FALSE
narrow_peak_78067b	chr16	3929414	3931866	9	TRUE	FALSE	111	29	1_TssA	Active Promoters	ENSG00000005339.15_9	CREBBP	0	FALSE	TRUE
narrow_peak_91577a	chr17	56414724	56416957	5	TRUE	FALSE	125	109	7_Enh	Enhancers	ENSG00000005379.17_8	TSPOAP1	8566	FALSE	FALSE
narrow_peak_91571	chr17	56381545	56382350	5	TRUE	FALSE	1	1	7_Enh	Enhancers	ENSG00000005379.17_8	TSPOAP1	23807	FALSE	FALSE
narrow_peak_91568	chr17	56361429	56362466	7	TRUE	FALSE	18	8	7_Enh	Enhancers	ENSG00000005379.17_8	TSPOAP1	43691	FALSE	FALSE
narrow_peak_91575a	chr17	56405866	56407047	10	TRUE	FALSE	1	1	2_TssAFlnk	Enhancers	ENSG00000005379.17_8	TSPOAP1	0	FALSE	FALSE
narrow_peak_91567	chr17	56355919	56357298	11	TRUE	FALSE	8	7	14_ReprPCWk	Repr. Polycomb	ENSG00000005379.17_8	TSPOAP1	48859	FALSE	FALSE
narrow_peak_91574a	chr17	56401535	56403231	11	TRUE	FALSE	1	1	10_TssBiv	Bivalent Chromatin	ENSG00000005379.17_8	TSPOAP1	2926	FALSE	FALSE
narrow_peak_113931a	chr2	75999770	76001103	1	TRUE	FALSE	5	3	2_TssAFlnk	Enhancers	ENSG00000005436.14_8	GCFC2	61657	FALSE	FALSE
narrow_peak_113929a	chr2	75937482	75939167	8	TRUE	FALSE	25	19	1_TssA	Active Promoters	ENSG00000005436.14_8	GCFC2	0	FALSE	FALSE
narrow_peak_113807	chr2	74648368	74649669	4	TRUE	FALSE	75	73	1_TssA	Active Promoters	ENSG00000005448.17_6	WDR54	0	FALSE	FALSE
narrow_peak_201947b	chr7	87103839	87105814	8	TRUE	TRUE	1345	736	10_TssBiv	Bivalent Chromatin	ENSG00000005471.18_9	ABCB4	3938	FALSE	FALSE
narrow_peak_201945	chr7	87094202	87095114	2	TRUE	FALSE	57	22	1_TssA	Active Promoters	ENSG00000005471.18_9	ABCB4	14638	TRUE	FALSE
narrow_peak_203423a	chr7	104652852	104655759	12	TRUE	TRUE	493	314	1_TssA	Active Promoters	ENSG00000005483.21_8	KMT2E	0	FALSE	FALSE
narrow_peak_77552	chr16	1046950	1048305	11	TRUE	FALSE	11	9	1_TssA	Active Promoters	ENSG00000005513.10_4	SOX8	15181	FALSE	FALSE
narrow_peak_77566c	chr16	1086166	1088306	11	TRUE	FALSE	3	3	14_ReprPCWk	Repr. Polycomb	ENSG00000005513.10_4	SOX8	54397	FALSE	FALSE
narrow_peak_187985	chr6	82966631	82967421	2	TRUE	FALSE	78	75	7_Enh	Enhancers	ENSG00000005700.15_7	IBTK	9158	FALSE	FALSE
narrow_peak_187990	chr6	82993384	82994341	6	TRUE	FALSE	29	11	7_Enh	Enhancers	ENSG00000005700.15_7	IBTK	35911	FALSE	FALSE
narrow_peak_187983	chr6	82956728	82958467	13	TRUE	FALSE	1222	248	1_TssA	Active Promoters	ENSG00000005700.15_7	IBTK	0	FALSE	FALSE
narrow_peak_33071	chr11	3399930	3400642	6	TRUE	FALSE	28	27	5_TxWk	Transcription	ENSG00000005801.18_8	ZNF195	0	FALSE	FALSE
narrow_peak_59428	chr13	77900377	77901554	2	TRUE	TRUE	2788	611	1_TssA	Active Promoters	ENSG00000005810.18_5	MYCBP2	0	FALSE	FALSE
narrow_peak_59429	chr13	77903103	77904101	13	TRUE	TRUE	2245	462	1_TssA	Active Promoters	ENSG00000005810.18_5	MYCBP2	1872	FALSE	FALSE
narrow_peak_59410b	chr13	77600349	77601726	8	TRUE	TRUE	3002	1011	1_TssA	Active Promoters	ENSG00000005812.11_8	FBXL3	0	FALSE	FALSE
narrow_peak_59411b	chr13	77621977	77623363	1	TRUE	FALSE	151	140	2_TssAFlnk	Enhancers	ENSG00000005812.11_8	FBXL3	20645	FALSE	FALSE
narrow_peak_59417	chr13	77692139	77692782	2	TRUE	FALSE	18	10	7_Enh	Enhancers	ENSG00000005812.11_8	FBXL3	90807	FALSE	FALSE
narrow_peak_59418	chr13	77696645	77697111	3	TRUE	FALSE	7	4	5_TxWk	Transcription	ENSG00000005812.11_8	FBXL3	95313	FALSE	FALSE
narrow_peak_90904	chr17	48153621	48154614	1	TRUE	FALSE	150	134	14_ReprPCWk	Repr. Polycomb	ENSG00000005882.12_7	PDK2	17485	FALSE	FALSE
narrow_peak_90908	chr17	48178307	48179880	1	TRUE	FALSE	11	8	7_Enh	Enhancers	ENSG00000005882.12_7	PDK2	6207	FALSE	FALSE
narrow_peak_90905	chr17	48156905	48157499	5	TRUE	FALSE	6	4	14_ReprPCWk	Repr. Polycomb	ENSG00000005882.12_7	PDK2	14600	FALSE	FALSE
narrow_peak_90907b	chr17	48171552	48173575	9	TRUE	FALSE	2	2	1_TssA	Active Promoters	ENSG00000005882.12_7	PDK2	0	FALSE	TRUE
narrow_peak_90883a	chr17	48049177	48050822	10	TRUE	TRUE	469	292	10_TssBiv	Bivalent Chromatin	ENSG00000005884.18_4	ITGA3	82508	FALSE	FALSE
narrow_peak_90886	chr17	48057870	48058625	1	TRUE	FALSE	85	59	7_Enh	Enhancers	ENSG00000005884.18_4	ITGA3	74705	FALSE	FALSE
narrow_peak_90888	chr17	48065027	48065749	1	TRUE	FALSE	26	24	12_EnhBiv	Bivalent Chromatin	ENSG00000005884.18_4	ITGA3	67581	FALSE	FALSE
narrow_peak_90895	chr17	48111708	48112251	3	TRUE	FALSE	2	2	14_ReprPCWk	Repr. Polycomb	ENSG00000005884.18_4	ITGA3	21079	FALSE	FALSE
narrow_peak_90894b	chr17	48103844	48106381	5	TRUE	FALSE	64	48	12_EnhBiv	Bivalent Chromatin	ENSG00000005884.18_4	ITGA3	26949	FALSE	FALSE
narrow_peak_90882	chr17	48045755	48047238	6	TRUE	FALSE	206	96	10_TssBiv	Bivalent Chromatin	ENSG00000005884.18_4	ITGA3	86092	FALSE	TRUE
narrow_peak_90891	chr17	48073831	48074587	10	TRUE	FALSE	99	66	10_TssBiv	Bivalent Chromatin	ENSG00000005884.18_4	ITGA3	58743	FALSE	FALSE
narrow_peak_90881b	chr17	48042012	48043100	10	TRUE	FALSE	23	20	10_TssBiv	Bivalent Chromatin	ENSG00000005884.18_4	ITGA3	90230	FALSE	FALSE
narrow_peak_90889	chr17	48070388	48071294	10	TRUE	FALSE	9	7	10_TssBiv	Bivalent Chromatin	ENSG00000005884.18_4	ITGA3	62036	FALSE	FALSE
narrow_peak_90880a	chr17	48039986	48041583	10	TRUE	FALSE	13	6	11_BivFlnk	Bivalent Chromatin	ENSG00000005884.18_4	ITGA3	91747	FALSE	FALSE
narrow_peak_90890	chr17	48071814	48072845	10	TRUE	FALSE	2	1	10_TssBiv	Bivalent Chromatin	ENSG00000005884.18_4	ITGA3	60485	FALSE	FALSE
narrow_peak_90901b	chr17	48132457	48134583	11	TRUE	FALSE	23	9	10_TssBiv	Bivalent Chromatin	ENSG00000005884.18_4	ITGA3	0	FALSE	FALSE
narrow_peak_90197a	chr17	42461758	42463738	7	TRUE	FALSE	720	334	10_TssBiv	Bivalent Chromatin	ENSG00000005961.19_7	ITGA2B	3280	FALSE	FALSE
narrow_peak_79674	chr16	19499165	19500075	1	TRUE	FALSE	355	195	7_Enh	Enhancers	ENSG00000006007.12_5	GDE1	33371	FALSE	FALSE
narrow_peak_103072a	chr19	18704587	18706117	4	TRUE	FALSE	876	465	1_TssA	Active Promoters	ENSG00000006015.17_5	REX1BD	5093	FALSE	TRUE
narrow_peak_103071a	chr19	18699172	18701791	5	TRUE	FALSE	15	11	1_TssA	Active Promoters	ENSG00000006015.17_5	REX1BD	0	FALSE	TRUE
narrow_peak_103073	chr19	18707412	18707969	6	TRUE	FALSE	25	16	12_EnhBiv	Bivalent Chromatin	ENSG00000006015.17_5	REX1BD	7918	FALSE	TRUE
narrow_peak_103076b	chr19	18721046	18724976	5	TRUE	FALSE	125	64	10_TssBiv	Bivalent Chromatin	ENSG00000006016.11_6	CRLF1	2493	FALSE	TRUE
narrow_peak_90565	chr17	45898456	45899840	4	TRUE	FALSE	976	701	1_TssA	Active Promoters	ENSG00000006025.12_7	OSBPL7	0	FALSE	FALSE
narrow_peak_90562	chr17	45866800	45867906	11	TRUE	FALSE	8	2	10_TssBiv	Bivalent Chromatin	ENSG00000006025.12_7	OSBPL7	31295	FALSE	FALSE
narrow_peak_90563	chr17	45879540	45880353	11	TRUE	FALSE	2	1	14_ReprPCWk	Repr. Polycomb	ENSG00000006025.12_7	OSBPL7	18848	FALSE	FALSE
narrow_peak_88781	chr17	31325309	31326115	11	TRUE	TRUE	94	62	11_BivFlnk	Bivalent Chromatin	ENSG00000006042.12_6	TMEM98	70382	FALSE	FALSE
narrow_peak_88783	chr17	31348784	31349579	4	TRUE	FALSE	34	20	7_Enh	Enhancers	ENSG00000006042.12_6	TMEM98	93857	FALSE	FALSE
narrow_peak_88774	chr17	31244629	31245688	7	TRUE	FALSE	42	22	2_TssAFlnk	Enhancers	ENSG00000006042.12_6	TMEM98	9238	FALSE	FALSE
narrow_peak_88778	chr17	31263300	31264572	9	TRUE	FALSE	13	9	7_Enh	Enhancers	ENSG00000006042.12_6	TMEM98	8373	FALSE	FALSE
narrow_peak_88776	chr17	31254318	31255635	11	TRUE	FALSE	3	3	1_TssA	Active Promoters	ENSG00000006042.12_6	TMEM98	0	FALSE	FALSE
narrow_peak_86487b	chr17	7197198	7198735	6	TRUE	FALSE	406	272	10_TssBiv	Bivalent Chromatin	ENSG00000006047.13_5	YBX2	0	FALSE	TRUE
narrow_peak_86488	chr17	7199597	7200205	6	TRUE	FALSE	90	39	12_EnhBiv	Bivalent Chromatin	ENSG00000006047.13_5	YBX2	1637	FALSE	TRUE
narrow_peak_34492	chr11	17500954	17501795	2	TRUE	FALSE	2	1	1_TssA	Active Promoters	ENSG00000006071.15_8	ABCC8	2526	FALSE	FALSE
narrow_peak_34491	chr11	17497557	17498938	10	TRUE	FALSE	459	206	10_TssBiv	Bivalent Chromatin	ENSG00000006071.15_8	ABCC8	0	FALSE	FALSE
narrow_peak_36920	chr11	60700234	60701015	1	TRUE	TRUE	1411	1226	5_TxWk	Transcription	ENSG00000006118.14_8	TMEM132A	8300	FALSE	FALSE
narrow_peak_36919a	chr11	60691252	60693324	4	TRUE	FALSE	620	354	1_TssA	Active Promoters	ENSG00000006118.14_8	TMEM132A	0	FALSE	FALSE
narrow_peak_89072	chr17	33905035	33906152	11	TRUE	TRUE	38	23	1_TssA	Active Promoters	ENSG00000006125.18_8	AP2B1	0	FALSE	FALSE
narrow_peak_202583c	chr7	97360924	97363429	8	TRUE	FALSE	127	93	10_TssBiv	Bivalent Chromatin	ENSG00000006128.12_6	TAC1	0	FALSE	FALSE
narrow_peak_77967	chr16	3313737	3314954	10	TRUE	FALSE	6	4	10_TssBiv	Bivalent Chromatin	ENSG00000006194.10_5	ZNF263	0	FALSE	FALSE
narrow_peak_77968	chr16	3332321	3334065	11	TRUE	FALSE	8	8	1_TssA	Active Promoters	ENSG00000006194.10_5	ZNF263	18522	FALSE	FALSE
narrow_peak_82043a	chr16	57405854	57407807	1	TRUE	FALSE	3	2	1_TssA	Active Promoters	ENSG00000006210.7_5	CX3CL1	0	FALSE	FALSE
narrow_peak_90982	chr17	48618953	48619938	1	TRUE	FALSE	3	3	1_TssA	Active Promoters	ENSG00000006282.21_8	SPATA20	479	FALSE	FALSE
narrow_peak_90983	chr17	48624168	48625209	5	TRUE	FALSE	12	7	1_TssA	Active Promoters	ENSG00000006282.21_8	SPATA20	3750	FALSE	FALSE
narrow_peak_90992	chr17	48670372	48671192	1	TRUE	TRUE	421	415	7_Enh	Enhancers	ENSG00000006283.18_6	CACNA1G	32297	FALSE	FALSE
narrow_peak_90985b	chr17	48636069	48639265	6	TRUE	FALSE	106	58	10_TssBiv	Bivalent Chromatin	ENSG00000006283.18_6	CACNA1G	0	FALSE	TRUE
narrow_peak_91000	chr17	48703290	48704029	10	TRUE	FALSE	27	21	14_ReprPCWk	Repr. Polycomb	ENSG00000006283.18_6	CACNA1G	65215	FALSE	FALSE
narrow_peak_90998a	chr17	48697979	48699207	10	TRUE	FALSE	1	1	7_Enh	Enhancers	ENSG00000006283.18_6	CACNA1G	59904	FALSE	FALSE
narrow_peak_77923	chr16	3067546	3068602	6	TRUE	FALSE	2	1	1_TssA	Active Promoters	ENSG00000006327.14_3	TNFRSF12A	0	FALSE	TRUE
narrow_peak_65751	chr14	71238127	71239159	7	TRUE	FALSE	94	38	7_Enh	Enhancers	ENSG00000006432.15_5	MAP3K9	37093	FALSE	FALSE
narrow_peak_198771	chr7	39662529	39663840	12	TRUE	TRUE	1863	396	1_TssA	Active Promoters	ENSG00000006451.8_5	RALA	0	FALSE	FALSE
narrow_peak_198770	chr7	39648966	39649902	8	TRUE	FALSE	5	3	10_TssBiv	Bivalent Chromatin	ENSG00000006451.8_5	RALA	13260	FALSE	FALSE
narrow_peak_202653b	chr7	98029243	98031127	6	TRUE	TRUE	435	404	1_TssA	Active Promoters	ENSG00000006453.14_6	BAIAP2L1	0	FALSE	TRUE
narrow_peak_202659	chr7	98099436	98100542	6	TRUE	FALSE	201	188	10_TssBiv	Bivalent Chromatin	ENSG00000006453.14_6	BAIAP2L1	69032	FALSE	FALSE
narrow_peak_202654	chr7	98050126	98050818	6	TRUE	FALSE	25	19	14_ReprPCWk	Repr. Polycomb	ENSG00000006453.14_6	BAIAP2L1	19722	FALSE	FALSE
narrow_peak_206389	chr7	139860139	139860701	9	TRUE	FALSE	4	2	2_TssAFlnk	Enhancers	ENSG00000006459.11_5	KDM7A	16083	FALSE	FALSE
narrow_peak_206391b	chr7	139875051	139877580	10	TRUE	FALSE	267	162	1_TssA	Active Promoters	ENSG00000006459.11_5	KDM7A	0	FALSE	FALSE
narrow_peak_196414c	chr7	14028553	14031440	2	TRUE	TRUE	1976	535	1_TssA	Active Promoters	ENSG00000006468.14_7	ETV1	0	FALSE	FALSE
narrow_peak_206563b	chr7	141189790	141190763	1	TRUE	TRUE	432	428	7_Enh	Enhancers	ENSG00000006530.18_8	AGK	60313	FALSE	FALSE
narrow_peak_206569	chr7	141244695	141245307	1	TRUE	FALSE	109	75	7_Enh	Enhancers	ENSG00000006530.18_8	AGK	5769	FALSE	FALSE
narrow_peak_206574	chr7	141284214	141285334	2	TRUE	FALSE	26	22	7_Enh	Enhancers	ENSG00000006530.18_8	AGK	33137	FALSE	FALSE
narrow_peak_206570	chr7	141250417	141251758	3	TRUE	FALSE	4	2	1_TssA	Active Promoters	ENSG00000006530.18_8	AGK	0	FALSE	FALSE
narrow_peak_206565c	chr7	141210917	141212309	5	TRUE	FALSE	1	1	10_TssBiv	Bivalent Chromatin	ENSG00000006530.18_8	AGK	38767	FALSE	FALSE
narrow_peak_201101	chr7	75417275	75418310	9	TRUE	FALSE	70	39	7_Enh	Enhancers	ENSG00000006606.8_4	CCL26	905	FALSE	FALSE
narrow_peak_126562	chr2	242302475	242303256	1	TRUE	TRUE	1042	897	7_Enh	Enhancers	ENSG00000006607.14_7	FARP2	6776	FALSE	FALSE
narrow_peak_126559	chr2	242294004	242295088	4	TRUE	TRUE	1762	893	1_TssA	Active Promoters	ENSG00000006607.14_7	FARP2	610	FALSE	FALSE
narrow_peak_126560	chr2	242295332	242296228	6	TRUE	TRUE	439	383	1_TssA	Active Promoters	ENSG00000006607.14_7	FARP2	0	FALSE	FALSE
narrow_peak_126563	chr2	242306301	242306966	9	TRUE	FALSE	124	36	7_Enh	Enhancers	ENSG00000006607.14_7	FARP2	10602	FALSE	FALSE
narrow_peak_34499b	chr11	17540009	17541100	5	TRUE	FALSE	56	37	7_Enh	Enhancers	ENSG00000006611.16_6	USH1C	24864	FALSE	FALSE
narrow_peak_197909	chr7	30588402	30589034	3	TRUE	FALSE	2	1	7_Enh	Enhancers	ENSG00000006625.18_6	GGCT	43943	FALSE	FALSE
narrow_peak_197904	chr7	30543813	30545068	6	TRUE	FALSE	32	18	1_TssA	Active Promoters	ENSG00000006625.18_6	GGCT	0	FALSE	FALSE
narrow_peak_201966	chr7	87505052	87506452	8	TRUE	TRUE	2600	964	1_TssA	Active Promoters	ENSG00000006634.8_4	DBF4	0	TRUE	FALSE
narrow_peak_201963	chr7	87439343	87439915	2	TRUE	FALSE	39	22	7_Enh	Enhancers	ENSG00000006634.8_4	DBF4	65614	FALSE	FALSE
narrow_peak_204028	chr7	112031173	112032548	6	TRUE	TRUE	625	387	1_TssA	Active Promoters	ENSG00000006652.14_8	IFRD1	30473	FALSE	FALSE
narrow_peak_204033a	chr7	112089929	112091599	13	TRUE	TRUE	2013	459	1_TssA	Active Promoters	ENSG00000006652.14_8	IFRD1	26907	FALSE	FALSE
narrow_peak_204021a	chr7	111976970	111978389	2	TRUE	FALSE	13	13	7_Enh	Enhancers	ENSG00000006652.14_8	IFRD1	84632	FALSE	FALSE
narrow_peak_104805a	chr19	40114311	40115434	11	TRUE	FALSE	12	6	7_Enh	Enhancers	ENSG00000006659.13_4	LGALS14	79685	FALSE	FALSE
narrow_peak_104807b	chr19	40161697	40163294	11	TRUE	FALSE	3	3	7_Enh	Enhancers	ENSG00000006659.13_4	LGALS14	31825	FALSE	FALSE
narrow_peak_87118	chr17	13972292	13973428	10	TRUE	FALSE	260	126	1_TssA	Active Promoters	ENSG00000006695.12_5	COX10	0	FALSE	FALSE
narrow_peak_104775	chr19	39881052	39882488	9	TRUE	FALSE	3	2	1_TssA	Active Promoters	ENSG00000006712.15_6	PAF1	0	FALSE	TRUE
narrow_peak_198706	chr7	38948232	38949111	12	TRUE	TRUE	1000	328	1_TssA	Active Promoters	ENSG00000006715.16_6	VPS41	22884	FALSE	FALSE
narrow_peak_198704	chr7	38925631	38926467	2	TRUE	FALSE	3	2	5_TxWk	Transcription	ENSG00000006715.16_6	VPS41	45528	FALSE	FALSE
narrow_peak_87053	chr17	12692490	12694377	11	TRUE	TRUE	106	58	1_TssA	Active Promoters	ENSG00000006740.17_4	ARHGAP44	0	FALSE	FALSE
narrow_peak_87051	chr17	12633988	12635362	1	TRUE	FALSE	10	10	7_Enh	Enhancers	ENSG00000006740.17_4	ARHGAP44	57451	FALSE	FALSE
narrow_peak_87060	chr17	12876674	12877841	4	TRUE	FALSE	79	63	1_TssA	Active Promoters	ENSG00000006744.19_7	ELAC2	43542	FALSE	FALSE
narrow_peak_87062a	chr17	12890281	12892008	7	TRUE	FALSE	103	58	7_Enh	Enhancers	ENSG00000006744.19_7	ELAC2	29375	FALSE	FALSE
narrow_peak_87065	chr17	12920708	12921952	9	TRUE	FALSE	53	39	1_TssA	Active Promoters	ENSG00000006744.19_7	ELAC2	0	FALSE	FALSE
narrow_peak_87061	chr17	12880214	12881089	9	TRUE	FALSE	103	33	7_Enh	Enhancers	ENSG00000006744.19_7	ELAC2	40294	FALSE	FALSE
narrow_peak_44535	chr12	1799724	1800883	6	TRUE	FALSE	110	56	1_TssA	Active Promoters	ENSG00000006831.10_4	ADIPOR2	1985	FALSE	FALSE
narrow_peak_44531a	chr12	1770615	1771385	6	TRUE	FALSE	17	10	10_TssBiv	Bivalent Chromatin	ENSG00000006831.10_4	ADIPOR2	26353	FALSE	TRUE
narrow_peak_44532	chr12	1771921	1772716	10	TRUE	FALSE	21	15	10_TssBiv	Bivalent Chromatin	ENSG00000006831.10_4	ADIPOR2	25022	FALSE	FALSE
narrow_peak_176840	chr5	133680904	133682307	3	TRUE	FALSE	8	4	7_Enh	Enhancers	ENSG00000006837.12_7	CDKL3	24432	FALSE	FALSE
narrow_peak_176842	chr5	133702447	133703053	11	TRUE	FALSE	2	1	1_TssA	Active Promoters	ENSG00000006837.12_7	CDKL3	3686	FALSE	FALSE
narrow_peak_158257a	chr4	16083701	16086123	3	TRUE	FALSE	53	21	10_TssBiv	Bivalent Chromatin	ENSG00000007062.11_7	PROM1	0	FALSE	FALSE
narrow_peak_158241	chr4	16002686	16003654	4	TRUE	FALSE	6	5	7_Enh	Enhancers	ENSG00000007062.11_7	PROM1	82348	FALSE	FALSE
narrow_peak_102962	chr19	18019879	18020580	1	TRUE	TRUE	445	395	7_Enh	Enhancers	ENSG00000007080.11_4	CCDC124	23242	FALSE	FALSE
narrow_peak_102964b	chr19	18042368	18044442	1	TRUE	FALSE	62	52	1_TssA	Active Promoters	ENSG00000007080.11_4	CCDC124	0	FALSE	TRUE
narrow_peak_102965	chr19	18049008	18049489	11	TRUE	FALSE	2	1	5_TxWk	Transcription	ENSG00000007080.11_4	CCDC124	5185	FALSE	FALSE
narrow_peak_85884	chr17	2534345	2535103	1	TRUE	FALSE	496	347	7_Enh	Enhancers	ENSG00000007168.13_5	PAFAH1B1	37842	FALSE	FALSE
narrow_peak_85875a	chr17	2496310	2498205	6	TRUE	FALSE	329	146	1_TssA	Active Promoters	ENSG00000007168.13_5	PAFAH1B1	0	FALSE	TRUE
narrow_peak_88162	chr17	26103935	26104613	5	TRUE	FALSE	11	5	7_Enh	Enhancers	ENSG00000007171.18_8	NOS2	22943	FALSE	FALSE
narrow_peak_88168	chr17	26132256	26133337	11	TRUE	FALSE	3	3	5_TxWk	Transcription	ENSG00000007171.18_8	NOS2	4699	FALSE	FALSE
narrow_peak_88276	chr17	26971170	26972762	5	TRUE	FALSE	6	2	1_TssA	Active Promoters	ENSG00000007202.15_7	KIAA0100	0	FALSE	FALSE
narrow_peak_86877	chr17	10087310	10088532	3	TRUE	TRUE	67	58	5_TxWk	Transcription	ENSG00000007237.18_8	GAS7	13337	FALSE	FALSE
narrow_peak_86868	chr17	10023132	10023517	1	TRUE	FALSE	10	9	7_Enh	Enhancers	ENSG00000007237.18_8	GAS7	78352	FALSE	FALSE
narrow_peak_86867	chr17	10020883	10022006	4	TRUE	FALSE	1	1	7_Enh	Enhancers	ENSG00000007237.18_8	GAS7	79863	FALSE	FALSE
narrow_peak_86881	chr17	10113358	10114206	6	TRUE	FALSE	2	2	7_Enh	Enhancers	ENSG00000007237.18_8	GAS7	11488	FALSE	FALSE
narrow_peak_86879	chr17	10100827	10102660	10	TRUE	FALSE	185	88	10_TssBiv	Bivalent Chromatin	ENSG00000007237.18_8	GAS7	0	FALSE	FALSE
narrow_peak_86882	chr17	10119318	10120330	10	TRUE	FALSE	1	1	7_Enh	Enhancers	ENSG00000007237.18_8	GAS7	17448	FALSE	FALSE
narrow_peak_86876b	chr17	10080156	10081925	11	TRUE	FALSE	7	5	7_Enh	Enhancers	ENSG00000007237.18_8	GAS7	19944	FALSE	FALSE
narrow_peak_105463b	chr19	45655077	45657738	4	TRUE	TRUE	3065	1387	10_TssBiv	Bivalent Chromatin	ENSG00000007255.10_3	TRAPPC6A	23758	FALSE	FALSE
narrow_peak_105467	chr19	45667641	45668591	4	TRUE	TRUE	1698	959	14_ReprPCWk	Repr. Polycomb	ENSG00000007255.10_3	TRAPPC6A	12905	FALSE	FALSE
narrow_peak_105462	chr19	45651469	45651987	4	TRUE	TRUE	1894	900	5_TxWk	Transcription	ENSG00000007255.10_3	TRAPPC6A	29509	FALSE	FALSE
narrow_peak_105466	chr19	45664926	45665925	5	TRUE	TRUE	3160	613	14_ReprPCWk	Repr. Polycomb	ENSG00000007255.10_3	TRAPPC6A	15571	FALSE	FALSE
narrow_peak_105459	chr19	45639558	45640871	7	TRUE	TRUE	1798	802	7_Enh	Enhancers	ENSG00000007255.10_3	TRAPPC6A	40625	FALSE	FALSE
narrow_peak_105468	chr19	45669945	45670415	7	TRUE	TRUE	1137	691	14_ReprPCWk	Repr. Polycomb	ENSG00000007255.10_3	TRAPPC6A	11081	FALSE	FALSE
narrow_peak_105470	chr19	45681127	45683038	6	TRUE	FALSE	54	40	1_TssA	Active Promoters	ENSG00000007255.10_3	TRAPPC6A	0	FALSE	TRUE
narrow_peak_101093	chr19	3801179	3802155	4	TRUE	FALSE	177	97	11_BivFlnk	Bivalent Chromatin	ENSG00000007264.15_7	MATK	0	FALSE	FALSE
narrow_peak_101092c	chr19	3783544	3786602	7	TRUE	FALSE	131	70	10_TssBiv	Bivalent Chromatin	ENSG00000007264.15_7	MATK	15526	FALSE	FALSE
narrow_peak_101099	chr19	3821761	3822413	11	TRUE	FALSE	16	2	14_ReprPCWk	Repr. Polycomb	ENSG00000007264.15_7	MATK	19632	FALSE	FALSE
narrow_peak_92081a	chr17	61995056	61997223	3	TRUE	FALSE	2	2	7_Enh	Enhancers	ENSG00000007312.13_6	CD79B	12474	FALSE	FALSE
narrow_peak_92087	chr17	62027977	62028768	5	TRUE	FALSE	1	1	5_TxWk	Transcription	ENSG00000007312.13_6	CD79B	18279	FALSE	FALSE
narrow_peak_92089b	chr17	62037952	62039979	6	TRUE	TRUE	908	503	7_Enh	Enhancers	ENSG00000007314.12_5	SCN4A	10300	FALSE	TRUE
narrow_peak_92093	chr17	62067666	62068309	10	TRUE	FALSE	27	16	1_TssA	Active Promoters	ENSG00000007314.12_5	SCN4A	17386	FALSE	FALSE
narrow_peak_77514d	chr16	849311	851876	4	TRUE	TRUE	3816	1634	10_TssBiv	Bivalent Chromatin	ENSG00000007376.8_6	RPUSD1	10912	FALSE	FALSE
narrow_peak_77516	chr16	863034	864404	5	TRUE	FALSE	4	3	10_TssBiv	Bivalent Chromatin	ENSG00000007376.8_6	RPUSD1	24635	FALSE	FALSE
narrow_peak_77513	chr16	846912	847525	7	TRUE	FALSE	28	19	4_Tx	Transcription	ENSG00000007376.8_6	RPUSD1	8513	FALSE	FALSE
narrow_peak_77371b	chr16	121249	123139	4	TRUE	TRUE	2711	1499	1_TssA	Active Promoters	ENSG00000007384.15_6	RHBDF1	3216	FALSE	FALSE
narrow_peak_77370a	chr16	115592	117008	4	TRUE	TRUE	2778	1385	5_TxWk	Transcription	ENSG00000007384.15_6	RHBDF1	9347	FALSE	FALSE
narrow_peak_77400	chr16	278676	279713	9	TRUE	FALSE	58	14	1_TssA	Active Promoters	ENSG00000007392.16_7	LUC7L	0	FALSE	FALSE
narrow_peak_145224	chr3	50552923	50554396	5	TRUE	TRUE	225	160	2_TssAFlnk	Enhancers	ENSG00000007402.11_5	CACNA2D2	11246	FALSE	FALSE
narrow_peak_145209b	chr3	50491233	50492700	7	TRUE	FALSE	606	397	7_Enh	Enhancers	ENSG00000007402.11_5	CACNA2D2	48976	FALSE	FALSE
narrow_peak_145216b	chr3	50518669	50519981	7	TRUE	FALSE	73	54	7_Enh	Enhancers	ENSG00000007402.11_5	CACNA2D2	21695	FALSE	FALSE
narrow_peak_145218	chr3	50524673	50525460	7	TRUE	FALSE	10	6	7_Enh	Enhancers	ENSG00000007402.11_5	CACNA2D2	16216	FALSE	FALSE
narrow_peak_145226	chr3	50563373	50563971	10	TRUE	FALSE	8	8	7_Enh	Enhancers	ENSG00000007402.11_5	CACNA2D2	21696	FALSE	FALSE
narrow_peak_77642	chr16	1375410	1376559	4	TRUE	TRUE	3346	1668	5_TxWk	Transcription	ENSG00000007516.14_6	BAIAP3	7078	FALSE	FALSE
narrow_peak_77644b	chr16	1380631	1384968	4	TRUE	TRUE	2237	1085	11_BivFlnk	Bivalent Chromatin	ENSG00000007516.14_6	BAIAP3	0	FALSE	FALSE
narrow_peak_77646	chr16	1401274	1402359	6	TRUE	FALSE	12	6	1_TssA	Active Promoters	ENSG00000007520.4_5	TSR3	0	FALSE	FALSE
narrow_peak_77645	chr16	1392521	1393971	7	TRUE	FALSE	154	100	10_TssBiv	Bivalent Chromatin	ENSG00000007520.4_5	TSR3	7909	FALSE	FALSE
narrow_peak_77469d	chr16	615743	617276	7	TRUE	FALSE	973	588	7_Enh	Enhancers	ENSG00000007541.17_5	PIGQ	0	FALSE	FALSE
narrow_peak_77465	chr16	599361	600068	7	TRUE	FALSE	929	532	5_TxWk	Transcription	ENSG00000007541.17_5	PIGQ	16925	FALSE	FALSE
narrow_peak_77470	chr16	619313	620433	7	TRUE	FALSE	676	376	1_TssA	Active Promoters	ENSG00000007541.17_5	PIGQ	2319	FALSE	FALSE
narrow_peak_77471	chr16	626606	627119	7	TRUE	FALSE	856	363	5_TxWk	Transcription	ENSG00000007541.17_5	PIGQ	9612	FALSE	FALSE
narrow_peak_77468a	chr16	609137	611104	7	TRUE	FALSE	56	25	10_TssBiv	Bivalent Chromatin	ENSG00000007541.17_5	PIGQ	5889	FALSE	FALSE
narrow_peak_77696	chr16	1664025	1664928	11	TRUE	FALSE	15	11	10_TssBiv	Bivalent Chromatin	ENSG00000007545.16_5	CRAMP1	1688	FALSE	FALSE
narrow_peak_184986	chr6	35459121	35460172	4	TRUE	FALSE	872	573	7_Enh	Enhancers	ENSG00000007866.21_11	TEAD3	4685	FALSE	FALSE
narrow_peak_184985b	chr6	35457833	35458765	4	TRUE	FALSE	448	237	2_TssAFlnk	Enhancers	ENSG00000007866.21_11	TEAD3	6092	FALSE	FALSE
narrow_peak_184984a	chr6	35452647	35454670	4	TRUE	FALSE	97	67	2_TssAFlnk	Enhancers	ENSG00000007866.21_11	TEAD3	10187	FALSE	FALSE
narrow_peak_184987b	chr6	35463599	35466356	11	TRUE	FALSE	11	5	1_TssA	Active Promoters	ENSG00000007866.21_11	TEAD3	0	FALSE	FALSE
narrow_peak_848	chr1	6753809	6755148	7	TRUE	FALSE	1344	584	2_TssAFlnk	Enhancers	ENSG00000007923.16_6	DNAJC11	6837	FALSE	FALSE
narrow_peak_849	chr1	6761045	6762435	12	TRUE	FALSE	6	4	1_TssA	Active Promoters	ENSG00000007923.16_6	DNAJC11	0	FALSE	FALSE
narrow_peak_183518b	chr6	16058659	16060567	2	TRUE	FALSE	4	2	2_TssAFlnk	Enhancers	ENSG00000007944.15_4	MYLIP	68748	FALSE	FALSE
narrow_peak_183522	chr6	16130959	16131547	3	TRUE	FALSE	15	6	1_TssA	Active Promoters	ENSG00000007944.15_4	MYLIP	1643	FALSE	FALSE
narrow_peak_183519	chr6	16064760	16065525	5	TRUE	FALSE	132	71	7_Enh	Enhancers	ENSG00000007944.15_4	MYLIP	63790	FALSE	FALSE
narrow_peak_183521	chr6	16128813	16130320	6	TRUE	FALSE	106	52	1_TssA	Active Promoters	ENSG00000007944.15_4	MYLIP	0	FALSE	FALSE
narrow_peak_3372	chr1	23847921	23848559	6	TRUE	FALSE	2	2	5_TxWk	Transcription	ENSG00000007968.7_5	E2F2	9167	FALSE	FALSE
narrow_peak_3376	chr1	23871162	23872044	10	TRUE	FALSE	3	2	7_Enh	Enhancers	ENSG00000007968.7_5	E2F2	13435	FALSE	FALSE
narrow_peak_3374a	chr1	23857021	23858376	10	TRUE	FALSE	1	1	10_TssBiv	Bivalent Chromatin	ENSG00000007968.7_5	E2F2	0	FALSE	FALSE
narrow_peak_194875b	chr6	170861915	170863892	12	TRUE	FALSE	24	21	1_TssA	Active Promoters	ENSG00000008018.9_5	PSMB1	0	FALSE	FALSE
narrow_peak_183384b	chr6	15337040	15339168	4	TRUE	TRUE	2914	1675	7_Enh	Enhancers	ENSG00000008083.14_4	JARID2	90741	FALSE	FALSE
narrow_peak_183377b	chr6	15317891	15319159	4	TRUE	TRUE	2101	1307	7_Enh	Enhancers	ENSG00000008083.14_4	JARID2	71592	FALSE	FALSE
narrow_peak_183366b	chr6	15290821	15291914	4	TRUE	TRUE	1826	1100	7_Enh	Enhancers	ENSG00000008083.14_4	JARID2	44522	FALSE	FALSE
narrow_peak_183358b	chr6	15267877	15269629	9	TRUE	TRUE	1769	339	2_TssAFlnk	Enhancers	ENSG00000008083.14_4	JARID2	21578	FALSE	FALSE
narrow_peak_183351	chr6	15248251	15249557	6	TRUE	FALSE	200	86	1_TssA	Active Promoters	ENSG00000008083.14_4	JARID2	1952	FALSE	TRUE
narrow_peak_183385	chr6	15342448	15342723	7	TRUE	FALSE	189	71	7_Enh	Enhancers	ENSG00000008083.14_4	JARID2	96149	FALSE	FALSE
narrow_peak_183356	chr6	15264969	15265533	9	TRUE	FALSE	27	16	2_TssAFlnk	Enhancers	ENSG00000008083.14_4	JARID2	18670	FALSE	FALSE
narrow_peak_183350	chr6	15244663	15246313	12	TRUE	FALSE	13	5	1_TssA	Active Promoters	ENSG00000008083.14_4	JARID2	0	FALSE	TRUE
narrow_peak_202b	chr1	1713459	1715095	4	TRUE	TRUE	3128	1558	2_TssAFlnk	Enhancers	ENSG00000008130.15_5	NADK	1561	FALSE	FALSE
narrow_peak_201a	chr1	1709426	1712026	4	TRUE	TRUE	2557	1371	1_TssA	Active Promoters	ENSG00000008130.15_5	NADK	0	FALSE	FALSE
narrow_peak_195896b	chr7	6310727	6313103	6	TRUE	FALSE	299	177	1_TssA	Active Promoters	ENSG00000008256.16_6	CYTH3	0	FALSE	FALSE
narrow_peak_201970	chr7	87562957	87564743	8	TRUE	TRUE	1723	925	1_TssA	Active Promoters	ENSG00000008277.14_3	ADAM22	0	TRUE	FALSE
narrow_peak_201969	chr7	87555793	87556768	2	TRUE	FALSE	19	13	7_Enh	Enhancers	ENSG00000008277.14_3	ADAM22	6688	TRUE	FALSE
narrow_peak_203623	chr7	105816758	105817846	1	TRUE	FALSE	12	10	7_Enh	Enhancers	ENSG00000008282.8_6	SYPL1	63734	FALSE	FALSE
narrow_peak_203614	chr7	105752146	105753490	6	TRUE	FALSE	68	46	1_TssA	Active Promoters	ENSG00000008282.8_6	SYPL1	0	FALSE	FALSE
narrow_peak_203598b	chr7	105670093	105671181	6	TRUE	FALSE	3	2	5_TxWk	Transcription	ENSG00000008282.8_6	SYPL1	81842	FALSE	FALSE
narrow_peak_203597b	chr7	105661048	105662341	7	TRUE	FALSE	8	4	7_Enh	Enhancers	ENSG00000008282.8_6	SYPL1	90682	FALSE	FALSE
narrow_peak_92022	chr17	61505296	61506200	5	TRUE	FALSE	101	65	7_Enh	Enhancers	ENSG00000008283.16_6	CYB561	17516	FALSE	FALSE
narrow_peak_92023c	chr17	61512421	61514507	5	TRUE	FALSE	9	5	5_TxWk	Transcription	ENSG00000008283.16_6	CYB561	9209	FALSE	FALSE
narrow_peak_92026b	chr17	61522927	61525315	10	TRUE	FALSE	45	34	10_TssBiv	Bivalent Chromatin	ENSG00000008283.16_6	CYB561	0	FALSE	FALSE
narrow_peak_91065	chr17	49134201	49135017	9	TRUE	FALSE	34	25	7_Enh	Enhancers	ENSG00000008294.21_7	SPAG9	63213	FALSE	FALSE
narrow_peak_91064	chr17	49123769	49124656	9	TRUE	FALSE	29	10	1_TssA	Active Promoters	ENSG00000008294.21_7	SPAG9	73574	FALSE	FALSE
narrow_peak_91067a	chr17	49197246	49199522	12	TRUE	FALSE	9	8	1_TssA	Active Promoters	ENSG00000008294.21_7	SPAG9	0	FALSE	FALSE
narrow_peak_144960	chr3	48693060	48694529	7	TRUE	FALSE	143	60	1_TssA	Active Promoters	ENSG00000008300.17_6	CELSR3	5791	FALSE	FALSE
narrow_peak_144961b	chr3	48698977	48701976	7	TRUE	FALSE	28	15	1_TssA	Active Promoters	ENSG00000008300.17_6	CELSR3	0	FALSE	TRUE
narrow_peak_204601	chr7	121712301	121713308	4	TRUE	TRUE	1475	996	5_TxWk	Transcription	ENSG00000008311.15_5	AASS	71002	FALSE	FALSE
narrow_peak_204603a	chr7	121722597	121723987	9	TRUE	TRUE	246	85	6_EnhG	Enhancers	ENSG00000008311.15_5	AASS	60323	TRUE	FALSE
narrow_peak_204599	chr7	121707109	121707638	4	TRUE	FALSE	760	615	5_TxWk	Transcription	ENSG00000008311.15_5	AASS	76672	FALSE	FALSE
narrow_peak_204604a	chr7	121732895	121734198	4	TRUE	FALSE	350	219	4_Tx	Transcription	ENSG00000008311.15_5	AASS	50112	FALSE	FALSE
narrow_peak_204619	chr7	121783565	121784936	12	TRUE	FALSE	589	191	1_TssA	Active Promoters	ENSG00000008311.15_5	AASS	0	FALSE	FALSE
narrow_peak_45173	chr12	6421510	6422284	7	TRUE	TRUE	1312	734	7_Enh	Enhancers	ENSG00000008323.15_3	PLEKHG6	1909	FALSE	FALSE
narrow_peak_45175b	chr12	6431861	6433435	9	TRUE	TRUE	1962	566	2_TssAFlnk	Enhancers	ENSG00000008323.15_3	PLEKHG6	12260	FALSE	FALSE
narrow_peak_45172	chr12	6419263	6420573	7	TRUE	FALSE	184	117	10_TssBiv	Bivalent Chromatin	ENSG00000008323.15_3	PLEKHG6	0	FALSE	FALSE
narrow_peak_45165a	chr12	6381699	6383293	7	TRUE	FALSE	10	7	7_Enh	Enhancers	ENSG00000008323.15_3	PLEKHG6	36307	FALSE	FALSE
narrow_peak_45167	chr12	6387287	6388647	10	TRUE	FALSE	34	17	1_TssA	Active Promoters	ENSG00000008323.15_3	PLEKHG6	30953	FALSE	FALSE
narrow_peak_144209	chr3	42577351	42578319	5	TRUE	FALSE	31	27	7_Enh	Enhancers	ENSG00000008324.11_3	SS18L2	45011	FALSE	FALSE
narrow_peak_144216	chr3	42631710	42633291	12	TRUE	FALSE	55	22	1_TssA	Active Promoters	ENSG00000008324.11_3	SS18L2	8379	FALSE	FALSE
narrow_peak_144215	chr3	42622994	42624336	12	TRUE	FALSE	1	1	1_TssA	Active Promoters	ENSG00000008324.11_3	SS18L2	0	FALSE	FALSE
narrow_peak_101188b	chr19	4369009	4370557	4	TRUE	TRUE	3632	1625	7_Enh	Enhancers	ENSG00000008382.15_6	MPND	25486	FALSE	FALSE
narrow_peak_101187b	chr19	4360498	4363663	7	TRUE	TRUE	3942	1388	4_Tx	Transcription	ENSG00000008382.15_6	MPND	16975	FALSE	FALSE
narrow_peak_101186	chr19	4352494	4353144	4	TRUE	FALSE	523	409	5_TxWk	Transcription	ENSG00000008382.15_6	MPND	8971	FALSE	FALSE
narrow_peak_46133a	chr12	16499950	16502293	2	TRUE	FALSE	285	158	1_TssA	Active Promoters	ENSG00000008394.13_8	MGST1	0	FALSE	FALSE
narrow_peak_52320b	chr12	107485821	107488096	12	TRUE	FALSE	23	8	1_TssA	Active Promoters	ENSG00000008405.12_6	CRY1	0	FALSE	FALSE
narrow_peak_217930	chr8	134544959	134545896	3	TRUE	TRUE	312	270	7_Enh	Enhancers	ENSG00000008513.16_9	ST3GAL1	38288	TRUE	FALSE
narrow_peak_217938	chr8	134583377	134585288	8	TRUE	FALSE	998	446	1_TssA	Active Promoters	ENSG00000008513.16_9	ST3GAL1	0	FALSE	FALSE
narrow_peak_217937	chr8	134581778	134583011	8	TRUE	FALSE	472	246	10_TssBiv	Bivalent Chromatin	ENSG00000008513.16_9	ST3GAL1	1173	FALSE	FALSE
narrow_peak_77930	chr16	3095307	3097691	7	TRUE	FALSE	471	247	10_TssBiv	Bivalent Chromatin	ENSG00000008516.17_4	MMP25	0	FALSE	FALSE
narrow_peak_77778	chr16	2174083	2175853	5	TRUE	TRUE	1751	594	7_Enh	Enhancers	ENSG00000008710.20_7	PKD1	10047	FALSE	FALSE
narrow_peak_77782	chr16	2185093	2186730	6	TRUE	FALSE	140	127	1_TssA	Active Promoters	ENSG00000008710.20_7	PKD1	0	FALSE	TRUE
narrow_peak_77780	chr16	2178300	2178924	7	TRUE	FALSE	45	29	1_TssA	Active Promoters	ENSG00000008710.20_7	PKD1	6976	FALSE	FALSE
narrow_peak_77779	chr16	2177352	2177923	7	TRUE	FALSE	7	4	5_TxWk	Transcription	ENSG00000008710.20_7	PKD1	7977	FALSE	FALSE
narrow_peak_89617	chr17	38218678	38220074	10	TRUE	FALSE	24	11	1_TssA	Active Promoters	ENSG00000008838.20_7	MED24	1208	FALSE	TRUE
narrow_peak_210198	chr8	22866038	22866948	1	TRUE	TRUE	1291	640	7_Enh	Enhancers	ENSG00000008853.17_3	RHOBTB2	21109	FALSE	FALSE
narrow_peak_210200	chr8	22876106	22877812	5	TRUE	TRUE	1862	712	2_TssAFlnk	Enhancers	ENSG00000008853.17_3	RHOBTB2	31177	FALSE	FALSE
narrow_peak_210199	chr8	22871964	22872533	5	TRUE	FALSE	125	101	7_Enh	Enhancers	ENSG00000008853.17_3	RHOBTB2	27035	FALSE	FALSE
narrow_peak_210187	chr8	22807963	22808503	5	TRUE	FALSE	5	4	7_Enh	Enhancers	ENSG00000008853.17_3	RHOBTB2	36425	FALSE	FALSE
narrow_peak_210177	chr8	22766154	22767112	8	TRUE	FALSE	61	44	7_Enh	Enhancers	ENSG00000008853.17_3	RHOBTB2	77816	FALSE	FALSE
narrow_peak_210181	chr8	22775896	22776382	8	TRUE	FALSE	8	5	14_ReprPCWk	Repr. Polycomb	ENSG00000008853.17_3	RHOBTB2	68546	FALSE	FALSE
narrow_peak_210196b	chr8	22856535	22857840	8	TRUE	FALSE	1	1	1_TssA	Active Promoters	ENSG00000008853.17_3	RHOBTB2	11606	FALSE	FALSE
narrow_peak_210179	chr8	22773236	22774369	9	TRUE	FALSE	7	6	12_EnhBiv	Bivalent Chromatin	ENSG00000008853.17_3	RHOBTB2	70559	FALSE	FALSE
narrow_peak_110394	chr2	37253143	37253581	4	TRUE	FALSE	1	1	5_TxWk	Transcription	ENSG00000008869.12_6	HEATR5B	57935	FALSE	FALSE
narrow_peak_110395	chr2	37310963	37312033	12	TRUE	FALSE	227	80	1_TssA	Active Promoters	ENSG00000008869.12_6	HEATR5B	0	FALSE	FALSE
narrow_peak_153760	chr3	169683940	169685363	12	TRUE	TRUE	2004	443	1_TssA	Active Promoters	ENSG00000008952.17_4	SEC62	0	FALSE	FALSE
narrow_peak_212593	chr8	56931262	56932857	1	TRUE	TRUE	925	917	7_Enh	Enhancers	ENSG00000008988.9_3	RPS20	54284	FALSE	FALSE
narrow_peak_212587	chr8	56897196	56897931	1	TRUE	FALSE	64	63	7_Enh	Enhancers	ENSG00000008988.9_3	RPS20	89210	FALSE	FALSE
narrow_peak_212595	chr8	56960350	56961397	1	TRUE	FALSE	52	34	7_Enh	Enhancers	ENSG00000008988.9_3	RPS20	25744	FALSE	FALSE
narrow_peak_212591b	chr8	56922398	56923673	8	TRUE	FALSE	8	6	5_TxWk	Transcription	ENSG00000008988.9_3	RPS20	63468	FALSE	FALSE
narrow_peak_212600	chr8	56986610	56987887	12	TRUE	FALSE	90	71	1_TssA	Active Promoters	ENSG00000008988.9_3	RPS20	0	FALSE	FALSE
narrow_peak_11590a	chr1	115299508	115300938	12	TRUE	FALSE	66	36	1_TssA	Active Promoters	ENSG00000009307.16_9	CSDE1	360	FALSE	FALSE
narrow_peak_207950b	chr7	156931099	156932491	6	TRUE	TRUE	548	370	1_TssA	Active Promoters	ENSG00000009335.18_5	UBE3C	0	FALSE	FALSE
narrow_peak_207958a	chr7	156982167	156983317	4	TRUE	FALSE	51	32	6_EnhG	Enhancers	ENSG00000009335.18_5	UBE3C	50558	FALSE	FALSE
narrow_peak_207963b	chr7	157021004	157022091	4	TRUE	FALSE	19	13	4_Tx	Transcription	ENSG00000009335.18_5	UBE3C	89395	FALSE	FALSE
narrow_peak_207940	chr7	156870421	156871496	10	TRUE	FALSE	3	2	10_TssBiv	Bivalent Chromatin	ENSG00000009335.18_5	UBE3C	60112	FALSE	FALSE
narrow_peak_207953a	chr7	156943568	156944823	11	TRUE	FALSE	3	1	7_Enh	Enhancers	ENSG00000009335.18_5	UBE3C	11959	FALSE	FALSE
narrow_peak_189953	chr6	111828236	111828979	5	TRUE	FALSE	112	46	7_Enh	Enhancers	ENSG00000009413.16_6	REV3L	23316	FALSE	FALSE
narrow_peak_66541a	chr14	77780094	77782489	3	TRUE	FALSE	1	1	7_Enh	Enhancers	ENSG00000009830.11_9	POMT2	4739	FALSE	FALSE
narrow_peak_66534c	chr14	77735400	77737939	5	TRUE	FALSE	1	1	10_TssBiv	Bivalent Chromatin	ENSG00000009830.11_9	POMT2	49289	FALSE	FALSE
narrow_peak_192092	chr6	142476838	142478050	3	TRUE	FALSE	34	17	2_TssAFlnk	Enhancers	ENSG00000009844.16_5	VTA1	8540	FALSE	FALSE
narrow_peak_192087b	chr6	142409222	142410457	12	TRUE	FALSE	42	12	10_TssBiv	Bivalent Chromatin	ENSG00000009844.16_5	VTA1	57840	TRUE	FALSE
narrow_peak_200833b	chr7	73037011	73039396	1	TRUE	FALSE	71	24	10_TssBiv	Bivalent Chromatin	ENSG00000009950.16_7	MLXIPL	0	FALSE	TRUE
narrow_peak_200829	chr7	73017189	73018040	7	TRUE	FALSE	143	109	14_ReprPCWk	Repr. Polycomb	ENSG00000009950.16_7	MLXIPL	20834	FALSE	FALSE
narrow_peak_200830	chr7	73021152	73022143	10	TRUE	FALSE	8	5	1_TssA	Active Promoters	ENSG00000009950.16_7	MLXIPL	16731	FALSE	FALSE
narrow_peak_200819	chr7	72935601	72937365	6	TRUE	FALSE	38	27	1_TssA	Active Promoters	ENSG00000009954.11_5	BAZ1B	0	FALSE	TRUE
narrow_peak_183160b	chr6	13710687	13712726	12	TRUE	FALSE	6	4	1_TssA	Active Promoters	ENSG00000010017.13_5	RANBP9	0	FALSE	FALSE
narrow_peak_185104c	chr6	36354313	36356244	4	TRUE	FALSE	7	5	10_TssBiv	Bivalent Chromatin	ENSG00000010030.14_6	ETV7	0	FALSE	FALSE
narrow_peak_185097	chr6	36308243	36309131	12	TRUE	FALSE	2	1	10_TssBiv	Bivalent Chromatin	ENSG00000010030.14_6	ETV7	46447	FALSE	FALSE
narrow_peak_19765	chr1	231472646	231474463	12	TRUE	FALSE	352	164	1_TssA	Active Promoters	ENSG00000010072.16_5	SPRTN	0	FALSE	FALSE
narrow_peak_14713	chr1	171749961	171751238	13	TRUE	TRUE	1375	467	1_TssA	Active Promoters	ENSG00000010165.20_5	EEF1AKNMT	0	FALSE	FALSE
narrow_peak_88713b	chr17	30675959	30677915	12	TRUE	FALSE	97	61	1_TssA	Active Promoters	ENSG00000010244.18_7	ZNF207	0	FALSE	TRUE
narrow_peak_198639b	chr7	38252230	38253581	3	TRUE	TRUE	171	123	7_Enh	Enhancers	ENSG00000010270.13_4	STARD3NL	34407	FALSE	FALSE
narrow_peak_198633	chr7	38217383	38218418	6	TRUE	TRUE	2477	877	1_TssA	Active Promoters	ENSG00000010270.13_4	STARD3NL	0	FALSE	FALSE
narrow_peak_198640	chr7	38255160	38255764	13	TRUE	FALSE	1	1	5_TxWk	Transcription	ENSG00000010270.13_4	STARD3NL	37337	FALSE	FALSE
narrow_peak_45154a	chr12	6323744	6325420	5	TRUE	TRUE	1642	433	7_Enh	Enhancers	ENSG00000010278.14_6	CD9	14864	FALSE	FALSE
narrow_peak_45152a	chr12	6308548	6310765	3	TRUE	FALSE	1	1	1_TssA	Active Promoters	ENSG00000010278.14_6	CD9	0	FALSE	FALSE
narrow_peak_45153b	chr12	6313827	6315127	7	TRUE	FALSE	568	249	7_Enh	Enhancers	ENSG00000010278.14_6	CD9	4947	FALSE	FALSE
narrow_peak_45151	chr12	6304738	6305287	13	TRUE	FALSE	1	1	5_TxWk	Transcription	ENSG00000010278.14_6	CD9	3592	FALSE	FALSE
narrow_peak_45209	chr12	6663310	6663932	5	TRUE	FALSE	3	2	1_TssA	Active Promoters	ENSG00000010295.19_6	IFFO1	1318	FALSE	FALSE
narrow_peak_145454b	chr3	52487831	52490919	7	TRUE	FALSE	234	138	1_TssA	Active Promoters	ENSG00000010322.16_6	NISCH	0	FALSE	FALSE
narrow_peak_145456	chr3	52505102	52506489	7	TRUE	FALSE	1	1	4_Tx	Transcription	ENSG00000010322.16_6	NISCH	15969	FALSE	FALSE
narrow_peak_145457	chr3	52515803	52516795	5	TRUE	FALSE	363	83	4_Tx	Transcription	ENSG00000010327.10_4	STAB1	12557	FALSE	FALSE
narrow_peak_106231	chr19	50316176	50317036	1	TRUE	FALSE	81	34	1_TssA	Active Promoters	ENSG00000010361.14_7	FUZ	3598	FALSE	TRUE
narrow_peak_106230	chr19	50311680	50312972	5	TRUE	FALSE	50	19	1_TssA	Active Promoters	ENSG00000010361.14_7	FUZ	7662	FALSE	FALSE
narrow_peak_106229	chr19	50308477	50309136	6	TRUE	FALSE	9	8	5_TxWk	Transcription	ENSG00000010361.14_7	FUZ	11498	FALSE	FALSE
narrow_peak_106228	chr19	50305229	50306428	7	TRUE	FALSE	334	187	1_TssA	Active Promoters	ENSG00000010361.14_7	FUZ	14206	FALSE	FALSE
narrow_peak_77966	chr16	3284620	3285527	10	TRUE	FALSE	172	109	1_TssA	Active Promoters	ENSG00000010539.11_7	ZNF200	695	FALSE	FALSE
narrow_peak_77964	chr16	3241093	3242701	12	TRUE	FALSE	118	102	10_TssBiv	Bivalent Chromatin	ENSG00000010539.11_7	ZNF200	43521	FALSE	FALSE
narrow_peak_45243	chr12	6895686	6896400	1	TRUE	FALSE	41	37	7_Enh	Enhancers	ENSG00000010610.10_5	CD4	0	FALSE	FALSE
narrow_peak_184330	chr6	26087461	26088434	10	TRUE	FALSE	723	245	1_TssA	Active Promoters	ENSG00000010704.18_5	HFE	0	FALSE	FALSE
narrow_peak_5745	chr1	41751993	41752810	1	TRUE	FALSE	5	4	7_Enh	Enhancers	ENSG00000010803.16_7	SCMH1	44165	FALSE	FALSE
narrow_peak_5740	chr1	41706764	41708644	11	TRUE	FALSE	4	1	1_TssA	Active Promoters	ENSG00000010803.16_7	SCMH1	0	FALSE	FALSE
narrow_peak_190033b	chr6	112193092	112195104	10	TRUE	TRUE	3124	726	1_TssA	Active Promoters	ENSG00000010810.17_9	FYN	0	FALSE	FALSE
narrow_peak_190031	chr6	112183778	112184310	1	TRUE	FALSE	1	1	7_Enh	Enhancers	ENSG00000010810.17_9	FYN	10346	FALSE	FALSE
narrow_peak_190039c	chr6	112241281	112243031	2	TRUE	FALSE	50	48	7_Enh	Enhancers	ENSG00000010810.17_9	FYN	46624	FALSE	FALSE
narrow_peak_190035	chr6	112209977	112211124	2	TRUE	FALSE	51	31	2_TssAFlnk	Enhancers	ENSG00000010810.17_9	FYN	15320	FALSE	FALSE
narrow_peak_190025a	chr6	112165821	112167328	2	TRUE	FALSE	4	2	2_TssAFlnk	Enhancers	ENSG00000010810.17_9	FYN	27328	FALSE	FALSE
narrow_peak_190040a	chr6	112247930	112249142	3	TRUE	FALSE	25	20	7_Enh	Enhancers	ENSG00000010810.17_9	FYN	53273	FALSE	FALSE
narrow_peak_190032	chr6	112187353	112188221	6	TRUE	FALSE	3	2	7_Enh	Enhancers	ENSG00000010810.17_9	FYN	6435	FALSE	FALSE
narrow_peak_192151	chr6	143205830	143206874	3	TRUE	TRUE	178	70	2_TssAFlnk	Enhancers	ENSG00000010818.10_6	HIVEP2	70962	FALSE	FALSE
narrow_peak_192159e	chr6	143265386	143268821	8	TRUE	TRUE	3052	1148	1_TssA	Active Promoters	ENSG00000010818.10_6	HIVEP2	9015	FALSE	FALSE
narrow_peak_192156	chr6	143233194	143233928	2	TRUE	FALSE	1	1	7_Enh	Enhancers	ENSG00000010818.10_6	HIVEP2	43908	FALSE	FALSE
narrow_peak_192149	chr6	143184966	143185603	3	TRUE	FALSE	16	10	7_Enh	Enhancers	ENSG00000010818.10_6	HIVEP2	92233	FALSE	FALSE
narrow_peak_192157	chr6	143247602	143248616	8	TRUE	FALSE	738	538	10_TssBiv	Bivalent Chromatin	ENSG00000010818.10_6	HIVEP2	29220	FALSE	FALSE
narrow_peak_3411	chr1	24069308	24070673	4	TRUE	FALSE	23	17	1_TssA	Active Promoters	ENSG00000011007.12_4	ELOA	0	FALSE	FALSE
narrow_peak_3412	chr1	24077509	24078182	7	TRUE	FALSE	3	2	4_Tx	Transcription	ENSG00000011007.12_4	ELOA	7865	FALSE	FALSE
narrow_peak_3416a	chr1	24117095	24118973	4	TRUE	TRUE	1456	1108	1_TssA	Active Promoters	ENSG00000011009.11_4	LYPLA2	0	FALSE	FALSE
narrow_peak_1660	chr1	11862915	11864032	4	TRUE	TRUE	2295	1133	2_TssAFlnk	Enhancers	ENSG00000011021.23_6	CLCN6	2119	FALSE	FALSE
narrow_peak_1658	chr1	11844400	11845665	5	TRUE	TRUE	1815	546	1_TssA	Active Promoters	ENSG00000011021.23_6	CLCN6	20486	FALSE	FALSE
narrow_peak_1659b	chr1	11847058	11848288	4	TRUE	FALSE	372	192	7_Enh	Enhancers	ENSG00000011021.23_6	CLCN6	17863	FALSE	FALSE
narrow_peak_1661	chr1	11865256	11866562	6	TRUE	FALSE	11	11	1_TssA	Active Promoters	ENSG00000011021.23_6	CLCN6	0	FALSE	TRUE
narrow_peak_91963	chr17	60782825	60783965	1	TRUE	FALSE	223	206	2_TssAFlnk	Enhancers	ENSG00000011028.14_5	MRC2	77795	FALSE	FALSE
narrow_peak_91951a	chr17	60704162	60707211	4	TRUE	FALSE	455	372	1_TssA	Active Promoters	ENSG00000011028.14_5	MRC2	0	FALSE	FALSE
narrow_peak_91955b	chr17	60729610	60731705	4	TRUE	FALSE	20	19	1_TssA	Active Promoters	ENSG00000011028.14_5	MRC2	24580	FALSE	FALSE
narrow_peak_91950a	chr17	60694199	60695613	7	TRUE	FALSE	770	331	7_Enh	Enhancers	ENSG00000011028.14_5	MRC2	9416	FALSE	FALSE
narrow_peak_91962	chr17	60780780	60782224	10	TRUE	FALSE	11	6	10_TssBiv	Bivalent Chromatin	ENSG00000011028.14_5	MRC2	75750	FALSE	FALSE
narrow_peak_44749	chr12	3192936	3194526	7	TRUE	TRUE	1759	713	7_Enh	Enhancers	ENSG00000011105.14_6	TSPAN9	6416	FALSE	FALSE
narrow_peak_44752	chr12	3213864	3214661	1	TRUE	FALSE	333	296	7_Enh	Enhancers	ENSG00000011105.14_6	TSPAN9	27344	FALSE	FALSE
narrow_peak_44758	chr12	3241759	3242364	5	TRUE	FALSE	212	90	7_Enh	Enhancers	ENSG00000011105.14_6	TSPAN9	55239	FALSE	FALSE
narrow_peak_44748a	chr12	3185758	3187786	5	TRUE	FALSE	4	2	10_TssBiv	Bivalent Chromatin	ENSG00000011105.14_6	TSPAN9	0	FALSE	FALSE
narrow_peak_44760	chr12	3246334	3247378	7	TRUE	FALSE	56	37	7_Enh	Enhancers	ENSG00000011105.14_6	TSPAN9	59814	FALSE	FALSE
narrow_peak_67659	chr14	93798387	93800053	10	TRUE	TRUE	2232	808	1_TssA	Active Promoters	ENSG00000011114.15_8	BTBD7	0	FALSE	FALSE
narrow_peak_67652	chr14	93767999	93768779	3	TRUE	FALSE	2	2	5_TxWk	Transcription	ENSG00000011114.15_8	BTBD7	30660	FALSE	FALSE
narrow_peak_67667a	chr14	93896429	93898110	12	TRUE	FALSE	42	22	1_TssA	Active Promoters	ENSG00000011114.15_8	BTBD7	96989	FALSE	FALSE
narrow_peak_101087	chr19	3761185	3762070	6	TRUE	FALSE	4	2	1_TssA	Active Promoters	ENSG00000011132.12_8	APBA3	0	FALSE	TRUE
narrow_peak_91563	chr17	56319435	56320132	1	TRUE	FALSE	28	24	14_ReprPCWk	Repr. Polycomb	ENSG00000011143.17_7	MKS1	22467	FALSE	FALSE
narrow_peak_91558	chr17	56277207	56278002	5	TRUE	FALSE	25	13	14_ReprPCWk	Repr. Polycomb	ENSG00000011143.17_7	MKS1	18965	FALSE	FALSE
narrow_peak_91560	chr17	56296011	56297067	6	TRUE	FALSE	9	6	1_TssA	Active Promoters	ENSG00000011143.17_7	MKS1	0	FALSE	FALSE
narrow_peak_91564	chr17	56326428	56327465	11	TRUE	FALSE	6	3	10_TssBiv	Bivalent Chromatin	ENSG00000011143.17_7	MKS1	29460	FALSE	FALSE
narrow_peak_144347	chr3	43662739	43664314	6	TRUE	TRUE	1415	498	1_TssA	Active Promoters	ENSG00000011198.10_9	ABHD5	67284	FALSE	FALSE
narrow_peak_102646b	chr19	15542706	15544624	7	TRUE	FALSE	11	5	1_TssA	Active Promoters	ENSG00000011243.18_7	AKAP8L	12752	FALSE	TRUE
narrow_peak_102645	chr19	15529209	15530429	9	TRUE	FALSE	36	24	1_TssA	Active Promoters	ENSG00000011243.18_7	AKAP8L	0	FALSE	FALSE
narrow_peak_91078	chr17	49375797	49376653	4	TRUE	FALSE	14	11	5_TxWk	Transcription	ENSG00000011260.14_4	UTP18	37891	FALSE	FALSE
narrow_peak_91077b	chr17	49336535	49338730	12	TRUE	FALSE	122	84	1_TssA	Active Promoters	ENSG00000011260.14_4	UTP18	0	FALSE	FALSE
narrow_peak_195834a	chr7	5784349	5786129	9	TRUE	TRUE	433	186	7_Enh	Enhancers	ENSG00000011275.18_5	RNF216	35242	FALSE	FALSE
narrow_peak_195831	chr7	5743972	5744718	4	TRUE	FALSE	165	147	5_TxWk	Transcription	ENSG00000011275.18_5	RNF216	76653	FALSE	FALSE
narrow_peak_195839	chr7	5820422	5821708	4	TRUE	FALSE	96	71	1_TssA	Active Promoters	ENSG00000011275.18_5	RNF216	0	FALSE	FALSE
narrow_peak_100501a	chr19	796728	799668	9	TRUE	TRUE	384	180	1_TssA	Active Promoters	ENSG00000011304.20_8	PTBP1	0	FALSE	TRUE
narrow_peak_104594b	chr19	38699900	38702963	7	TRUE	TRUE	1411	668	1_TssA	Active Promoters	ENSG00000011332.19_7	DPF1	17392	FALSE	TRUE
narrow_peak_104598b	chr19	38718588	38720824	1	TRUE	FALSE	34	29	10_TssBiv	Bivalent Chromatin	ENSG00000011332.19_7	DPF1	0	FALSE	TRUE
narrow_peak_104583	chr19	38646157	38646621	3	TRUE	FALSE	2	1	5_TxWk	Transcription	ENSG00000011332.19_7	DPF1	73734	FALSE	FALSE
narrow_peak_104580	chr19	38632908	38633546	4	TRUE	FALSE	91	47	5_TxWk	Transcription	ENSG00000011332.19_7	DPF1	86809	FALSE	FALSE
narrow_peak_104589b	chr19	38673260	38674798	7	TRUE	FALSE	1442	545	1_TssA	Active Promoters	ENSG00000011332.19_7	DPF1	45557	FALSE	FALSE
narrow_peak_104579a	chr19	38625115	38626539	7	TRUE	FALSE	37	21	5_TxWk	Transcription	ENSG00000011332.19_7	DPF1	93816	FALSE	FALSE
narrow_peak_104597	chr19	38714550	38715441	7	TRUE	FALSE	13	10	1_TssA	Active Promoters	ENSG00000011332.19_7	DPF1	4914	FALSE	TRUE
narrow_peak_104599	chr19	38724338	38724955	8	TRUE	FALSE	1	1	14_ReprPCWk	Repr. Polycomb	ENSG00000011332.19_7	DPF1	3982	FALSE	FALSE
narrow_peak_37026	chr11	61393994	61395004	7	TRUE	TRUE	1444	845	2_TssAFlnk	Enhancers	ENSG00000011347.10_8	SYT7	45372	FALSE	FALSE
narrow_peak_37006	chr11	61308944	61310450	7	TRUE	TRUE	1447	744	7_Enh	Enhancers	ENSG00000011347.10_8	SYT7	38171	FALSE	FALSE
narrow_peak_37019	chr11	61362655	61363447	5	TRUE	FALSE	2	2	7_Enh	Enhancers	ENSG00000011347.10_8	SYT7	14033	FALSE	FALSE
narrow_peak_37017b	chr11	61347904	61349356	6	TRUE	FALSE	55	42	10_TssBiv	Bivalent Chromatin	ENSG00000011347.10_8	SYT7	0	FALSE	TRUE
narrow_peak_37013	chr11	61334580	61335675	6	TRUE	FALSE	7	6	1_TssA	Active Promoters	ENSG00000011347.10_8	SYT7	12946	FALSE	TRUE
narrow_peak_37018b	chr11	61354501	61356565	6	TRUE	FALSE	10	5	10_TssBiv	Bivalent Chromatin	ENSG00000011347.10_8	SYT7	5879	FALSE	FALSE
narrow_peak_37020b	chr11	61366182	61367783	7	TRUE	FALSE	811	553	2_TssAFlnk	Enhancers	ENSG00000011347.10_8	SYT7	17560	FALSE	FALSE
narrow_peak_37015	chr11	61345031	61345589	7	TRUE	FALSE	56	41	7_Enh	Enhancers	ENSG00000011347.10_8	SYT7	3032	FALSE	FALSE
narrow_peak_37022a	chr11	61377396	61379211	7	TRUE	FALSE	9	6	7_Enh	Enhancers	ENSG00000011347.10_8	SYT7	28774	FALSE	FALSE
narrow_peak_37011b	chr11	61322019	61323618	10	TRUE	FALSE	1	1	10_TssBiv	Bivalent Chromatin	ENSG00000011347.10_8	SYT7	25003	FALSE	TRUE
narrow_peak_144504c	chr3	45352866	45355500	1	TRUE	FALSE	38	21	2_TssAFlnk	Enhancers	ENSG00000011376.12_9	LARS2	74551	FALSE	TRUE
narrow_peak_144505	chr3	45360053	45360911	1	TRUE	FALSE	2	2	7_Enh	Enhancers	ENSG00000011376.12_9	LARS2	69140	FALSE	FALSE
narrow_peak_144525	chr3	45505554	45506640	9	TRUE	FALSE	151	63	7_Enh	Enhancers	ENSG00000011376.12_9	LARS2	75502	FALSE	FALSE
narrow_peak_144514a	chr3	45429489	45431201	12	TRUE	FALSE	179	103	1_TssA	Active Promoters	ENSG00000011376.12_9	LARS2	0	FALSE	FALSE
narrow_peak_34467a	chr11	17228926	17230886	12	TRUE	FALSE	203	134	1_TssA	Active Promoters	ENSG00000011405.13_5	PIK3C2A	0	FALSE	FALSE
narrow_peak_105299	chr19	44171905	44173704	6	TRUE	TRUE	794	649	1_TssA	Active Promoters	ENSG00000011422.12_7	PLAUR	996	FALSE	TRUE
narrow_peak_105303	chr19	44203334	44204532	11	TRUE	FALSE	2	1	10_TssBiv	Bivalent Chromatin	ENSG00000011422.12_7	PLAUR	28633	FALSE	FALSE
narrow_peak_198477	chr7	36406358	36407435	8	TRUE	TRUE	1551	694	10_TssBiv	Bivalent Chromatin	ENSG00000011426.11_8	ANLN	21993	FALSE	FALSE
narrow_peak_198468	chr7	36338934	36340040	1	TRUE	FALSE	1	1	7_Enh	Enhancers	ENSG00000011426.11_8	ANLN	89388	FALSE	FALSE
narrow_peak_198479	chr7	36445804	36446154	5	TRUE	FALSE	2	1	6_EnhG	Enhancers	ENSG00000011426.11_8	ANLN	16375	FALSE	FALSE
narrow_peak_198476b	chr7	36399339	36400292	9	TRUE	FALSE	17	11	12_EnhBiv	Bivalent Chromatin	ENSG00000011426.11_8	ANLN	29136	FALSE	FALSE
narrow_peak_198480	chr7	36480468	36482047	9	TRUE	FALSE	9	4	6_EnhG	Enhancers	ENSG00000011426.11_8	ANLN	51039	FALSE	FALSE
narrow_peak_198478	chr7	36428505	36430243	12	TRUE	FALSE	15	8	1_TssA	Active Promoters	ENSG00000011426.11_8	ANLN	0	FALSE	FALSE
narrow_peak_198467	chr7	36330940	36331867	13	TRUE	FALSE	6	2	5_TxWk	Transcription	ENSG00000011426.11_8	ANLN	97561	FALSE	FALSE
narrow_peak_102650b	chr19	15562748	15564203	6	TRUE	TRUE	565	494	1_TssA	Active Promoters	ENSG00000011451.21_9	WIZ	1979	FALSE	TRUE
narrow_peak_102649c	chr19	15559719	15561102	6	TRUE	FALSE	18	9	1_TssA	Active Promoters	ENSG00000011451.21_9	WIZ	0	FALSE	TRUE
narrow_peak_226911	chr9	125702681	125704105	12	TRUE	FALSE	147	66	1_TssA	Active Promoters	ENSG00000011454.17_5	RABGAP1	0	FALSE	FALSE
narrow_peak_112890	chr2	65304204	65305212	9	TRUE	TRUE	1502	429	5_TxWk	Transcription	ENSG00000011523.14_5	CEP68	20705	FALSE	FALSE
narrow_peak_112889	chr2	65302826	65303563	5	TRUE	FALSE	45	16	6_EnhG	Enhancers	ENSG00000011523.14_5	CEP68	19327	FALSE	FALSE
narrow_peak_112883	chr2	65282884	65284236	6	TRUE	FALSE	88	41	1_TssA	Active Promoters	ENSG00000011523.14_5	CEP68	0	FALSE	FALSE
narrow_peak_112885	chr2	65291772	65292490	9	TRUE	FALSE	7	3	5_TxWk	Transcription	ENSG00000011523.14_5	CEP68	8273	FALSE	FALSE
narrow_peak_110632	chr2	39696757	39697462	2	TRUE	FALSE	8	5	7_Enh	Enhancers	ENSG00000011566.15_7	MAP4K3	32313	TRUE	FALSE
narrow_peak_110639	chr2	39742924	39744581	3	TRUE	FALSE	54	22	7_Enh	Enhancers	ENSG00000011566.15_7	MAP4K3	78480	FALSE	FALSE
narrow_peak_79832a	chr16	21169485	21171235	4	TRUE	FALSE	55	36	1_TssA	Active Promoters	ENSG00000011638.10_4	TMEM159	0	FALSE	FALSE
narrow_peak_79830	chr16	21142064	21142564	9	TRUE	FALSE	7	4	7_Enh	Enhancers	ENSG00000011638.10_4	TMEM159	27132	FALSE	FALSE
narrow_peak_79838	chr16	21233153	21234769	9	TRUE	FALSE	2	1	7_Enh	Enhancers	ENSG00000011638.10_4	TMEM159	63456	FALSE	FALSE
narrow_peak_105524	chr19	45981402	45982519	6	TRUE	FALSE	87	32	1_TssA	Active Promoters	ENSG00000012061.16_8	ERCC1	0	FALSE	TRUE
narrow_peak_145176	chr3	50301741	50302830	5	TRUE	TRUE	705	340	7_Enh	Enhancers	ENSG00000012171.20_7	SEMA3B	2158	FALSE	FALSE
narrow_peak_145175	chr3	50296916	50298432	7	TRUE	TRUE	1527	678	1_TssA	Active Promoters	ENSG00000012171.20_7	SEMA3B	6556	FALSE	FALSE
narrow_peak_145179a	chr3	50311617	50314225	4	TRUE	FALSE	1196	761	11_BivFlnk	Bivalent Chromatin	ENSG00000012171.20_7	SEMA3B	6628	FALSE	FALSE
narrow_peak_145178	chr3	50310420	50311359	5	TRUE	FALSE	2	2	13_ReprPC	Repr. Polycomb	ENSG00000012171.20_7	SEMA3B	5431	FALSE	FALSE
narrow_peak_210763	chr8	28479593	28481074	6	TRUE	TRUE	1186	824	1_TssA	Active Promoters	ENSG00000012232.9_4	EXTL3	21608	FALSE	TRUE
narrow_peak_210768b	chr8	28514674	28516686	3	TRUE	FALSE	7	6	7_Enh	Enhancers	ENSG00000012232.9_4	EXTL3	56689	FALSE	FALSE
narrow_peak_210760	chr8	28458037	28459258	7	TRUE	FALSE	1	1	7_Enh	Enhancers	ENSG00000012232.9_4	EXTL3	52	FALSE	FALSE
narrow_peak_210759	chr8	28451453	28452048	10	TRUE	FALSE	2	2	7_Enh	Enhancers	ENSG00000012232.9_4	EXTL3	5936	FALSE	FALSE
narrow_peak_210775b	chr8	28557904	28560082	12	TRUE	FALSE	12	5	1_TssA	Active Promoters	ENSG00000012232.9_4	EXTL3	99919	FALSE	FALSE
narrow_peak_186802	chr6	53152237	53153101	1	TRUE	TRUE	806	763	7_Enh	Enhancers	ENSG00000012660.14_6	ELOVL5	60877	FALSE	FALSE
narrow_peak_186812b	chr6	53212435	53214115	12	TRUE	TRUE	2171	702	1_TssA	Active Promoters	ENSG00000012660.14_6	ELOVL5	0	FALSE	FALSE
narrow_peak_186811a	chr6	53199919	53201270	5	TRUE	FALSE	23	14	7_Enh	Enhancers	ENSG00000012660.14_6	ELOVL5	12708	FALSE	FALSE
narrow_peak_186813	chr6	53223446	53224820	6	TRUE	FALSE	713	234	1_TssA	Active Promoters	ENSG00000012660.14_6	ELOVL5	9467	FALSE	FALSE
narrow_peak_24646	chr10	45854345	45854946	7	TRUE	FALSE	1	1	7_Enh	Enhancers	ENSG00000012779.11_4	ALOX5	14676	FALSE	FALSE
narrow_peak_24648	chr10	45868649	45870493	10	TRUE	FALSE	72	35	10_TssBiv	Bivalent Chromatin	ENSG00000012779.11_4	ALOX5	0	FALSE	FALSE
narrow_peak_24653b	chr10	45913956	45915441	10	TRUE	FALSE	40	24	1_TssA	Active Promoters	ENSG00000012779.11_4	ALOX5	44333	FALSE	FALSE
narrow_peak_24647	chr10	45857615	45858580	11	TRUE	FALSE	2	2	1_TssA	Active Promoters	ENSG00000012779.11_4	ALOX5	11042	FALSE	FALSE
narrow_peak_48628	chr12	54120756	54122041	2	TRUE	FALSE	5	2	1_TssA	Active Promoters	ENSG00000012822.16_7	CALCOCO1	0	FALSE	FALSE
narrow_peak_63848	chr14	51066579	51067137	2	TRUE	FALSE	1	1	7_Enh	Enhancers	ENSG00000012983.11_6	MAP4K5	38733	FALSE	FALSE
narrow_peak_63846	chr14	51026707	51027987	8	TRUE	FALSE	88	70	10_TssBiv	Bivalent Chromatin	ENSG00000012983.11_6	MAP4K5	0	FALSE	FALSE
narrow_peak_110091	chr2	31556001	31556928	1	TRUE	FALSE	2	2	7_Enh	Enhancers	ENSG00000013016.16_5	EHD3	98984	FALSE	FALSE
narrow_peak_110075	chr2	31430596	31431293	1	TRUE	FALSE	1	1	7_Enh	Enhancers	ENSG00000013016.16_5	EHD3	25723	FALSE	FALSE
narrow_peak_110081b	chr2	31479447	31480476	1	TRUE	FALSE	1	1	7_Enh	Enhancers	ENSG00000013016.16_5	EHD3	22430	FALSE	FALSE
narrow_peak_110078	chr2	31456386	31457752	13	TRUE	FALSE	16	5	1_TssA	Active Promoters	ENSG00000013016.16_5	EHD3	0	FALSE	FALSE
narrow_peak_104841b	chr19	40464804	40466045	9	TRUE	TRUE	128	85	7_Enh	Enhancers	ENSG00000013275.8_4	PSMC4	11025	FALSE	FALSE
narrow_peak_104842	chr19	40476294	40477478	11	TRUE	FALSE	11	6	1_TssA	Active Promoters	ENSG00000013275.8_4	PSMC4	0	FALSE	FALSE
narrow_peak_104844	chr19	40502366	40503646	11	TRUE	FALSE	3	3	1_TssA	Active Promoters	ENSG00000013275.8_4	PSMC4	25295	FALSE	FALSE
narrow_peak_153800	chr3	170143337	170144286	1	TRUE	TRUE	663	652	7_Enh	Enhancers	ENSG00000013297.12_5	CLDN11	6682	FALSE	FALSE
narrow_peak_153806	chr3	170193790	170194377	1	TRUE	FALSE	77	77	7_Enh	Enhancers	ENSG00000013297.12_5	CLDN11	57135	FALSE	FALSE
narrow_peak_153799a	chr3	170136254	170138487	8	TRUE	FALSE	362	234	10_TssBiv	Bivalent Chromatin	ENSG00000013297.12_5	CLDN11	0	FALSE	FALSE
narrow_peak_90185	chr17	42401565	42403203	6	TRUE	FALSE	22	8	1_TssA	Active Promoters	ENSG00000013306.16_8	SLC25A39	0	FALSE	TRUE
narrow_peak_207384	chr7	151038089	151039176	6	TRUE	TRUE	487	403	1_TssA	Active Promoters	ENSG00000013374.16_7	NUB1	0	FALSE	FALSE
narrow_peak_207389a	chr7	151069764	151071492	7	TRUE	TRUE	1461	807	7_Enh	Enhancers	ENSG00000013374.16_7	NUB1	30980	FALSE	FALSE
narrow_peak_207388	chr7	151064814	151065733	5	TRUE	FALSE	7	5	5_TxWk	Transcription	ENSG00000013374.16_7	NUB1	26030	FALSE	FALSE
narrow_peak_188035	chr6	83902597	83904135	13	TRUE	FALSE	1759	352	1_TssA	Active Promoters	ENSG00000013375.16_9	PGM3	0	FALSE	FALSE
narrow_peak_122727	chr2	201728043	201730165	12	TRUE	FALSE	108	85	1_TssA	Active Promoters	ENSG00000013441.16_6	CLK1	0	FALSE	FALSE
narrow_peak_52256	chr12	106751189	106752322	12	TRUE	FALSE	451	259	1_TssA	Active Promoters	ENSG00000013503.10_4	POLR3B	0	FALSE	FALSE
narrow_peak_66436	chr14	77278473	77279622	6	TRUE	FALSE	93	29	1_TssA	Active Promoters	ENSG00000013523.11_7	ANGEL1	12968	FALSE	FALSE
narrow_peak_177799	chr5	141324486	141325734	4	TRUE	FALSE	739	485	7_Enh	Enhancers	ENSG00000013561.18_8	RNF14	12157	FALSE	FALSE
narrow_peak_177804	chr5	141348252	141349276	4	TRUE	FALSE	227	192	1_TssA	Active Promoters	ENSG00000013561.18_8	RNF14	10360	FALSE	FALSE
narrow_peak_177798	chr5	141320521	141321061	4	TRUE	FALSE	178	175	5_TxWk	Transcription	ENSG00000013561.18_8	RNF14	16830	FALSE	FALSE
narrow_peak_177800	chr5	141330712	141331452	5	TRUE	FALSE	20	14	7_Enh	Enhancers	ENSG00000013561.18_8	RNF14	6439	FALSE	FALSE
narrow_peak_177803	chr5	141339665	141340596	5	TRUE	FALSE	14	9	7_Enh	Enhancers	ENSG00000013561.18_8	RNF14	1773	FALSE	FALSE
narrow_peak_47080	chr12	31232843	31233879	5	TRUE	TRUE	1943	561	5_TxWk	Transcription	ENSG00000013573.17_6	DDX11	6050	FALSE	FALSE
narrow_peak_47079a	chr12	31226082	31227890	5	TRUE	FALSE	13	7	1_TssA	Active Promoters	ENSG00000013573.17_6	DDX11	0	FALSE	FALSE
narrow_peak_47086a	chr12	31270003	31276783	7	TRUE	FALSE	323	175	10_TssBiv	Bivalent Chromatin	ENSG00000013573.17_6	DDX11	43210	FALSE	FALSE
narrow_peak_45871b	chr12	13152522	13154749	6	TRUE	TRUE	1320	378	1_TssA	Active Promoters	ENSG00000013583.10_8	HEBP1	0	FALSE	FALSE
narrow_peak_45869	chr12	13143750	13144437	1	TRUE	FALSE	147	138	2_TssAFlnk	Enhancers	ENSG00000013583.10_8	HEBP1	8763	FALSE	FALSE
narrow_peak_45868	chr12	13138715	13139578	1	TRUE	FALSE	5	2	5_TxWk	Transcription	ENSG00000013583.10_8	HEBP1	13622	FALSE	FALSE
narrow_peak_156653	chr4	1713144	1715161	9	TRUE	FALSE	15	4	1_TssA	Active Promoters	ENSG00000013810.19_5	TACC3	0	FALSE	FALSE
narrow_peak_188832	chr6	96969276	96970491	13	TRUE	TRUE	2095	431	1_TssA	Active Promoters	ENSG00000014123.10_4	UFL1	0	FALSE	FALSE
narrow_peak_188831	chr6	96967972	96968773	3	TRUE	FALSE	25	16	7_Enh	Enhancers	ENSG00000014123.10_4	UFL1	696	TRUE	FALSE
narrow_peak_218808	chr8	144623071	144624245	6	TRUE	TRUE	1325	540	1_TssA	Active Promoters	ENSG00000014164.7_5	ZC3H3	0	FALSE	FALSE
narrow_peak_151203	chr3	132069790	132070735	2	TRUE	FALSE	61	28	7_Enh	Enhancers	ENSG00000014257.16_4	ACP3	33578	FALSE	FALSE
narrow_peak_151199	chr3	132035858	132036730	5	TRUE	FALSE	8	4	7_Enh	Enhancers	ENSG00000014257.16_4	ACP3	0	FALSE	FALSE
narrow_peak_112667	chr2	63800290	63801475	1	TRUE	TRUE	672	622	7_Enh	Enhancers	ENSG00000014641.20_7	MDH1	14266	FALSE	FALSE
narrow_peak_112672c	chr2	63840543	63842934	2	TRUE	TRUE	506	294	2_TssAFlnk	Enhancers	ENSG00000014641.20_7	MDH1	24801	FALSE	FALSE
narrow_peak_112673	chr2	63866270	63867189	1	TRUE	FALSE	167	135	7_Enh	Enhancers	ENSG00000014641.20_7	MDH1	50528	FALSE	FALSE
narrow_peak_112670	chr2	63815032	63816498	12	TRUE	FALSE	403	148	1_TssA	Active Promoters	ENSG00000014641.20_7	MDH1	0	FALSE	FALSE
narrow_peak_159685	chr4	41991958	41993207	12	TRUE	FALSE	704	268	1_TssA	Active Promoters	ENSG00000014824.14_5	SLC30A9	0	FALSE	FALSE
narrow_peak_12596	chr1	149914131	149914605	2	TRUE	FALSE	1	1	5_TxWk	Transcription	ENSG00000014914.21_5	MTMR11	5357	FALSE	FALSE
narrow_peak_12594a	chr1	149908363	149909816	5	TRUE	FALSE	62	23	2_TssAFlnk	Enhancers	ENSG00000014914.21_5	MTMR11	0	FALSE	FALSE
narrow_peak_12595	chr1	149910695	149911632	5	TRUE	FALSE	3	3	2_TssAFlnk	Enhancers	ENSG00000014914.21_5	MTMR11	1921	FALSE	FALSE
narrow_peak_29172c	chr10	101544395	101545952	5	TRUE	FALSE	16	12	7_Enh	Enhancers	ENSG00000014919.13_5	COX15	52509	FALSE	FALSE
narrow_peak_29168	chr10	101491542	101492850	12	TRUE	FALSE	111	92	1_TssA	Active Promoters	ENSG00000014919.13_5	COX15	0	FALSE	FALSE
narrow_peak_67419	chr14	91860376	91860936	1	TRUE	TRUE	819	790	7_Enh	Enhancers	ENSG00000015133.19_5	CCDC88C	23253	FALSE	FALSE
narrow_peak_67423	chr14	91866370	91866964	5	TRUE	TRUE	171	133	7_Enh	Enhancers	ENSG00000015133.19_5	CCDC88C	17225	FALSE	FALSE
narrow_peak_67416	chr14	91849310	91850354	9	TRUE	TRUE	453	123	7_Enh	Enhancers	ENSG00000015133.19_5	CCDC88C	33835	FALSE	FALSE
narrow_peak_67400	chr14	91789827	91790961	4	TRUE	FALSE	7	4	7_Enh	Enhancers	ENSG00000015133.19_5	CCDC88C	93228	FALSE	FALSE
narrow_peak_67421	chr14	91863622	91864305	5	TRUE	FALSE	12	11	7_Enh	Enhancers	ENSG00000015133.19_5	CCDC88C	19884	FALSE	FALSE
narrow_peak_67409a	chr14	91830083	91831674	5	TRUE	FALSE	2	1	7_Enh	Enhancers	ENSG00000015133.19_5	CCDC88C	52515	FALSE	FALSE
narrow_peak_67426	chr14	91879845	91880424	9	TRUE	FALSE	101	36	7_Enh	Enhancers	ENSG00000015133.19_5	CCDC88C	3765	FALSE	FALSE
narrow_peak_21259c	chr10	180195	183278	4	TRUE	FALSE	765	623	1_TssA	Active Promoters	ENSG00000015171.19_4	ZMYND11	0	FALSE	FALSE
narrow_peak_85408	chr16	89668448	89669680	7	TRUE	FALSE	1033	398	1_TssA	Active Promoters	ENSG00000015413.9_6	DPEP1	10034	FALSE	FALSE
narrow_peak_135799	chr22	18255699	18257539	4	TRUE	FALSE	102	59	1_TssA	Active Promoters	ENSG00000015475.18_6	BID	0	FALSE	FALSE
narrow_peak_135791	chr22	18224887	18225979	4	TRUE	FALSE	52	35	7_Enh	Enhancers	ENSG00000015475.18_6	BID	31558	FALSE	FALSE
narrow_peak_135803	chr22	18269414	18270093	7	TRUE	FALSE	304	219	7_Enh	Enhancers	ENSG00000015475.18_6	BID	11876	FALSE	FALSE
narrow_peak_135802	chr22	18267757	18268696	11	TRUE	FALSE	20	9	5_TxWk	Transcription	ENSG00000015475.18_6	BID	10219	FALSE	FALSE
narrow_peak_177429	chr5	138647504	138648549	7	TRUE	TRUE	1724	789	7_Enh	Enhancers	ENSG00000015479.19_8	MATR3	18142	FALSE	FALSE
narrow_peak_177426	chr5	138638865	138639425	4	TRUE	FALSE	1433	748	5_TxWk	Transcription	ENSG00000015479.19_8	MATR3	9503	FALSE	FALSE
narrow_peak_177422b	chr5	138628490	138630546	9	TRUE	FALSE	243	74	1_TssA	Active Promoters	ENSG00000015479.19_8	MATR3	0	FALSE	FALSE
narrow_peak_90951a	chr17	48422614	48425221	4	TRUE	TRUE	2060	1117	1_TssA	Active Promoters	ENSG00000015532.10_4	XYLT2	0	FALSE	TRUE
narrow_peak_90950	chr17	48410471	48411228	5	TRUE	FALSE	27	10	7_Enh	Enhancers	ENSG00000015532.10_4	XYLT2	12257	FALSE	FALSE
narrow_peak_199246	chr7	44529598	44530694	12	TRUE	FALSE	204	114	1_TssA	Active Promoters	ENSG00000015676.18_5	NUDCD3	0	FALSE	FALSE
narrow_peak_145626	chr3	53802866	53803736	1	TRUE	FALSE	10	6	7_Enh	Enhancers	ENSG00000016391.11_7	CHDH	76711	FALSE	FALSE
narrow_peak_145638	chr3	53857366	53858628	5	TRUE	FALSE	17	8	5_TxWk	Transcription	ENSG00000016391.11_7	CHDH	21819	FALSE	FALSE
narrow_peak_145622	chr3	53782281	53783265	9	TRUE	FALSE	173	52	2_TssAFlnk	Enhancers	ENSG00000016391.11_7	CHDH	97182	FALSE	FALSE
narrow_peak_145632	chr3	53828671	53829373	11	TRUE	FALSE	5	2	7_Enh	Enhancers	ENSG00000016391.11_7	CHDH	51074	FALSE	FALSE
narrow_peak_191755	chr6	137268176	137268608	1	TRUE	FALSE	29	22	7_Enh	Enhancers	ENSG00000016402.13_5	IL20RA	97710	FALSE	FALSE
narrow_peak_191756a	chr6	137277700	137279628	3	TRUE	FALSE	37	24	2_TssAFlnk	Enhancers	ENSG00000016402.13_5	IL20RA	86690	FALSE	FALSE
narrow_peak_191757a	chr6	137280443	137281538	5	TRUE	FALSE	11	7	7_Enh	Enhancers	ENSG00000016402.13_5	IL20RA	84780	FALSE	FALSE
narrow_peak_191765	chr6	137365201	137366505	8	TRUE	FALSE	486	364	10_TssBiv	Bivalent Chromatin	ENSG00000016402.13_5	IL20RA	0	TRUE	FALSE
narrow_peak_191761	chr6	137310537	137311546	8	TRUE	FALSE	19	13	1_TssA	Active Promoters	ENSG00000016402.13_5	IL20RA	54772	FALSE	FALSE
narrow_peak_145476	chr3	52748211	52749538	5	TRUE	TRUE	1735	324	1_TssA	Active Promoters	ENSG00000016864.18_7	GLT8D1	8161	FALSE	FALSE
narrow_peak_151093b	chr3	130557889	130559128	2	TRUE	FALSE	10	7	2_TssAFlnk	Enhancers	ENSG00000017260.19_8	ATP2C1	10309	FALSE	FALSE
narrow_peak_151091	chr3	130547903	130548305	2	TRUE	FALSE	1	1	7_Enh	Enhancers	ENSG00000017260.19_8	ATP2C1	21132	FALSE	FALSE
narrow_peak_151096	chr3	130611876	130613669	12	TRUE	FALSE	1215	260	1_TssA	Active Promoters	ENSG00000017260.19_8	ATP2C1	42438	FALSE	FALSE
narrow_peak_151092	chr3	130550710	130551745	13	TRUE	FALSE	5	2	7_Enh	Enhancers	ENSG00000017260.19_8	ATP2C1	17692	FALSE	FALSE
narrow_peak_95501	chr18	9474478	9476102	12	TRUE	TRUE	1012	312	1_TssA	Active Promoters	ENSG00000017797.13_5	RALBP1	0	FALSE	FALSE
narrow_peak_95498b	chr18	9433246	9434835	1	TRUE	FALSE	6	5	7_Enh	Enhancers	ENSG00000017797.13_5	RALBP1	40170	FALSE	FALSE
narrow_peak_47455a	chr12	41085875	41087615	2	TRUE	FALSE	333	138	10_TssBiv	Bivalent Chromatin	ENSG00000018236.15_7	CNTN1	0	FALSE	FALSE
narrow_peak_152538b	chr3	149374700	149376936	8	TRUE	TRUE	1852	744	1_TssA	Active Promoters	ENSG00000018408.14_5	WWTR1	77566	FALSE	FALSE
narrow_peak_152539c	chr3	149387712	149389220	1	TRUE	FALSE	212	140	12_EnhBiv	Bivalent Chromatin	ENSG00000018408.14_5	WWTR1	65282	FALSE	FALSE
narrow_peak_152542	chr3	149424613	149425226	2	TRUE	FALSE	5	3	7_Enh	Enhancers	ENSG00000018408.14_5	WWTR1	29276	FALSE	FALSE
narrow_peak_121161	chr2	178331172	178331846	11	TRUE	TRUE	21	20	5_TxWk	Transcription	ENSG00000018510.16_8	AGPS	73688	FALSE	FALSE
narrow_peak_121158	chr2	178257015	178258002	10	TRUE	FALSE	467	145	1_TssA	Active Promoters	ENSG00000018510.16_8	AGPS	0	FALSE	FALSE
narrow_peak_13651	chr1	160078647	160079831	1	TRUE	FALSE	214	209	7_Enh	Enhancers	ENSG00000018625.15_4	ATP1A2	5716	FALSE	FALSE
narrow_peak_13653a	chr1	160085009	160086461	1	TRUE	FALSE	1	1	2_TssAFlnk	Enhancers	ENSG00000018625.15_4	ATP1A2	0	FALSE	FALSE
narrow_peak_13657	chr1	160114672	160115265	7	TRUE	FALSE	6	4	7_Enh	Enhancers	ENSG00000018625.15_4	ATP1A2	29124	FALSE	FALSE
narrow_peak_110168b	chr2	32851768	32853580	2	TRUE	FALSE	7	3	1_TssA	Active Promoters	ENSG00000018699.13_6	TTC27	0	FALSE	FALSE
narrow_peak_42285b	chr11	118529017	118531121	5	TRUE	TRUE	2717	522	7_Enh	Enhancers	ENSG00000019144.19_9	PHLDB1	51863	FALSE	FALSE
narrow_peak_42288	chr11	118559712	118561532	5	TRUE	FALSE	84	65	2_TssAFlnk	Enhancers	ENSG00000019144.19_9	PHLDB1	82558	FALSE	FALSE
narrow_peak_42282a	chr11	118491433	118493426	5	TRUE	FALSE	86	36	1_TssA	Active Promoters	ENSG00000019144.19_9	PHLDB1	14279	FALSE	FALSE
narrow_peak_42280b	chr11	118479847	118482005	5	TRUE	FALSE	5	5	10_TssBiv	Bivalent Chromatin	ENSG00000019144.19_9	PHLDB1	2693	FALSE	FALSE
narrow_peak_42281a	chr11	118486039	118487114	9	TRUE	FALSE	27	11	7_Enh	Enhancers	ENSG00000019144.19_9	PHLDB1	8885	FALSE	FALSE
narrow_peak_42283	chr11	118504951	118506335	11	TRUE	FALSE	7	2	1_TssA	Active Promoters	ENSG00000019144.19_9	PHLDB1	27797	FALSE	FALSE
narrow_peak_36194	chr11	45113179	45114117	5	TRUE	TRUE	340	178	7_Enh	Enhancers	ENSG00000019485.13_6	PRDM11	3238	FALSE	FALSE
narrow_peak_36188	chr11	45077665	45078733	1	TRUE	FALSE	190	179	7_Enh	Enhancers	ENSG00000019485.13_6	PRDM11	38622	FALSE	FALSE
narrow_peak_36191	chr11	45104402	45105466	1	TRUE	FALSE	5	4	7_Enh	Enhancers	ENSG00000019485.13_6	PRDM11	11889	FALSE	FALSE
narrow_peak_36207	chr11	45201386	45203376	4	TRUE	FALSE	83	59	1_TssA	Active Promoters	ENSG00000019485.13_6	PRDM11	84030	FALSE	FALSE
narrow_peak_36201b	chr11	45166975	45169421	9	TRUE	FALSE	2	2	1_TssA	Active Promoters	ENSG00000019485.13_6	PRDM11	49619	FALSE	FALSE
narrow_peak_36227	chr11	45376383	45377470	1	TRUE	FALSE	54	48	1_TssA	Active Promoters	ENSG00000019505.8_6	SYT13	68489	FALSE	FALSE
narrow_peak_36209	chr11	45231212	45232217	5	TRUE	FALSE	11	5	7_Enh	Enhancers	ENSG00000019505.8_6	SYT13	75676	FALSE	FALSE
narrow_peak_36218	chr11	45320220	45320862	9	TRUE	FALSE	20	14	7_Enh	Enhancers	ENSG00000019505.8_6	SYT13	12326	FALSE	FALSE
narrow_peak_178701a	chr5	149789225	149791084	5	TRUE	TRUE	662	242	5_TxWk	Transcription	ENSG00000019582.15_7	CD74	1409	FALSE	FALSE
narrow_peak_178702	chr5	149791828	149792753	4	TRUE	FALSE	1	1	2_TssAFlnk	Enhancers	ENSG00000019582.15_7	CD74	0	FALSE	FALSE
narrow_peak_31609	chr10	126697607	126698640	4	TRUE	TRUE	3787	1726	5_TxWk	Transcription	ENSG00000019995.6_4	ZRANB1	66916	FALSE	FALSE
narrow_peak_31619b	chr10	126726813	126728592	4	TRUE	TRUE	3393	1658	7_Enh	Enhancers	ENSG00000019995.6_4	ZRANB1	96122	FALSE	FALSE
narrow_peak_31603	chr10	126680925	126681958	4	TRUE	TRUE	2707	1385	4_Tx	Transcription	ENSG00000019995.6_4	ZRANB1	50234	FALSE	FALSE
narrow_peak_31593	chr10	126647851	126648648	4	TRUE	FALSE	1401	799	5_TxWk	Transcription	ENSG00000019995.6_4	ZRANB1	17160	FALSE	FALSE
narrow_peak_5036	chr1	36020527	36021024	9	TRUE	TRUE	231	127	1_TssA	Active Promoters	ENSG00000020129.16_5	NCDN	2048	FALSE	FALSE
narrow_peak_5027	chr1	35936518	35937222	4	TRUE	FALSE	106	70	7_Enh	Enhancers	ENSG00000020129.16_5	NCDN	85850	FALSE	FALSE
narrow_peak_211379a	chr8	37658829	37661878	5	TRUE	TRUE	663	282	12_EnhBiv	Bivalent Chromatin	ENSG00000020181.18_5	ADGRA2	17121	FALSE	FALSE
narrow_peak_211377	chr8	37652388	37652943	1	TRUE	FALSE	2	2	12_EnhBiv	Bivalent Chromatin	ENSG00000020181.18_5	ADGRA2	10680	FALSE	FALSE
narrow_peak_211378a	chr8	37653886	37656593	5	TRUE	FALSE	7	3	10_TssBiv	Bivalent Chromatin	ENSG00000020181.18_5	ADGRA2	12178	FALSE	FALSE
narrow_peak_211374d	chr8	37640738	37642522	7	TRUE	FALSE	329	187	7_Enh	Enhancers	ENSG00000020181.18_5	ADGRA2	0	FALSE	FALSE
narrow_peak_211381	chr8	37671780	37673515	7	TRUE	FALSE	2	1	7_Enh	Enhancers	ENSG00000020181.18_5	ADGRA2	30072	FALSE	FALSE
narrow_peak_131649a	chr20	50825527	50827066	1	TRUE	FALSE	56	35	7_Enh	Enhancers	ENSG00000020256.20_6	ZFP64	4678	FALSE	FALSE
narrow_peak_131643e	chr20	50720061	50723103	9	TRUE	FALSE	28	15	1_TssA	Active Promoters	ENSG00000020256.20_6	ZFP64	97745	FALSE	TRUE
narrow_peak_131647a	chr20	50807394	50809245	11	TRUE	FALSE	2	2	1_TssA	Active Promoters	ENSG00000020256.20_6	ZFP64	11603	FALSE	FALSE
narrow_peak_64752	chr14	61227279	61228049	3	TRUE	FALSE	7	4	7_Enh	Enhancers	ENSG00000020426.11_5	MNAT1	25820	FALSE	FALSE
narrow_peak_64746a	chr14	61201193	61202375	12	TRUE	FALSE	95	94	1_TssA	Active Promoters	ENSG00000020426.11_5	MNAT1	0	FALSE	FALSE
narrow_peak_64196	chr14	55118629	55119761	3	TRUE	TRUE	280	260	7_Enh	Enhancers	ENSG00000020577.14_5	SAMD4A	85795	FALSE	FALSE
narrow_peak_64189c	chr14	55093894	55095123	3	TRUE	FALSE	6	5	7_Enh	Enhancers	ENSG00000020577.14_5	SAMD4A	61060	FALSE	FALSE
narrow_peak_64181a	chr14	55031664	55035074	8	TRUE	FALSE	340	211	10_TssBiv	Bivalent Chromatin	ENSG00000020577.14_5	SAMD4A	0	FALSE	FALSE
narrow_peak_40516	chr11	94226504	94227701	12	TRUE	TRUE	2107	565	1_TssA	Active Promoters	ENSG00000020922.13_9	MRE11	0	FALSE	FALSE
narrow_peak_38888	chr11	73339533	73340544	1	TRUE	FALSE	242	110	12_EnhBiv	Bivalent Chromatin	ENSG00000021300.14_7	PLEKHB1	16677	FALSE	FALSE
narrow_peak_38892	chr11	73371707	73372808	4	TRUE	FALSE	75	62	10_TssBiv	Bivalent Chromatin	ENSG00000021300.14_7	PLEKHB1	14485	FALSE	FALSE
narrow_peak_38889b	chr11	73356523	73359122	7	TRUE	FALSE	184	99	1_TssA	Active Promoters	ENSG00000021300.14_7	PLEKHB1	0	FALSE	FALSE
narrow_peak_181972c	chr6	2865045	2866968	2	TRUE	FALSE	15	9	2_TssAFlnk	Enhancers	ENSG00000021355.13_5	SERPINB1	22850	FALSE	FALSE
narrow_peak_181969a	chr6	2853251	2855136	3	TRUE	FALSE	30	10	5_TxWk	Transcription	ENSG00000021355.13_5	SERPINB1	11056	FALSE	FALSE
narrow_peak_181965	chr6	2841207	2842381	3	TRUE	FALSE	1	1	1_TssA	Active Promoters	ENSG00000021355.13_5	SERPINB1	0	FALSE	FALSE
narrow_peak_181967	chr6	2848778	2849472	5	TRUE	FALSE	62	35	7_Enh	Enhancers	ENSG00000021355.13_5	SERPINB1	6583	FALSE	FALSE
narrow_peak_110138b	chr2	32287659	32289556	6	TRUE	TRUE	1115	467	1_TssA	Active Promoters	ENSG00000021574.12_7	SPAST	0	FALSE	FALSE
narrow_peak_66613	chr14	78630033	78631162	2	TRUE	FALSE	3	2	7_Enh	Enhancers	ENSG00000021645.19_7	NRXN3	5552	FALSE	FALSE
narrow_peak_66614	chr14	78636193	78637169	8	TRUE	FALSE	1	1	7_Enh	Enhancers	ENSG00000021645.19_7	NRXN3	0	FALSE	FALSE
narrow_peak_33052	chr11	3209935	3211126	1	TRUE	FALSE	34	22	1_TssA	Active Promoters	ENSG00000021762.20_6	OSBPL5	21964	FALSE	FALSE
narrow_peak_33054	chr11	3223931	3225554	4	TRUE	FALSE	377	209	10_TssBiv	Bivalent Chromatin	ENSG00000021762.20_6	OSBPL5	35960	FALSE	FALSE
narrow_peak_33051	chr11	3190460	3191177	5	TRUE	FALSE	19	15	10_TssBiv	Bivalent Chromatin	ENSG00000021762.20_6	OSBPL5	2489	FALSE	FALSE
narrow_peak_33057	chr11	3238290	3239192	5	TRUE	FALSE	2	1	14_ReprPCWk	Repr. Polycomb	ENSG00000021762.20_6	OSBPL5	50319	FALSE	FALSE
narrow_peak_33048	chr11	3181067	3182442	7	TRUE	FALSE	698	440	1_TssA	Active Promoters	ENSG00000021762.20_6	OSBPL5	5528	FALSE	FALSE
narrow_peak_33058a	chr11	3244998	3246622	7	TRUE	FALSE	333	219	7_Enh	Enhancers	ENSG00000021762.20_6	OSBPL5	57027	FALSE	FALSE
narrow_peak_33061	chr11	3261745	3262304	7	TRUE	FALSE	106	59	5_TxWk	Transcription	ENSG00000021762.20_6	OSBPL5	73774	FALSE	FALSE
narrow_peak_33047	chr11	3175008	3175848	7	TRUE	FALSE	4	4	7_Enh	Enhancers	ENSG00000021762.20_6	OSBPL5	12122	FALSE	FALSE
narrow_peak_70488	chr15	35261406	35262547	4	TRUE	FALSE	2	2	1_TssA	Active Promoters	ENSG00000021776.11_6	AQR	0	FALSE	FALSE
narrow_peak_131849	chr20	55043128	55044079	10	TRUE	FALSE	369	150	1_TssA	Active Promoters	ENSG00000022277.12_5	RTF2	0	FALSE	FALSE
narrow_peak_218418b	chr8	142236865	142238726	7	TRUE	TRUE	2459	971	7_Enh	Enhancers	ENSG00000022567.9_5	SLC45A4	79679	FALSE	FALSE
narrow_peak_218417d	chr8	142230243	142232366	7	TRUE	FALSE	758	518	7_Enh	Enhancers	ENSG00000022567.9_5	SLC45A4	86039	FALSE	FALSE
narrow_peak_218420	chr8	142248543	142249267	7	TRUE	FALSE	510	247	7_Enh	Enhancers	ENSG00000022567.9_5	SLC45A4	69138	FALSE	FALSE
narrow_peak_218437	chr8	142292153	142293118	7	TRUE	FALSE	206	130	7_Enh	Enhancers	ENSG00000022567.9_5	SLC45A4	25287	FALSE	FALSE
narrow_peak_218426	chr8	142264683	142265264	7	TRUE	FALSE	9	5	7_Enh	Enhancers	ENSG00000022567.9_5	SLC45A4	53141	FALSE	FALSE
narrow_peak_218442	chr8	142315733	142316507	9	TRUE	FALSE	16	9	10_TssBiv	Bivalent Chromatin	ENSG00000022567.9_5	SLC45A4	1898	FALSE	FALSE
narrow_peak_68738	chr14	102785707	102786744	12	TRUE	FALSE	24	15	1_TssA	Active Promoters	ENSG00000022976.15_6	ZNF839	1994	FALSE	FALSE
narrow_peak_68737	chr14	102782994	102784239	12	TRUE	FALSE	9	7	1_TssA	Active Promoters	ENSG00000022976.15_6	ZNF839	0	FALSE	TRUE
narrow_peak_30245	chr10	114206089	114207456	12	TRUE	FALSE	75	67	1_TssA	Active Promoters	ENSG00000023041.11_6	ZDHHC6	0	FALSE	FALSE
narrow_peak_42961a	chr11	123278126	123279388	1	TRUE	FALSE	480	352	2_TssAFlnk	Enhancers	ENSG00000023171.18_7	GRAMD1B	48991	FALSE	FALSE
narrow_peak_42950	chr11	123183734	123184703	1	TRUE	FALSE	59	41	7_Enh	Enhancers	ENSG00000023171.18_7	GRAMD1B	44431	FALSE	FALSE
narrow_peak_42956	chr11	123242262	123242749	1	TRUE	FALSE	1	1	7_Enh	Enhancers	ENSG00000023171.18_7	GRAMD1B	13127	FALSE	FALSE
narrow_peak_42962b	chr11	123300432	123302213	5	TRUE	FALSE	3	2	1_TssA	Active Promoters	ENSG00000023171.18_7	GRAMD1B	71297	FALSE	FALSE
narrow_peak_42948	chr11	123172210	123173270	8	TRUE	FALSE	11	8	10_TssBiv	Bivalent Chromatin	ENSG00000023171.18_7	GRAMD1B	55864	FALSE	FALSE
narrow_peak_32568	chr11	504095	504914	4	TRUE	FALSE	58	54	5_TxWk	Transcription	ENSG00000023191.17_5	RNH1	2387	FALSE	FALSE
narrow_peak_32569	chr11	506175	507949	6	TRUE	FALSE	264	247	1_TssA	Active Promoters	ENSG00000023191.17_5	RNH1	0	FALSE	TRUE
narrow_peak_32570	chr11	518275	519250	6	TRUE	FALSE	30	24	5_TxWk	Transcription	ENSG00000023191.17_5	RNH1	10973	FALSE	FALSE
narrow_peak_212325	chr8	53625829	53627680	8	TRUE	TRUE	1896	769	1_TssA	Active Promoters	ENSG00000023287.13_8	RB1CC1	30724	FALSE	FALSE
narrow_peak_212327	chr8	53727550	53728160	1	TRUE	FALSE	43	41	7_Enh	Enhancers	ENSG00000023287.13_8	RB1CC1	69145	FALSE	FALSE
narrow_peak_225038	chr9	102860508	102862212	8	TRUE	TRUE	1152	664	1_TssA	Active Promoters	ENSG00000023318.8_6	ERP44	0	FALSE	FALSE
narrow_peak_145414	chr3	52231380	52232783	1	TRUE	FALSE	7	7	1_TssA	Active Promoters	ENSG00000023330.15_4	ALAS1	0	FALSE	FALSE
narrow_peak_57443	chr13	42789843	42790717	3	TRUE	FALSE	2	2	5_TxWk	Transcription	ENSG00000023516.9_4	AKAP11	55569	FALSE	FALSE
narrow_peak_57447a	chr13	42845450	42846886	6	TRUE	FALSE	232	112	1_TssA	Active Promoters	ENSG00000023516.9_4	AKAP11	0	FALSE	FALSE
narrow_peak_16193	chr1	193073544	193075021	13	TRUE	TRUE	2576	494	1_TssA	Active Promoters	ENSG00000023572.9_5	GLRX2	224	TRUE	FALSE
narrow_peak_16194	chr1	193082202	193083145	2	TRUE	FALSE	157	87	7_Enh	Enhancers	ENSG00000023572.9_5	GLRX2	6956	TRUE	FALSE
narrow_peak_64883	chr14	62217543	62218200	10	TRUE	FALSE	216	65	1_TssA	Active Promoters	ENSG00000023608.5_5	SNAPC1	10936	FALSE	FALSE
narrow_peak_64885a	chr14	62228503	62230357	13	TRUE	FALSE	1040	245	1_TssA	Active Promoters	ENSG00000023608.5_5	SNAPC1	0	FALSE	FALSE
narrow_peak_46103a	chr12	16063785	16065415	13	TRUE	FALSE	139	44	1_TssA	Active Promoters	ENSG00000023697.13_6	DERA	0	FALSE	FALSE
narrow_peak_184951	chr6	35270516	35271131	4	TRUE	FALSE	140	114	7_Enh	Enhancers	ENSG00000023892.11_4	DEF6	4922	FALSE	FALSE
narrow_peak_184950	chr6	35265216	35266265	5	TRUE	FALSE	25	17	1_TssA	Active Promoters	ENSG00000023892.11_4	DEF6	0	FALSE	FALSE
narrow_peak_184955	chr6	35285383	35286675	6	TRUE	FALSE	45	44	1_TssA	Active Promoters	ENSG00000023892.11_4	DEF6	19789	FALSE	FALSE
narrow_peak_12610	chr1	150134381	150136000	5	TRUE	TRUE	670	328	2_TssAFlnk	Enhancers	ENSG00000023902.14_5	PLEKHO1	13009	FALSE	FALSE
narrow_peak_12609b	chr1	150121058	150123978	9	TRUE	FALSE	1	1	1_TssA	Active Promoters	ENSG00000023902.14_5	PLEKHO1	0	FALSE	FALSE
narrow_peak_10259	chr1	94374228	94375743	6	TRUE	FALSE	129	49	1_TssA	Active Promoters	ENSG00000023909.10_5	GCLM	0	FALSE	FALSE
narrow_peak_10260b	chr1	94384753	94386261	9	TRUE	FALSE	20	11	7_Enh	Enhancers	ENSG00000023909.10_5	GCLM	9739	FALSE	FALSE
narrow_peak_185986	chr6	42531286	42532562	4	TRUE	FALSE	1	1	1_TssA	Active Promoters	ENSG00000024048.10_4	UBR2	0	FALSE	FALSE
narrow_peak_185988a	chr6	42585648	42586775	9	TRUE	FALSE	84	53	7_Enh	Enhancers	ENSG00000024048.10_4	UBR2	53849	FALSE	FALSE
narrow_peak_105896a	chr19	48201055	48203027	1	TRUE	FALSE	127	62	5_TxWk	Transcription	ENSG00000024422.12_5	EHD2	13650	FALSE	FALSE
narrow_peak_105890	chr19	48170387	48171424	7	TRUE	FALSE	8	4	5_TxWk	Transcription	ENSG00000024422.12_5	EHD2	45253	FALSE	FALSE
narrow_peak_8611	chr1	68961930	68963313	13	TRUE	TRUE	1905	548	1_TssA	Active Promoters	ENSG00000024526.17_6	DEPDC1	0	FALSE	FALSE
narrow_peak_8608	chr1	68930482	68931233	13	TRUE	FALSE	218	61	7_Enh	Enhancers	ENSG00000024526.17_6	DEPDC1	31672	FALSE	FALSE
narrow_peak_191933	chr6	139094058	139095298	12	TRUE	TRUE	1073	322	1_TssA	Active Promoters	ENSG00000024862.17_5	CCDC28A	0	FALSE	FALSE
narrow_peak_191937	chr6	139138937	139139857	2	TRUE	FALSE	11	8	7_Enh	Enhancers	ENSG00000024862.17_5	CCDC28A	44292	FALSE	FALSE
narrow_peak_191934	chr6	139116834	139117712	8	TRUE	FALSE	1	1	10_TssBiv	Bivalent Chromatin	ENSG00000024862.17_5	CCDC28A	22189	FALSE	FALSE
narrow_peak_188391	chr6	90120824	90122534	10	TRUE	FALSE	557	250	10_TssBiv	Bivalent Chromatin	ENSG00000025039.15_5	RRAGD	0	FALSE	FALSE
narrow_peak_190685	chr6	122720358	122721452	6	TRUE	TRUE	2801	733	1_TssA	Active Promoters	ENSG00000025156.13_7	HSF2	0	FALSE	FALSE
narrow_peak_190684	chr6	122713559	122714864	2	TRUE	FALSE	253	120	13_ReprPC	Repr. Polycomb	ENSG00000025156.13_7	HSF2	5830	FALSE	FALSE
narrow_peak_190683	chr6	122702768	122703275	2	TRUE	FALSE	1	1	7_Enh	Enhancers	ENSG00000025156.13_7	HSF2	17419	FALSE	FALSE
narrow_peak_129578	chr20	34359559	34360503	6	TRUE	TRUE	1723	957	1_TssA	Active Promoters	ENSG00000025293.17_5	PHF20	0	FALSE	TRUE
narrow_peak_129577	chr20	34356906	34357436	11	TRUE	FALSE	2	1	7_Enh	Enhancers	ENSG00000025293.17_5	PHF20	2458	FALSE	FALSE
narrow_peak_36483	chr11	47255320	47256007	4	TRUE	FALSE	50	33	5_TxWk	Transcription	ENSG00000025434.19_6	NR1H3	13842	FALSE	FALSE
narrow_peak_36486	chr11	47269759	47271112	12	TRUE	FALSE	1	1	1_TssA	Active Promoters	ENSG00000025434.19_6	NR1H3	0	FALSE	FALSE
narrow_peak_140719b	chr22	50945017	50947078	6	TRUE	TRUE	398	339	1_TssA	Active Promoters	ENSG00000025770.19_6	NCAPH2	0	FALSE	TRUE
narrow_peak_130569	chr20	43588251	43589447	4	TRUE	FALSE	1	1	1_TssA	Active Promoters	ENSG00000025772.8_5	TOMM34	0	FALSE	FALSE
narrow_peak_189587	chr6	108278556	108279970	6	TRUE	TRUE	883	519	1_TssA	Active Promoters	ENSG00000025796.14_5	SEC63	0	FALSE	FALSE
narrow_peak_189582	chr6	108190823	108191463	1	TRUE	FALSE	373	301	7_Enh	Enhancers	ENSG00000025796.14_5	SEC63	87950	FALSE	FALSE
narrow_peak_189593b	chr6	108308742	108310202	2	TRUE	FALSE	73	29	7_Enh	Enhancers	ENSG00000025796.14_5	SEC63	29328	FALSE	FALSE
narrow_peak_189581	chr6	108188145	108188857	4	TRUE	FALSE	110	97	7_Enh	Enhancers	ENSG00000025796.14_5	SEC63	90556	FALSE	FALSE
narrow_peak_4648c	chr1	32573077	32575051	9	TRUE	FALSE	14	8	1_TssA	Active Promoters	ENSG00000025800.14_5	KPNA6	0	FALSE	FALSE
narrow_peak_22898c	chr10	17270202	17272830	8	TRUE	FALSE	932	372	1_TssA	Active Promoters	ENSG00000026025.16_7	VIM	0	FALSE	FALSE
narrow_peak_132867	chr20	62295870	62296935	1	TRUE	FALSE	221	185	5_TxWk	Transcription	ENSG00000026036.22_5	RTEL1-TNFRSF6B	5218	FALSE	FALSE
narrow_peak_132866	chr20	62289226	62290866	11	TRUE	FALSE	1	1	1_TssA	Active Promoters	ENSG00000026036.22_5	RTEL1-TNFRSF6B	0	FALSE	TRUE
narrow_peak_28150a	chr10	90694669	90695672	8	TRUE	FALSE	1	1	7_Enh	Enhancers	ENSG00000026103.22_5	FAS	54614	FALSE	FALSE
narrow_peak_194369a	chr6	167363143	167363737	1	TRUE	FALSE	2	2	5_TxWk	Transcription	ENSG00000026297.16_8	RNASET2	6943	FALSE	FALSE
narrow_peak_194371a	chr6	167369103	167371281	8	TRUE	FALSE	6	4	1_TssA	Active Promoters	ENSG00000026297.16_8	RNASET2	0	FALSE	FALSE
narrow_peak_35646	chr11	35236088	35236886	3	TRUE	FALSE	16	12	7_Enh	Enhancers	ENSG00000026508.19_9	CD44	75672	FALSE	FALSE
narrow_peak_35638	chr11	35173077	35174151	3	TRUE	FALSE	2	2	7_Enh	Enhancers	ENSG00000026508.19_9	CD44	12661	FALSE	FALSE
narrow_peak_35636b	chr11	35160087	35161743	8	TRUE	FALSE	168	112	10_TssBiv	Bivalent Chromatin	ENSG00000026508.19_9	CD44	0	FALSE	FALSE
narrow_peak_131496c	chr20	49708247	49709602	3	TRUE	FALSE	5	3	2_TssAFlnk	Enhancers	ENSG00000026559.14_7	KCNG1	68601	FALSE	FALSE
narrow_peak_131486	chr20	49638994	49640617	10	TRUE	FALSE	104	47	10_TssBiv	Bivalent Chromatin	ENSG00000026559.14_7	KCNG1	0	FALSE	FALSE
narrow_peak_193906	chr6	161680723	161681466	1	TRUE	TRUE	873	851	7_Enh	Enhancers	ENSG00000026652.15_7	AGPAT4	13628	FALSE	FALSE
narrow_peak_193909	chr6	161712905	161714634	1	TRUE	FALSE	47	43	7_Enh	Enhancers	ENSG00000026652.15_7	AGPAT4	17810	FALSE	FALSE
narrow_peak_193908	chr6	161694301	161695714	12	TRUE	FALSE	216	103	1_TssA	Active Promoters	ENSG00000026652.15_7	AGPAT4	0	FALSE	FALSE
narrow_peak_184382c	chr6	26401746	26402939	6	TRUE	FALSE	332	120	1_TssA	Active Promoters	ENSG00000026950.17_6	BTN3A1	0	FALSE	FALSE
narrow_peak_55776a	chr13	24462639	24464629	11	TRUE	TRUE	17	17	1_TssA	Active Promoters	ENSG00000027001.10_6	MIPEP	0	FALSE	FALSE
narrow_peak_55779a	chr13	24495629	24496825	9	TRUE	FALSE	38	19	7_Enh	Enhancers	ENSG00000027001.10_6	MIPEP	32088	FALSE	FALSE
narrow_peak_55778	chr13	24477093	24478841	11	TRUE	FALSE	1	1	1_TssA	Active Promoters	ENSG00000027001.10_6	MIPEP	13552	FALSE	FALSE
narrow_peak_64781	chr14	61556985	61557885	1	TRUE	FALSE	274	267	7_Enh	Enhancers	ENSG00000027075.15_6	PRKCH	96390	FALSE	FALSE
narrow_peak_64785a	chr14	61585661	61586809	2	TRUE	FALSE	19	11	7_Enh	Enhancers	ENSG00000027075.15_6	PRKCH	67466	FALSE	FALSE
narrow_peak_64791	chr14	61641036	61641714	3	TRUE	FALSE	3	1	7_Enh	Enhancers	ENSG00000027075.15_6	PRKCH	12561	FALSE	FALSE
narrow_peak_64782a	chr14	61568145	61571161	5	TRUE	FALSE	2	1	7_Enh	Enhancers	ENSG00000027075.15_6	PRKCH	83114	FALSE	FALSE
narrow_peak_64783	chr14	61573615	61574002	8	TRUE	FALSE	15	8	5_TxWk	Transcription	ENSG00000027075.15_6	PRKCH	80273	FALSE	FALSE
narrow_peak_64793a	chr14	61654670	61656284	10	TRUE	FALSE	513	179	7_Enh	Enhancers	ENSG00000027075.15_6	PRKCH	394	FALSE	FALSE
narrow_peak_64792	chr14	61643897	61644797	11	TRUE	FALSE	7	2	7_Enh	Enhancers	ENSG00000027075.15_6	PRKCH	9478	FALSE	FALSE
narrow_peak_64790b	chr14	61619765	61621690	12	TRUE	FALSE	8	6	7_Enh	Enhancers	ENSG00000027075.15_6	PRKCH	32585	FALSE	FALSE
narrow_peak_191772	chr6	137539809	137541077	6	TRUE	TRUE	2098	503	1_TssA	Active Promoters	ENSG00000027697.15_8	IFNGR1	0	FALSE	FALSE
narrow_peak_191776	chr6	137618630	137619687	2	TRUE	FALSE	35	13	7_Enh	Enhancers	ENSG00000027697.15_8	IFNGR1	78042	FALSE	FALSE
narrow_peak_191778	chr6	137635325	137635902	6	TRUE	FALSE	8	4	7_Enh	Enhancers	ENSG00000027697.15_8	IFNGR1	94737	FALSE	FALSE
narrow_peak_181118	chr5	177034156	177035480	5	TRUE	TRUE	3038	510	5_TxWk	Transcription	ENSG00000027847.14_5	B4GALT7	7024	FALSE	FALSE
narrow_peak_181117	chr5	177026405	177027704	4	TRUE	FALSE	1521	805	1_TssA	Active Promoters	ENSG00000027847.14_5	B4GALT7	0	FALSE	FALSE
narrow_peak_13355c	chr1	156814020	156815862	2	TRUE	FALSE	3	1	10_TssBiv	Bivalent Chromatin	ENSG00000027869.11_5	SH2D2A	27364	FALSE	FALSE
narrow_peak_13370	chr1	156879925	156880689	6	TRUE	FALSE	1	1	10_TssBiv	Bivalent Chromatin	ENSG00000027869.11_5	SH2D2A	93269	FALSE	FALSE
narrow_peak_13366a	chr1	156861719	156864005	9	TRUE	FALSE	1	1	10_TssBiv	Bivalent Chromatin	ENSG00000027869.11_5	SH2D2A	75063	FALSE	FALSE
narrow_peak_13365	chr1	156859829	156860175	10	TRUE	FALSE	3	3	13_ReprPC	Repr. Polycomb	ENSG00000027869.11_5	SH2D2A	73173	FALSE	FALSE
narrow_peak_13352	chr1	156783183	156784483	11	TRUE	FALSE	5	3	10_TssBiv	Bivalent Chromatin	ENSG00000027869.11_5	SH2D2A	2172	FALSE	FALSE
narrow_peak_13358b	chr1	156828588	156831177	11	TRUE	FALSE	6	3	10_TssBiv	Bivalent Chromatin	ENSG00000027869.11_5	SH2D2A	41932	FALSE	FALSE
narrow_peak_13348	chr1	156766809	156767367	11	TRUE	FALSE	2	1	4_Tx	Transcription	ENSG00000027869.11_5	SH2D2A	19288	FALSE	FALSE
narrow_peak_13371	chr1	156882722	156883855	11	TRUE	FALSE	2	1	14_ReprPCWk	Repr. Polycomb	ENSG00000027869.11_5	SH2D2A	96066	FALSE	FALSE
narrow_peak_13359	chr1	156836057	156836945	12	TRUE	FALSE	1	1	14_ReprPCWk	Repr. Polycomb	ENSG00000027869.11_5	SH2D2A	49401	FALSE	FALSE
narrow_peak_112170	chr2	58206249	58206710	2	TRUE	FALSE	53	43	7_Enh	Enhancers	ENSG00000028116.17_5	VRK2	71486	FALSE	FALSE
narrow_peak_1714	chr1	12226744	12227960	8	TRUE	FALSE	1	1	10_TssBiv	Bivalent Chromatin	ENSG00000028137.19_5	TNFRSF1B	0	FALSE	FALSE
narrow_peak_51373	chr12	95610615	95612183	10	TRUE	TRUE	3308	860	1_TssA	Active Promoters	ENSG00000028203.18_5	VEZT	0	FALSE	FALSE
narrow_peak_51380	chr12	95651271	95652150	2	TRUE	FALSE	208	159	3_TxFlnk	Transcription	ENSG00000028203.18_5	VEZT	39750	FALSE	FALSE
narrow_peak_73053	chr15	64387866	64388827	9	TRUE	FALSE	18	13	1_TssA	Active Promoters	ENSG00000028528.15_7	SNX1	1545	FALSE	FALSE
narrow_peak_191494b	chr6	134209825	134211311	8	TRUE	TRUE	2051	722	10_TssBiv	Bivalent Chromatin	ENSG00000028839.10_6	TBPL1	61995	FALSE	FALSE
narrow_peak_191495	chr6	134212408	134213012	10	TRUE	TRUE	1911	563	10_TssBiv	Bivalent Chromatin	ENSG00000028839.10_6	TBPL1	60294	FALSE	FALSE
narrow_peak_191503c	chr6	134273106	134274951	8	TRUE	FALSE	984	388	1_TssA	Active Promoters	ENSG00000028839.10_6	TBPL1	0	FALSE	FALSE
narrow_peak_191497	chr6	134216791	134217579	8	TRUE	FALSE	621	306	10_TssBiv	Bivalent Chromatin	ENSG00000028839.10_6	TBPL1	55727	FALSE	FALSE
narrow_peak_191493a	chr6	134175262	134176691	13	TRUE	FALSE	910	246	10_TssBiv	Bivalent Chromatin	ENSG00000028839.10_6	TBPL1	96615	FALSE	FALSE
narrow_peak_191498	chr6	134237593	134238403	13	TRUE	FALSE	395	92	7_Enh	Enhancers	ENSG00000028839.10_6	TBPL1	34903	FALSE	FALSE
narrow_peak_191500	chr6	134245007	134245826	13	TRUE	FALSE	49	11	7_Enh	Enhancers	ENSG00000028839.10_6	TBPL1	27480	FALSE	FALSE
narrow_peak_46836	chr12	27485102	27486790	8	TRUE	FALSE	9	8	10_TssBiv	Bivalent Chromatin	ENSG00000029153.14_7	ARNTL2	0	FALSE	FALSE
narrow_peak_191680	chr6	136609947	136611716	2	TRUE	TRUE	2801	607	1_TssA	Active Promoters	ENSG00000029363.17_9	BCLAF1	0	FALSE	FALSE
narrow_peak_191686	chr6	136672760	136673596	1	TRUE	FALSE	37	37	7_Enh	Enhancers	ENSG00000029363.17_9	BCLAF1	61769	FALSE	FALSE
narrow_peak_211850a	chr8	41739583	41740766	1	TRUE	FALSE	2	2	7_Enh	Enhancers	ENSG00000029534.21_9	ANK1	13515	FALSE	FALSE
narrow_peak_211856a	chr8	41783090	41783976	4	TRUE	FALSE	9	6	7_Enh	Enhancers	ENSG00000029534.21_9	ANK1	28808	FALSE	FALSE
narrow_peak_211839	chr8	41685494	41686726	6	TRUE	FALSE	4	3	1_TssA	Active Promoters	ENSG00000029534.21_9	ANK1	67555	FALSE	FALSE
narrow_peak_211833	chr8	41654677	41656437	8	TRUE	FALSE	9	5	13_ReprPC	Repr. Polycomb	ENSG00000029534.21_9	ANK1	97844	FALSE	FALSE
narrow_peak_211837	chr8	41676266	41677431	9	TRUE	FALSE	2	1	7_Enh	Enhancers	ENSG00000029534.21_9	ANK1	76850	FALSE	FALSE
narrow_peak_211851a	chr8	41753226	41755602	10	TRUE	FALSE	12	6	10_TssBiv	Bivalent Chromatin	ENSG00000029534.21_9	ANK1	0	FALSE	FALSE
narrow_peak_193209	chr6	155582488	155583568	4	TRUE	FALSE	4	2	7_Enh	Enhancers	ENSG00000029639.11_5	TFB1M	52060	FALSE	FALSE
narrow_peak_193212	chr6	155594497	155594943	5	TRUE	FALSE	6	4	6_EnhG	Enhancers	ENSG00000029639.11_5	TFB1M	40685	FALSE	FALSE
narrow_peak_193208b	chr6	155573928	155574982	5	TRUE	FALSE	1	1	6_EnhG	Enhancers	ENSG00000029639.11_5	TFB1M	60646	FALSE	FALSE
narrow_peak_193214	chr6	155635152	155636254	13	TRUE	FALSE	140	83	1_TssA	Active Promoters	ENSG00000029639.11_5	TFB1M	0	FALSE	FALSE
narrow_peak_86251	chr17	5210321	5211088	4	TRUE	FALSE	2	2	5_TxWk	Transcription	ENSG00000029725.17_7	RABEP1	24762	FALSE	FALSE
narrow_peak_86249	chr17	5184946	5186329	10	TRUE	FALSE	392	187	1_TssA	Active Promoters	ENSG00000029725.17_7	RABEP1	0	FALSE	FALSE
narrow_peak_36560	chr11	47869413	47870665	11	TRUE	TRUE	69	37	1_TssA	Active Promoters	ENSG00000030066.13_6	NUP160	0	FALSE	FALSE
narrow_peak_184654a	chr6	33557328	33559077	5	TRUE	TRUE	339	214	7_Enh	Enhancers	ENSG00000030110.13_5	BAK1	9256	FALSE	FALSE
narrow_peak_184650	chr6	33538656	33539990	4	TRUE	FALSE	181	129	1_TssA	Active Promoters	ENSG00000030110.13_5	BAK1	8081	FALSE	FALSE
narrow_peak_184651	chr6	33547334	33548485	4	TRUE	FALSE	117	94	1_TssA	Active Promoters	ENSG00000030110.13_5	BAK1	0	FALSE	FALSE
narrow_peak_184653	chr6	33553291	33554050	8	TRUE	FALSE	1	1	2_TssAFlnk	Enhancers	ENSG00000030110.13_5	BAK1	5219	FALSE	FALSE
narrow_peak_184655	chr6	33560304	33561307	11	TRUE	FALSE	6	4	7_Enh	Enhancers	ENSG00000030110.13_5	BAK1	12232	FALSE	FALSE
narrow_peak_123726b	chr2	213950523	213951703	3	TRUE	TRUE	2011	409	7_Enh	Enhancers	ENSG00000030419.16_6	IKZF2	65449	TRUE	FALSE
narrow_peak_123730	chr2	214016150	214017288	6	TRUE	TRUE	2781	811	1_TssA	Active Promoters	ENSG00000030419.16_6	IKZF2	0	FALSE	FALSE
narrow_peak_123724	chr2	213933642	213934483	2	TRUE	FALSE	424	132	7_Enh	Enhancers	ENSG00000030419.16_6	IKZF2	82669	FALSE	FALSE
narrow_peak_123729	chr2	214015021	214015473	13	TRUE	FALSE	424	97	1_TssA	Active Promoters	ENSG00000030419.16_6	IKZF2	1679	FALSE	FALSE
narrow_peak_123723	chr2	213930705	213931325	13	TRUE	FALSE	101	40	7_Enh	Enhancers	ENSG00000030419.16_6	IKZF2	85827	FALSE	FALSE
narrow_peak_90192	chr17	42430721	42432831	7	TRUE	TRUE	1294	645	1_TssA	Active Promoters	ENSG00000030582.18_5	GRN	8108	FALSE	FALSE
narrow_peak_90191	chr17	42428049	42428587	4	TRUE	FALSE	284	166	5_TxWk	Transcription	ENSG00000030582.18_5	GRN	5436	FALSE	FALSE
narrow_peak_90190	chr17	42422198	42423562	9	TRUE	FALSE	11	7	1_TssA	Active Promoters	ENSG00000030582.18_5	GRN	0	FALSE	FALSE
narrow_peak_177247	chr5	137430508	137431822	1	TRUE	FALSE	500	267	1_TssA	Active Promoters	ENSG00000031003.10_5	FAM13B	42856	FALSE	TRUE
narrow_peak_177248	chr5	137438446	137439355	1	TRUE	FALSE	93	92	2_TssAFlnk	Enhancers	ENSG00000031003.10_5	FAM13B	50794	FALSE	FALSE
narrow_peak_177238b	chr5	137367904	137369500	9	TRUE	FALSE	11	3	1_TssA	Active Promoters	ENSG00000031003.10_5	FAM13B	18151	FALSE	FALSE
narrow_peak_149722c	chr3	119012590	119014321	8	TRUE	FALSE	184	121	10_TssBiv	Bivalent Chromatin	ENSG00000031081.11_6	ARHGAP31	0	FALSE	FALSE
narrow_peak_186569a	chr6	49449305	49451600	6	TRUE	FALSE	6	4	5_TxWk	Transcription	ENSG00000031691.7_4	CENPQ	18223	FALSE	FALSE
narrow_peak_186568	chr6	49430437	49431589	13	TRUE	FALSE	1503	364	1_TssA	Active Promoters	ENSG00000031691.7_4	CENPQ	0	FALSE	FALSE
narrow_peak_11006a	chr1	109756008	109757688	6	TRUE	FALSE	94	43	1_TssA	Active Promoters	ENSG00000031698.13_5	SARS1	0	FALSE	FALSE
narrow_peak_11007	chr1	109771940	109772963	9	TRUE	FALSE	157	61	7_Enh	Enhancers	ENSG00000031698.13_5	SARS1	15401	FALSE	FALSE
narrow_peak_101474	chr19	5951244	5951997	7	TRUE	TRUE	1849	964	7_Enh	Enhancers	ENSG00000031823.14_6	RANBP3	26157	FALSE	FALSE
narrow_peak_101492c	chr19	6047641	6049360	3	TRUE	FALSE	5	4	7_Enh	Enhancers	ENSG00000031823.14_6	RANBP3	69486	FALSE	FALSE
narrow_peak_101478	chr19	5961895	5962882	4	TRUE	FALSE	1549	762	7_Enh	Enhancers	ENSG00000031823.14_6	RANBP3	15272	FALSE	FALSE
narrow_peak_101479	chr19	5967836	5969241	4	TRUE	FALSE	1444	660	7_Enh	Enhancers	ENSG00000031823.14_6	RANBP3	8913	FALSE	FALSE
narrow_peak_101489	chr19	6022024	6023217	4	TRUE	FALSE	2	2	14_ReprPCWk	Repr. Polycomb	ENSG00000031823.14_6	RANBP3	43869	FALSE	FALSE
narrow_peak_101480	chr19	5977435	5978817	7	TRUE	FALSE	41	24	1_TssA	Active Promoters	ENSG00000031823.14_6	RANBP3	0	FALSE	TRUE
narrow_peak_101495b	chr19	6065944	6067146	9	TRUE	FALSE	8	3	12_EnhBiv	Bivalent Chromatin	ENSG00000031823.14_6	RANBP3	87789	FALSE	FALSE
narrow_peak_107625	chr2	3381219	3382306	6	TRUE	FALSE	1	1	1_TssA	Active Promoters	ENSG00000032389.12_10	EIPR1	0	FALSE	FALSE
narrow_peak_107621b	chr2	3359911	3361352	9	TRUE	FALSE	1	1	7_Enh	Enhancers	ENSG00000032389.12_10	EIPR1	20302	FALSE	FALSE
narrow_peak_101647	chr19	7619534	7620661	6	TRUE	TRUE	420	321	1_TssA	Active Promoters	ENSG00000032444.16_7	PNPLA6	20645	FALSE	TRUE
narrow_peak_101646	chr19	7615535	7616672	6	TRUE	FALSE	26	19	1_TssA	Active Promoters	ENSG00000032444.16_7	PNPLA6	16646	FALSE	TRUE
narrow_peak_101645	chr19	7605704	7606695	6	TRUE	FALSE	4	4	7_Enh	Enhancers	ENSG00000032444.16_7	PNPLA6	6815	FALSE	FALSE
narrow_peak_101644b	chr19	7598327	7601035	9	TRUE	FALSE	190	31	1_TssA	Active Promoters	ENSG00000032444.16_7	PNPLA6	0	FALSE	TRUE
narrow_peak_55502	chr13	21140559	21141781	11	TRUE	TRUE	24	22	1_TssA	Active Promoters	ENSG00000032742.17_6	IFT88	0	FALSE	FALSE
narrow_peak_78253	chr16	5083077	5084147	10	TRUE	FALSE	148	62	1_TssA	Active Promoters	ENSG00000033011.13_6	ALG1	0	FALSE	FALSE
narrow_peak_54267	chr12	122984702	122986047	9	TRUE	FALSE	77	59	1_TssA	Active Promoters	ENSG00000033030.15_7	ZCCHC8	0	FALSE	FALSE
narrow_peak_207367	chr7	150923802	150924973	10	TRUE	FALSE	73	27	1_TssA	Active Promoters	ENSG00000033050.9_6	ABCF2	0	FALSE	FALSE
narrow_peak_207368	chr7	150929219	150930541	1	TRUE	FALSE	2	2	1_TssA	Active Promoters	ENSG00000033100.16_5	CHPF2	0	FALSE	FALSE
narrow_peak_65186b	chr14	65878400	65880452	10	TRUE	TRUE	2286	579	1_TssA	Active Promoters	ENSG00000033170.17_5	FUT8	1091	FALSE	FALSE
narrow_peak_65182	chr14	65833602	65834420	1	TRUE	FALSE	9	8	7_Enh	Enhancers	ENSG00000033170.17_5	FUT8	42888	FALSE	FALSE
narrow_peak_65191	chr14	65938876	65939184	1	TRUE	FALSE	1	1	5_TxWk	Transcription	ENSG00000033170.17_5	FUT8	61567	FALSE	FALSE
narrow_peak_65179	chr14	65800849	65802301	2	TRUE	FALSE	145	110	11_BivFlnk	Bivalent Chromatin	ENSG00000033170.17_5	FUT8	75007	FALSE	FALSE
narrow_peak_65190b	chr14	65936151	65937811	2	TRUE	FALSE	1	1	7_Enh	Enhancers	ENSG00000033170.17_5	FUT8	58842	FALSE	FALSE
narrow_peak_65181	chr14	65823006	65823720	5	TRUE	FALSE	37	29	7_Enh	Enhancers	ENSG00000033170.17_5	FUT8	53588	FALSE	FALSE
narrow_peak_160769	chr4	68566356	68567406	6	TRUE	TRUE	2602	676	1_TssA	Active Promoters	ENSG00000033178.13_5	UBA6	0	FALSE	FALSE
narrow_peak_39470	chr11	78110125	78110735	1	TRUE	FALSE	75	48	12_EnhBiv	Bivalent Chromatin	ENSG00000033327.13_8	GAB2	18660	FALSE	FALSE
narrow_peak_39466	chr11	78076118	78076925	3	TRUE	FALSE	38	13	2_TssAFlnk	Enhancers	ENSG00000033327.13_8	GAB2	52470	FALSE	FALSE
narrow_peak_73615	chr15	68346154	68347815	10	TRUE	TRUE	1559	486	1_TssA	Active Promoters	ENSG00000033800.13_3	PIAS1	0	FALSE	FALSE
narrow_peak_73610a	chr15	68273613	68274293	1	TRUE	FALSE	100	99	7_Enh	Enhancers	ENSG00000033800.13_3	PIAS1	72222	FALSE	FALSE
narrow_peak_73608	chr15	68253580	68254758	1	TRUE	FALSE	87	87	7_Enh	Enhancers	ENSG00000033800.13_3	PIAS1	91757	FALSE	FALSE
narrow_peak_73613	chr15	68302466	68303489	1	TRUE	FALSE	37	21	7_Enh	Enhancers	ENSG00000033800.13_3	PIAS1	43026	FALSE	FALSE
narrow_peak_73622	chr15	68398871	68399402	3	TRUE	FALSE	11	8	7_Enh	Enhancers	ENSG00000033800.13_3	PIAS1	52355	FALSE	FALSE
narrow_peak_142901d	chr3	27574057	27576307	2	TRUE	TRUE	370	255	7_Enh	Enhancers	ENSG00000033867.16_6	SLC4A7	48144	FALSE	FALSE
narrow_peak_142894b	chr3	27524747	27526595	12	TRUE	TRUE	3103	631	1_TssA	Active Promoters	ENSG00000033867.16_6	SLC4A7	0	FALSE	FALSE
narrow_peak_142900	chr3	27566451	27567423	2	TRUE	FALSE	3	1	7_Enh	Enhancers	ENSG00000033867.16_6	SLC4A7	40538	FALSE	FALSE
narrow_peak_69852	chr15	29120660	29122273	1	TRUE	TRUE	1908	1824	7_Enh	Enhancers	ENSG00000034053.14_8	APBA2	7354	FALSE	FALSE
narrow_peak_69861b	chr15	29157484	29159239	7	TRUE	FALSE	1	1	7_Enh	Enhancers	ENSG00000034053.14_8	APBA2	27856	FALSE	FALSE
narrow_peak_69853	chr15	29130107	29132176	10	TRUE	FALSE	4	3	10_TssBiv	Bivalent Chromatin	ENSG00000034053.14_8	APBA2	479	FALSE	FALSE
narrow_peak_69850	chr15	29098489	29099098	11	TRUE	FALSE	3	2	7_Enh	Enhancers	ENSG00000034053.14_8	APBA2	30529	FALSE	FALSE
narrow_peak_69862	chr15	29210116	29211778	11	TRUE	FALSE	1	1	7_Enh	Enhancers	ENSG00000034053.14_8	APBA2	80488	FALSE	FALSE
narrow_peak_88028	chr17	21273724	21274343	1	TRUE	TRUE	402	393	7_Enh	Enhancers	ENSG00000034152.19_7	MAP2K3	85741	FALSE	FALSE
narrow_peak_88013	chr17	21183360	21183734	3	TRUE	FALSE	24	6	14_ReprPCWk	Repr. Polycomb	ENSG00000034152.19_7	MAP2K3	4248	FALSE	FALSE
narrow_peak_88014	chr17	21187161	21188876	6	TRUE	FALSE	2	2	1_TssA	Active Promoters	ENSG00000034152.19_7	MAP2K3	0	FALSE	TRUE
narrow_peak_88019	chr17	21221294	21222297	10	TRUE	FALSE	2	1	11_BivFlnk	Bivalent Chromatin	ENSG00000034152.19_7	MAP2K3	33311	FALSE	FALSE
narrow_peak_88012	chr17	21178497	21179735	11	TRUE	FALSE	18	7	10_TssBiv	Bivalent Chromatin	ENSG00000034152.19_7	MAP2K3	8247	FALSE	TRUE
narrow_peak_88029a	chr17	21279291	21282338	11	TRUE	FALSE	7	4	10_TssBiv	Bivalent Chromatin	ENSG00000034152.19_7	MAP2K3	91308	FALSE	FALSE
narrow_peak_88018	chr17	21219297	21220736	11	TRUE	FALSE	2	2	10_TssBiv	Bivalent Chromatin	ENSG00000034152.19_7	MAP2K3	31314	FALSE	FALSE
narrow_peak_88020	chr17	21226147	21227175	13	TRUE	FALSE	2	1	10_TssBiv	Bivalent Chromatin	ENSG00000034152.19_7	MAP2K3	38164	FALSE	FALSE
narrow_peak_114262	chr2	85082666	85083725	1	TRUE	FALSE	29	20	10_TssBiv	Bivalent Chromatin	ENSG00000034510.6_4	TMSB10	49053	FALSE	FALSE
narrow_peak_114267b	chr2	85106765	85109679	4	TRUE	FALSE	12	8	10_TssBiv	Bivalent Chromatin	ENSG00000034510.6_4	TMSB10	23099	FALSE	FALSE
narrow_peak_114270a	chr2	85121159	85122573	7	TRUE	FALSE	20	14	7_Enh	Enhancers	ENSG00000034510.6_4	TMSB10	10205	FALSE	FALSE
narrow_peak_114271c	chr2	85131851	85133513	10	TRUE	FALSE	8	5	1_TssA	Active Promoters	ENSG00000034510.6_4	TMSB10	0	FALSE	FALSE
narrow_peak_151110	chr3	130796502	130797436	9	TRUE	FALSE	3	2	2_TssAFlnk	Enhancers	ENSG00000034533.11_7	ASTE1	50007	FALSE	FALSE
narrow_peak_215432	chr8	101321393	101322923	8	TRUE	TRUE	1902	693	1_TssA	Active Promoters	ENSG00000034677.13_6	RNF19A	25524	FALSE	FALSE
narrow_peak_215434	chr8	101347974	101348923	2	TRUE	FALSE	280	101	2_TssAFlnk	Enhancers	ENSG00000034677.13_6	RNF19A	0	FALSE	FALSE
narrow_peak_215437	chr8	101387530	101388436	2	TRUE	FALSE	5	2	7_Enh	Enhancers	ENSG00000034677.13_6	RNF19A	39082	FALSE	FALSE
narrow_peak_215441c	chr8	101443703	101445143	2	TRUE	FALSE	1	1	7_Enh	Enhancers	ENSG00000034677.13_6	RNF19A	95255	FALSE	FALSE
narrow_peak_192198b	chr6	143770930	143772470	12	TRUE	FALSE	16	13	1_TssA	Active Promoters	ENSG00000034693.15_5	PEX3	0	FALSE	FALSE
narrow_peak_83637b	chr16	75598923	75601039	3	TRUE	FALSE	1	1	1_TssA	Active Promoters	ENSG00000034713.8_4	GABARAPL2	0	FALSE	FALSE
narrow_peak_83641	chr16	75627582	75628640	4	TRUE	FALSE	522	279	2_TssAFlnk	Enhancers	ENSG00000034713.8_4	GABARAPL2	27310	FALSE	FALSE
narrow_peak_113346	chr2	70528215	70529564	7	TRUE	FALSE	5	4	1_TssA	Active Promoters	ENSG00000035141.8_6	FAM136A	0	FALSE	FALSE
narrow_peak_113350	chr2	70568149	70568797	10	TRUE	FALSE	2	1	14_ReprPCWk	Repr. Polycomb	ENSG00000035141.8_6	FAM136A	38925	FALSE	FALSE
narrow_peak_26801a	chr10	75757242	75759353	6	TRUE	TRUE	1724	623	1_TssA	Active Promoters	ENSG00000035403.18_4	VCL	2292	FALSE	FALSE
narrow_peak_26812b	chr10	75784886	75786214	4	TRUE	FALSE	1223	855	5_TxWk	Transcription	ENSG00000035403.18_4	VCL	29936	FALSE	FALSE
narrow_peak_26797a	chr10	75725420	75727503	5	TRUE	FALSE	160	88	7_Enh	Enhancers	ENSG00000035403.18_4	VCL	27446	FALSE	FALSE
narrow_peak_26818b	chr10	75810853	75812376	9	TRUE	FALSE	7	3	7_Enh	Enhancers	ENSG00000035403.18_4	VCL	55903	FALSE	FALSE
narrow_peak_171843	chr5	59995304	59996496	8	TRUE	TRUE	2248	851	1_TssA	Active Promoters	ENSG00000035499.13_5	DEPDC1B	0	FALSE	FALSE
narrow_peak_212753	chr8	59571196	59572647	8	TRUE	TRUE	1890	1035	1_TssA	Active Promoters	ENSG00000035681.9_7	NSMAF	0	FALSE	FALSE
narrow_peak_212754	chr8	59583857	59585315	1	TRUE	FALSE	211	206	7_Enh	Enhancers	ENSG00000035681.9_7	NSMAF	11443	FALSE	FALSE
narrow_peak_212755	chr8	59612924	59613276	1	TRUE	FALSE	159	139	14_ReprPCWk	Repr. Polycomb	ENSG00000035681.9_7	NSMAF	40510	FALSE	FALSE
narrow_peak_20870	chr1	244614404	244615671	6	TRUE	TRUE	1589	553	1_TssA	Active Promoters	ENSG00000035687.10_6	ADSS2	0	FALSE	FALSE
narrow_peak_20859	chr1	244516585	244517471	1	TRUE	FALSE	7	6	7_Enh	Enhancers	ENSG00000035687.10_6	ADSS2	97741	FALSE	FALSE
narrow_peak_20860	chr1	244524871	244526132	2	TRUE	FALSE	6	5	2_TssAFlnk	Enhancers	ENSG00000035687.10_6	ADSS2	89080	FALSE	FALSE
narrow_peak_20869	chr1	244602480	244603523	4	TRUE	FALSE	261	199	7_Enh	Enhancers	ENSG00000035687.10_6	ADSS2	11689	FALSE	FALSE
narrow_peak_20871	chr1	244624077	244625383	6	TRUE	FALSE	10	9	1_TssA	Active Promoters	ENSG00000035687.10_6	ADSS2	8864	FALSE	FALSE
narrow_peak_93889	chr17	76879287	76880787	7	TRUE	TRUE	1996	806	7_Enh	Enhancers	ENSG00000035862.12_6	TIMP2	40683	FALSE	FALSE
narrow_peak_93891	chr17	76895009	76896054	1	TRUE	FALSE	552	384	7_Enh	Enhancers	ENSG00000035862.12_6	TIMP2	25416	FALSE	FALSE
narrow_peak_93896	chr17	76929586	76930934	7	TRUE	FALSE	734	503	7_Enh	Enhancers	ENSG00000035862.12_6	TIMP2	8115	FALSE	FALSE
narrow_peak_93895c	chr17	76919570	76922420	7	TRUE	FALSE	879	495	1_TssA	Active Promoters	ENSG00000035862.12_6	TIMP2	0	FALSE	TRUE
narrow_peak_159364	chr4	39367333	39368549	6	TRUE	FALSE	777	272	1_TssA	Active Promoters	ENSG00000035928.16_6	RFC1	0	FALSE	FALSE
narrow_peak_148605b	chr3	99928635	99930478	2	TRUE	FALSE	78	50	7_Enh	Enhancers	ENSG00000036054.13_5	TBC1D23	49356	FALSE	FALSE
narrow_peak_148609	chr3	99991462	99992469	3	TRUE	FALSE	1	1	5_TxWk	Transcription	ENSG00000036054.13_5	TBC1D23	11627	FALSE	FALSE
narrow_peak_148608	chr3	99979037	99980373	12	TRUE	FALSE	290	178	1_TssA	Active Promoters	ENSG00000036054.13_5	TBC1D23	0	FALSE	FALSE
narrow_peak_124637	chr2	225449194	225450814	6	TRUE	TRUE	3397	1032	1_TssA	Active Promoters	ENSG00000036257.13_6	CUL3	0	FALSE	FALSE
narrow_peak_9108c	chr1	78147790	78149563	12	TRUE	TRUE	1329	436	1_TssA	Active Promoters	ENSG00000036549.13_7	AC118549.1	0	FALSE	FALSE
narrow_peak_9109	chr1	78152547	78153759	8	TRUE	FALSE	43	19	1_TssA	Active Promoters	ENSG00000036549.13_7	AC118549.1	3441	FALSE	FALSE
narrow_peak_42399	chr11	119244783	119245406	8	TRUE	FALSE	3	2	7_Enh	Enhancers	ENSG00000036672.16_6	USP2	7016	FALSE	FALSE
narrow_peak_180516b	chr5	172331861	172334274	7	TRUE	TRUE	1967	818	7_Enh	Enhancers	ENSG00000037241.7_6	RPL26L1	51456	FALSE	FALSE
narrow_peak_180522	chr5	172369897	172370782	4	TRUE	FALSE	939	592	7_Enh	Enhancers	ENSG00000037241.7_6	RPL26L1	14948	FALSE	FALSE
narrow_peak_180519	chr5	172358926	172359901	4	TRUE	FALSE	199	144	5_TxWk	Transcription	ENSG00000037241.7_6	RPL26L1	25829	FALSE	FALSE
narrow_peak_180521	chr5	172365999	172366719	4	TRUE	FALSE	155	86	5_TxWk	Transcription	ENSG00000037241.7_6	RPL26L1	19011	FALSE	FALSE
narrow_peak_180524c	chr5	172385359	172386949	9	TRUE	FALSE	12	4	1_TssA	Active Promoters	ENSG00000037241.7_6	RPL26L1	0	FALSE	FALSE
narrow_peak_168979b	chr5	6632661	6634383	12	TRUE	FALSE	22	18	1_TssA	Active Promoters	ENSG00000037474.15_5	NSUN2	0	FALSE	FALSE
narrow_peak_179006	chr5	153338597	153340078	3	TRUE	TRUE	300	190	7_Enh	Enhancers	ENSG00000037749.12_5	MFAP3	78386	FALSE	FALSE
narrow_peak_179005	chr5	153317912	153318533	2	TRUE	FALSE	49	33	7_Enh	Enhancers	ENSG00000037749.12_5	MFAP3	99931	FALSE	FALSE
narrow_peak_179007	chr5	153343923	153345049	8	TRUE	FALSE	170	110	1_TssA	Active Promoters	ENSG00000037749.12_5	MFAP3	73415	FALSE	FALSE
narrow_peak_179010	chr5	153417897	153418997	8	TRUE	FALSE	167	104	1_TssA	Active Promoters	ENSG00000037749.12_5	MFAP3	0	TRUE	FALSE
narrow_peak_102418b	chr19	13874954	13876857	11	TRUE	FALSE	1	1	1_TssA	Active Promoters	ENSG00000037757.14_5	MRI1	0	FALSE	FALSE
narrow_peak_49098	chr12	58165354	58166755	6	TRUE	FALSE	7	5	1_TssA	Active Promoters	ENSG00000037897.17_8	METTL1	0	FALSE	FALSE
narrow_peak_167299b	chr4	178362211	178363988	13	TRUE	TRUE	2301	516	1_TssA	Active Promoters	ENSG00000038002.9_5	AGA	0	FALSE	FALSE
narrow_peak_158796	chr4	25235277	25236582	10	TRUE	TRUE	947	395	1_TssA	Active Promoters	ENSG00000038210.14_7	PI4K2B	72993	FALSE	FALSE
narrow_peak_158790	chr4	25161202	25162870	12	TRUE	FALSE	5	5	1_TssA	Active Promoters	ENSG00000038210.14_7	PI4K2B	0	FALSE	FALSE
narrow_peak_158120	chr4	13648551	13648965	7	TRUE	FALSE	2	2	5_TxWk	Transcription	ENSG00000038219.13_5	BOD1L1	19200	FALSE	FALSE
narrow_peak_158121	chr4	13655792	13656741	8	TRUE	FALSE	210	152	2_TssAFlnk	Enhancers	ENSG00000038219.13_5	BOD1L1	26441	FALSE	FALSE
narrow_peak_158117	chr4	13628717	13629934	12	TRUE	FALSE	415	129	1_TssA	Active Promoters	ENSG00000038219.13_5	BOD1L1	0	FALSE	FALSE
narrow_peak_158118	chr4	13641714	13642625	12	TRUE	FALSE	1	1	7_Enh	Enhancers	ENSG00000038219.13_5	BOD1L1	12363	FALSE	FALSE
narrow_peak_179683c	chr5	162960381	162962068	2	TRUE	FALSE	35	34	7_Enh	Enhancers	ENSG00000038274.17_5	MAT2B	30262	FALSE	FALSE
narrow_peak_179686	chr5	162990747	162991243	2	TRUE	FALSE	61	24	7_Enh	Enhancers	ENSG00000038274.17_5	MAT2B	60628	FALSE	FALSE
narrow_peak_179677	chr5	162915918	162916786	3	TRUE	FALSE	2	2	5_TxWk	Transcription	ENSG00000038274.17_5	MAT2B	13332	FALSE	FALSE
narrow_peak_179687	chr5	162992428	162993653	8	TRUE	FALSE	1151	443	10_TssBiv	Bivalent Chromatin	ENSG00000038274.17_5	MAT2B	62309	FALSE	FALSE
narrow_peak_179680	chr5	162932183	162933299	13	TRUE	FALSE	1388	295	1_TssA	Active Promoters	ENSG00000038274.17_5	MAT2B	2064	FALSE	FALSE
narrow_peak_179678	chr5	162929835	162930602	13	TRUE	FALSE	878	259	1_TssA	Active Promoters	ENSG00000038274.17_5	MAT2B	0	FALSE	FALSE
narrow_peak_82773c	chr16	67905601	67907672	4	TRUE	TRUE	1275	946	1_TssA	Active Promoters	ENSG00000038358.15_5	EDC4	0	FALSE	FALSE
narrow_peak_82772b	chr16	67898633	67899700	7	TRUE	FALSE	4	2	4_Tx	Transcription	ENSG00000038358.15_5	EDC4	7253	FALSE	FALSE
narrow_peak_169600	chr5	14216884	14217776	3	TRUE	TRUE	100	84	7_Enh	Enhancers	ENSG00000038382.20_5	TRIO	73434	TRUE	FALSE
narrow_peak_169589	chr5	14178747	14179380	1	TRUE	FALSE	130	128	7_Enh	Enhancers	ENSG00000038382.20_5	TRIO	35297	FALSE	FALSE
narrow_peak_169607	chr5	14236765	14237694	1	TRUE	FALSE	28	23	7_Enh	Enhancers	ENSG00000038382.20_5	TRIO	93315	FALSE	FALSE
narrow_peak_169610	chr5	14242734	14243294	1	TRUE	FALSE	3	2	5_TxWk	Transcription	ENSG00000038382.20_5	TRIO	99284	FALSE	FALSE
narrow_peak_169580	chr5	14148876	14149335	3	TRUE	FALSE	6	4	7_Enh	Enhancers	ENSG00000038382.20_5	TRIO	5426	FALSE	FALSE
narrow_peak_169581c	chr5	14152975	14154706	4	TRUE	FALSE	3	3	2_TssAFlnk	Enhancers	ENSG00000038382.20_5	TRIO	9525	FALSE	FALSE
narrow_peak_169588	chr5	14173617	14174814	5	TRUE	FALSE	9	6	7_Enh	Enhancers	ENSG00000038382.20_5	TRIO	30167	FALSE	FALSE
narrow_peak_169579a	chr5	14142643	14145476	8	TRUE	FALSE	560	266	1_TssA	Active Promoters	ENSG00000038382.20_5	TRIO	0	FALSE	FALSE
narrow_peak_169575	chr5	14108125	14109039	9	TRUE	FALSE	1	1	2_TssAFlnk	Enhancers	ENSG00000038382.20_5	TRIO	34410	FALSE	FALSE
narrow_peak_173552c	chr5	82768300	82770805	8	TRUE	TRUE	1985	790	1_TssA	Active Promoters	ENSG00000038427.16_6	VCAN	864	FALSE	FALSE
narrow_peak_173553a	chr5	82789049	82790773	2	TRUE	FALSE	2	2	6_EnhG	Enhancers	ENSG00000038427.16_6	VCAN	21613	FALSE	FALSE
narrow_peak_173549b	chr5	82758610	82760709	6	TRUE	FALSE	66	25	5_TxWk	Transcription	ENSG00000038427.16_6	VCAN	6726	FALSE	FALSE
narrow_peak_173551	chr5	82766974	82767722	8	TRUE	FALSE	645	532	1_TssA	Active Promoters	ENSG00000038427.16_6	VCAN	0	FALSE	FALSE
narrow_peak_173547	chr5	82725598	82726759	8	TRUE	FALSE	59	30	7_Enh	Enhancers	ENSG00000038427.16_6	VCAN	40676	FALSE	FALSE
narrow_peak_78754	chr16	11043202	11043882	9	TRUE	TRUE	1124	226	7_Enh	Enhancers	ENSG00000038532.16_8	CLEC16A	4782	FALSE	FALSE
narrow_peak_78755	chr16	11047690	11048238	4	TRUE	FALSE	11	10	5_TxWk	Transcription	ENSG00000038532.16_8	CLEC16A	9270	FALSE	FALSE
narrow_peak_78758	chr16	11065242	11066081	4	TRUE	FALSE	2	2	7_Enh	Enhancers	ENSG00000038532.16_8	CLEC16A	26822	FALSE	FALSE
narrow_peak_78759	chr16	11073984	11074416	5	TRUE	FALSE	5	3	5_TxWk	Transcription	ENSG00000038532.16_8	CLEC16A	35564	FALSE	FALSE
narrow_peak_78760	chr16	11075641	11076105	11	TRUE	FALSE	9	3	5_TxWk	Transcription	ENSG00000038532.16_8	CLEC16A	37221	FALSE	FALSE
narrow_peak_78756	chr16	11057617	11058522	11	TRUE	FALSE	2	1	5_TxWk	Transcription	ENSG00000038532.16_8	CLEC16A	19197	FALSE	FALSE
narrow_peak_78752	chr16	11038149	11038823	12	TRUE	FALSE	86	43	14_ReprPCWk	Repr. Polycomb	ENSG00000038532.16_8	CLEC16A	0	FALSE	TRUE
narrow_peak_82906	chr16	68812335	68813424	5	TRUE	TRUE	1895	584	7_Enh	Enhancers	ENSG00000039068.19_7	CDH1	41141	FALSE	FALSE
narrow_peak_82904b	chr16	68796568	68798402	9	TRUE	TRUE	502	168	2_TssAFlnk	Enhancers	ENSG00000039068.19_7	CDH1	25374	FALSE	FALSE
narrow_peak_82892	chr16	68741030	68741887	4	TRUE	FALSE	860	601	5_TxWk	Transcription	ENSG00000039068.19_7	CDH1	29306	FALSE	FALSE
narrow_peak_82891	chr16	68738091	68738719	4	TRUE	FALSE	387	226	5_TxWk	Transcription	ENSG00000039068.19_7	CDH1	32474	FALSE	FALSE
narrow_peak_82900	chr16	68783371	68783727	4	TRUE	FALSE	3	2	5_TxWk	Transcription	ENSG00000039068.19_7	CDH1	12177	FALSE	FALSE
narrow_peak_82898	chr16	68776453	68777127	9	TRUE	FALSE	78	28	7_Enh	Enhancers	ENSG00000039068.19_7	CDH1	5259	FALSE	FALSE
narrow_peak_82899	chr16	68778155	68779163	9	TRUE	FALSE	24	22	2_TssAFlnk	Enhancers	ENSG00000039068.19_7	CDH1	6961	FALSE	FALSE
narrow_peak_82896	chr16	68765970	68766841	9	TRUE	FALSE	1	1	7_Enh	Enhancers	ENSG00000039068.19_7	CDH1	4352	FALSE	FALSE
narrow_peak_171497	chr5	54602869	54604442	12	TRUE	FALSE	177	107	1_TssA	Active Promoters	ENSG00000039123.16_6	MTREX	0	FALSE	FALSE
narrow_peak_173297	chr5	79703246	79704513	8	TRUE	FALSE	21	14	1_TssA	Active Promoters	ENSG00000039319.17_6	ZFYVE16	0	FALSE	FALSE
narrow_peak_82721a	chr16	67570471	67573384	4	TRUE	TRUE	2486	1311	10_TssBiv	Bivalent Chromatin	ENSG00000039523.20_8	RIPOR1	18151	FALSE	FALSE
narrow_peak_82720c	chr16	67562023	67564681	4	TRUE	FALSE	270	173	10_TssBiv	Bivalent Chromatin	ENSG00000039523.20_8	RIPOR1	9703	FALSE	FALSE
narrow_peak_82719	chr16	67554847	67555871	5	TRUE	FALSE	2	2	10_TssBiv	Bivalent Chromatin	ENSG00000039523.20_8	RIPOR1	2527	FALSE	FALSE
narrow_peak_170637a	chr5	34717556	34719452	5	TRUE	TRUE	680	349	7_Enh	Enhancers	ENSG00000039560.14_7	RAI14	61124	FALSE	FALSE
narrow_peak_170631	chr5	34685718	34686403	1	TRUE	FALSE	114	57	2_TssAFlnk	Enhancers	ENSG00000039560.14_7	RAI14	29286	FALSE	FALSE
narrow_peak_170621	chr5	34609971	34610813	3	TRUE	FALSE	21	20	7_Enh	Enhancers	ENSG00000039560.14_7	RAI14	45618	FALSE	FALSE
narrow_peak_170641	chr5	34736742	34737359	7	TRUE	FALSE	2	2	7_Enh	Enhancers	ENSG00000039560.14_7	RAI14	80310	FALSE	FALSE
narrow_peak_170624c	chr5	34655248	34657965	8	TRUE	FALSE	111	64	1_TssA	Active Promoters	ENSG00000039560.14_7	RAI14	0	FALSE	FALSE
narrow_peak_170634d	chr5	34698469	34700615	9	TRUE	FALSE	13	6	7_Enh	Enhancers	ENSG00000039560.14_7	RAI14	42037	FALSE	FALSE
narrow_peak_170635	chr5	34703868	34704503	9	TRUE	FALSE	2	2	2_TssAFlnk	Enhancers	ENSG00000039560.14_7	RAI14	47436	FALSE	FALSE
narrow_peak_170628b	chr5	34672655	34674137	9	TRUE	FALSE	1	1	7_Enh	Enhancers	ENSG00000039560.14_7	RAI14	16223	FALSE	FALSE
narrow_peak_106245b	chr19	50379291	50381793	6	TRUE	TRUE	1398	593	1_TssA	Active Promoters	ENSG00000039650.12_7	PNKP	0	FALSE	TRUE
narrow_peak_102255	chr19	12862308	12863283	5	TRUE	FALSE	12	4	10_TssBiv	Bivalent Chromatin	ENSG00000039987.7_6	BEST2	0	FALSE	FALSE
narrow_peak_102258	chr19	12876662	12877450	5	TRUE	FALSE	2	2	1_TssA	Active Promoters	ENSG00000039987.7_6	BEST2	14147	FALSE	FALSE
narrow_peak_102259	chr19	12880300	12881047	6	TRUE	FALSE	29	26	1_TssA	Active Promoters	ENSG00000039987.7_6	BEST2	17785	FALSE	FALSE
narrow_peak_102256	chr19	12868270	12869164	7	TRUE	FALSE	332	135	1_TssA	Active Promoters	ENSG00000039987.7_6	BEST2	5755	FALSE	FALSE
narrow_peak_83229	chr16	71740959	71742577	9	TRUE	TRUE	530	241	7_Enh	Enhancers	ENSG00000040199.18_8	PHLPP2	16028	FALSE	FALSE
narrow_peak_83231a	chr16	71756761	71758264	11	TRUE	FALSE	3	2	1_TssA	Active Promoters	ENSG00000040199.18_8	PHLPP2	341	FALSE	FALSE
narrow_peak_180038	chr5	169010390	169011188	12	TRUE	FALSE	105	73	1_TssA	Active Promoters	ENSG00000040275.17_8	SPDL1	0	FALSE	FALSE
narrow_peak_213852b	chr8	74657996	74659820	10	TRUE	TRUE	1327	439	1_TssA	Active Promoters	ENSG00000040341.18_9	STAU2	124	FALSE	FALSE
narrow_peak_2728	chr1	19664371	19665542	4	TRUE	TRUE	3357	1689	7_Enh	Enhancers	ENSG00000040487.13_6	SLC66A1	25552	FALSE	FALSE
narrow_peak_2730	chr1	19667825	19668492	4	TRUE	TRUE	2827	1415	5_TxWk	Transcription	ENSG00000040487.13_6	SLC66A1	29006	FALSE	FALSE
narrow_peak_2732	chr1	19679606	19680834	7	TRUE	TRUE	2206	952	7_Enh	Enhancers	ENSG00000040487.13_6	SLC66A1	40787	FALSE	FALSE
narrow_peak_2731	chr1	19670886	19671589	4	TRUE	FALSE	918	520	4_Tx	Transcription	ENSG00000040487.13_6	SLC66A1	32067	FALSE	FALSE
narrow_peak_2725	chr1	19643876	19644482	4	TRUE	FALSE	492	420	5_TxWk	Transcription	ENSG00000040487.13_6	SLC66A1	5057	FALSE	FALSE
narrow_peak_2739	chr1	19700780	19701455	4	TRUE	FALSE	686	419	5_TxWk	Transcription	ENSG00000040487.13_6	SLC66A1	61961	FALSE	FALSE
narrow_peak_86012	chr17	3550633	3551598	4	TRUE	FALSE	514	282	5_TxWk	Transcription	ENSG00000040531.16_6	CTNS	10881	FALSE	FALSE
narrow_peak_136136a	chr22	20233346	20234812	7	TRUE	TRUE	1152	841	7_Enh	Enhancers	ENSG00000040608.14_7	RTN4R	35958	FALSE	FALSE
narrow_peak_136133	chr22	20225819	20227088	5	TRUE	FALSE	23	20	7_Enh	Enhancers	ENSG00000040608.14_7	RTN4R	43682	FALSE	FALSE
narrow_peak_136134	chr22	20227417	20228420	5	TRUE	FALSE	3	3	5_TxWk	Transcription	ENSG00000040608.14_7	RTN4R	42350	FALSE	FALSE
narrow_peak_136146a	chr22	20285814	20287644	7	TRUE	FALSE	14	8	10_TssBiv	Bivalent Chromatin	ENSG00000040608.14_7	RTN4R	15043	FALSE	TRUE
narrow_peak_136140b	chr22	20254729	20256568	11	TRUE	FALSE	12	7	1_TssA	Active Promoters	ENSG00000040608.14_7	RTN4R	14202	FALSE	FALSE
narrow_peak_86480	chr17	7142348	7143285	6	TRUE	TRUE	584	395	1_TssA	Active Promoters	ENSG00000040633.13_6	PHF23	0	FALSE	TRUE
narrow_peak_86479	chr17	7141008	7141886	9	TRUE	FALSE	13	5	1_TssA	Active Promoters	ENSG00000040633.13_6	PHF23	1156	FALSE	TRUE
narrow_peak_115262	chr2	99079634	99080673	1	TRUE	FALSE	535	239	7_Enh	Enhancers	ENSG00000040933.16_4	INPP4A	18318	FALSE	FALSE
narrow_peak_115257	chr2	99052839	99053659	1	TRUE	FALSE	236	199	7_Enh	Enhancers	ENSG00000040933.16_4	INPP4A	7656	FALSE	FALSE
narrow_peak_115260	chr2	99070293	99071304	1	TRUE	FALSE	303	172	7_Enh	Enhancers	ENSG00000040933.16_4	INPP4A	8977	FALSE	FALSE
narrow_peak_115244d	chr2	98962667	98965362	1	TRUE	FALSE	15	15	12_EnhBiv	Bivalent Chromatin	ENSG00000040933.16_4	INPP4A	95953	FALSE	FALSE
narrow_peak_115258	chr2	99060809	99062449	10	TRUE	FALSE	14	5	1_TssA	Active Promoters	ENSG00000040933.16_4	INPP4A	0	FALSE	FALSE
narrow_peak_75016	chr15	78832298	78833648	6	TRUE	FALSE	34	23	1_TssA	Active Promoters	ENSG00000041357.16_5	PSMA4	0	FALSE	FALSE
narrow_peak_155916	chr3	194392306	194393782	12	TRUE	FALSE	26	13	1_TssA	Active Promoters	ENSG00000041802.11_6	LSG1	0	FALSE	FALSE
narrow_peak_145366	chr3	51989359	51990982	11	TRUE	FALSE	15	5	10_TssBiv	Bivalent Chromatin	ENSG00000041880.14_5	PARP3	12999	FALSE	FALSE
narrow_peak_226207	chr9	117880258	117881447	1	TRUE	TRUE	1161	1068	10_TssBiv	Bivalent Chromatin	ENSG00000041982.16_6	TNC	0	FALSE	FALSE
narrow_peak_226211a	chr9	117932653	117933532	3	TRUE	FALSE	25	14	7_Enh	Enhancers	ENSG00000041982.16_6	TNC	52115	FALSE	FALSE
narrow_peak_226215	chr9	117944494	117945043	5	TRUE	FALSE	2	1	7_Enh	Enhancers	ENSG00000041982.16_6	TNC	63956	FALSE	FALSE
narrow_peak_842	chr1	6706300	6707441	4	TRUE	FALSE	752	359	7_Enh	Enhancers	ENSG00000041988.15_6	THAP3	21375	FALSE	FALSE
narrow_peak_841	chr1	6694336	6695341	4	TRUE	FALSE	453	297	4_Tx	Transcription	ENSG00000041988.15_6	THAP3	9411	FALSE	FALSE
narrow_peak_839	chr1	6684604	6685962	4	TRUE	FALSE	28	22	1_TssA	Active Promoters	ENSG00000041988.15_6	THAP3	0	FALSE	FALSE
narrow_peak_131419b	chr20	49254696	49255366	1	TRUE	FALSE	329	324	7_Enh	Enhancers	ENSG00000042062.13_9	RIPOR3	52714	FALSE	FALSE
narrow_peak_131432	chr20	49321075	49321714	3	TRUE	FALSE	28	25	7_Enh	Enhancers	ENSG00000042062.13_9	RIPOR3	12994	FALSE	FALSE
narrow_peak_131421c	chr20	49258137	49259346	5	TRUE	FALSE	298	115	2_TssAFlnk	Enhancers	ENSG00000042062.13_9	RIPOR3	48734	FALSE	FALSE
narrow_peak_131416	chr20	49242058	49243120	7	TRUE	FALSE	494	284	5_TxWk	Transcription	ENSG00000042062.13_9	RIPOR3	64960	FALSE	FALSE
narrow_peak_67236a	chr14	90420648	90423002	3	TRUE	FALSE	3	1	1_TssA	Active Promoters	ENSG00000042088.14_8	TDP1	0	FALSE	FALSE
narrow_peak_26245	chr10	71866734	71867635	3	TRUE	FALSE	3	2	5_TxWk	Transcription	ENSG00000042286.15_5	AIFM2	25056	FALSE	FALSE
narrow_peak_26251	chr10	71891566	71893104	5	TRUE	FALSE	1	1	10_TssBiv	Bivalent Chromatin	ENSG00000042286.15_5	AIFM2	0	FALSE	FALSE
narrow_peak_67038	chr14	88830954	88831787	2	TRUE	TRUE	232	213	7_Enh	Enhancers	ENSG00000042317.17_9	SPATA7	19479	FALSE	FALSE
narrow_peak_67035d	chr14	88788457	88790745	8	TRUE	FALSE	907	505	10_TssBiv	Bivalent Chromatin	ENSG00000042317.17_9	SPATA7	60521	FALSE	FALSE
narrow_peak_67036	chr14	88792634	88793401	8	TRUE	FALSE	22	21	10_TssBiv	Bivalent Chromatin	ENSG00000042317.17_9	SPATA7	57865	FALSE	FALSE
narrow_peak_67041	chr14	88851654	88852656	13	TRUE	FALSE	920	196	1_TssA	Active Promoters	ENSG00000042317.17_9	SPATA7	387	FALSE	FALSE
narrow_peak_114359	chr2	85581088	85582540	9	TRUE	FALSE	54	26	1_TssA	Active Promoters	ENSG00000042445.14_7	RETSAT	0	FALSE	FALSE
narrow_peak_114375a	chr2	85657455	85659149	1	TRUE	TRUE	553	484	1_TssA	Active Promoters	ENSG00000042493.16_5	CAPG	11898	FALSE	FALSE
narrow_peak_114380b	chr2	85685417	85686569	2	TRUE	FALSE	73	49	7_Enh	Enhancers	ENSG00000042493.16_5	CAPG	39860	FALSE	FALSE
narrow_peak_114374	chr2	85647640	85648491	6	TRUE	FALSE	24	13	7_Enh	Enhancers	ENSG00000042493.16_5	CAPG	2083	FALSE	FALSE
narrow_peak_114372b	chr2	85639968	85641426	8	TRUE	FALSE	2	2	1_TssA	Active Promoters	ENSG00000042493.16_5	CAPG	4130	FALSE	FALSE
narrow_peak_114373	chr2	85645249	85646621	12	TRUE	FALSE	17	8	1_TssA	Active Promoters	ENSG00000042493.16_5	CAPG	0	FALSE	FALSE
narrow_peak_105730b	chr19	47352570	47354525	9	TRUE	TRUE	1419	408	1_TssA	Active Promoters	ENSG00000042753.12_4	AP2S1	0	FALSE	TRUE
narrow_peak_105729a	chr19	47343654	47345148	4	TRUE	FALSE	6	4	5_TxWk	Transcription	ENSG00000042753.12_4	AP2S1	8956	FALSE	FALSE
narrow_peak_210346	chr8	24052084	24052510	10	TRUE	FALSE	4	2	7_Enh	Enhancers	ENSG00000042980.13_4	ADAM28	99070	FALSE	FALSE
narrow_peak_154729	chr3	182677437	182677923	1	TRUE	FALSE	47	45	6_EnhG	Enhancers	ENSG00000043093.15_9	DCUN1D1	25819	FALSE	FALSE
narrow_peak_154722	chr3	182637984	182638845	4	TRUE	FALSE	7	6	7_Enh	Enhancers	ENSG00000043093.15_9	DCUN1D1	64897	FALSE	FALSE
narrow_peak_154726	chr3	182663142	182664098	9	TRUE	FALSE	2	2	7_Enh	Enhancers	ENSG00000043093.15_9	DCUN1D1	39644	FALSE	FALSE
narrow_peak_154735	chr3	182697556	182699026	12	TRUE	FALSE	64	42	1_TssA	Active Promoters	ENSG00000043093.15_9	DCUN1D1	4716	FALSE	FALSE
narrow_peak_176867a	chr5	133841636	133842741	5	TRUE	TRUE	156	119	7_Enh	Enhancers	ENSG00000043143.20_4	JADE2	17260	FALSE	FALSE
narrow_peak_176875	chr5	133875143	133876067	1	TRUE	FALSE	483	214	1_TssA	Active Promoters	ENSG00000043143.20_4	JADE2	15141	FALSE	FALSE
narrow_peak_176868b	chr5	133846854	133848558	5	TRUE	FALSE	131	101	7_Enh	Enhancers	ENSG00000043143.20_4	JADE2	11443	FALSE	FALSE
narrow_peak_176866	chr5	133838903	133839510	5	TRUE	FALSE	96	80	7_Enh	Enhancers	ENSG00000043143.20_4	JADE2	20491	FALSE	FALSE
narrow_peak_176876	chr5	133877365	133877838	7	TRUE	FALSE	11	6	7_Enh	Enhancers	ENSG00000043143.20_4	JADE2	17363	FALSE	FALSE
narrow_peak_176872b	chr5	133861465	133863960	8	TRUE	FALSE	71	61	1_TssA	Active Promoters	ENSG00000043143.20_4	JADE2	1463	FALSE	TRUE
narrow_peak_176870	chr5	133859844	133860723	8	TRUE	FALSE	38	19	1_TssA	Active Promoters	ENSG00000043143.20_4	JADE2	0	FALSE	FALSE
narrow_peak_60697	chr13	100649181	100650495	10	TRUE	TRUE	763	396	10_TssBiv	Bivalent Chromatin	ENSG00000043355.12_5	ZIC2	15144	FALSE	FALSE
narrow_peak_60694	chr13	100639791	100640304	7	TRUE	FALSE	17	12	11_BivFlnk	Bivalent Chromatin	ENSG00000043355.12_5	ZIC2	5754	FALSE	FALSE
narrow_peak_60695b	chr13	100640738	100642369	7	TRUE	FALSE	3	3	11_BivFlnk	Bivalent Chromatin	ENSG00000043355.12_5	ZIC2	6701	FALSE	FALSE
narrow_peak_60696b	chr13	100642630	100644378	7	TRUE	FALSE	1	1	11_BivFlnk	Bivalent Chromatin	ENSG00000043355.12_5	ZIC2	8593	FALSE	FALSE
narrow_peak_60692e	chr13	100630735	100634700	10	TRUE	FALSE	171	110	1_TssA	Active Promoters	ENSG00000043355.12_5	ZIC2	0	FALSE	TRUE
narrow_peak_5599	chr1	40343480	40344093	9	TRUE	FALSE	87	37	2_TssAFlnk	Enhancers	ENSG00000043514.17_7	TRIT1	5091	FALSE	FALSE
narrow_peak_5600	chr1	40348524	40349629	12	TRUE	FALSE	338	118	1_TssA	Active Promoters	ENSG00000043514.17_7	TRIT1	0	FALSE	FALSE
narrow_peak_186031	chr6	43020531	43021900	4	TRUE	FALSE	119	102	1_TssA	Active Promoters	ENSG00000044090.10_4	CUL7	0	FALSE	FALSE
narrow_peak_177323b	chr5	138044247	138045714	2	TRUE	FALSE	2	2	7_Enh	Enhancers	ENSG00000044115.21_8	CTNNA1	97592	FALSE	FALSE
narrow_peak_177307b	chr5	137945323	137947478	3	TRUE	FALSE	7	3	2_TssAFlnk	Enhancers	ENSG00000044115.21_8	CTNNA1	0	FALSE	FALSE
narrow_peak_177310	chr5	137977231	137978050	5	TRUE	FALSE	2	2	7_Enh	Enhancers	ENSG00000044115.21_8	CTNNA1	30576	FALSE	FALSE
narrow_peak_177312b	chr5	137984436	137985741	7	TRUE	FALSE	4	3	2_TssAFlnk	Enhancers	ENSG00000044115.21_8	CTNNA1	37781	FALSE	FALSE
narrow_peak_220259	chr9	17121303	17122098	2	TRUE	FALSE	12	9	7_Enh	Enhancers	ENSG00000044459.15_5	CNTLN	12880	FALSE	FALSE
narrow_peak_220261	chr9	17134514	17135873	6	TRUE	FALSE	1225	285	1_TssA	Active Promoters	ENSG00000044459.15_5	CNTLN	0	FALSE	FALSE
narrow_peak_220257	chr9	17082321	17082867	10	TRUE	FALSE	14	5	7_Enh	Enhancers	ENSG00000044459.15_5	CNTLN	52111	FALSE	FALSE
narrow_peak_220270	chr9	17204468	17205467	12	TRUE	FALSE	4	2	7_Enh	Enhancers	ENSG00000044459.15_5	CNTLN	69489	FALSE	FALSE
narrow_peak_227316	chr9	127997166	127997852	9	TRUE	FALSE	173	62	4_Tx	Transcription	ENSG00000044574.8_5	HSPA5	5771	FALSE	FALSE
narrow_peak_227317	chr9	128002983	128004418	12	TRUE	FALSE	109	40	1_TssA	Active Promoters	ENSG00000044574.8_5	HSPA5	0	FALSE	TRUE
narrow_peak_96809	chr18	29077308	29078699	8	TRUE	TRUE	3029	1266	1_TssA	Active Promoters	ENSG00000046604.13_4	DSG2	0	FALSE	FALSE
narrow_peak_96814	chr18	29129040	29129833	4	TRUE	FALSE	88	54	7_Enh	Enhancers	ENSG00000046604.13_4	DSG2	50901	FALSE	FALSE
narrow_peak_96812	chr18	29093288	29093921	5	TRUE	FALSE	115	79	7_Enh	Enhancers	ENSG00000046604.13_4	DSG2	15149	FALSE	FALSE
narrow_peak_213360	chr8	68867464	68867887	1	TRUE	FALSE	367	310	2_TssAFlnk	Enhancers	ENSG00000046889.19_5	PREX2	3184	FALSE	FALSE
narrow_peak_213376	chr8	68944430	68945377	2	TRUE	FALSE	1	1	7_Enh	Enhancers	ENSG00000046889.19_5	PREX2	80150	FALSE	FALSE
narrow_peak_213363	chr8	68876046	68876583	3	TRUE	FALSE	29	21	7_Enh	Enhancers	ENSG00000046889.19_5	PREX2	11766	FALSE	FALSE
narrow_peak_213359	chr8	68863815	68865395	8	TRUE	FALSE	1447	557	1_TssA	Active Promoters	ENSG00000046889.19_5	PREX2	0	FALSE	FALSE
narrow_peak_213375	chr8	68934308	68934710	10	TRUE	FALSE	12	3	7_Enh	Enhancers	ENSG00000046889.19_5	PREX2	70028	FALSE	FALSE
narrow_peak_21438	chr10	1155849	1156863	4	TRUE	FALSE	420	279	7_Enh	Enhancers	ENSG00000047056.16_6	WDR37	60372	FALSE	FALSE
narrow_peak_21434	chr10	1116878	1117241	4	TRUE	FALSE	34	32	5_TxWk	Transcription	ENSG00000047056.16_6	WDR37	21401	FALSE	FALSE
narrow_peak_21432	chr10	1101829	1103444	11	TRUE	FALSE	7	5	1_TssA	Active Promoters	ENSG00000047056.16_6	WDR37	6352	FALSE	FALSE
narrow_peak_175308	chr5	112849002	112850317	12	TRUE	TRUE	1604	430	1_TssA	Active Promoters	ENSG00000047188.16_4	YTHDC2	0	FALSE	FALSE
narrow_peak_175310	chr5	112941776	112942841	12	TRUE	FALSE	24	13	7_Enh	Enhancers	ENSG00000047188.16_4	YTHDC2	92386	FALSE	FALSE
narrow_peak_212382	chr8	54678532	54679701	1	TRUE	TRUE	1219	759	7_Enh	Enhancers	ENSG00000047249.18_8	ATP6V1H	76418	FALSE	FALSE
narrow_peak_212390a	chr8	54784260	54785246	3	TRUE	TRUE	282	223	13_ReprPC	Repr. Polycomb	ENSG00000047249.18_8	ATP6V1H	28140	FALSE	FALSE
narrow_peak_212388	chr8	54755144	54756220	12	TRUE	TRUE	2749	674	1_TssA	Active Promoters	ENSG00000047249.18_8	ATP6V1H	0	FALSE	FALSE
narrow_peak_212392c	chr8	54791307	54794978	8	TRUE	FALSE	79	53	10_TssBiv	Bivalent Chromatin	ENSG00000047249.18_8	ATP6V1H	35187	FALSE	FALSE
narrow_peak_212383	chr8	54687991	54689131	10	TRUE	FALSE	7	3	5_TxWk	Transcription	ENSG00000047249.18_8	ATP6V1H	66988	FALSE	FALSE
narrow_peak_160432	chr4	57903912	57904801	6	TRUE	FALSE	2	2	7_Enh	Enhancers	ENSG00000047315.17_5	POLR2B	60025	FALSE	FALSE
narrow_peak_160431a	chr4	57842632	57845960	12	TRUE	FALSE	8	4	1_TssA	Active Promoters	ENSG00000047315.17_5	POLR2B	0	FALSE	FALSE
narrow_peak_71952	chr15	53036853	53038583	9	TRUE	TRUE	358	154	7_Enh	Enhancers	ENSG00000047346.12_7	FAM214A	34837	FALSE	FALSE
narrow_peak_71944	chr15	52970402	52972109	8	TRUE	FALSE	84	54	1_TssA	Active Promoters	ENSG00000047346.12_7	FAM214A	29906	FALSE	FALSE
narrow_peak_71947	chr15	53001211	53002571	9	TRUE	FALSE	1	1	1_TssA	Active Promoters	ENSG00000047346.12_7	FAM214A	0	FALSE	FALSE
narrow_peak_15978	chr1	186343657	186345283	13	TRUE	TRUE	3541	630	1_TssA	Active Promoters	ENSG00000047410.14_5	TPR	0	FALSE	FALSE
narrow_peak_152467	chr3	148916204	148916895	2	TRUE	TRUE	544	418	2_TssAFlnk	Enhancers	ENSG00000047457.14_6	CP	22722	FALSE	FALSE
narrow_peak_152466a	chr3	148914404	148915761	2	TRUE	TRUE	543	233	7_Enh	Enhancers	ENSG00000047457.14_6	CP	23856	FALSE	FALSE
narrow_peak_152476	chr3	148956852	148957756	2	TRUE	FALSE	35	25	7_Enh	Enhancers	ENSG00000047457.14_6	CP	17234	FALSE	FALSE
narrow_peak_152482	chr3	148991001	148991430	2	TRUE	FALSE	3	2	5_TxWk	Transcription	ENSG00000047457.14_6	CP	51383	FALSE	FALSE
narrow_peak_80444	chr16	27650984	27651853	7	TRUE	FALSE	3	2	7_Enh	Enhancers	ENSG00000047578.13_8	KIAA0556	89531	FALSE	FALSE
narrow_peak_80437b	chr16	27610653	27612105	9	TRUE	FALSE	290	64	7_Enh	Enhancers	ENSG00000047578.13_8	KIAA0556	49200	FALSE	FALSE
narrow_peak_183486a	chr6	15745083	15746218	1	TRUE	TRUE	876	865	7_Enh	Enhancers	ENSG00000047579.20_5	DTNBP1	81792	FALSE	FALSE
narrow_peak_183467	chr6	15573710	15574190	1	TRUE	FALSE	450	343	5_TxWk	Transcription	ENSG00000047579.20_5	DTNBP1	89100	FALSE	FALSE
narrow_peak_183478a	chr6	15674752	15676153	4	TRUE	FALSE	522	255	7_Enh	Enhancers	ENSG00000047579.20_5	DTNBP1	11461	FALSE	FALSE
narrow_peak_183476a	chr6	15662206	15663496	4	TRUE	FALSE	53	45	1_TssA	Active Promoters	ENSG00000047579.20_5	DTNBP1	0	FALSE	FALSE
narrow_peak_183473	chr6	15621696	15622291	4	TRUE	FALSE	9	9	7_Enh	Enhancers	ENSG00000047579.20_5	DTNBP1	40999	FALSE	FALSE
narrow_peak_183466	chr6	15569378	15570136	4	TRUE	FALSE	3	2	7_Enh	Enhancers	ENSG00000047579.20_5	DTNBP1	93154	FALSE	FALSE
narrow_peak_45123b	chr12	6097258	6098327	1	TRUE	FALSE	27	25	7_Enh	Enhancers	ENSG00000047617.15_7	ANO2	41858	FALSE	FALSE
narrow_peak_45112b	chr12	5982020	5983561	7	TRUE	FALSE	2	2	7_Enh	Enhancers	ENSG00000047617.15_7	ANO2	71838	FALSE	FALSE
narrow_peak_45122a	chr12	6073890	6075481	9	TRUE	FALSE	186	39	7_Enh	Enhancers	ENSG00000047617.15_7	ANO2	18490	FALSE	FALSE
narrow_peak_45111	chr12	5965375	5966505	9	TRUE	FALSE	55	23	2_TssAFlnk	Enhancers	ENSG00000047617.15_7	ANO2	88894	FALSE	FALSE
narrow_peak_45120b	chr12	6053622	6055186	11	TRUE	FALSE	2	1	10_TssBiv	Bivalent Chromatin	ENSG00000047617.15_7	ANO2	213	FALSE	FALSE
narrow_peak_44967	chr12	4559318	4560563	1	TRUE	TRUE	604	555	2_TssAFlnk	Enhancers	ENSG00000047621.12_6	C12orf4	87112	FALSE	FALSE
narrow_peak_44966b	chr12	4549595	4551541	9	TRUE	FALSE	28	11	2_TssAFlnk	Enhancers	ENSG00000047621.12_6	C12orf4	96134	FALSE	FALSE
narrow_peak_144871b	chr3	48081362	48082292	4	TRUE	FALSE	306	208	5_TxWk	Transcription	ENSG00000047849.21_9	MAP4	48471	FALSE	FALSE
narrow_peak_144885	chr3	48166404	48167644	4	TRUE	FALSE	1	1	7_Enh	Enhancers	ENSG00000047849.21_9	MAP4	35640	FALSE	FALSE
narrow_peak_144877b	chr3	48128978	48131055	8	TRUE	FALSE	40	16	1_TssA	Active Promoters	ENSG00000047849.21_9	MAP4	0	FALSE	FALSE
narrow_peak_144879	chr3	48148419	48149250	9	TRUE	FALSE	154	47	7_Enh	Enhancers	ENSG00000047849.21_9	MAP4	17655	FALSE	FALSE
narrow_peak_190437	chr6	117936818	117937645	2	TRUE	TRUE	471	319	5_TxWk	Transcription	ENSG00000047932.14_7	GOPC	13111	TRUE	FALSE
narrow_peak_190435	chr6	117922962	117924274	6	TRUE	TRUE	1604	408	1_TssA	Active Promoters	ENSG00000047932.14_7	GOPC	0	FALSE	FALSE
narrow_peak_190438	chr6	117938530	117938945	1	TRUE	FALSE	4	3	5_TxWk	Transcription	ENSG00000047932.14_7	GOPC	14823	FALSE	FALSE
narrow_peak_41701	chr11	113745567	113746840	6	TRUE	TRUE	1135	757	1_TssA	Active Promoters	ENSG00000048028.11_6	USP28	0	FALSE	FALSE
narrow_peak_41695	chr11	113720115	113721511	9	TRUE	TRUE	212	152	6_EnhG	Enhancers	ENSG00000048028.11_6	USP28	24782	FALSE	FALSE
narrow_peak_41699	chr11	113732925	113733620	3	TRUE	FALSE	8	6	7_Enh	Enhancers	ENSG00000048028.11_6	USP28	12673	FALSE	FALSE
narrow_peak_41704b	chr11	113766086	113767709	9	TRUE	FALSE	2	1	7_Enh	Enhancers	ENSG00000048028.11_6	USP28	19792	FALSE	FALSE
narrow_peak_196630a	chr7	18125659	18127623	8	TRUE	TRUE	2450	818	10_TssBiv	Bivalent Chromatin	ENSG00000048052.21_7	HDAC9	0	TRUE	FALSE
narrow_peak_180968	chr5	176114542	176115596	11	TRUE	TRUE	42	36	7_Enh	Enhancers	ENSG00000048140.18_7	TSPAN17	40155	FALSE	FALSE
narrow_peak_180965	chr5	176098700	176100052	1	TRUE	FALSE	89	76	7_Enh	Enhancers	ENSG00000048140.18_7	TSPAN17	24313	FALSE	FALSE
narrow_peak_180971	chr5	176127193	176127857	3	TRUE	FALSE	1	1	7_Enh	Enhancers	ENSG00000048140.18_7	TSPAN17	52806	FALSE	FALSE
narrow_peak_180962	chr5	176084885	176085608	5	TRUE	FALSE	1	1	5_TxWk	Transcription	ENSG00000048140.18_7	TSPAN17	10498	FALSE	FALSE
narrow_peak_180961	chr5	176073770	176075371	6	TRUE	FALSE	194	161	1_TssA	Active Promoters	ENSG00000048140.18_7	TSPAN17	0	FALSE	FALSE
narrow_peak_180963	chr5	176087683	176088447	6	TRUE	FALSE	4	2	5_TxWk	Transcription	ENSG00000048140.18_7	TSPAN17	13296	FALSE	FALSE
narrow_peak_180970b	chr5	176124039	176125732	7	TRUE	FALSE	405	205	7_Enh	Enhancers	ENSG00000048140.18_7	TSPAN17	49652	FALSE	FALSE
narrow_peak_180967	chr5	176106563	176107712	8	TRUE	FALSE	10	6	14_ReprPCWk	Repr. Polycomb	ENSG00000048140.18_7	TSPAN17	32176	FALSE	FALSE
narrow_peak_158206b	chr4	15545205	15546303	1	TRUE	FALSE	27	23	7_Enh	Enhancers	ENSG00000048342.16_9	CC2D2A	73717	FALSE	FALSE
narrow_peak_158200	chr4	15471122	15471970	11	TRUE	FALSE	4	2	2_TssAFlnk	Enhancers	ENSG00000048342.16_9	CC2D2A	0	FALSE	FALSE
narrow_peak_158202	chr4	15480471	15481580	12	TRUE	FALSE	14	8	1_TssA	Active Promoters	ENSG00000048342.16_9	CC2D2A	8983	FALSE	FALSE
narrow_peak_215663	chr8	103250660	103252117	6	TRUE	TRUE	1949	472	1_TssA	Active Promoters	ENSG00000048392.12_4	RRM2B	0	FALSE	FALSE
narrow_peak_215657a	chr8	103209103	103210610	10	TRUE	FALSE	2	1	7_Enh	Enhancers	ENSG00000048392.12_4	RRM2B	40580	FALSE	FALSE
narrow_peak_204974	chr7	126987495	126988279	8	TRUE	FALSE	570	403	10_TssBiv	Bivalent Chromatin	ENSG00000048405.10_8	ZNF800	83700	FALSE	FALSE
narrow_peak_204979	chr7	127031624	127034000	8	TRUE	FALSE	406	311	10_TssBiv	Bivalent Chromatin	ENSG00000048405.10_8	ZNF800	37979	FALSE	FALSE
narrow_peak_78925	chr16	12069884	12071536	11	TRUE	FALSE	9	4	1_TssA	Active Promoters	ENSG00000048471.14_5	SNX29	0	FALSE	FALSE
narrow_peak_46144	chr12	16713205	16713477	2	TRUE	FALSE	2	1	7_Enh	Enhancers	ENSG00000048540.15_9	LMO3	50052	FALSE	FALSE
narrow_peak_46143	chr12	16708600	16708979	3	TRUE	FALSE	46	15	7_Enh	Enhancers	ENSG00000048540.15_9	LMO3	54550	FALSE	FALSE
narrow_peak_46149	chr12	16758800	16760242	8	TRUE	FALSE	779	308	10_TssBiv	Bivalent Chromatin	ENSG00000048540.15_9	LMO3	3287	FALSE	FALSE
narrow_peak_185943a	chr6	42283380	42284808	5	TRUE	TRUE	402	129	7_Enh	Enhancers	ENSG00000048544.6_5	MRPS10	97779	FALSE	FALSE
narrow_peak_185930	chr6	42225070	42226050	9	TRUE	TRUE	2214	564	2_TssAFlnk	Enhancers	ENSG00000048544.6_5	MRPS10	39469	FALSE	FALSE
narrow_peak_185929	chr6	42209446	42210531	9	TRUE	TRUE	757	353	7_Enh	Enhancers	ENSG00000048544.6_5	MRPS10	23845	FALSE	FALSE
narrow_peak_185942	chr6	42277405	42278134	4	TRUE	FALSE	2	2	5_TxWk	Transcription	ENSG00000048544.6_5	MRPS10	91804	FALSE	FALSE
narrow_peak_185931	chr6	42228256	42229128	7	TRUE	FALSE	34	26	5_TxWk	Transcription	ENSG00000048544.6_5	MRPS10	42655	FALSE	FALSE
narrow_peak_185916	chr6	42134024	42135023	5	TRUE	FALSE	191	98	7_Enh	Enhancers	ENSG00000048545.14_5	GUCA1A	10881	FALSE	FALSE
narrow_peak_39415c	chr11	77530434	77532730	12	TRUE	FALSE	225	126	1_TssA	Active Promoters	ENSG00000048649.13_6	RSF1	0	FALSE	TRUE
narrow_peak_1732a	chr1	12309183	12310284	5	TRUE	FALSE	57	15	2_TssAFlnk	Enhancers	ENSG00000048707.15_9	VPS13D	19097	FALSE	FALSE
narrow_peak_1723	chr1	12258971	12260033	7	TRUE	FALSE	3	3	5_TxWk	Transcription	ENSG00000048707.15_9	VPS13D	30052	FALSE	FALSE
narrow_peak_1729a	chr1	12289542	12291409	11	TRUE	FALSE	3	2	1_TssA	Active Promoters	ENSG00000048707.15_9	VPS13D	0	FALSE	FALSE
narrow_peak_22220c	chr10	10838727	10841144	3	TRUE	FALSE	1	1	7_Enh	Enhancers	ENSG00000048740.18_6	CELF2	0	FALSE	FALSE
narrow_peak_224219a	chr9	96213154	96216217	11	TRUE	FALSE	13	7	1_TssA	Active Promoters	ENSG00000048828.17_5	FAM120A	0	FALSE	FALSE
narrow_peak_118198	chr2	136287867	136289727	12	TRUE	TRUE	1583	536	1_TssA	Active Promoters	ENSG00000048991.16_5	R3HDM1	0	FALSE	FALSE
narrow_peak_118205	chr2	136343674	136344257	3	TRUE	FALSE	2	2	7_Enh	Enhancers	ENSG00000048991.16_5	R3HDM1	54650	FALSE	FALSE
narrow_peak_5645a	chr1	40780545	40783533	11	TRUE	FALSE	2	1	10_TssBiv	Bivalent Chromatin	ENSG00000049089.15_9	COL9A2	0	FALSE	FALSE
narrow_peak_50928c	chr12	88972508	88974693	13	TRUE	TRUE	2355	598	10_TssBiv	Bivalent Chromatin	ENSG00000049130.16_7	KITLG	0	FALSE	FALSE
narrow_peak_1256	chr1	9312869	9313579	1	TRUE	TRUE	1729	1548	2_TssAFlnk	Enhancers	ENSG00000049239.13_4	H6PD	18037	FALSE	FALSE
narrow_peak_1255	chr1	9309653	9311041	5	TRUE	FALSE	231	90	7_Enh	Enhancers	ENSG00000049239.13_4	H6PD	14821	FALSE	FALSE
narrow_peak_1250	chr1	9294178	9295470	6	TRUE	FALSE	10	7	1_TssA	Active Promoters	ENSG00000049239.13_4	H6PD	0	FALSE	TRUE
narrow_peak_1005a	chr1	7763402	7765986	6	TRUE	FALSE	54	51	14_ReprPCWk	Repr. Polycomb	ENSG00000049245.13_5	VAMP3	65368	FALSE	TRUE
narrow_peak_1012	chr1	7830768	7832059	6	TRUE	FALSE	55	49	1_TssA	Active Promoters	ENSG00000049245.13_5	VAMP3	0	FALSE	FALSE
narrow_peak_1010	chr1	7812319	7813371	9	TRUE	FALSE	75	32	2_TssAFlnk	Enhancers	ENSG00000049245.13_5	VAMP3	17983	FALSE	FALSE
narrow_peak_1006	chr1	7777680	7778510	11	TRUE	FALSE	1	1	11_BivFlnk	Bivalent Chromatin	ENSG00000049245.13_5	VAMP3	52844	FALSE	FALSE
narrow_peak_1013	chr1	7843335	7844822	6	TRUE	FALSE	234	223	1_TssA	Active Promoters	ENSG00000049246.14_3	PER3	0	FALSE	FALSE
narrow_peak_90980a	chr17	48609702	48612162	4	TRUE	FALSE	1455	661	10_TssBiv	Bivalent Chromatin	ENSG00000049283.18_8	EPN3	0	FALSE	FALSE
narrow_peak_110189c	chr2	33171401	33173300	8	TRUE	TRUE	1350	684	1_TssA	Active Promoters	ENSG00000049323.16_6	LTBP1	0	FALSE	FALSE
narrow_peak_110187	chr2	33162828	33163741	2	TRUE	FALSE	13	11	2_TssAFlnk	Enhancers	ENSG00000049323.16_6	LTBP1	8277	FALSE	FALSE
narrow_peak_35342d	chr11	32093485	32095318	1	TRUE	FALSE	226	226	7_Enh	Enhancers	ENSG00000049449.10_5	RCN1	17300	FALSE	FALSE
narrow_peak_35344	chr11	32111978	32113623	8	TRUE	FALSE	58	38	1_TssA	Active Promoters	ENSG00000049449.10_5	RCN1	0	FALSE	FALSE
narrow_peak_200899	chr7	73456884	73458452	7	TRUE	TRUE	1151	687	7_Enh	Enhancers	ENSG00000049540.17_9	ELN	14766	FALSE	FALSE
narrow_peak_200896a	chr7	73440950	73442998	5	TRUE	FALSE	37	21	7_Enh	Enhancers	ENSG00000049540.17_9	ELN	0	FALSE	FALSE
narrow_peak_200933	chr7	73683953	73684827	5	TRUE	FALSE	199	86	1_TssA	Active Promoters	ENSG00000049541.11_6	RFC2	15163	FALSE	FALSE
narrow_peak_200931	chr7	73668294	73669450	12	TRUE	FALSE	6	3	1_TssA	Active Promoters	ENSG00000049541.11_6	RFC2	0	FALSE	FALSE
narrow_peak_193281a	chr6	157098012	157101706	11	TRUE	TRUE	82	22	1_TssA	Active Promoters	ENSG00000049618.24_7	ARID1B	859	FALSE	FALSE
narrow_peak_193285	chr6	157112484	157112909	1	TRUE	FALSE	3	3	2_TssAFlnk	Enhancers	ENSG00000049618.24_7	ARID1B	15331	FALSE	FALSE
narrow_peak_193306	chr6	157191083	157191731	1	TRUE	FALSE	3	3	2_TssAFlnk	Enhancers	ENSG00000049618.24_7	ARID1B	93930	FALSE	FALSE
narrow_peak_193302	chr6	157173621	157174813	2	TRUE	FALSE	30	20	2_TssAFlnk	Enhancers	ENSG00000049618.24_7	ARID1B	76468	FALSE	FALSE
narrow_peak_193295b	chr6	157140833	157141760	2	TRUE	FALSE	10	3	7_Enh	Enhancers	ENSG00000049618.24_7	ARID1B	43680	FALSE	FALSE
narrow_peak_193277b	chr6	157040769	157043146	2	TRUE	FALSE	3	2	7_Enh	Enhancers	ENSG00000049618.24_7	ARID1B	54006	FALSE	FALSE
narrow_peak_193292	chr6	157135101	157135820	3	TRUE	FALSE	1	1	7_Enh	Enhancers	ENSG00000049618.24_7	ARID1B	37948	FALSE	FALSE
narrow_peak_193296b	chr6	157147343	157149808	5	TRUE	FALSE	5	3	7_Enh	Enhancers	ENSG00000049618.24_7	ARID1B	50190	FALSE	FALSE
narrow_peak_193301	chr6	157168238	157168768	9	TRUE	FALSE	2	1	7_Enh	Enhancers	ENSG00000049618.24_7	ARID1B	71085	FALSE	FALSE
narrow_peak_193276b	chr6	157007444	157009606	13	TRUE	FALSE	6	3	1_TssA	Active Promoters	ENSG00000049618.24_7	ARID1B	87546	FALSE	FALSE
narrow_peak_168588	chr5	1344524	1346077	10	TRUE	FALSE	49	22	1_TssA	Active Promoters	ENSG00000049656.14_5	CLPTM1L	0	FALSE	FALSE
narrow_peak_98802	chr18	55736503	55737450	1	TRUE	FALSE	14	7	7_Enh	Enhancers	ENSG00000049759.18_7	NEDD4L	25046	FALSE	FALSE
narrow_peak_98805	chr18	55754925	55755795	2	TRUE	FALSE	9	6	7_Enh	Enhancers	ENSG00000049759.18_7	NEDD4L	43468	FALSE	FALSE
narrow_peak_98800	chr18	55721449	55722177	3	TRUE	FALSE	3	1	7_Enh	Enhancers	ENSG00000049759.18_7	NEDD4L	9992	FALSE	FALSE
narrow_peak_98799a	chr18	55710674	55713593	8	TRUE	FALSE	30	14	1_TssA	Active Promoters	ENSG00000049759.18_7	NEDD4L	0	FALSE	FALSE
narrow_peak_172696a	chr5	73892636	73893590	2	TRUE	FALSE	74	43	7_Enh	Enhancers	ENSG00000049860.14_5	HEXB	42256	FALSE	FALSE
narrow_peak_172691	chr5	73838942	73840078	2	TRUE	FALSE	1	1	2_TssAFlnk	Enhancers	ENSG00000049860.14_5	HEXB	95768	FALSE	FALSE
narrow_peak_172690	chr5	73836244	73836714	3	TRUE	FALSE	2	1	7_Enh	Enhancers	ENSG00000049860.14_5	HEXB	99132	FALSE	FALSE
narrow_peak_172703a	chr5	73935684	73937925	10	TRUE	FALSE	314	137	1_TssA	Active Promoters	ENSG00000049860.14_5	HEXB	0	FALSE	FALSE
narrow_peak_172481	chr5	71534388	71535127	2	TRUE	FALSE	42	20	7_Enh	Enhancers	ENSG00000049883.15_5	PTCD2	81065	FALSE	FALSE
narrow_peak_172493	chr5	71603557	71604839	6	TRUE	FALSE	29	8	1_TssA	Active Promoters	ENSG00000049883.15_5	PTCD2	11353	FALSE	FALSE
narrow_peak_172492	chr5	71597434	71598596	9	TRUE	FALSE	85	32	7_Enh	Enhancers	ENSG00000049883.15_5	PTCD2	17596	FALSE	FALSE
narrow_peak_64654	chr14	60042903	60043882	8	TRUE	TRUE	1437	680	1_TssA	Active Promoters	ENSG00000050130.18_6	JKAMP	91743	FALSE	FALSE
narrow_peak_33949	chr11	11998141	11999206	3	TRUE	FALSE	13	5	7_Enh	Enhancers	ENSG00000050165.18_5	DKK3	32111	FALSE	FALSE
narrow_peak_197356	chr7	26130000	26131026	1	TRUE	FALSE	1	1	2_TssAFlnk	Enhancers	ENSG00000050344.9_4	NFE2L3	60790	FALSE	FALSE
narrow_peak_197363a	chr7	26191277	26194143	4	TRUE	FALSE	749	464	1_TssA	Active Promoters	ENSG00000050344.9_4	NFE2L3	0	FALSE	FALSE
narrow_peak_183173b	chr6	13860069	13861307	6	TRUE	FALSE	38	28	1_TssA	Active Promoters	ENSG00000050393.11_7	MCUR1	45267	FALSE	FALSE
narrow_peak_183168a	chr6	13813788	13815112	8	TRUE	FALSE	107	51	1_TssA	Active Promoters	ENSG00000050393.11_7	MCUR1	0	FALSE	FALSE
narrow_peak_183163	chr6	13767407	13768075	9	TRUE	FALSE	2	1	2_TssAFlnk	Enhancers	ENSG00000050393.11_7	MCUR1	46726	FALSE	FALSE
narrow_peak_48187	chr12	50676643	50677893	6	TRUE	FALSE	20	9	1_TssA	Active Promoters	ENSG00000050405.13_7	LIMA1	0	FALSE	FALSE
narrow_peak_48293	chr12	51745392	51746183	4	TRUE	FALSE	58	44	7_Enh	Enhancers	ENSG00000050438.17_4	SLC4A8	38916	FALSE	FALSE
narrow_peak_48295	chr12	51762422	51763215	5	TRUE	FALSE	45	23	7_Enh	Enhancers	ENSG00000050438.17_4	SLC4A8	21884	FALSE	FALSE
narrow_peak_48296	chr12	51765018	51765907	7	TRUE	FALSE	543	235	7_Enh	Enhancers	ENSG00000050438.17_4	SLC4A8	19192	FALSE	FALSE
narrow_peak_48300	chr12	51784555	51786609	7	TRUE	FALSE	407	174	10_TssBiv	Bivalent Chromatin	ENSG00000050438.17_4	SLC4A8	0	FALSE	FALSE
narrow_peak_228267	chr9	133873398	133874356	5	TRUE	FALSE	64	50	14_ReprPCWk	Repr. Polycomb	ENSG00000050555.18_6	LAMC3	10203	FALSE	FALSE
narrow_peak_181495a	chr5	179718273	179720930	4	TRUE	FALSE	88	60	1_TssA	Active Promoters	ENSG00000050748.17_9	MAPK9	0	FALSE	FALSE
narrow_peak_181485c	chr5	179634428	179636794	7	TRUE	FALSE	1	1	10_TssBiv	Bivalent Chromatin	ENSG00000050748.17_9	MAPK9	82306	FALSE	FALSE
narrow_peak_181276a	chr5	178003445	178005087	4	TRUE	TRUE	1655	980	10_TssBiv	Bivalent Chromatin	ENSG00000050767.17_7	COL23A1	12308	FALSE	FALSE
narrow_peak_181272	chr5	177982399	177983404	5	TRUE	TRUE	1473	337	7_Enh	Enhancers	ENSG00000050767.17_7	COL23A1	33991	FALSE	FALSE
narrow_peak_181278c	chr5	178015932	178018082	4	TRUE	FALSE	950	537	10_TssBiv	Bivalent Chromatin	ENSG00000050767.17_7	COL23A1	0	FALSE	FALSE
narrow_peak_181264b	chr5	177952921	177954828	7	TRUE	FALSE	12	6	7_Enh	Enhancers	ENSG00000050767.17_7	COL23A1	62567	FALSE	FALSE
narrow_peak_83577g	chr16	75258098	75262306	4	TRUE	TRUE	3446	1806	5_TxWk	Transcription	ENSG00000050820.17_10	BCAR1	39646	FALSE	FALSE
narrow_peak_83581	chr16	75284396	75286181	4	TRUE	TRUE	2960	1699	1_TssA	Active Promoters	ENSG00000050820.17_10	BCAR1	15771	FALSE	FALSE
narrow_peak_83578	chr16	75267587	75269039	4	TRUE	TRUE	3039	1568	4_Tx	Transcription	ENSG00000050820.17_10	BCAR1	32913	FALSE	FALSE
narrow_peak_83580	chr16	75278351	75279803	5	TRUE	TRUE	2685	870	7_Enh	Enhancers	ENSG00000050820.17_10	BCAR1	22149	FALSE	FALSE
narrow_peak_83582	chr16	75286990	75287835	5	TRUE	TRUE	2370	719	2_TssAFlnk	Enhancers	ENSG00000050820.17_10	BCAR1	14117	FALSE	FALSE
narrow_peak_83584b	chr16	75290138	75291241	5	TRUE	TRUE	1997	452	7_Enh	Enhancers	ENSG00000050820.17_10	BCAR1	10711	FALSE	FALSE
narrow_peak_83586	chr16	75298859	75300719	4	TRUE	FALSE	350	281	1_TssA	Active Promoters	ENSG00000050820.17_10	BCAR1	1233	FALSE	FALSE
narrow_peak_33281	chr11	6255451	6256769	13	TRUE	TRUE	3730	690	1_TssA	Active Promoters	ENSG00000051009.11_5	FAM160A2	0	FALSE	FALSE
narrow_peak_33271	chr11	6164520	6165856	6	TRUE	FALSE	33	18	1_TssA	Active Promoters	ENSG00000051009.11_5	FAM160A2	90086	FALSE	FALSE
narrow_peak_81977b	chr16	56964742	56967073	6	TRUE	FALSE	68	25	1_TssA	Active Promoters	ENSG00000051108.15_8	HERPUD1	0	FALSE	FALSE
narrow_peak_103147a	chr19	19050393	19052925	7	TRUE	TRUE	2321	1214	1_TssA	Active Promoters	ENSG00000051128.19_7	HOMER3	0	FALSE	TRUE
narrow_peak_103155	chr19	19097280	19098163	4	TRUE	FALSE	584	364	5_TxWk	Transcription	ENSG00000051128.19_7	HOMER3	45208	FALSE	FALSE
narrow_peak_103151	chr19	19072102	19073174	7	TRUE	FALSE	675	344	1_TssA	Active Promoters	ENSG00000051128.19_7	HOMER3	20030	FALSE	FALSE
narrow_peak_103146	chr19	19042728	19044182	7	TRUE	FALSE	294	141	1_TssA	Active Promoters	ENSG00000051128.19_7	HOMER3	7889	FALSE	TRUE
narrow_peak_70949	chr15	40938833	40939100	3	TRUE	FALSE	2	1	5_TxWk	Transcription	ENSG00000051180.17_5	RAD51	47870	FALSE	FALSE
narrow_peak_70957	chr15	40986381	40988154	12	TRUE	FALSE	25	15	1_TssA	Active Promoters	ENSG00000051180.17_5	RAD51	0	FALSE	FALSE
narrow_peak_149905	chr3	121311661	121312908	2	TRUE	FALSE	85	42	7_Enh	Enhancers	ENSG00000051341.14_6	POLQ	46171	FALSE	FALSE
narrow_peak_149901b	chr3	121280183	121281351	5	TRUE	FALSE	3	2	7_Enh	Enhancers	ENSG00000051341.14_6	POLQ	14693	FALSE	FALSE
narrow_peak_149900a	chr3	121264178	121266103	12	TRUE	FALSE	9	7	1_TssA	Active Promoters	ENSG00000051341.14_6	POLQ	0	FALSE	FALSE
narrow_peak_151787b	chr3	138564042	138565692	2	TRUE	TRUE	558	336	7_Enh	Enhancers	ENSG00000051382.9_4	PIK3CB	10270	FALSE	FALSE
narrow_peak_151785	chr3	138552884	138554273	10	TRUE	TRUE	1737	710	1_TssA	Active Promoters	ENSG00000051382.9_4	PIK3CB	0	FALSE	FALSE
narrow_peak_151789a	chr3	138580464	138582750	5	TRUE	FALSE	3	2	2_TssAFlnk	Enhancers	ENSG00000051382.9_4	PIK3CB	26692	FALSE	FALSE
narrow_peak_85190	chr16	88716443	88718368	4	TRUE	TRUE	2599	1325	1_TssA	Active Promoters	ENSG00000051523.11_6	CYBA	0	FALSE	FALSE
narrow_peak_191868a	chr6	138652393	138653677	3	TRUE	TRUE	112	74	2_TssAFlnk	Enhancers	ENSG00000051620.11_6	HEBP2	70989	FALSE	FALSE
narrow_peak_191877a	chr6	138724398	138726235	8	TRUE	TRUE	1574	827	1_TssA	Active Promoters	ENSG00000051620.11_6	HEBP2	0	FALSE	FALSE
narrow_peak_191880	chr6	138745072	138745826	4	TRUE	FALSE	2	2	5_TxWk	Transcription	ENSG00000051620.11_6	HEBP2	20405	FALSE	FALSE
narrow_peak_191888b	chr6	138806169	138808191	9	TRUE	FALSE	6	5	7_Enh	Enhancers	ENSG00000051620.11_6	HEBP2	81502	FALSE	FALSE
narrow_peak_54363	chr12	123735216	123736094	5	TRUE	FALSE	404	99	5_TxWk	Transcription	ENSG00000051825.15_8	MPHOSPH9	6653	FALSE	FALSE
narrow_peak_46255a	chr12	19282308	19284204	10	TRUE	TRUE	1055	322	1_TssA	Active Promoters	ENSG00000052126.14_6	PLEKHA5	0	FALSE	FALSE
narrow_peak_46265c	chr12	19337492	19339131	2	TRUE	FALSE	6	5	2_TssAFlnk	Enhancers	ENSG00000052126.14_6	PLEKHA5	54807	FALSE	FALSE
narrow_peak_80902	chr16	31153004	31154403	6	TRUE	TRUE	486	465	1_TssA	Active Promoters	ENSG00000052344.16_5	PRSS8	5954	FALSE	TRUE
narrow_peak_80901	chr16	31150101	31150733	5	TRUE	FALSE	10	8	7_Enh	Enhancers	ENSG00000052344.16_5	PRSS8	3051	FALSE	FALSE
narrow_peak_80900	chr16	31145507	31147192	7	TRUE	FALSE	906	390	1_TssA	Active Promoters	ENSG00000052344.16_5	PRSS8	0	FALSE	FALSE
narrow_peak_80899	chr16	31141857	31142694	7	TRUE	FALSE	498	324	6_EnhG	Enhancers	ENSG00000052344.16_5	PRSS8	4355	FALSE	FALSE
narrow_peak_11591	chr1	115322853	115323714	12	TRUE	FALSE	24	9	1_TssA	Active Promoters	ENSG00000052723.12_5	SIKE1	0	FALSE	FALSE
narrow_peak_28951	chr10	99173393	99174055	4	TRUE	FALSE	1	1	7_Enh	Enhancers	ENSG00000052749.14_9	RRP12	11779	FALSE	FALSE
narrow_peak_28952	chr10	99178399	99179258	6	TRUE	FALSE	3	3	5_TxWk	Transcription	ENSG00000052749.14_9	RRP12	6576	FALSE	FALSE
narrow_peak_166338	chr4	159766260	159767146	2	TRUE	FALSE	373	152	2_TssAFlnk	Enhancers	ENSG00000052795.13_5	FNIP2	76083	FALSE	FALSE
narrow_peak_166323	chr4	159689492	159690871	13	TRUE	FALSE	1511	286	1_TssA	Active Promoters	ENSG00000052795.13_5	FNIP2	0	FALSE	FALSE
narrow_peak_166675	chr4	166248022	166249299	13	TRUE	TRUE	2890	694	1_TssA	Active Promoters	ENSG00000052802.13_5	MSMO1	0	FALSE	FALSE
narrow_peak_35950	chr11	43372681	43374082	6	TRUE	FALSE	2	2	5_TxWk	Transcription	ENSG00000052841.15_5	TTC17	6386	FALSE	FALSE
narrow_peak_35951	chr11	43379997	43381356	12	TRUE	FALSE	378	209	1_TssA	Active Promoters	ENSG00000052841.15_5	TTC17	0	FALSE	FALSE
narrow_peak_176754	chr5	133011124	133012120	3	TRUE	FALSE	2	1	7_Enh	Enhancers	ENSG00000053108.17_6	FSTL4	62890	FALSE	FALSE
narrow_peak_176748b	chr5	132946254	132948789	8	TRUE	FALSE	148	102	10_TssBiv	Bivalent Chromatin	ENSG00000053108.17_6	FSTL4	0	FALSE	FALSE
narrow_peak_67206	chr14	90167526	90168705	6	TRUE	TRUE	1570	795	10_TssBiv	Bivalent Chromatin	ENSG00000053254.15_8	FOXN3	82031	FALSE	FALSE
narrow_peak_67200	chr14	90085231	90086086	6	TRUE	FALSE	11	9	1_TssA	Active Promoters	ENSG00000053254.15_8	FOXN3	0	FALSE	FALSE
narrow_peak_67193	chr14	90042977	90044010	9	TRUE	FALSE	63	15	2_TssAFlnk	Enhancers	ENSG00000053254.15_8	FOXN3	41484	FALSE	FALSE
narrow_peak_2723b	chr1	19614569	19615861	4	TRUE	FALSE	405	380	10_TssBiv	Bivalent Chromatin	ENSG00000053371.12_8	AKR7A2	22780	FALSE	FALSE
narrow_peak_2724	chr1	19637639	19639514	7	TRUE	FALSE	47	26	1_TssA	Active Promoters	ENSG00000053371.12_8	AKR7A2	0	FALSE	FALSE
narrow_peak_2718	chr1	19577551	19579228	7	TRUE	FALSE	34	16	1_TssA	Active Promoters	ENSG00000053372.5_5	MRTO4	0	FALSE	FALSE
narrow_peak_102843	chr19	17291485	17292546	1	TRUE	TRUE	1819	1520	2_TssAFlnk	Enhancers	ENSG00000053501.13_5	USE1	33607	FALSE	FALSE
narrow_peak_102842	chr19	17270217	17271262	1	TRUE	FALSE	459	311	7_Enh	Enhancers	ENSG00000053501.13_5	USE1	54891	FALSE	FALSE
narrow_peak_102846	chr19	17325484	17326961	1	TRUE	FALSE	26	17	1_TssA	Active Promoters	ENSG00000053501.13_5	USE1	0	FALSE	FALSE
narrow_peak_102845	chr19	17320039	17321061	6	TRUE	FALSE	202	187	5_TxWk	Transcription	ENSG00000053501.13_5	USE1	5092	FALSE	TRUE
narrow_peak_154787	chr3	183152375	183153720	1	TRUE	TRUE	1260	1046	2_TssAFlnk	Enhancers	ENSG00000053524.12_6	MCF2L2	5807	FALSE	FALSE
narrow_peak_154786c	chr3	183145016	183147259	8	TRUE	FALSE	3	3	10_TssBiv	Bivalent Chromatin	ENSG00000053524.12_6	MCF2L2	0	FALSE	FALSE
narrow_peak_96289	chr18	21268864	21270716	8	TRUE	FALSE	22	13	10_TssBiv	Bivalent Chromatin	ENSG00000053747.16_5	LAMA3	0	FALSE	FALSE
narrow_peak_158805	chr4	25377836	25379435	6	TRUE	FALSE	194	179	1_TssA	Active Promoters	ENSG00000053900.10_3	ANAPC4	0	FALSE	FALSE
narrow_peak_32920b	chr11	2465150	2466906	6	TRUE	FALSE	86	65	10_TssBiv	Bivalent Chromatin	ENSG00000053918.18_9	KCNQ1	0	FALSE	TRUE
narrow_peak_32931	chr11	2552537	2553038	6	TRUE	FALSE	1	1	14_ReprPCWk	Repr. Polycomb	ENSG00000053918.18_9	KCNQ1	86624	FALSE	FALSE
narrow_peak_32932a	chr11	2553790	2555709	7	TRUE	FALSE	50	36	14_ReprPCWk	Repr. Polycomb	ENSG00000053918.18_9	KCNQ1	87877	FALSE	FALSE
narrow_peak_5099	chr1	36653276	36654244	5	TRUE	TRUE	383	275	2_TssAFlnk	Enhancers	ENSG00000054116.12_5	TRAPPC3	31620	FALSE	FALSE
narrow_peak_5095	chr1	36626395	36627059	4	TRUE	FALSE	14	13	1_TssA	Active Promoters	ENSG00000054116.12_5	TRAPPC3	4739	FALSE	FALSE
narrow_peak_5096	chr1	36641086	36642586	8	TRUE	FALSE	3	3	5_TxWk	Transcription	ENSG00000054116.12_5	TRAPPC3	19430	FALSE	FALSE
narrow_peak_5098	chr1	36648319	36648601	9	TRUE	FALSE	2	1	5_TxWk	Transcription	ENSG00000054116.12_5	TRAPPC3	26663	FALSE	FALSE
narrow_peak_5097b	chr1	36643505	36645042	11	TRUE	FALSE	4	3	1_TssA	Active Promoters	ENSG00000054116.12_5	TRAPPC3	21849	FALSE	FALSE
narrow_peak_5094a	chr1	36620765	36623046	11	TRUE	FALSE	21	2	1_TssA	Active Promoters	ENSG00000054116.12_5	TRAPPC3	0	FALSE	FALSE
narrow_peak_5103	chr1	36672787	36673446	1	TRUE	FALSE	1	1	7_Enh	Enhancers	ENSG00000054118.15_7	THRAP3	16585	FALSE	FALSE
narrow_peak_5109	chr1	36708990	36709380	7	TRUE	FALSE	4	2	5_TxWk	Transcription	ENSG00000054118.15_7	THRAP3	18958	FALSE	FALSE
narrow_peak_5102	chr1	36668971	36670074	7	TRUE	FALSE	2	1	5_TxWk	Transcription	ENSG00000054118.15_7	THRAP3	19957	FALSE	FALSE
narrow_peak_5106	chr1	36689028	36690729	12	TRUE	FALSE	512	181	1_TssA	Active Promoters	ENSG00000054118.15_7	THRAP3	0	FALSE	TRUE
narrow_peak_229333c	chr9	139734942	139737359	7	TRUE	TRUE	3793	1539	7_Enh	Enhancers	ENSG00000054148.18_5	PHPT1	5815	FALSE	FALSE
narrow_peak_229335g	chr9	139741447	139744553	7	TRUE	TRUE	3111	1475	1_TssA	Active Promoters	ENSG00000054148.18_5	PHPT1	0	FALSE	TRUE
narrow_peak_229334	chr9	139738191	139739056	7	TRUE	TRUE	3291	1402	5_TxWk	Transcription	ENSG00000054148.18_5	PHPT1	4118	FALSE	FALSE
narrow_peak_229372c	chr9	139947548	139949800	5	TRUE	FALSE	13	10	10_TssBiv	Bivalent Chromatin	ENSG00000054179.12_6	ENTPD2	0	FALSE	FALSE
narrow_peak_119681a	chr2	160713369	160714120	3	TRUE	FALSE	17	17	7_Enh	Enhancers	ENSG00000054219.11_6	LY75	47148	FALSE	FALSE
narrow_peak_119690	chr2	160760421	160761773	8	TRUE	FALSE	450	316	10_TssBiv	Bivalent Chromatin	ENSG00000054219.11_6	LY75	0	FALSE	FALSE
narrow_peak_119691	chr2	160777979	160778903	8	TRUE	FALSE	331	229	7_Enh	Enhancers	ENSG00000054219.11_6	LY75	16710	FALSE	FALSE
narrow_peak_20752	chr1	243479361	243480118	1	TRUE	FALSE	8	8	2_TssAFlnk	Enhancers	ENSG00000054282.16_4	SDCCAG8	60026	FALSE	FALSE
narrow_peak_20747	chr1	243447560	243448601	3	TRUE	FALSE	4	4	7_Enh	Enhancers	ENSG00000054282.16_4	SDCCAG8	28225	FALSE	FALSE
narrow_peak_124230	chr2	220215602	220215933	1	TRUE	FALSE	13	12	12_EnhBiv	Bivalent Chromatin	ENSG00000054356.14_7	PTPRN	41230	FALSE	FALSE
narrow_peak_124224	chr2	220159032	220160083	6	TRUE	FALSE	566	234	10_TssBiv	Bivalent Chromatin	ENSG00000054356.14_7	PTPRN	14288	FALSE	FALSE
narrow_peak_124226a	chr2	220172799	220174447	8	TRUE	FALSE	20	13	10_TssBiv	Bivalent Chromatin	ENSG00000054356.14_7	PTPRN	0	FALSE	FALSE
narrow_peak_124228a	chr2	220196198	220197643	10	TRUE	FALSE	17	9	13_ReprPC	Repr. Polycomb	ENSG00000054356.14_7	PTPRN	21826	FALSE	FALSE
narrow_peak_124225	chr2	220163351	220164103	13	TRUE	FALSE	65	23	11_BivFlnk	Bivalent Chromatin	ENSG00000054356.14_7	PTPRN	10268	FALSE	FALSE
narrow_peak_1404	chr1	10238868	10240142	1	TRUE	FALSE	381	323	6_EnhG	Enhancers	ENSG00000054523.17_5	KIF1B	30719	FALSE	FALSE
narrow_peak_1410	chr1	10269883	10271948	10	TRUE	FALSE	125	64	1_TssA	Active Promoters	ENSG00000054523.17_5	KIF1B	0	FALSE	FALSE
narrow_peak_140243	chr22	47198794	47199784	4	TRUE	FALSE	501	321	5_TxWk	Transcription	ENSG00000054611.14_5	TBC1D22A	40281	FALSE	FALSE
narrow_peak_140242	chr22	47194313	47194910	4	TRUE	FALSE	33	26	4_Tx	Transcription	ENSG00000054611.14_5	TBC1D22A	35800	FALSE	FALSE
narrow_peak_140238b	chr22	47168913	47171160	7	TRUE	FALSE	413	200	7_Enh	Enhancers	ENSG00000054611.14_5	TBC1D22A	10400	FALSE	FALSE
narrow_peak_64985	chr14	64319071	64321037	8	TRUE	FALSE	229	102	1_TssA	Active Promoters	ENSG00000054654.18_8	SYNE2	90455	FALSE	FALSE
narrow_peak_65326	chr14	67983713	67984090	3	TRUE	FALSE	2	2	13_ReprPC	Repr. Polycomb	ENSG00000054690.14_6	PLEKHH1	15915	FALSE	FALSE
narrow_peak_65328	chr14	67999251	68000680	8	TRUE	FALSE	348	303	1_TssA	Active Promoters	ENSG00000054690.14_6	PLEKHH1	0	FALSE	FALSE
narrow_peak_65325b	chr14	67980777	67982541	10	TRUE	FALSE	40	19	10_TssBiv	Bivalent Chromatin	ENSG00000054690.14_6	PLEKHH1	17464	FALSE	FALSE
narrow_peak_65327	chr14	67993168	67993969	11	TRUE	FALSE	1	1	14_ReprPCWk	Repr. Polycomb	ENSG00000054690.14_6	PLEKHH1	6036	FALSE	FALSE
narrow_peak_131584	chr20	50326807	50327695	1	TRUE	FALSE	201	168	2_TssAFlnk	Enhancers	ENSG00000054793.14_7	ATP9A	57235	FALSE	FALSE
narrow_peak_131578b	chr20	50312138	50313281	1	TRUE	FALSE	21	14	2_TssAFlnk	Enhancers	ENSG00000054793.14_7	ATP9A	71649	FALSE	FALSE
narrow_peak_131585b	chr20	50328897	50329905	9	TRUE	FALSE	1	1	5_TxWk	Transcription	ENSG00000054793.14_7	ATP9A	55025	FALSE	FALSE
narrow_peak_38874	chr11	73249410	73250109	3	TRUE	TRUE	714	140	2_TssAFlnk	Enhancers	ENSG00000054965.10_5	FAM168A	59126	FALSE	FALSE
narrow_peak_38873	chr11	73240983	73241672	9	TRUE	FALSE	3	2	7_Enh	Enhancers	ENSG00000054965.10_5	FAM168A	67563	FALSE	FALSE
narrow_peak_38884	chr11	73308493	73309907	12	TRUE	FALSE	5	4	1_TssA	Active Promoters	ENSG00000054965.10_5	FAM168A	0	FALSE	FALSE
narrow_peak_38856	chr11	73114990	73115543	4	TRUE	FALSE	9	7	5_TxWk	Transcription	ENSG00000054967.13_5	RELT	27547	FALSE	FALSE
narrow_peak_38842	chr11	73053395	73054852	5	TRUE	FALSE	22	10	10_TssBiv	Bivalent Chromatin	ENSG00000054967.13_5	RELT	32590	FALSE	FALSE
narrow_peak_38845	chr11	73072837	73073885	11	TRUE	FALSE	16	6	1_TssA	Active Promoters	ENSG00000054967.13_5	RELT	13557	FALSE	FALSE
narrow_peak_67013	chr14	88458542	88460016	13	TRUE	FALSE	703	152	1_TssA	Active Promoters	ENSG00000054983.17_7	GALC	0	FALSE	FALSE
narrow_peak_122877	chr2	203129731	203131078	12	TRUE	FALSE	189	120	1_TssA	Active Promoters	ENSG00000055044.11_4	NOP58	0	FALSE	FALSE
narrow_peak_2190b	chr1	16711098	16712881	9	TRUE	TRUE	1340	217	7_Enh	Enhancers	ENSG00000055070.17_4	SZRD1	32029	FALSE	FALSE
narrow_peak_2186	chr1	16678186	16679615	6	TRUE	FALSE	3	2	1_TssA	Active Promoters	ENSG00000055070.17_4	SZRD1	0	FALSE	FALSE
narrow_peak_207316c	chr7	150674756	150676678	1	TRUE	FALSE	51	33	1_TssA	Active Promoters	ENSG00000055118.15_5	KCNH2	0	FALSE	TRUE
narrow_peak_207300	chr7	150597997	150599027	1	TRUE	FALSE	1	1	7_Enh	Enhancers	ENSG00000055118.15_5	KCNH2	76383	FALSE	FALSE
narrow_peak_207308a	chr7	150652018	150653552	1	TRUE	FALSE	2	1	7_Enh	Enhancers	ENSG00000055118.15_5	KCNH2	21858	FALSE	FALSE
narrow_peak_207306i	chr7	150642369	150645886	5	TRUE	FALSE	61	17	12_EnhBiv	Bivalent Chromatin	ENSG00000055118.15_5	KCNH2	29524	FALSE	FALSE
narrow_peak_207315	chr7	150673657	150674115	7	TRUE	FALSE	56	28	12_EnhBiv	Bivalent Chromatin	ENSG00000055118.15_5	KCNH2	1295	FALSE	TRUE
narrow_peak_179016c	chr5	153471236	153472423	3	TRUE	FALSE	18	12	7_Enh	Enhancers	ENSG00000055147.19_6	FAM114A2	52738	FALSE	FALSE
narrow_peak_179019	chr5	153486973	153488077	13	TRUE	FALSE	2	2	7_Enh	Enhancers	ENSG00000055147.19_6	FAM114A2	68475	FALSE	FALSE
narrow_peak_179265	chr5	156692553	156694004	8	TRUE	TRUE	1696	914	1_TssA	Active Promoters	ENSG00000055163.20_7	CYFIP2	0	FALSE	FALSE
narrow_peak_179263	chr5	156672272	156673093	3	TRUE	FALSE	4	1	7_Enh	Enhancers	ENSG00000055163.20_7	CYFIP2	19994	FALSE	FALSE
narrow_peak_179275	chr5	156755151	156755909	3	TRUE	FALSE	1	1	5_TxWk	Transcription	ENSG00000055163.20_7	CYFIP2	62063	FALSE	FALSE
narrow_peak_179270	chr5	156730693	156731499	5	TRUE	FALSE	7	2	5_TxWk	Transcription	ENSG00000055163.20_7	CYFIP2	37605	FALSE	FALSE
narrow_peak_179276	chr5	156769685	156770284	6	TRUE	FALSE	4	4	5_TxWk	Transcription	ENSG00000055163.20_7	CYFIP2	76597	FALSE	FALSE
narrow_peak_179273b	chr5	156749588	156750559	7	TRUE	FALSE	1	1	5_TxWk	Transcription	ENSG00000055163.20_7	CYFIP2	56500	FALSE	FALSE
narrow_peak_192680a	chr6	149637940	149639894	10	TRUE	TRUE	1374	644	1_TssA	Active Promoters	ENSG00000055208.19_6	TAB2	98164	FALSE	FALSE
narrow_peak_192667	chr6	149537629	149538165	1	TRUE	FALSE	2	2	7_Enh	Enhancers	ENSG00000055208.19_6	TAB2	1610	FALSE	FALSE
narrow_peak_192713	chr6	149881724	149882212	4	TRUE	FALSE	1	1	14_ReprPCWk	Repr. Polycomb	ENSG00000055211.14_5	GINM1	5216	FALSE	FALSE
narrow_peak_192714	chr6	149886633	149888515	12	TRUE	FALSE	43	30	1_TssA	Active Promoters	ENSG00000055211.14_5	GINM1	0	FALSE	FALSE
narrow_peak_110397	chr2	37383190	37384770	8	TRUE	FALSE	10	6	1_TssA	Active Promoters	ENSG00000055332.18_8	EIF2AK2	0	FALSE	FALSE
narrow_peak_93882	chr17	76835952	76837622	6	TRUE	FALSE	13	9	1_TssA	Active Promoters	ENSG00000055483.19_9	USP36	0	FALSE	FALSE
narrow_peak_93881	chr17	76824543	76825067	7	TRUE	FALSE	72	33	4_Tx	Transcription	ENSG00000055483.19_9	USP36	12457	FALSE	FALSE
narrow_peak_93886	chr17	76861732	76862460	9	TRUE	FALSE	4	4	5_TxWk	Transcription	ENSG00000055483.19_9	USP36	24207	FALSE	FALSE
narrow_peak_207548	chr7	152160356	152162004	6	TRUE	TRUE	1840	867	1_TssA	Active Promoters	ENSG00000055609.18_7	KMT2C	27264	FALSE	FALSE
narrow_peak_9496b	chr1	85513051	85514675	8	TRUE	TRUE	1213	918	10_TssBiv	Bivalent Chromatin	ENSG00000055732.13_5	MCOLN3	0	FALSE	FALSE
narrow_peak_9495	chr1	85507910	85508393	1	TRUE	FALSE	75	51	7_Enh	Enhancers	ENSG00000055732.13_5	MCOLN3	5791	FALSE	FALSE
narrow_peak_9499	chr1	85527416	85528423	12	TRUE	FALSE	927	232	1_TssA	Active Promoters	ENSG00000055732.13_5	MCOLN3	13231	FALSE	FALSE
narrow_peak_9497	chr1	85515339	85515855	12	TRUE	FALSE	3	2	11_BivFlnk	Bivalent Chromatin	ENSG00000055732.13_5	MCOLN3	1154	FALSE	FALSE
narrow_peak_108948a	chr2	20490675	20492100	2	TRUE	FALSE	1	1	7_Enh	Enhancers	ENSG00000055917.15_7	PUM2	59896	FALSE	FALSE
narrow_peak_108960b	chr2	20549920	20551628	12	TRUE	FALSE	265	166	1_TssA	Active Promoters	ENSG00000055917.15_7	PUM2	368	FALSE	FALSE
narrow_peak_29313a	chr10	102746485	102747940	12	TRUE	FALSE	36	12	1_TssA	Active Promoters	ENSG00000055950.16_5	MRPL43	0	FALSE	FALSE
narrow_peak_166903	chr4	170678355	170679655	8	TRUE	FALSE	1682	596	1_TssA	Active Promoters	ENSG00000056050.7_8	HPF1	0	FALSE	FALSE
narrow_peak_170452b	chr5	32443489	32445701	12	TRUE	FALSE	658	250	1_TssA	Active Promoters	ENSG00000056097.16_5	ZFR	0	FALSE	FALSE
narrow_peak_160937	chr4	72897282	72898507	8	TRUE	FALSE	662	334	10_TssBiv	Bivalent Chromatin	ENSG00000056291.17_4	NPFFR2	0	FALSE	FALSE
narrow_peak_139955	chr22	45448200	45449672	1	TRUE	TRUE	1049	541	7_Enh	Enhancers	ENSG00000056487.16_7	PHF21B	42312	FALSE	FALSE
narrow_peak_139950	chr22	45427296	45428568	3	TRUE	TRUE	200	110	7_Enh	Enhancers	ENSG00000056487.16_7	PHF21B	21408	FALSE	FALSE
narrow_peak_139930a	chr22	45348837	45351470	4	TRUE	TRUE	3746	1599	2_TssAFlnk	Enhancers	ENSG00000056487.16_7	PHF21B	54417	FALSE	FALSE
narrow_peak_139937	chr22	45371052	45372029	4	TRUE	TRUE	2709	1524	5_TxWk	Transcription	ENSG00000056487.16_7	PHF21B	33858	FALSE	FALSE
narrow_peak_139926b	chr22	45336043	45338661	7	TRUE	TRUE	3609	1245	7_Enh	Enhancers	ENSG00000056487.16_7	PHF21B	67226	FALSE	FALSE
narrow_peak_139931	chr22	45352608	45353577	7	TRUE	TRUE	3302	1125	2_TssAFlnk	Enhancers	ENSG00000056487.16_7	PHF21B	52310	FALSE	FALSE
narrow_peak_139946a	chr22	45402802	45406367	7	TRUE	TRUE	1722	697	1_TssA	Active Promoters	ENSG00000056487.16_7	PHF21B	0	FALSE	TRUE
narrow_peak_139960c	chr22	45477285	45479087	7	TRUE	TRUE	1157	608	5_TxWk	Transcription	ENSG00000056487.16_7	PHF21B	71397	FALSE	FALSE
narrow_peak_139957c	chr22	45466642	45469082	4	TRUE	FALSE	1817	797	7_Enh	Enhancers	ENSG00000056487.16_7	PHF21B	60754	FALSE	FALSE
narrow_peak_139947	chr22	45410121	45410997	7	TRUE	FALSE	241	170	7_Enh	Enhancers	ENSG00000056487.16_7	PHF21B	4233	FALSE	FALSE
narrow_peak_139949	chr22	45419144	45419889	7	TRUE	FALSE	36	27	2_TssAFlnk	Enhancers	ENSG00000056487.16_7	PHF21B	13256	FALSE	FALSE
narrow_peak_226907	chr9	125666740	125668025	6	TRUE	FALSE	57	49	1_TssA	Active Promoters	ENSG00000056586.16_7	RC3H2	0	FALSE	FALSE
narrow_peak_226906b	chr9	125628801	125630624	7	TRUE	FALSE	4	4	5_TxWk	Transcription	ENSG00000056586.16_7	RC3H2	37015	FALSE	FALSE
narrow_peak_145643	chr3	53879454	53881002	11	TRUE	FALSE	6	5	1_TssA	Active Promoters	ENSG00000056736.10_6	IL17RB	0	FALSE	FALSE
narrow_peak_189977b	chr6	111952254	111954005	1	TRUE	FALSE	198	169	7_Enh	Enhancers	ENSG00000056972.20_9	TRAF3IP2	24143	FALSE	FALSE
narrow_peak_189972a	chr6	111926387	111928271	3	TRUE	FALSE	36	14	2_TssAFlnk	Enhancers	ENSG00000056972.20_9	TRAF3IP2	0	FALSE	FALSE
narrow_peak_189982	chr6	111984175	111985517	4	TRUE	FALSE	79	59	2_TssAFlnk	Enhancers	ENSG00000056972.20_9	TRAF3IP2	56064	FALSE	FALSE
narrow_peak_189981	chr6	111982782	111983521	9	TRUE	FALSE	1	1	2_TssAFlnk	Enhancers	ENSG00000056972.20_9	TRAF3IP2	54671	FALSE	FALSE
narrow_peak_148512	chr3	98619780	98621039	13	TRUE	TRUE	2726	528	1_TssA	Active Promoters	ENSG00000057019.16_7	DCBLD2	0	FALSE	FALSE
narrow_peak_148513	chr3	98704938	98705263	2	TRUE	FALSE	12	10	7_Enh	Enhancers	ENSG00000057019.16_7	DCBLD2	84397	FALSE	FALSE
narrow_peak_15327	chr1	179262319	179263337	6	TRUE	FALSE	830	227	10_TssBiv	Bivalent Chromatin	ENSG00000057252.13_4	SOAT1	0	FALSE	FALSE
narrow_peak_15329	chr1	179334559	179335724	8	TRUE	FALSE	182	79	1_TssA	Active Promoters	ENSG00000057252.13_4	SOAT1	71711	FALSE	FALSE
narrow_peak_47334	chr12	33044740	33045455	3	TRUE	TRUE	59	49	7_Enh	Enhancers	ENSG00000057294.15_7	PKP2	4257	FALSE	FALSE
narrow_peak_47335b	chr12	33048690	33050436	8	TRUE	FALSE	137	56	1_TssA	Active Promoters	ENSG00000057294.15_7	PKP2	0	FALSE	FALSE
narrow_peak_189403	chr6	106787091	106787694	8	TRUE	FALSE	2	2	7_Enh	Enhancers	ENSG00000057663.16_7	ATG5	13423	FALSE	FALSE
narrow_peak_189401	chr6	106772868	106774177	12	TRUE	FALSE	451	189	1_TssA	Active Promoters	ENSG00000057663.16_7	ATG5	0	FALSE	FALSE
narrow_peak_51307	chr12	94984132	94984673	1	TRUE	TRUE	658	650	7_Enh	Enhancers	ENSG00000057704.13_7	TMCC3	59661	FALSE	FALSE
narrow_peak_51314a	chr12	95043095	95044624	10	TRUE	TRUE	1226	562	10_TssBiv	Bivalent Chromatin	ENSG00000057704.13_7	TMCC3	0	FALSE	FALSE
narrow_peak_51311	chr12	95007962	95008466	2	TRUE	FALSE	1	1	7_Enh	Enhancers	ENSG00000057704.13_7	TMCC3	35868	FALSE	FALSE
narrow_peak_51325	chr12	95134777	95135725	3	TRUE	FALSE	18	9	7_Enh	Enhancers	ENSG00000057704.13_7	TMCC3	90442	FALSE	FALSE
narrow_peak_3415	chr1	24104353	24105480	12	TRUE	FALSE	380	151	1_TssA	Active Promoters	ENSG00000057757.10_7	PITHD1	0	FALSE	FALSE
narrow_peak_110852a	chr2	42772425	42774355	1	TRUE	TRUE	892	576	7_Enh	Enhancers	ENSG00000057935.13_5	MTA3	50717	FALSE	FALSE
narrow_peak_110853	chr2	42781247	42782253	1	TRUE	FALSE	203	181	2_TssAFlnk	Enhancers	ENSG00000057935.13_5	MTA3	59539	FALSE	FALSE
narrow_peak_110851	chr2	42769983	42770448	2	TRUE	FALSE	101	68	7_Enh	Enhancers	ENSG00000057935.13_5	MTA3	48275	FALSE	FALSE
narrow_peak_110848	chr2	42740285	42741176	5	TRUE	FALSE	1	1	7_Enh	Enhancers	ENSG00000057935.13_5	MTA3	18577	FALSE	FALSE
narrow_peak_110850	chr2	42750206	42750962	7	TRUE	FALSE	1	1	7_Enh	Enhancers	ENSG00000057935.13_5	MTA3	28498	FALSE	FALSE
narrow_peak_110845c	chr2	42719783	42722475	10	TRUE	FALSE	37	14	10_TssBiv	Bivalent Chromatin	ENSG00000057935.13_5	MTA3	0	FALSE	FALSE
narrow_peak_110856	chr2	42794627	42796753	10	TRUE	FALSE	16	7	2_TssAFlnk	Enhancers	ENSG00000057935.13_5	MTA3	72919	FALSE	FALSE
narrow_peak_154495	chr3	179418730	179419875	1	TRUE	TRUE	752	710	2_TssAFlnk	Enhancers	ENSG00000058056.9_5	USP13	47903	FALSE	FALSE
narrow_peak_154490	chr3	179383996	179385000	1	TRUE	FALSE	2	2	7_Enh	Enhancers	ENSG00000058056.9_5	USP13	13169	FALSE	FALSE
narrow_peak_154501	chr3	179436679	179437388	4	TRUE	FALSE	2	2	7_Enh	Enhancers	ENSG00000058056.9_5	USP13	65852	FALSE	FALSE
narrow_peak_154488	chr3	179370263	179371760	12	TRUE	FALSE	291	142	1_TssA	Active Promoters	ENSG00000058056.9_5	USP13	0	FALSE	FALSE
narrow_peak_154715	chr3	182510676	182512266	12	TRUE	TRUE	2160	413	1_TssA	Active Promoters	ENSG00000058063.16_6	ATP11B	0	FALSE	FALSE
narrow_peak_154708	chr3	182434942	182435285	1	TRUE	FALSE	2	2	7_Enh	Enhancers	ENSG00000058063.16_6	ATP11B	76004	FALSE	FALSE
narrow_peak_154709b	chr3	182442934	182444750	1	TRUE	FALSE	1	1	7_Enh	Enhancers	ENSG00000058063.16_6	ATP11B	66539	FALSE	FALSE
narrow_peak_15701	chr1	183163778	183164668	3	TRUE	TRUE	267	233	7_Enh	Enhancers	ENSG00000058085.15_5	LAMC2	8406	FALSE	FALSE
narrow_peak_15709a	chr1	183203317	183204882	1	TRUE	FALSE	184	147	1_TssA	Active Promoters	ENSG00000058085.15_5	LAMC2	47945	FALSE	FALSE
narrow_peak_15696	chr1	183133399	183133894	3	TRUE	FALSE	4	4	7_Enh	Enhancers	ENSG00000058085.15_5	LAMC2	21477	FALSE	FALSE
narrow_peak_15708c	chr1	183195798	183197941	3	TRUE	FALSE	3	2	7_Enh	Enhancers	ENSG00000058085.15_5	LAMC2	40426	FALSE	FALSE
narrow_peak_15699	chr1	183154786	183155712	8	TRUE	FALSE	205	143	1_TssA	Active Promoters	ENSG00000058085.15_5	LAMC2	0	FALSE	FALSE
narrow_peak_15706	chr1	183187468	183188489	9	TRUE	FALSE	1	1	7_Enh	Enhancers	ENSG00000058085.15_5	LAMC2	32096	FALSE	FALSE
narrow_peak_15715	chr1	183250432	183251571	13	TRUE	FALSE	25	10	7_Enh	Enhancers	ENSG00000058085.15_5	LAMC2	95060	FALSE	FALSE
narrow_peak_150736a	chr3	127794037	127796690	4	TRUE	TRUE	2759	1584	10_TssBiv	Bivalent Chromatin	ENSG00000058262.10_4	SEC61A1	23554	FALSE	FALSE
narrow_peak_150734	chr3	127770360	127771750	4	TRUE	FALSE	81	45	1_TssA	Active Promoters	ENSG00000058262.10_4	SEC61A1	0	FALSE	FALSE
narrow_peak_150735	chr3	127786657	127787487	4	TRUE	FALSE	21	16	4_Tx	Transcription	ENSG00000058262.10_4	SEC61A1	16174	FALSE	FALSE
narrow_peak_150739	chr3	127813817	127814749	5	TRUE	FALSE	8	7	6_EnhG	Enhancers	ENSG00000058262.10_4	SEC61A1	43334	FALSE	FALSE
narrow_peak_150731	chr3	127724676	127726169	7	TRUE	FALSE	1096	501	7_Enh	Enhancers	ENSG00000058262.10_4	SEC61A1	44313	FALSE	FALSE
narrow_peak_150730	chr3	127720428	127720809	7	TRUE	FALSE	77	40	7_Enh	Enhancers	ENSG00000058262.10_4	SEC61A1	49673	FALSE	FALSE
narrow_peak_50534	chr12	80268485	80269121	2	TRUE	TRUE	607	427	7_Enh	Enhancers	ENSG00000058272.19_8	PPP1R12A	60120	FALSE	FALSE
narrow_peak_50547	chr12	80327830	80329647	8	TRUE	TRUE	2064	832	1_TssA	Active Promoters	ENSG00000058272.19_8	PPP1R12A	0	FALSE	FALSE
narrow_peak_50554	chr12	80395143	80395854	3	TRUE	FALSE	5	5	7_Enh	Enhancers	ENSG00000058272.19_8	PPP1R12A	65901	FALSE	FALSE
narrow_peak_50531	chr12	80238459	80238789	5	TRUE	FALSE	21	14	6_EnhG	Enhancers	ENSG00000058272.19_8	PPP1R12A	90452	FALSE	FALSE
narrow_peak_79951	chr16	22289613	22290649	1	TRUE	FALSE	180	132	5_TxWk	Transcription	ENSG00000058600.16_8	POLR3E	18045	FALSE	FALSE
narrow_peak_79964a	chr16	22364545	22365935	4	TRUE	FALSE	303	205	6_EnhG	Enhancers	ENSG00000058600.16_8	POLR3E	55850	FALSE	FALSE
narrow_peak_79954a	chr16	22307984	22309948	12	TRUE	FALSE	126	99	1_TssA	Active Promoters	ENSG00000058600.16_8	POLR3E	0	FALSE	TRUE
narrow_peak_17052	chr1	203560839	203561974	1	TRUE	TRUE	1141	1110	7_Enh	Enhancers	ENSG00000058668.14_5	ATP2B4	33713	FALSE	FALSE
narrow_peak_17059	chr1	203595438	203596304	1	TRUE	FALSE	31	28	1_TssA	Active Promoters	ENSG00000058668.14_5	ATP2B4	0	FALSE	FALSE
narrow_peak_17071	chr1	203646665	203647466	1	TRUE	FALSE	3	3	7_Enh	Enhancers	ENSG00000058668.14_5	ATP2B4	50977	FALSE	FALSE
narrow_peak_17060a	chr1	203597099	203599240	1	TRUE	FALSE	1	1	1_TssA	Active Promoters	ENSG00000058668.14_5	ATP2B4	1411	FALSE	FALSE
narrow_peak_17073a	chr1	203659662	203660766	1	TRUE	FALSE	1	1	7_Enh	Enhancers	ENSG00000058668.14_5	ATP2B4	63974	FALSE	FALSE
narrow_peak_17072	chr1	203651715	203652271	3	TRUE	FALSE	8	4	5_TxWk	Transcription	ENSG00000058668.14_5	ATP2B4	56027	FALSE	FALSE
narrow_peak_17074	chr1	203670937	203671861	10	TRUE	FALSE	10	5	5_TxWk	Transcription	ENSG00000058668.14_5	ATP2B4	75249	FALSE	FALSE
narrow_peak_17065	chr1	203618722	203619976	11	TRUE	FALSE	2	1	1_TssA	Active Promoters	ENSG00000058668.14_5	ATP2B4	23034	FALSE	FALSE
narrow_peak_17047	chr1	203540947	203541830	12	TRUE	FALSE	1	1	7_Enh	Enhancers	ENSG00000058668.14_5	ATP2B4	53857	FALSE	FALSE
narrow_peak_17085	chr1	203764430	203765653	12	TRUE	FALSE	26	14	1_TssA	Active Promoters	ENSG00000058673.16_7	ZC3H11A	0	FALSE	FALSE
narrow_peak_174364a	chr5	96470316	96471307	1	TRUE	TRUE	844	449	7_Enh	Enhancers	ENSG00000058729.11_8	RIOK2	47645	FALSE	FALSE
narrow_peak_174366	chr5	96478001	96478996	2	TRUE	FALSE	213	131	7_Enh	Enhancers	ENSG00000058729.11_8	RIOK2	39956	FALSE	FALSE
narrow_peak_174362b	chr5	96437196	96438375	2	TRUE	FALSE	65	36	7_Enh	Enhancers	ENSG00000058729.11_8	RIOK2	80577	FALSE	FALSE
narrow_peak_174369b	chr5	96518523	96519801	13	TRUE	FALSE	413	123	1_TssA	Active Promoters	ENSG00000058729.11_8	RIOK2	0	FALSE	FALSE
narrow_peak_7088	chr1	54378550	54379845	1	TRUE	TRUE	918	891	2_TssAFlnk	Enhancers	ENSG00000058799.15_5	YIPF1	23077	FALSE	FALSE
narrow_peak_7082	chr1	54326492	54327331	1	TRUE	FALSE	103	101	7_Enh	Enhancers	ENSG00000058804.12_5	NDC1	22354	FALSE	FALSE
narrow_peak_7080	chr1	54276972	54277964	5	TRUE	FALSE	10	5	7_Enh	Enhancers	ENSG00000058804.12_5	NDC1	26173	FALSE	FALSE
narrow_peak_7081	chr1	54303184	54304417	5	TRUE	FALSE	11	5	1_TssA	Active Promoters	ENSG00000058804.12_5	NDC1	0	FALSE	FALSE
narrow_peak_7077b	chr1	54203449	54205523	9	TRUE	FALSE	1	1	10_TssBiv	Bivalent Chromatin	ENSG00000058804.12_5	NDC1	98614	FALSE	FALSE
narrow_peak_77897c	chr16	2954055	2956248	6	TRUE	TRUE	1430	1086	1_TssA	Active Promoters	ENSG00000059122.16_3	FLYWCH1	5688	FALSE	TRUE
narrow_peak_77898	chr16	2961382	2962757	6	TRUE	FALSE	88	86	1_TssA	Active Promoters	ENSG00000059122.16_3	FLYWCH1	0	FALSE	TRUE
narrow_peak_77654	chr16	1457811	1458962	1	TRUE	FALSE	2	2	1_TssA	Active Promoters	ENSG00000059145.19_6	UNKL	5791	FALSE	TRUE
narrow_peak_77655b	chr16	1463533	1465417	9	TRUE	FALSE	6	5	1_TssA	Active Promoters	ENSG00000059145.19_6	UNKL	0	FALSE	TRUE
narrow_peak_206362a	chr7	139671321	139673172	3	TRUE	FALSE	10	4	7_Enh	Enhancers	ENSG00000059378.13_6	PARP12	89580	FALSE	FALSE
narrow_peak_206377	chr7	139761931	139763338	10	TRUE	FALSE	303	149	10_TssBiv	Bivalent Chromatin	ENSG00000059378.13_6	PARP12	0	FALSE	FALSE
narrow_peak_28753	chr10	97415352	97416932	12	TRUE	FALSE	18	12	1_TssA	Active Promoters	ENSG00000059573.9_5	ALDH18A1	0	FALSE	FALSE
narrow_peak_20085	chr1	234648260	234648816	2	TRUE	FALSE	2	1	7_Enh	Enhancers	ENSG00000059588.10_5	TARBP1	33333	FALSE	FALSE
narrow_peak_20087	chr1	234658799	234659644	3	TRUE	FALSE	316	29	7_Enh	Enhancers	ENSG00000059588.10_5	TARBP1	43872	FALSE	FALSE
narrow_peak_20082	chr1	234634657	234635542	6	TRUE	FALSE	9	4	5_TxWk	Transcription	ENSG00000059588.10_5	TARBP1	19730	FALSE	FALSE
narrow_peak_20088	chr1	234666579	234667790	8	TRUE	FALSE	1	1	7_Enh	Enhancers	ENSG00000059588.10_5	TARBP1	51652	FALSE	FALSE
narrow_peak_20078a	chr1	234613737	234615181	10	TRUE	FALSE	102	41	1_TssA	Active Promoters	ENSG00000059588.10_5	TARBP1	0	FALSE	FALSE
narrow_peak_165867	chr4	152681588	152682774	6	TRUE	TRUE	870	381	1_TssA	Active Promoters	ENSG00000059691.12_6	GATB	0	FALSE	FALSE
narrow_peak_165872b	chr4	152731726	152733068	2	TRUE	FALSE	12	8	7_Enh	Enhancers	ENSG00000059691.12_6	GATB	49565	FALSE	FALSE
narrow_peak_165855	chr4	152595947	152596991	4	TRUE	FALSE	351	262	5_TxWk	Transcription	ENSG00000059691.12_6	GATB	85169	FALSE	FALSE
narrow_peak_51504b	chr12	96792800	96794971	10	TRUE	FALSE	1203	261	1_TssA	Active Promoters	ENSG00000059758.8_8	CDK17	0	FALSE	FALSE
narrow_peak_51491	chr12	96709545	96710589	10	TRUE	FALSE	3	2	5_TxWk	Transcription	ENSG00000059758.8_8	CDK17	83670	FALSE	FALSE
narrow_peak_51509	chr12	96882890	96883837	12	TRUE	FALSE	517	181	10_TssBiv	Bivalent Chromatin	ENSG00000059758.8_8	CDK17	88630	FALSE	FALSE
narrow_peak_45357	chr12	8085660	8086475	2	TRUE	FALSE	16	16	3_TxFlnk	Transcription	ENSG00000059804.16_6	SLC2A3	2309	FALSE	FALSE
narrow_peak_45361a	chr12	8111846	8113737	2	TRUE	FALSE	17	8	2_TssAFlnk	Enhancers	ENSG00000059804.16_6	SLC2A3	23061	FALSE	FALSE
narrow_peak_45358	chr12	8088211	8089335	2	TRUE	FALSE	14	7	1_TssA	Active Promoters	ENSG00000059804.16_6	SLC2A3	0	FALSE	TRUE
narrow_peak_45365	chr12	8134949	8135347	3	TRUE	FALSE	10	4	7_Enh	Enhancers	ENSG00000059804.16_6	SLC2A3	46164	FALSE	FALSE
narrow_peak_45355b	chr12	8068368	8070152	5	TRUE	FALSE	38	15	5_TxWk	Transcription	ENSG00000059804.16_6	SLC2A3	18632	FALSE	FALSE
narrow_peak_45362	chr12	8122876	8123991	6	TRUE	FALSE	97	69	2_TssAFlnk	Enhancers	ENSG00000059804.16_6	SLC2A3	34091	FALSE	FALSE
narrow_peak_29523b	chr10	104179930	104182800	10	TRUE	FALSE	66	22	1_TssA	Active Promoters	ENSG00000059915.17_7	PSD	0	FALSE	TRUE
narrow_peak_100301	chr18	77453614	77454274	1	TRUE	FALSE	52	35	5_TxWk	Transcription	ENSG00000060069.17_3	CTDP1	13812	FALSE	FALSE
narrow_peak_100298	chr18	77438812	77440480	6	TRUE	FALSE	98	57	1_TssA	Active Promoters	ENSG00000060069.17_3	CTDP1	0	FALSE	FALSE
narrow_peak_100310b	chr18	77511815	77513155	11	TRUE	FALSE	2	2	5_TxWk	Transcription	ENSG00000060069.17_3	CTDP1	72013	FALSE	FALSE
narrow_peak_45611	chr12	10826212	10827279	12	TRUE	FALSE	4	2	1_TssA	Active Promoters	ENSG00000060140.9_8	STYK1	0	FALSE	FALSE
narrow_peak_44425	chr12	831595	832054	1	TRUE	FALSE	16	9	2_TssAFlnk	Enhancers	ENSG00000060237.17_8	WNK1	29689	FALSE	FALSE
narrow_peak_44426	chr12	833458	833912	5	TRUE	FALSE	5	5	7_Enh	Enhancers	ENSG00000060237.17_8	WNK1	27831	FALSE	FALSE
narrow_peak_44428b	chr12	860333	863493	10	TRUE	FALSE	523	251	1_TssA	Active Promoters	ENSG00000060237.17_8	WNK1	0	FALSE	FALSE
narrow_peak_26062	chr10	70480345	70481650	12	TRUE	FALSE	358	265	1_TssA	Active Promoters	ENSG00000060339.14_8	CCAR1	0	FALSE	FALSE
narrow_peak_132691	chr20	61439377	61439954	3	TRUE	FALSE	1	1	5_TxWk	Transcription	ENSG00000060491.16_6	OGFR	3191	FALSE	FALSE
narrow_peak_132690b	chr20	61435366	61437506	10	TRUE	FALSE	3	3	1_TssA	Active Promoters	ENSG00000060491.16_6	OGFR	0	FALSE	FALSE
narrow_peak_3861	chr1	27070433	27071107	5	TRUE	TRUE	1432	738	6_EnhG	Enhancers	ENSG00000060642.11_7	PIGV	42436	FALSE	FALSE
narrow_peak_3868b	chr1	27125924	27127067	4	TRUE	FALSE	980	606	7_Enh	Enhancers	ENSG00000060642.11_7	PIGV	12380	FALSE	FALSE
narrow_peak_3867b	chr1	27113231	27115837	4	TRUE	FALSE	222	170	1_TssA	Active Promoters	ENSG00000060642.11_7	PIGV	0	FALSE	FALSE
narrow_peak_4223	chr1	29650928	29652542	6	TRUE	TRUE	670	541	7_Enh	Enhancers	ENSG00000060656.20_5	PTPRU	87901	FALSE	TRUE
narrow_peak_4215	chr1	29609107	29610567	6	TRUE	TRUE	773	506	1_TssA	Active Promoters	ENSG00000060656.20_5	PTPRU	46080	FALSE	FALSE
narrow_peak_4214	chr1	29597912	29599151	3	TRUE	FALSE	29	23	7_Enh	Enhancers	ENSG00000060656.20_5	PTPRU	34885	FALSE	FALSE
narrow_peak_4213a	chr1	29585620	29587447	8	TRUE	FALSE	17	12	10_TssBiv	Bivalent Chromatin	ENSG00000060656.20_5	PTPRU	22593	FALSE	FALSE
narrow_peak_4211	chr1	29575362	29576432	9	TRUE	FALSE	6	2	7_Enh	Enhancers	ENSG00000060656.20_5	PTPRU	12335	FALSE	FALSE
narrow_peak_4208	chr1	29562641	29563447	10	TRUE	FALSE	419	178	10_TssBiv	Bivalent Chromatin	ENSG00000060656.20_5	PTPRU	0	FALSE	FALSE
narrow_peak_4209d	chr1	29563929	29565560	10	TRUE	FALSE	10	6	10_TssBiv	Bivalent Chromatin	ENSG00000060656.20_5	PTPRU	902	FALSE	FALSE
narrow_peak_4219	chr1	29629538	29630556	11	TRUE	FALSE	4	3	5_TxWk	Transcription	ENSG00000060656.20_5	PTPRU	66511	FALSE	FALSE
narrow_peak_4532a	chr1	31769223	31770913	12	TRUE	FALSE	3	2	1_TssA	Active Promoters	ENSG00000060688.13_6	SNRNP40	0	FALSE	FALSE
narrow_peak_10787	chr1	103573578	103575115	13	TRUE	TRUE	1865	559	1_TssA	Active Promoters	ENSG00000060718.22_7	COL11A1	0	FALSE	FALSE
narrow_peak_10786	chr1	103572004	103572907	8	TRUE	FALSE	616	254	1_TssA	Active Promoters	ENSG00000060718.22_7	COL11A1	1522	FALSE	FALSE
narrow_peak_35412b	chr11	32967645	32968762	7	TRUE	FALSE	1	1	5_TxWk	Transcription	ENSG00000060749.15_5	QSER1	53280	FALSE	FALSE
narrow_peak_35402a	chr11	32913640	32915972	9	TRUE	FALSE	21	14	1_TssA	Active Promoters	ENSG00000060749.15_5	QSER1	0	FALSE	FALSE
narrow_peak_194252a	chr6	166778801	166779654	2	TRUE	FALSE	9	6	7_Enh	Enhancers	ENSG00000060762.19_5	MPC1	16848	FALSE	FALSE
narrow_peak_194253b	chr6	166795394	166797446	8	TRUE	FALSE	775	393	1_TssA	Active Promoters	ENSG00000060762.19_5	MPC1	0	FALSE	FALSE
narrow_peak_143777c	chr3	38158146	38159924	4	TRUE	FALSE	719	489	5_TxWk	Transcription	ENSG00000060971.18_6	ACAA1	18810	FALSE	FALSE
narrow_peak_143771b	chr3	38140461	38141769	5	TRUE	FALSE	2	2	7_Enh	Enhancers	ENSG00000060971.18_6	ACAA1	36965	FALSE	FALSE
narrow_peak_143779a	chr3	38178050	38180649	8	TRUE	FALSE	240	153	1_TssA	Active Promoters	ENSG00000060971.18_6	ACAA1	0	FALSE	FALSE
narrow_peak_46631	chr12	25080979	25081527	1	TRUE	TRUE	471	426	7_Enh	Enhancers	ENSG00000060982.15_7	BCAT1	20509	FALSE	FALSE
narrow_peak_46636	chr12	25099589	25100336	2	TRUE	FALSE	15	8	1_TssA	Active Promoters	ENSG00000060982.15_7	BCAT1	1700	FALSE	FALSE
narrow_peak_46624b	chr12	25054784	25056575	4	TRUE	FALSE	620	587	1_TssA	Active Promoters	ENSG00000060982.15_7	BCAT1	45461	FALSE	FALSE
narrow_peak_46638	chr12	25104687	25105114	9	TRUE	FALSE	2	2	7_Enh	Enhancers	ENSG00000060982.15_7	BCAT1	2650	FALSE	FALSE
narrow_peak_46637	chr12	25101263	25102464	12	TRUE	FALSE	35	13	1_TssA	Active Promoters	ENSG00000060982.15_7	BCAT1	0	FALSE	FALSE
narrow_peak_47894	chr12	48206437	48207953	4	TRUE	TRUE	1456	945	1_TssA	Active Promoters	ENSG00000061273.18_6	HDAC7	18963	FALSE	FALSE
narrow_peak_47895a	chr12	48212365	48215028	5	TRUE	TRUE	343	162	1_TssA	Active Promoters	ENSG00000061273.18_6	HDAC7	11888	FALSE	FALSE
narrow_peak_47900a	chr12	48236986	48238736	5	TRUE	FALSE	122	85	14_ReprPCWk	Repr. Polycomb	ENSG00000061273.18_6	HDAC7	10069	FALSE	FALSE
narrow_peak_47897	chr12	48222396	48223494	5	TRUE	FALSE	84	65	7_Enh	Enhancers	ENSG00000061273.18_6	HDAC7	3422	FALSE	FALSE
narrow_peak_209885	chr8	20137589	20138729	1	TRUE	TRUE	428	420	7_Enh	Enhancers	ENSG00000061337.15_6	LZTS1	22746	FALSE	FALSE
narrow_peak_209883b	chr8	20125408	20127137	1	TRUE	TRUE	406	404	2_TssAFlnk	Enhancers	ENSG00000061337.15_6	LZTS1	34338	FALSE	FALSE
narrow_peak_209897a	chr8	20210049	20212493	1	TRUE	FALSE	278	238	12_EnhBiv	Bivalent Chromatin	ENSG00000061337.15_6	LZTS1	48573	FALSE	FALSE
narrow_peak_209892a	chr8	20170187	20171660	1	TRUE	FALSE	28	18	7_Enh	Enhancers	ENSG00000061337.15_6	LZTS1	8711	FALSE	FALSE
narrow_peak_209901	chr8	20233669	20234243	6	TRUE	FALSE	32	17	7_Enh	Enhancers	ENSG00000061337.15_6	LZTS1	72193	FALSE	FALSE
narrow_peak_209884	chr8	20132959	20133466	6	TRUE	FALSE	3	3	2_TssAFlnk	Enhancers	ENSG00000061337.15_6	LZTS1	28009	FALSE	FALSE
narrow_peak_209882	chr8	20118946	20119764	7	TRUE	FALSE	1	1	7_Enh	Enhancers	ENSG00000061337.15_6	LZTS1	41711	FALSE	FALSE
narrow_peak_209890c	chr8	20159711	20162049	13	TRUE	FALSE	366	101	10_TssBiv	Bivalent Chromatin	ENSG00000061337.15_6	LZTS1	0	FALSE	FALSE
narrow_peak_129553	chr20	34206815	34207863	5	TRUE	FALSE	3	2	1_TssA	Active Promoters	ENSG00000061656.10_8	SPAG4	3065	FALSE	FALSE
narrow_peak_129552a	chr20	34203681	34205801	6	TRUE	FALSE	153	149	1_TssA	Active Promoters	ENSG00000061656.10_8	SPAG4	0	FALSE	TRUE
narrow_peak_121538	chr2	183913774	183915034	2	TRUE	TRUE	229	210	5_TxWk	Transcription	ENSG00000061676.15_6	NCKAP1	10186	FALSE	FALSE
narrow_peak_121537	chr2	183902159	183903786	12	TRUE	TRUE	2967	561	1_TssA	Active Promoters	ENSG00000061676.15_6	NCKAP1	0	FALSE	FALSE
narrow_peak_121532	chr2	183874863	183875352	3	TRUE	FALSE	5	3	7_Enh	Enhancers	ENSG00000061676.15_6	NCKAP1	28235	FALSE	FALSE
narrow_peak_46876	chr12	27863228	27864514	12	TRUE	FALSE	1	1	1_TssA	Active Promoters	ENSG00000061794.13_5	MRPS35	0	FALSE	FALSE
narrow_peak_166203c	chr4	156587874	156589349	8	TRUE	TRUE	3230	1375	10_TssBiv	Bivalent Chromatin	ENSG00000061918.13_5	GUCY1B1	90793	TRUE	FALSE
narrow_peak_166207a	chr4	156679808	156681353	8	TRUE	TRUE	2910	1066	12_EnhBiv	Bivalent Chromatin	ENSG00000061918.13_5	GUCY1B1	0	FALSE	FALSE
narrow_peak_55158	chr12	132221108	132222153	5	TRUE	TRUE	321	153	7_Enh	Enhancers	ENSG00000061936.9_4	SFSWAP	25483	FALSE	FALSE
narrow_peak_55154	chr12	132207396	132208624	9	TRUE	TRUE	739	304	7_Enh	Enhancers	ENSG00000061936.9_4	SFSWAP	11771	FALSE	FALSE
narrow_peak_55132d	chr12	132108123	132109905	1	TRUE	FALSE	32	29	7_Enh	Enhancers	ENSG00000061936.9_4	SFSWAP	85719	FALSE	FALSE
narrow_peak_55131	chr12	132106202	132107250	1	TRUE	FALSE	18	11	7_Enh	Enhancers	ENSG00000061936.9_4	SFSWAP	88374	FALSE	FALSE
narrow_peak_55156a	chr12	132213621	132215450	7	TRUE	FALSE	434	204	6_EnhG	Enhancers	ENSG00000061936.9_4	SFSWAP	17996	FALSE	FALSE
narrow_peak_55160	chr12	132237007	132237837	9	TRUE	FALSE	47	13	7_Enh	Enhancers	ENSG00000061936.9_4	SFSWAP	41382	FALSE	FALSE
narrow_peak_55153a	chr12	132194920	132196628	12	TRUE	FALSE	23	21	1_TssA	Active Promoters	ENSG00000061936.9_4	SFSWAP	0	FALSE	FALSE
narrow_peak_156103c	chr3	195621449	195623527	5	TRUE	TRUE	1577	513	1_TssA	Active Promoters	ENSG00000061938.19_9	TNK2	15290	FALSE	FALSE
narrow_peak_156095	chr3	195589821	195590887	5	TRUE	FALSE	19	17	5_TxWk	Transcription	ENSG00000061938.19_9	TNK2	47930	FALSE	FALSE
narrow_peak_156104d	chr3	195634464	195637483	5	TRUE	FALSE	17	8	1_TssA	Active Promoters	ENSG00000061938.19_9	TNK2	1334	FALSE	FALSE
narrow_peak_156101	chr3	195616486	195617118	7	TRUE	FALSE	64	44	7_Enh	Enhancers	ENSG00000061938.19_9	TNK2	21699	FALSE	FALSE
narrow_peak_49260	chr12	62828692	62830242	3	TRUE	FALSE	13	5	10_TssBiv	Bivalent Chromatin	ENSG00000061987.16_6	MON2	30353	TRUE	FALSE
narrow_peak_49262	chr12	62859872	62861262	13	TRUE	FALSE	509	119	1_TssA	Active Promoters	ENSG00000061987.16_6	MON2	0	FALSE	FALSE
narrow_peak_82878b	chr16	68678317	68680465	3	TRUE	FALSE	5	3	10_TssBiv	Bivalent Chromatin	ENSG00000062038.14_5	CDH3	8226	FALSE	FALSE
narrow_peak_82877	chr16	68676434	68676948	7	TRUE	FALSE	3	2	10_TssBiv	Bivalent Chromatin	ENSG00000062038.14_5	CDH3	6343	FALSE	FALSE
narrow_peak_171643	chr5	56468965	56470622	10	TRUE	TRUE	4237	1005	1_TssA	Active Promoters	ENSG00000062194.16_4	GPBP1	0	FALSE	FALSE
narrow_peak_39137	chr11	75374732	75375119	1	TRUE	FALSE	170	143	2_TssAFlnk	Enhancers	ENSG00000062282.15_8	DGAT2	95436	FALSE	FALSE
narrow_peak_39143	chr11	75427638	75428147	1	TRUE	FALSE	88	84	13_ReprPC	Repr. Polycomb	ENSG00000062282.15_8	DGAT2	42408	FALSE	FALSE
narrow_peak_39151	chr11	75486095	75487018	1	TRUE	FALSE	11	9	7_Enh	Enhancers	ENSG00000062282.15_8	DGAT2	15539	FALSE	FALSE
narrow_peak_39138a	chr11	75378084	75380245	1	TRUE	FALSE	13	7	10_TssBiv	Bivalent Chromatin	ENSG00000062282.15_8	DGAT2	90310	FALSE	FALSE
narrow_peak_39148	chr11	75459547	75460678	6	TRUE	FALSE	20	17	14_ReprPCWk	Repr. Polycomb	ENSG00000062282.15_8	DGAT2	9877	FALSE	FALSE
narrow_peak_39150a	chr11	75479107	75480852	10	TRUE	FALSE	8	5	10_TssBiv	Bivalent Chromatin	ENSG00000062282.15_8	DGAT2	8551	FALSE	FALSE
narrow_peak_105345	chr19	44860196	44861286	11	TRUE	TRUE	109	104	1_TssA	Active Promoters	ENSG00000062370.16_8	ZNF112	10092	FALSE	FALSE
narrow_peak_199144	chr7	43854412	43855855	4	TRUE	FALSE	8	8	7_Enh	Enhancers	ENSG00000062582.14_6	MRPS24	53638	FALSE	FALSE
narrow_peak_199147	chr7	43908522	43909663	6	TRUE	FALSE	53	30	1_TssA	Active Promoters	ENSG00000062582.14_6	MRPS24	0	FALSE	FALSE
narrow_peak_199146	chr7	43877949	43878977	13	TRUE	FALSE	13	4	1_TssA	Active Promoters	ENSG00000062582.14_6	MRPS24	30516	FALSE	FALSE
narrow_peak_130766	chr20	45028988	45029977	9	TRUE	TRUE	283	113	7_Enh	Enhancers	ENSG00000062598.18_7	ELMO2	31648	FALSE	FALSE
narrow_peak_130773	chr20	45086787	45088213	1	TRUE	FALSE	34	14	1_TssA	Active Promoters	ENSG00000062598.18_7	ELMO2	25161	FALSE	FALSE
narrow_peak_130769a	chr20	45051914	45053355	7	TRUE	FALSE	13	8	7_Enh	Enhancers	ENSG00000062598.18_7	ELMO2	8270	FALSE	FALSE
narrow_peak_27902	chr10	88280673	88282145	12	TRUE	TRUE	1294	355	1_TssA	Active Promoters	ENSG00000062650.19_7	WAPL	0	FALSE	FALSE
narrow_peak_27892	chr10	88183355	88184240	1	TRUE	FALSE	228	175	7_Enh	Enhancers	ENSG00000062650.19_7	WAPL	97310	FALSE	FALSE
narrow_peak_27910	chr10	88359309	88360382	5	TRUE	FALSE	44	30	7_Enh	Enhancers	ENSG00000062650.19_7	WAPL	77758	FALSE	FALSE
narrow_peak_27896	chr10	88221677	88222453	9	TRUE	FALSE	2	1	7_Enh	Enhancers	ENSG00000062650.19_7	WAPL	59097	FALSE	FALSE
narrow_peak_91696	chr17	57784288	57785609	6	TRUE	FALSE	8	6	1_TssA	Active Promoters	ENSG00000062716.13_5	VMP1	0	FALSE	FALSE
narrow_peak_91789	chr17	58602786	58603959	6	TRUE	FALSE	333	117	1_TssA	Active Promoters	ENSG00000062725.10_5	APPBP2	0	FALSE	FALSE
narrow_peak_106305b	chr19	50879332	50880863	6	TRUE	TRUE	746	622	1_TssA	Active Promoters	ENSG00000062822.15_6	POLD1	6596	FALSE	TRUE
narrow_peak_106306	chr19	50886813	50888475	6	TRUE	FALSE	229	209	1_TssA	Active Promoters	ENSG00000062822.15_6	POLD1	0	FALSE	TRUE
narrow_peak_106304	chr19	50871687	50872870	6	TRUE	FALSE	2	1	1_TssA	Active Promoters	ENSG00000062822.15_6	POLD1	14589	FALSE	FALSE
narrow_peak_88358	chr17	27413779	27414704	1	TRUE	TRUE	1120	1059	7_Enh	Enhancers	ENSG00000063015.20_7	SEZ6	80319	FALSE	FALSE
narrow_peak_88345a	chr17	27358669	27360223	1	TRUE	TRUE	560	520	2_TssAFlnk	Enhancers	ENSG00000063015.20_7	SEZ6	25209	FALSE	FALSE
narrow_peak_88351a	chr17	27387113	27388617	4	TRUE	FALSE	53	31	7_Enh	Enhancers	ENSG00000063015.20_7	SEZ6	53653	FALSE	FALSE
narrow_peak_88353a	chr17	27396505	27398145	5	TRUE	FALSE	80	39	7_Enh	Enhancers	ENSG00000063015.20_7	SEZ6	63045	FALSE	FALSE
narrow_peak_88347	chr17	27369308	27370623	7	TRUE	FALSE	840	356	7_Enh	Enhancers	ENSG00000063015.20_7	SEZ6	35848	FALSE	FALSE
narrow_peak_88333	chr17	27312374	27314026	7	TRUE	FALSE	422	209	10_TssBiv	Bivalent Chromatin	ENSG00000063015.20_7	SEZ6	19433	FALSE	FALSE
narrow_peak_48530	chr12	53399302	53401057	12	TRUE	FALSE	39	18	1_TssA	Active Promoters	ENSG00000063046.17_5	EIF4B	0	FALSE	TRUE
narrow_peak_105878a	chr19	48111167	48113768	2	TRUE	FALSE	19	8	1_TssA	Active Promoters	ENSG00000063169.10_7	BICRA	0	FALSE	TRUE
narrow_peak_105876	chr19	48101905	48102591	3	TRUE	FALSE	30	20	2_TssAFlnk	Enhancers	ENSG00000063169.10_7	BICRA	8860	FALSE	TRUE
narrow_peak_105877	chr19	48103099	48104260	6	TRUE	FALSE	438	296	1_TssA	Active Promoters	ENSG00000063169.10_7	BICRA	7191	FALSE	TRUE
narrow_peak_106018	chr19	49127082	49128410	9	TRUE	FALSE	2	1	1_TssA	Active Promoters	ENSG00000063176.16_7	SPHK2	4535	FALSE	TRUE
narrow_peak_106017	chr19	49122181	49123063	6	TRUE	FALSE	14	10	1_TssA	Active Promoters	ENSG00000063177.13_7	RPL18	0	FALSE	TRUE
narrow_peak_106022c	chr19	49147932	49150172	1	TRUE	FALSE	194	188	1_TssA	Active Promoters	ENSG00000063180.9_5	CA11	0	FALSE	TRUE
narrow_peak_106894	chr19	55972181	55973602	6	TRUE	FALSE	112	97	1_TssA	Active Promoters	ENSG00000063241.8_8	ISOC2	109	FALSE	TRUE
narrow_peak_106890a	chr19	55951687	55954981	6	TRUE	FALSE	8	3	10_TssBiv	Bivalent Chromatin	ENSG00000063241.8_8	ISOC2	18730	FALSE	TRUE
narrow_peak_106889	chr19	55948648	55949203	6	TRUE	FALSE	2	2	14_ReprPCWk	Repr. Polycomb	ENSG00000063241.8_8	ISOC2	24508	FALSE	FALSE
narrow_peak_106892b	chr19	55962493	55964853	9	TRUE	FALSE	18	6	1_TssA	Active Promoters	ENSG00000063241.8_8	ISOC2	8858	FALSE	TRUE
narrow_peak_106929	chr19	56158838	56160429	4	TRUE	FALSE	1466	716	1_TssA	Active Promoters	ENSG00000063244.12_6	U2AF2	5081	FALSE	TRUE
narrow_peak_106931a	chr19	56164687	56167179	6	TRUE	FALSE	422	187	1_TssA	Active Promoters	ENSG00000063244.12_6	U2AF2	0	FALSE	TRUE
narrow_peak_106932	chr19	56182700	56183360	7	TRUE	TRUE	1550	662	5_TxWk	Transcription	ENSG00000063245.15_7	EPN1	3230	FALSE	FALSE
narrow_peak_106933	chr19	56185869	56187066	7	TRUE	FALSE	16	11	1_TssA	Active Promoters	ENSG00000063245.15_7	EPN1	0	FALSE	FALSE
narrow_peak_104776	chr19	39887975	39888769	3	TRUE	FALSE	3	3	7_Enh	Enhancers	ENSG00000063322.15_6	MED29	6033	FALSE	FALSE
narrow_peak_126387f	chr2	241406060	241409047	7	TRUE	TRUE	3065	1197	14_ReprPCWk	Repr. Polycomb	ENSG00000063660.9_5	GPC1	30981	FALSE	FALSE
narrow_peak_126386c	chr2	241394937	241397719	7	TRUE	TRUE	3345	1162	7_Enh	Enhancers	ENSG00000063660.9_5	GPC1	19858	FALSE	FALSE
narrow_peak_126384	chr2	241391474	241392746	7	TRUE	TRUE	1825	897	1_TssA	Active Promoters	ENSG00000063660.9_5	GPC1	16395	FALSE	TRUE
narrow_peak_126380	chr2	241374116	241376304	1	TRUE	FALSE	1	1	1_TssA	Active Promoters	ENSG00000063660.9_5	GPC1	0	FALSE	FALSE
narrow_peak_126381	chr2	241377549	241378083	3	TRUE	FALSE	3	1	13_ReprPC	Repr. Polycomb	ENSG00000063660.9_5	GPC1	2470	FALSE	FALSE
narrow_peak_66581	chr14	78266213	78267083	10	TRUE	FALSE	13	6	1_TssA	Active Promoters	ENSG00000063761.16_6	ADCK1	0	FALSE	FALSE
narrow_peak_77725a	chr16	1876053	1877623	6	TRUE	FALSE	10	4	1_TssA	Active Promoters	ENSG00000063854.13_5	HAGH	0	FALSE	FALSE
narrow_peak_77726	chr16	1889561	1889957	11	TRUE	FALSE	22	12	14_ReprPCWk	Repr. Polycomb	ENSG00000063854.13_5	HAGH	12401	FALSE	FALSE
narrow_peak_156794a	chr4	2463963	2465529	4	TRUE	FALSE	18	16	10_TssBiv	Bivalent Chromatin	ENSG00000063978.16_6	RNF4	17	FALSE	FALSE
narrow_peak_156795	chr4	2469936	2471814	9	TRUE	FALSE	112	54	1_TssA	Active Promoters	ENSG00000063978.16_6	RNF4	5990	FALSE	FALSE
narrow_peak_122759	chr2	202118942	202119649	3	TRUE	FALSE	25	25	7_Enh	Enhancers	ENSG00000064012.22_10	CASP8	20777	FALSE	FALSE
narrow_peak_122754b	chr2	202084035	202085574	11	TRUE	FALSE	1	1	7_Enh	Enhancers	ENSG00000064012.22_10	CASP8	12590	FALSE	FALSE
narrow_peak_122760b	chr2	202122187	202123590	12	TRUE	FALSE	5	3	2_TssAFlnk	Enhancers	ENSG00000064012.22_10	CASP8	24022	FALSE	FALSE
narrow_peak_159629b	chr4	41434234	41435567	2	TRUE	TRUE	187	170	7_Enh	Enhancers	ENSG00000064042.18_5	LIMCH1	72611	FALSE	FALSE
narrow_peak_159620	chr4	41364974	41365795	1	TRUE	FALSE	308	221	12_EnhBiv	Bivalent Chromatin	ENSG00000064042.18_5	LIMCH1	3351	FALSE	FALSE
narrow_peak_159632	chr4	41457306	41457713	1	TRUE	FALSE	8	5	7_Enh	Enhancers	ENSG00000064042.18_5	LIMCH1	95683	FALSE	FALSE
narrow_peak_159618b	chr4	41341710	41342896	2	TRUE	FALSE	30	22	7_Enh	Enhancers	ENSG00000064042.18_5	LIMCH1	18726	FALSE	FALSE
narrow_peak_159617	chr4	41329411	41330316	2	TRUE	FALSE	29	17	7_Enh	Enhancers	ENSG00000064042.18_5	LIMCH1	31306	FALSE	FALSE
narrow_peak_159619b	chr4	41361153	41364161	8	TRUE	FALSE	115	83	10_TssBiv	Bivalent Chromatin	ENSG00000064042.18_5	LIMCH1	0	FALSE	FALSE
narrow_peak_46806	chr12	27090531	27092033	2	TRUE	TRUE	538	224	1_TssA	Active Promoters	ENSG00000064102.15_5	INTS13	0	FALSE	FALSE
narrow_peak_46812	chr12	27166664	27167919	6	TRUE	FALSE	47	29	1_TssA	Active Promoters	ENSG00000064115.11_8	TM7SF3	0	FALSE	FALSE
narrow_peak_43071	chr11	124542985	124544378	12	TRUE	FALSE	163	68	1_TssA	Active Promoters	ENSG00000064199.6_2	SPA17	0	FALSE	FALSE
narrow_peak_43069a	chr11	124526638	124528126	12	TRUE	FALSE	6	5	2_TssAFlnk	Enhancers	ENSG00000064199.6_2	SPA17	15566	FALSE	FALSE
narrow_peak_148499b	chr3	98450948	98452854	8	TRUE	TRUE	1728	918	10_TssBiv	Bivalent Chromatin	ENSG00000064225.12_5	ST3GAL6	0	FALSE	FALSE
narrow_peak_148497	chr3	98440955	98441633	2	TRUE	FALSE	97	50	7_Enh	Enhancers	ENSG00000064225.12_5	ST3GAL6	9445	FALSE	FALSE
narrow_peak_148496	chr3	98432756	98433190	2	TRUE	FALSE	3	1	7_Enh	Enhancers	ENSG00000064225.12_5	ST3GAL6	17888	FALSE	FALSE
narrow_peak_84351	chr16	84401332	84402864	3	TRUE	FALSE	5	2	10_TssBiv	Bivalent Chromatin	ENSG00000064270.12_6	ATP2C2	0	FALSE	FALSE
narrow_peak_84350	chr16	84395879	84396539	9	TRUE	FALSE	3	1	7_Enh	Enhancers	ENSG00000064270.12_6	ATP2C2	5592	FALSE	FALSE
narrow_peak_90810	chr17	47591342	47592191	2	TRUE	FALSE	1	1	7_Enh	Enhancers	ENSG00000064300.9_5	NGFR	18688	FALSE	FALSE
narrow_peak_90804a	chr17	47547020	47549100	3	TRUE	FALSE	2	1	10_TssBiv	Bivalent Chromatin	ENSG00000064300.9_5	NGFR	23553	FALSE	FALSE
narrow_peak_90806a	chr17	47563206	47564966	5	TRUE	FALSE	41	27	7_Enh	Enhancers	ENSG00000064300.9_5	NGFR	7687	FALSE	FALSE
narrow_peak_90809	chr17	47585306	47586441	5	TRUE	FALSE	9	6	2_TssAFlnk	Enhancers	ENSG00000064300.9_5	NGFR	12652	FALSE	FALSE
narrow_peak_90811	chr17	47592526	47593326	7	TRUE	FALSE	23	14	7_Enh	Enhancers	ENSG00000064300.9_5	NGFR	19872	FALSE	FALSE
narrow_peak_90807a	chr17	47571992	47575793	8	TRUE	FALSE	3	2	10_TssBiv	Bivalent Chromatin	ENSG00000064300.9_5	NGFR	0	FALSE	TRUE
narrow_peak_43247b	chr11	125931478	125933578	6	TRUE	TRUE	2736	867	1_TssA	Active Promoters	ENSG00000064309.14_4	CDON	0	FALSE	FALSE
narrow_peak_43252	chr11	125952215	125953155	1	TRUE	FALSE	5	5	7_Enh	Enhancers	ENSG00000064309.14_4	CDON	18983	FALSE	FALSE
narrow_peak_43257	chr11	125973980	125975593	5	TRUE	FALSE	47	32	7_Enh	Enhancers	ENSG00000064309.14_4	CDON	40748	FALSE	FALSE
narrow_peak_43251a	chr11	125949433	125950677	9	TRUE	FALSE	1	1	7_Enh	Enhancers	ENSG00000064309.14_4	CDON	16201	FALSE	FALSE
narrow_peak_216734	chr8	120780956	120781678	2	TRUE	FALSE	8	4	5_TxWk	Transcription	ENSG00000064313.12_6	TAF2	63404	FALSE	FALSE
narrow_peak_216733	chr8	120779631	120780524	6	TRUE	FALSE	50	16	4_Tx	Transcription	ENSG00000064313.12_6	TAF2	64558	FALSE	FALSE
narrow_peak_216735	chr8	120844725	120845812	12	TRUE	FALSE	35	16	1_TssA	Active Promoters	ENSG00000064313.12_6	TAF2	0	FALSE	FALSE
narrow_peak_206343b	chr7	139476590	139478654	10	TRUE	FALSE	50	30	1_TssA	Active Promoters	ENSG00000064393.16_6	HIPK2	0	FALSE	FALSE
narrow_peak_205231	chr7	128706306	128707767	4	TRUE	FALSE	1	1	7_Enh	Enhancers	ENSG00000064419.13_5	TNPO3	11077	FALSE	FALSE
narrow_peak_205230	chr7	128694362	128695565	12	TRUE	FALSE	135	120	1_TssA	Active Promoters	ENSG00000064419.13_5	TNPO3	0	FALSE	FALSE
narrow_peak_103186	chr19	19302593	19304032	9	TRUE	FALSE	64	17	1_TssA	Active Promoters	ENSG00000064490.14_6	RFXANK	0	FALSE	TRUE
narrow_peak_103169	chr19	19215812	19217319	5	TRUE	TRUE	224	131	1_TssA	Active Promoters	ENSG00000064545.15_9	TMEM161A	32004	FALSE	TRUE
narrow_peak_103173	chr19	19245356	19246162	4	TRUE	FALSE	3	2	2_TssAFlnk	Enhancers	ENSG00000064545.15_9	TMEM161A	3161	FALSE	FALSE
narrow_peak_103172	chr19	19230714	19232356	6	TRUE	FALSE	28	14	5_TxWk	Transcription	ENSG00000064545.15_9	TMEM161A	16967	FALSE	TRUE
narrow_peak_103174	chr19	19248652	19249598	11	TRUE	FALSE	1	1	10_TssBiv	Bivalent Chromatin	ENSG00000064545.15_9	TMEM161A	0	FALSE	FALSE
narrow_peak_103264b	chr19	19738258	19739970	7	TRUE	FALSE	9	9	1_TssA	Active Promoters	ENSG00000064547.14_6	LPAR2	0	FALSE	TRUE
narrow_peak_103161b	chr19	19143055	19145450	9	TRUE	TRUE	1940	336	1_TssA	Active Promoters	ENSG00000064607.17_5	SUGP2	0	FALSE	TRUE
narrow_peak_176343a	chr5	127418469	127420544	8	TRUE	TRUE	2758	913	1_TssA	Active Promoters	ENSG00000064651.14_5	SLC12A2	0	FALSE	FALSE
narrow_peak_175901	chr5	122180364	122182026	10	TRUE	TRUE	1998	489	1_TssA	Active Promoters	ENSG00000064652.11_4	SNX24	1231	FALSE	FALSE
narrow_peak_175912b	chr5	122257221	122258000	2	TRUE	FALSE	93	70	2_TssAFlnk	Enhancers	ENSG00000064652.11_4	SNX24	78088	FALSE	FALSE
narrow_peak_130847b	chr20	45620564	45621938	1	TRUE	FALSE	313	285	7_Enh	Enhancers	ENSG00000064655.19_7	EYA2	97302	FALSE	FALSE
narrow_peak_130836	chr20	45557239	45557769	1	TRUE	FALSE	5	5	7_Enh	Enhancers	ENSG00000064655.19_7	EYA2	33977	FALSE	FALSE
narrow_peak_130826	chr20	45443191	45443787	9	TRUE	FALSE	121	34	7_Enh	Enhancers	ENSG00000064655.19_7	EYA2	79474	FALSE	FALSE
narrow_peak_130833a	chr20	45522966	45524606	10	TRUE	FALSE	102	78	10_TssBiv	Bivalent Chromatin	ENSG00000064655.19_7	EYA2	0	FALSE	FALSE
narrow_peak_130825	chr20	45439552	45440489	10	TRUE	FALSE	20	18	1_TssA	Active Promoters	ENSG00000064655.19_7	EYA2	82772	FALSE	FALSE
narrow_peak_100554a	chr19	1025984	1029070	4	TRUE	TRUE	2707	1247	1_TssA	Active Promoters	ENSG00000064666.15_7	CNN2	0	FALSE	TRUE
narrow_peak_100556a	chr19	1039307	1041374	4	TRUE	TRUE	2888	1449	1_TssA	Active Promoters	ENSG00000064687.13_4	ABCA7	0	FALSE	TRUE
narrow_peak_175856	chr5	121630804	121631120	2	TRUE	FALSE	16	7	5_TxWk	Transcription	ENSG00000064692.19_7	SNCAIP	15927	FALSE	FALSE
narrow_peak_175858c	chr5	121646525	121649011	8	TRUE	FALSE	613	509	10_TssBiv	Bivalent Chromatin	ENSG00000064692.19_7	SNCAIP	0	FALSE	FALSE
narrow_peak_11280	chr1	112297659	112298988	12	TRUE	FALSE	845	299	1_TssA	Active Promoters	ENSG00000064703.12_4	DDX20	0	FALSE	FALSE
narrow_peak_75519	chr15	83735016	83736602	8	TRUE	FALSE	5	3	1_TssA	Active Promoters	ENSG00000064726.10_7	BTBD1	0	FALSE	FALSE
narrow_peak_46939	chr12	29301210	29303244	12	TRUE	TRUE	1525	481	10_TssBiv	Bivalent Chromatin	ENSG00000064763.11_7	FAR2	0	TRUE	FALSE
narrow_peak_46947	chr12	29401295	29402039	1	TRUE	FALSE	100	95	5_TxWk	Transcription	ENSG00000064763.11_7	FAR2	99260	FALSE	FALSE
narrow_peak_46945	chr12	29381495	29382305	1	TRUE	FALSE	26	20	7_Enh	Enhancers	ENSG00000064763.11_7	FAR2	79460	FALSE	FALSE
narrow_peak_46934a	chr12	29223059	29224597	9	TRUE	FALSE	107	71	7_Enh	Enhancers	ENSG00000064763.11_7	FAR2	77437	FALSE	FALSE
narrow_peak_100573b	chr19	1145665	1148362	7	TRUE	TRUE	1364	706	5_TxWk	Transcription	ENSG00000064932.16_5	SBNO2	25906	FALSE	FALSE
narrow_peak_100581c	chr19	1172605	1174687	1	TRUE	FALSE	16	7	1_TssA	Active Promoters	ENSG00000064932.16_5	SBNO2	0	FALSE	TRUE
narrow_peak_101047	chr19	3544766	3545726	4	TRUE	TRUE	2404	1114	5_TxWk	Transcription	ENSG00000064961.19_5	HMG20B	27047	FALSE	FALSE
narrow_peak_101049a	chr19	3556875	3558356	7	TRUE	TRUE	2663	1204	1_TssA	Active Promoters	ENSG00000064961.19_5	HMG20B	14417	FALSE	FALSE
narrow_peak_101050a	chr19	3572270	3574516	6	TRUE	FALSE	99	60	1_TssA	Active Promoters	ENSG00000064961.19_5	HMG20B	0	FALSE	TRUE
narrow_peak_121760a	chr2	188273732	188274911	2	TRUE	TRUE	235	209	7_Enh	Enhancers	ENSG00000064989.13_5	CALCRL	38277	FALSE	FALSE
narrow_peak_121763	chr2	188312646	188313503	2	TRUE	FALSE	126	84	7_Enh	Enhancers	ENSG00000064989.13_5	CALCRL	0	FALSE	FALSE
narrow_peak_121766	chr2	188365456	188366048	12	TRUE	FALSE	1	1	7_Enh	Enhancers	ENSG00000064989.13_5	CALCRL	52267	FALSE	FALSE
narrow_peak_184879b	chr6	34819253	34820826	7	TRUE	FALSE	52	27	5_TxWk	Transcription	ENSG00000064995.18_6	TAF11	35023	FALSE	FALSE
narrow_peak_184900	chr6	34954242	34955275	9	TRUE	FALSE	1	1	7_Enh	Enhancers	ENSG00000064999.15_7	ANKS1A	97211	FALSE	FALSE
narrow_peak_100790c	chr19	2170338	2171910	4	TRUE	FALSE	1573	783	7_Enh	Enhancers	ENSG00000065000.19_8	AP3D1	5869	FALSE	FALSE
narrow_peak_100796	chr19	2198989	2199917	7	TRUE	FALSE	963	554	5_TxWk	Transcription	ENSG00000065000.19_8	AP3D1	34520	FALSE	FALSE
narrow_peak_100789a	chr19	2163527	2165851	7	TRUE	FALSE	9	9	1_TssA	Active Promoters	ENSG00000065000.19_8	AP3D1	0	FALSE	TRUE
narrow_peak_184946b	chr6	35226699	35228287	1	TRUE	FALSE	19	15	1_TssA	Active Promoters	ENSG00000065029.15_6	ZNF76	14	FALSE	TRUE
narrow_peak_184931	chr6	35146778	35147621	1	TRUE	FALSE	1	1	14_ReprPCWk	Repr. Polycomb	ENSG00000065029.15_6	ZNF76	79063	FALSE	FALSE
narrow_peak_184943b	chr6	35206050	35207122	7	TRUE	FALSE	60	31	12_EnhBiv	Bivalent Chromatin	ENSG00000065029.15_6	ZNF76	19562	FALSE	FALSE
narrow_peak_184934a	chr6	35159767	35161812	9	TRUE	FALSE	2	1	14_ReprPCWk	Repr. Polycomb	ENSG00000065029.15_6	ZNF76	64872	FALSE	FALSE
narrow_peak_184932	chr6	35149543	35150349	10	TRUE	FALSE	1	1	10_TssBiv	Bivalent Chromatin	ENSG00000065029.15_6	ZNF76	76335	FALSE	FALSE
narrow_peak_184938	chr6	35180940	35182520	11	TRUE	FALSE	3	1	10_TssBiv	Bivalent Chromatin	ENSG00000065029.15_6	ZNF76	44164	FALSE	FALSE
narrow_peak_77760b	chr16	2069454	2070703	4	TRUE	FALSE	1	1	10_TssBiv	Bivalent Chromatin	ENSG00000065054.14_6	SLC9A3R2	4652	FALSE	FALSE
narrow_peak_77761b	chr16	2072627	2073944	5	TRUE	FALSE	79	62	10_TssBiv	Bivalent Chromatin	ENSG00000065054.14_6	SLC9A3R2	1411	FALSE	TRUE
narrow_peak_77763b	chr16	2082898	2084167	7	TRUE	FALSE	32	16	7_Enh	Enhancers	ENSG00000065054.14_6	SLC9A3R2	7542	FALSE	FALSE
narrow_peak_77762a	chr16	2076435	2077925	7	TRUE	FALSE	2	1	10_TssBiv	Bivalent Chromatin	ENSG00000065054.14_6	SLC9A3R2	1079	FALSE	FALSE
narrow_peak_77766	chr16	2097190	2098452	1	TRUE	FALSE	6	5	1_TssA	Active Promoters	ENSG00000065057.9_8	NTHL1	0	FALSE	FALSE
narrow_peak_11045	chr1	110074695	110075929	3	TRUE	FALSE	8	4	7_Enh	Enhancers	ENSG00000065135.12_6	GNAI3	15306	FALSE	FALSE
narrow_peak_11049	chr1	110090635	110091856	10	TRUE	FALSE	74	30	1_TssA	Active Promoters	ENSG00000065135.12_6	GNAI3	0	FALSE	FALSE
narrow_peak_60333b	chr13	98677766	98679344	4	TRUE	FALSE	643	510	7_Enh	Enhancers	ENSG00000065150.21_7	IPO5	71855	FALSE	FALSE
narrow_peak_60331	chr13	98627709	98629515	12	TRUE	FALSE	109	59	1_TssA	Active Promoters	ENSG00000065150.21_7	IPO5	21798	FALSE	FALSE
narrow_peak_31472	chr10	126051000	126051748	2	TRUE	FALSE	2	1	7_Enh	Enhancers	ENSG00000065154.12_4	OAT	55798	FALSE	FALSE
narrow_peak_31480	chr10	126106569	126108147	4	TRUE	FALSE	20	12	1_TssA	Active Promoters	ENSG00000065154.12_4	OAT	0	FALSE	FALSE
narrow_peak_31479	chr10	126091895	126092774	5	TRUE	FALSE	117	45	6_EnhG	Enhancers	ENSG00000065154.12_4	OAT	14772	FALSE	FALSE
narrow_peak_31477	chr10	126077198	126078277	6	TRUE	FALSE	56	28	10_TssBiv	Bivalent Chromatin	ENSG00000065154.12_4	OAT	29269	FALSE	FALSE
narrow_peak_31476	chr10	126074638	126075413	9	TRUE	FALSE	1	1	14_ReprPCWk	Repr. Polycomb	ENSG00000065154.12_4	OAT	32133	FALSE	FALSE
narrow_peak_11895	chr1	118509974	118510731	9	TRUE	FALSE	11	9	7_Enh	Enhancers	ENSG00000065183.16_4	WDR3	37632	FALSE	FALSE
narrow_peak_11894	chr1	118471528	118472829	11	TRUE	FALSE	2	1	1_TssA	Active Promoters	ENSG00000065183.16_4	WDR3	0	FALSE	FALSE
narrow_peak_9763a	chr1	89149164	89150972	12	TRUE	TRUE	2986	606	1_TssA	Active Promoters	ENSG00000065243.20_6	PKN2	0	FALSE	FALSE
narrow_peak_9767	chr1	89202171	89203640	3	TRUE	FALSE	4	3	7_Enh	Enhancers	ENSG00000065243.20_6	PKN2	52267	FALSE	FALSE
narrow_peak_100543	chr19	980139	981054	7	TRUE	TRUE	1748	1124	5_TxWk	Transcription	ENSG00000065268.11_4	WDR18	3276	FALSE	FALSE
narrow_peak_100536	chr19	956039	957461	7	TRUE	TRUE	2213	1120	5_TxWk	Transcription	ENSG00000065268.11_4	WDR18	26869	FALSE	FALSE
narrow_peak_100550a	chr19	1000034	1002106	7	TRUE	TRUE	2550	1044	10_TssBiv	Bivalent Chromatin	ENSG00000065268.11_4	WDR18	15703	FALSE	TRUE
narrow_peak_100539	chr19	963111	963915	7	TRUE	TRUE	890	633	5_TxWk	Transcription	ENSG00000065268.11_4	WDR18	20415	FALSE	FALSE
narrow_peak_100545	chr19	984098	984969	1	TRUE	FALSE	10	7	1_TssA	Active Promoters	ENSG00000065268.11_4	WDR18	0	FALSE	TRUE
narrow_peak_100549	chr19	995796	996795	4	TRUE	FALSE	1134	831	10_TssBiv	Bivalent Chromatin	ENSG00000065268.11_4	WDR18	11465	FALSE	FALSE
narrow_peak_100546	chr19	989375	990053	4	TRUE	FALSE	484	339	4_Tx	Transcription	ENSG00000065268.11_4	WDR18	5044	FALSE	FALSE
narrow_peak_100544	chr19	982565	983191	5	TRUE	FALSE	3	2	5_TxWk	Transcription	ENSG00000065268.11_4	WDR18	1139	FALSE	FALSE
narrow_peak_100547a	chr19	990924	992307	6	TRUE	FALSE	134	91	5_TxWk	Transcription	ENSG00000065268.11_4	WDR18	6593	FALSE	TRUE
narrow_peak_100537	chr19	959833	960395	7	TRUE	FALSE	70	58	5_TxWk	Transcription	ENSG00000065268.11_4	WDR18	23935	FALSE	FALSE
narrow_peak_186740b	chr6	52441083	52442483	10	TRUE	TRUE	1788	521	1_TssA	Active Promoters	ENSG00000065308.5_5	TRAM2	0	FALSE	FALSE
narrow_peak_186744	chr6	52462816	52463514	8	TRUE	FALSE	150	77	2_TssAFlnk	Enhancers	ENSG00000065308.5_5	TRAM2	20956	FALSE	FALSE
narrow_peak_86735	chr17	8957450	8958768	1	TRUE	FALSE	39	30	10_TssBiv	Bivalent Chromatin	ENSG00000065320.9_4	NTN1	32624	FALSE	FALSE
narrow_peak_86725	chr17	8898978	8899511	3	TRUE	FALSE	26	15	7_Enh	Enhancers	ENSG00000065320.9_4	NTN1	25314	FALSE	FALSE
narrow_peak_86730a	chr17	8924034	8926995	10	TRUE	FALSE	288	218	10_TssBiv	Bivalent Chromatin	ENSG00000065320.9_4	NTN1	0	FALSE	TRUE
narrow_peak_86742	chr17	9023844	9024405	10	TRUE	FALSE	3	3	14_ReprPCWk	Repr. Polycomb	ENSG00000065320.9_4	NTN1	99018	FALSE	FALSE
narrow_peak_86741a	chr17	9018565	9020605	11	TRUE	FALSE	8	7	10_TssBiv	Bivalent Chromatin	ENSG00000065320.9_4	NTN1	93739	FALSE	FALSE
narrow_peak_86727c	chr17	8905708	8908403	11	TRUE	FALSE	3	2	10_TssBiv	Bivalent Chromatin	ENSG00000065320.9_4	NTN1	16422	FALSE	FALSE
narrow_peak_22491	chr10	13203054	13204233	3	TRUE	FALSE	5	2	1_TssA	Active Promoters	ENSG00000065328.16_4	MCM10	0	FALSE	FALSE
narrow_peak_22488	chr10	13180893	13181754	9	TRUE	FALSE	111	57	7_Enh	Enhancers	ENSG00000065328.16_4	MCM10	21798	FALSE	FALSE
narrow_peak_48878b	chr12	56320458	56322202	12	TRUE	FALSE	26	15	1_TssA	Active Promoters	ENSG00000065357.20_5	DGKA	0	FALSE	FALSE
narrow_peak_48893a	chr12	56472589	56474994	12	TRUE	FALSE	6	4	1_TssA	Active Promoters	ENSG00000065361.16_5	ERBB3	2007	FALSE	FALSE
narrow_peak_83643	chr16	75681112	75683324	9	TRUE	FALSE	9	5	1_TssA	Active Promoters	ENSG00000065427.14_8	KARS1	0	FALSE	FALSE
narrow_peak_83642	chr16	75656471	75657540	9	TRUE	FALSE	1	1	1_TssA	Active Promoters	ENSG00000065457.10_9	ADAT1	0	FALSE	FALSE
narrow_peak_150032a	chr3	122785517	122787883	4	TRUE	FALSE	169	122	10_TssBiv	Bivalent Chromatin	ENSG00000065485.20_6	PDIA5	0	FALSE	FALSE
narrow_peak_150036a	chr3	122817133	122819205	5	TRUE	FALSE	109	83	7_Enh	Enhancers	ENSG00000065485.20_6	PDIA5	31262	FALSE	FALSE
narrow_peak_185242	chr6	37189606	37190696	5	TRUE	TRUE	250	137	1_TssA	Active Promoters	ENSG00000065491.8_3	TBC1D22B	34850	FALSE	FALSE
narrow_peak_185246	chr6	37225082	37226266	12	TRUE	FALSE	2	1	1_TssA	Active Promoters	ENSG00000065491.8_3	TBC1D22B	0	FALSE	FALSE
narrow_peak_149842b	chr3	120277468	120280583	9	TRUE	FALSE	42	22	1_TssA	Active Promoters	ENSG00000065518.8_4	NDUFB4	34590	FALSE	FALSE
narrow_peak_149845	chr3	120314761	120315631	12	TRUE	FALSE	421	133	1_TssA	Active Promoters	ENSG00000065518.8_4	NDUFB4	0	FALSE	FALSE
narrow_peak_2106b	chr1	16160861	16162909	6	TRUE	FALSE	67	38	1_TssA	Active Promoters	ENSG00000065526.12_5	SPEN	0	FALSE	TRUE
narrow_peak_150163	chr3	123602417	123603755	13	TRUE	FALSE	2	2	1_TssA	Active Promoters	ENSG00000065534.18_5	MYLK	0	FALSE	FALSE
narrow_peak_121709	chr2	187385752	187387125	5	TRUE	FALSE	17	11	7_Enh	Enhancers	ENSG00000065548.18_5	ZC3H15	34773	FALSE	FALSE
narrow_peak_121706	chr2	187350396	187351739	13	TRUE	FALSE	1857	391	1_TssA	Active Promoters	ENSG00000065548.18_5	ZC3H15	0	FALSE	FALSE
narrow_peak_87012a	chr17	11949910	11950747	9	TRUE	TRUE	175	117	2_TssAFlnk	Enhancers	ENSG00000065559.15_5	MAP2K4	25765	FALSE	FALSE
narrow_peak_87008	chr17	11923702	11924998	10	TRUE	FALSE	98	50	1_TssA	Active Promoters	ENSG00000065559.15_5	MAP2K4	0	FALSE	FALSE
narrow_peak_18021	chr1	212540840	212541771	4	TRUE	FALSE	1	1	5_TxWk	Transcription	ENSG00000065600.12_6	PACC1	46473	FALSE	FALSE
narrow_peak_18023	chr1	212587208	212589093	8	TRUE	FALSE	1015	456	1_TssA	Active Promoters	ENSG00000065600.12_6	PACC1	0	FALSE	FALSE
narrow_peak_29750	chr10	105726326	105727828	10	TRUE	FALSE	41	21	1_TssA	Active Promoters	ENSG00000065613.15_7	SLK	0	FALSE	FALSE
narrow_peak_188066	chr6	84568947	84570080	12	TRUE	TRUE	3858	755	1_TssA	Active Promoters	ENSG00000065615.14_4	CYB5R4	0	FALSE	FALSE
narrow_peak_29763c	chr10	105826394	105827810	1	TRUE	FALSE	250	209	2_TssAFlnk	Enhancers	ENSG00000065618.21_8	COL17A1	17829	FALSE	FALSE
narrow_peak_29761	chr10	105817357	105817943	1	TRUE	FALSE	52	51	7_Enh	Enhancers	ENSG00000065618.21_8	COL17A1	27696	FALSE	FALSE
narrow_peak_29764b	chr10	105836261	105837714	1	TRUE	FALSE	31	20	7_Enh	Enhancers	ENSG00000065618.21_8	COL17A1	7925	FALSE	FALSE
narrow_peak_29759	chr10	105804976	105806107	6	TRUE	FALSE	1	1	7_Enh	Enhancers	ENSG00000065618.21_8	COL17A1	39532	FALSE	FALSE
narrow_peak_29755	chr10	105791952	105792727	9	TRUE	FALSE	1	1	7_Enh	Enhancers	ENSG00000065618.21_8	COL17A1	52912	FALSE	FALSE
narrow_peak_29754	chr10	105787821	105788380	12	TRUE	FALSE	2	2	5_TxWk	Transcription	ENSG00000065618.21_8	COL17A1	57259	FALSE	FALSE
narrow_peak_29777c	chr10	106012921	106015576	3	TRUE	FALSE	33	11	10_TssBiv	Bivalent Chromatin	ENSG00000065621.15_4	GSTO2	13053	FALSE	FALSE
narrow_peak_29779	chr10	106034203	106035529	10	TRUE	FALSE	2	1	10_TssBiv	Bivalent Chromatin	ENSG00000065621.15_4	GSTO2	5573	FALSE	FALSE
narrow_peak_29778	chr10	106028263	106029322	13	TRUE	FALSE	83	43	1_TssA	Active Promoters	ENSG00000065621.15_4	GSTO2	0	FALSE	FALSE
narrow_peak_22389a	chr10	12171052	12172581	6	TRUE	FALSE	144	116	1_TssA	Active Promoters	ENSG00000065665.21_5	SEC61A2	0	FALSE	FALSE
narrow_peak_21969a	chr10	6584810	6585963	11	TRUE	FALSE	3	2	13_ReprPC	Repr. Polycomb	ENSG00000065675.15_5	PRKCQ	36301	FALSE	FALSE
narrow_peak_100955a	chr19	3046101	3048040	1	TRUE	FALSE	328	255	1_TssA	Active Promoters	ENSG00000065717.15_7	TLE2	0	FALSE	TRUE
narrow_peak_100954b	chr19	3041403	3042631	1	TRUE	FALSE	41	36	10_TssBiv	Bivalent Chromatin	ENSG00000065717.15_7	TLE2	5003	FALSE	TRUE
narrow_peak_100953b	chr19	3034928	3037013	6	TRUE	FALSE	76	40	1_TssA	Active Promoters	ENSG00000065717.15_7	TLE2	10621	FALSE	TRUE
narrow_peak_100952	chr19	3028005	3029216	10	TRUE	FALSE	5	5	10_TssBiv	Bivalent Chromatin	ENSG00000065717.15_7	TLE2	18418	FALSE	FALSE
narrow_peak_100951	chr19	3024638	3025729	11	TRUE	FALSE	2	1	11_BivFlnk	Bivalent Chromatin	ENSG00000065717.15_7	TLE2	21905	FALSE	FALSE
narrow_peak_126076	chr2	239417808	239418789	1	TRUE	TRUE	1497	1341	7_Enh	Enhancers	ENSG00000065802.12_4	ASB1	82426	FALSE	FALSE
narrow_peak_126062a	chr2	239334552	239336319	10	TRUE	FALSE	43	37	1_TssA	Active Promoters	ENSG00000065802.12_4	ASB1	0	FALSE	FALSE
narrow_peak_22705	chr10	14716169	14717128	1	TRUE	FALSE	57	38	11_BivFlnk	Bivalent Chromatin	ENSG00000065809.13_8	FAM107B	99769	FALSE	FALSE
narrow_peak_22710	chr10	14793044	14794404	7	TRUE	FALSE	1	1	7_Enh	Enhancers	ENSG00000065809.13_8	FAM107B	22493	FALSE	FALSE
narrow_peak_188048	chr6	84172194	84172726	3	TRUE	TRUE	484	176	7_Enh	Enhancers	ENSG00000065833.9_5	ME1	31422	FALSE	FALSE
narrow_peak_188046	chr6	84140056	84141733	8	TRUE	TRUE	2338	1035	1_TssA	Active Promoters	ENSG00000065833.9_5	ME1	0	FALSE	FALSE
narrow_peak_159264	chr4	37978364	37979983	6	TRUE	TRUE	1363	351	1_TssA	Active Promoters	ENSG00000065882.16_5	TBC1D1	85660	FALSE	FALSE
narrow_peak_159266	chr4	37990011	37990880	2	TRUE	FALSE	103	56	7_Enh	Enhancers	ENSG00000065882.16_5	TBC1D1	97307	FALSE	FALSE
narrow_peak_159254b	chr4	37891278	37893443	8	TRUE	FALSE	176	128	10_TssBiv	Bivalent Chromatin	ENSG00000065882.16_5	TBC1D1	0	FALSE	FALSE
narrow_peak_198819a	chr7	39988730	39991561	8	TRUE	TRUE	3442	1520	1_TssA	Active Promoters	ENSG00000065883.16_6	CDK13	0	FALSE	FALSE
narrow_peak_198823c	chr7	40016923	40018614	3	TRUE	FALSE	2	2	2_TssAFlnk	Enhancers	ENSG00000065883.16_6	CDK13	27204	FALSE	FALSE
narrow_peak_113774	chr2	74448352	74449661	4	TRUE	TRUE	1864	1166	5_TxWk	Transcription	ENSG00000065911.12_4	MTHFD2	22616	FALSE	FALSE
narrow_peak_113778	chr2	74454904	74455443	4	TRUE	FALSE	852	580	5_TxWk	Transcription	ENSG00000065911.12_4	MTHFD2	29168	FALSE	FALSE
narrow_peak_113771a	chr2	74425220	74426806	9	TRUE	FALSE	15	6	1_TssA	Active Promoters	ENSG00000065911.12_4	MTHFD2	0	FALSE	FALSE
narrow_peak_113783	chr2	74488237	74489309	11	TRUE	FALSE	1	1	7_Enh	Enhancers	ENSG00000065911.12_4	MTHFD2	62501	FALSE	FALSE
narrow_peak_45368	chr12	8178875	8180241	2	TRUE	FALSE	1	1	1_TssA	Active Promoters	ENSG00000065970.9_4	FOXJ2	5069	FALSE	FALSE
narrow_peak_45369a	chr12	8184918	8186523	2	TRUE	FALSE	1	1	1_TssA	Active Promoters	ENSG00000065970.9_4	FOXJ2	0	FALSE	FALSE
narrow_peak_45366	chr12	8147504	8148499	6	TRUE	FALSE	39	22	7_Enh	Enhancers	ENSG00000065970.9_4	FOXJ2	36811	FALSE	FALSE
narrow_peak_45367b	chr12	8170965	8172171	6	TRUE	FALSE	14	8	10_TssBiv	Bivalent Chromatin	ENSG00000065970.9_4	FOXJ2	13139	FALSE	FALSE
narrow_peak_5897b	chr1	43146977	43149135	12	TRUE	TRUE	472	316	1_TssA	Active Promoters	ENSG00000065978.19_5	YBX1	0	FALSE	FALSE
narrow_peak_101974	chr19	10527020	10527785	6	TRUE	TRUE	877	730	10_TssBiv	Bivalent Chromatin	ENSG00000065989.16_6	PDE4A	0	FALSE	TRUE
narrow_peak_101973a	chr19	10513960	10516276	6	TRUE	FALSE	6	3	1_TssA	Active Promoters	ENSG00000065989.16_6	PDE4A	11171	FALSE	TRUE
narrow_peak_18014a	chr1	212457823	212459956	6	TRUE	TRUE	2670	733	1_TssA	Active Promoters	ENSG00000066027.12_5	PPP2R5A	0	FALSE	FALSE
narrow_peak_18004	chr1	212393052	212393802	2	TRUE	FALSE	6	5	7_Enh	Enhancers	ENSG00000066027.12_5	PPP2R5A	64948	FALSE	FALSE
narrow_peak_18015	chr1	212464533	212465272	13	TRUE	FALSE	4	3	7_Enh	Enhancers	ENSG00000066027.12_5	PPP2R5A	5782	FALSE	FALSE
narrow_peak_101723	chr19	8066818	8067761	9	TRUE	TRUE	1710	296	7_Enh	Enhancers	ENSG00000066044.15_6	ELAVL1	2783	FALSE	FALSE
narrow_peak_101724	chr19	8070091	8071107	6	TRUE	FALSE	150	109	1_TssA	Active Promoters	ENSG00000066044.15_6	ELAVL1	0	FALSE	FALSE
narrow_peak_48203	chr12	50898191	50899571	12	TRUE	FALSE	464	154	1_TssA	Active Promoters	ENSG00000066084.13_4	DIP2B	0	FALSE	FALSE
narrow_peak_48159	chr12	50468713	50469524	3	TRUE	FALSE	22	5	5_TxWk	Transcription	ENSG00000066117.15_6	SMARCD1	9457	FALSE	FALSE
narrow_peak_48161	chr12	50478408	50479678	6	TRUE	FALSE	31	22	1_TssA	Active Promoters	ENSG00000066117.15_6	SMARCD1	0	FALSE	FALSE
narrow_peak_48160	chr12	50474909	50475441	10	TRUE	FALSE	4	2	13_ReprPC	Repr. Polycomb	ENSG00000066117.15_6	SMARCD1	3540	FALSE	FALSE
narrow_peak_6035b	chr1	44125245	44126601	9	TRUE	TRUE	510	322	7_Enh	Enhancers	ENSG00000066135.13_6	KDM4A	9426	FALSE	FALSE
narrow_peak_6025a	chr1	44055777	44056924	4	TRUE	FALSE	99	73	4_Tx	Transcription	ENSG00000066135.13_6	KDM4A	58894	FALSE	FALSE
narrow_peak_6026	chr1	44065598	44066281	7	TRUE	FALSE	4	2	5_TxWk	Transcription	ENSG00000066135.13_6	KDM4A	49537	FALSE	FALSE
narrow_peak_6033a	chr1	44115122	44116621	9	TRUE	FALSE	70	44	1_TssA	Active Promoters	ENSG00000066135.13_6	KDM4A	0	FALSE	FALSE
narrow_peak_6034	chr1	44118939	44119304	9	TRUE	FALSE	33	15	2_TssAFlnk	Enhancers	ENSG00000066135.13_6	KDM4A	3120	FALSE	FALSE
narrow_peak_5678	chr1	41156937	41158422	2	TRUE	FALSE	37	19	1_TssA	Active Promoters	ENSG00000066136.20_4	NFYC	0	FALSE	TRUE
narrow_peak_125293	chr2	233830525	233831786	5	TRUE	FALSE	2	1	7_Enh	Enhancers	ENSG00000066248.15_7	NGEF	46181	FALSE	FALSE
narrow_peak_125290c	chr2	233791254	233794222	8	TRUE	FALSE	30	19	10_TssBiv	Bivalent Chromatin	ENSG00000066248.15_7	NGEF	83745	FALSE	FALSE
narrow_peak_16342	chr1	197098687	197099221	2	TRUE	TRUE	257	235	6_EnhG	Enhancers	ENSG00000066279.18_6	ASPM	16604	FALSE	FALSE
narrow_peak_16344	chr1	197115195	197116214	12	TRUE	TRUE	3583	766	1_TssA	Active Promoters	ENSG00000066279.18_6	ASPM	0	FALSE	FALSE
narrow_peak_5989c	chr1	43831854	43834472	8	TRUE	FALSE	24	21	1_TssA	Active Promoters	ENSG00000066322.15_6	ELOVL1	0	FALSE	FALSE
narrow_peak_35235a	chr11	30581629	30583248	2	TRUE	TRUE	983	590	2_TssAFlnk	Enhancers	ENSG00000066382.16_4	MPPED2	25172	FALSE	FALSE
narrow_peak_35239d	chr11	30605424	30608484	8	TRUE	TRUE	2576	1289	1_TssA	Active Promoters	ENSG00000066382.16_4	MPPED2	0	FALSE	FALSE
narrow_peak_35232a	chr11	30567455	30568785	3	TRUE	FALSE	4	3	12_EnhBiv	Bivalent Chromatin	ENSG00000066382.16_4	MPPED2	39635	FALSE	FALSE
narrow_peak_35241	chr11	30656834	30657437	6	TRUE	FALSE	1	1	2_TssAFlnk	Enhancers	ENSG00000066382.16_4	MPPED2	48413	FALSE	FALSE
narrow_peak_148690a	chr3	101394739	101396996	13	TRUE	TRUE	1912	466	1_TssA	Active Promoters	ENSG00000066422.5_5	ZBTB11	0	FALSE	FALSE
narrow_peak_67484	chr14	92574585	92575131	5	TRUE	FALSE	11	6	7_Enh	Enhancers	ENSG00000066427.24_9	ATXN3	1618	FALSE	FALSE
narrow_peak_67483	chr14	92572191	92573443	6	TRUE	FALSE	242	208	1_TssA	Active Promoters	ENSG00000066427.24_9	ATXN3	0	FALSE	TRUE
narrow_peak_67579	chr14	93260030	93261254	12	TRUE	FALSE	38	24	1_TssA	Active Promoters	ENSG00000066455.13_4	GOLGA5	0	FALSE	FALSE
narrow_peak_31143a	chr10	123338627	123340973	9	TRUE	TRUE	937	307	1_TssA	Active Promoters	ENSG00000066468.23_7	FGFR2	17000	FALSE	FALSE
narrow_peak_31135a	chr10	123301946	123303386	1	TRUE	FALSE	110	90	7_Enh	Enhancers	ENSG00000066468.23_7	FGFR2	54587	FALSE	FALSE
narrow_peak_31154b	chr10	123427917	123428749	7	TRUE	FALSE	3	3	7_Enh	Enhancers	ENSG00000066468.23_7	FGFR2	69943	FALSE	FALSE
narrow_peak_31137	chr10	123312487	123313836	9	TRUE	FALSE	83	36	7_Enh	Enhancers	ENSG00000066468.23_7	FGFR2	44137	FALSE	FALSE
narrow_peak_31144c	chr10	123355324	123358476	9	TRUE	FALSE	11	5	1_TssA	Active Promoters	ENSG00000066468.23_7	FGFR2	0	FALSE	FALSE
narrow_peak_31145	chr10	123367799	123368826	10	TRUE	FALSE	56	16	1_TssA	Active Promoters	ENSG00000066468.23_7	FGFR2	9825	FALSE	FALSE
narrow_peak_176399	chr5	128429847	128431341	13	TRUE	TRUE	2514	518	10_TssBiv	Bivalent Chromatin	ENSG00000066583.12_6	ISOC1	0	FALSE	FALSE
narrow_peak_68357a	chr14	100224719	100226124	1	TRUE	FALSE	2	2	7_Enh	Enhancers	ENSG00000066629.18_8	EML1	20690	FALSE	FALSE
narrow_peak_68356	chr14	100219588	100220193	1	TRUE	FALSE	1	1	5_TxWk	Transcription	ENSG00000066629.18_8	EML1	15559	FALSE	FALSE
narrow_peak_68365	chr14	100273598	100274459	3	TRUE	FALSE	2	1	5_TxWk	Transcription	ENSG00000066629.18_8	EML1	69569	FALSE	FALSE
narrow_peak_68362	chr14	100258979	100260326	10	TRUE	FALSE	499	245	1_TssA	Active Promoters	ENSG00000066629.18_8	EML1	54950	FALSE	TRUE
narrow_peak_190937	chr6	126354676	126355180	3	TRUE	FALSE	1	1	5_TxWk	Transcription	ENSG00000066651.20_9	TRMT11	47052	FALSE	FALSE
narrow_peak_190933	chr6	126307264	126308362	13	TRUE	FALSE	756	287	1_TssA	Active Promoters	ENSG00000066651.20_9	TRMT11	0	FALSE	FALSE
narrow_peak_190935	chr6	126317020	126317571	13	TRUE	FALSE	15	6	5_TxWk	Transcription	ENSG00000066651.20_9	TRMT11	9396	FALSE	FALSE
narrow_peak_79794	chr16	20752286	20753571	6	TRUE	FALSE	1	1	1_TssA	Active Promoters	ENSG00000066654.14_7	THUMPD1	0	FALSE	FALSE
narrow_peak_79792	chr16	20693170	20694241	9	TRUE	FALSE	16	12	2_TssAFlnk	Enhancers	ENSG00000066654.14_7	THUMPD1	59166	FALSE	FALSE
narrow_peak_79795	chr16	20774727	20775570	9	TRUE	FALSE	15	9	1_TssA	Active Promoters	ENSG00000066654.14_7	THUMPD1	21319	FALSE	FALSE
narrow_peak_225077	chr9	103173340	103174558	2	TRUE	FALSE	30	23	1_TssA	Active Promoters	ENSG00000066697.14_6	MSANTD3	14878	FALSE	FALSE
narrow_peak_225078b	chr9	103188826	103190335	10	TRUE	FALSE	6	3	1_TssA	Active Promoters	ENSG00000066697.14_6	MSANTD3	0	FALSE	FALSE
narrow_peak_69052	chr14	104636831	104638542	7	TRUE	TRUE	1707	1079	5_TxWk	Transcription	ENSG00000066735.14_4	KIF26A	31772	FALSE	FALSE
narrow_peak_69048c	chr14	104614901	104617018	7	TRUE	TRUE	1818	893	7_Enh	Enhancers	ENSG00000066735.14_4	KIF26A	9842	FALSE	FALSE
narrow_peak_69046a	chr14	104603614	104606680	1	TRUE	FALSE	277	246	10_TssBiv	Bivalent Chromatin	ENSG00000066735.14_4	KIF26A	0	FALSE	TRUE
narrow_peak_69049	chr14	104623743	104624408	7	TRUE	FALSE	5	3	5_TxWk	Transcription	ENSG00000066735.14_4	KIF26A	18684	FALSE	FALSE
narrow_peak_69045a	chr14	104601317	104603254	7	TRUE	FALSE	2	2	10_TssBiv	Bivalent Chromatin	ENSG00000066735.14_4	KIF26A	1804	FALSE	FALSE
narrow_peak_68035	chr14	96815688	96816642	5	TRUE	FALSE	7	6	7_Enh	Enhancers	ENSG00000066739.12_5	ATG2B	13037	FALSE	FALSE
narrow_peak_213310	chr8	68254811	68256524	8	TRUE	FALSE	635	287	1_TssA	Active Promoters	ENSG00000066777.9_7	ARFGEF1	0	FALSE	FALSE
narrow_peak_213309	chr8	68251682	68252022	8	TRUE	FALSE	290	160	6_EnhG	Enhancers	ENSG00000066777.9_7	ARFGEF1	3995	FALSE	FALSE
narrow_peak_213177	chr8	66556075	66557668	13	TRUE	FALSE	298	88	1_TssA	Active Promoters	ENSG00000066855.16_6	MTFR1	0	FALSE	FALSE
narrow_peak_202855b	chr7	99814599	99815853	5	TRUE	FALSE	339	66	14_ReprPCWk	Repr. Polycomb	ENSG00000066923.17_6	STAG3	39414	FALSE	FALSE
narrow_peak_98757	chr18	55253016	55254770	3	TRUE	FALSE	6	1	1_TssA	Active Promoters	ENSG00000066926.12_5	FECH	0	FALSE	FALSE
narrow_peak_74145b	chr15	72409290	72411196	12	TRUE	TRUE	1207	348	1_TssA	Active Promoters	ENSG00000066933.16_7	MYO9A	0	FALSE	TRUE
narrow_peak_74148	chr15	72447514	72448863	5	TRUE	FALSE	10	5	1_TssA	Active Promoters	ENSG00000066933.16_7	MYO9A	36594	FALSE	FALSE
narrow_peak_21645	chr10	3120278	3121095	4	TRUE	FALSE	737	379	2_TssAFlnk	Enhancers	ENSG00000067057.17_5	PFKP	11754	FALSE	FALSE
narrow_peak_21642b	chr10	3108320	3111678	4	TRUE	FALSE	319	298	10_TssBiv	Bivalent Chromatin	ENSG00000067057.17_5	PFKP	0	FALSE	FALSE
narrow_peak_21431	chr10	1094276	1095871	5	TRUE	FALSE	23	11	1_TssA	Active Promoters	ENSG00000067064.11_6	IDI1	0	FALSE	TRUE
narrow_peak_21723	chr10	3871714	3872491	1	TRUE	TRUE	428	408	7_Enh	Enhancers	ENSG00000067082.15_5	KLF6	44239	FALSE	FALSE
narrow_peak_21717a	chr10	3826872	3829141	12	TRUE	TRUE	1358	336	1_TssA	Active Promoters	ENSG00000067082.15_5	KLF6	0	FALSE	FALSE
narrow_peak_21715	chr10	3817892	3818693	3	TRUE	FALSE	11	8	7_Enh	Enhancers	ENSG00000067082.15_5	KLF6	8781	FALSE	FALSE
narrow_peak_21714	chr10	3804099	3804708	3	TRUE	FALSE	9	5	7_Enh	Enhancers	ENSG00000067082.15_5	KLF6	22766	FALSE	FALSE
narrow_peak_171539	chr5	54920685	54921969	1	TRUE	TRUE	810	759	2_TssAFlnk	Enhancers	ENSG00000067113.17_6	PLPP1	89886	FALSE	FALSE
narrow_peak_171510b	chr5	54733830	54735295	3	TRUE	TRUE	170	123	7_Enh	Enhancers	ENSG00000067113.17_6	PLPP1	95503	FALSE	FALSE
narrow_peak_171528	chr5	54829881	54831585	8	TRUE	TRUE	2302	904	1_TssA	Active Promoters	ENSG00000067113.17_6	PLPP1	0	FALSE	FALSE
narrow_peak_171531b	chr5	54866527	54868167	1	TRUE	FALSE	211	161	5_TxWk	Transcription	ENSG00000067113.17_6	PLPP1	35728	FALSE	FALSE
narrow_peak_171519a	chr5	54779878	54781249	9	TRUE	FALSE	189	73	1_TssA	Active Promoters	ENSG00000067113.17_6	PLPP1	49549	FALSE	FALSE
narrow_peak_74246a	chr15	73343825	73345776	10	TRUE	TRUE	1753	697	1_TssA	Active Promoters	ENSG00000067141.17_5	NEO1	0	FALSE	FALSE
narrow_peak_74242a	chr15	73313259	73314687	3	TRUE	FALSE	4	4	2_TssAFlnk	Enhancers	ENSG00000067141.17_5	NEO1	29362	FALSE	FALSE
narrow_peak_74255	chr15	73419221	73419954	3	TRUE	FALSE	2	2	5_TxWk	Transcription	ENSG00000067141.17_5	NEO1	75171	FALSE	FALSE
narrow_peak_213579c	chr8	71519678	71521228	8	TRUE	FALSE	1308	575	1_TssA	Active Promoters	ENSG00000067167.8_5	TRAM1	0	FALSE	FALSE
narrow_peak_45180	chr12	6450133	6451901	4	TRUE	TRUE	1798	1002	1_TssA	Active Promoters	ENSG00000067182.8_4	TNFRSF1A	0	FALSE	FALSE
narrow_peak_45178	chr12	6438350	6439223	11	TRUE	TRUE	40	35	4_Tx	Transcription	ENSG00000067182.8_4	TNFRSF1A	12058	FALSE	FALSE
narrow_peak_45179	chr12	6444909	6446498	4	TRUE	FALSE	1287	574	2_TssAFlnk	Enhancers	ENSG00000067182.8_4	TNFRSF1A	4783	FALSE	FALSE
narrow_peak_45176	chr12	6435581	6435976	5	TRUE	FALSE	181	48	5_TxWk	Transcription	ENSG00000067182.8_4	TNFRSF1A	15305	FALSE	FALSE
narrow_peak_45182	chr12	6463830	6465246	7	TRUE	FALSE	754	405	4_Tx	Transcription	ENSG00000067182.8_4	TNFRSF1A	12548	FALSE	FALSE
narrow_peak_89502	chr17	37333352	37334130	5	TRUE	FALSE	227	105	5_TxWk	Transcription	ENSG00000067191.16_6	CACNB1	19827	FALSE	FALSE
narrow_peak_89504	chr17	37350747	37351799	5	TRUE	FALSE	16	9	5_TxWk	Transcription	ENSG00000067191.16_6	CACNB1	2158	FALSE	FALSE
narrow_peak_10112	chr1	93249949	93251225	13	TRUE	FALSE	116	58	1_TssA	Active Promoters	ENSG00000067208.14_5	EVI5	6737	FALSE	FALSE
narrow_peak_74370	chr15	74265094	74266862	3	TRUE	FALSE	6	2	10_TssBiv	Bivalent Chromatin	ENSG00000067221.14_8	STOML1	20102	FALSE	FALSE
narrow_peak_74369	chr15	74256930	74258011	5	TRUE	FALSE	11	11	7_Enh	Enhancers	ENSG00000067221.14_8	STOML1	28953	FALSE	FALSE
narrow_peak_74373	chr15	74284142	74285034	6	TRUE	FALSE	1	1	1_TssA	Active Promoters	ENSG00000067221.14_8	STOML1	1930	FALSE	FALSE
narrow_peak_74161	chr15	72534927	72535642	1	TRUE	TRUE	2189	2027	12_EnhBiv	Bivalent Chromatin	ENSG00000067225.18_7	PKM	10762	FALSE	FALSE
narrow_peak_74158	chr15	72518986	72519476	4	TRUE	FALSE	1426	718	2_TssAFlnk	Enhancers	ENSG00000067225.18_7	PKM	4688	FALSE	FALSE
narrow_peak_74159b	chr15	72522352	72524305	4	TRUE	FALSE	4	3	1_TssA	Active Promoters	ENSG00000067225.18_7	PKM	0	FALSE	TRUE
narrow_peak_74160	chr15	72529440	72530449	5	TRUE	FALSE	126	84	13_ReprPC	Repr. Polycomb	ENSG00000067225.18_7	PKM	5275	FALSE	FALSE
narrow_peak_10256	chr1	94344100	94345236	12	TRUE	FALSE	409	247	1_TssA	Active Promoters	ENSG00000067334.14_6	DNTTIP2	239	FALSE	FALSE
narrow_peak_78493	chr16	8728702	8729706	5	TRUE	FALSE	7	3	4_Tx	Transcription	ENSG00000067365.15_5	METTL22	13163	FALSE	FALSE
narrow_peak_78486	chr16	8619547	8620166	7	TRUE	FALSE	3	2	7_Enh	Enhancers	ENSG00000067365.15_5	METTL22	95372	FALSE	FALSE
narrow_peak_78488	chr16	8622727	8623351	11	TRUE	FALSE	2	1	7_Enh	Enhancers	ENSG00000067365.15_5	METTL22	92187	FALSE	FALSE
narrow_peak_78492a	chr16	8715087	8716580	12	TRUE	FALSE	13	8	1_TssA	Active Promoters	ENSG00000067365.15_5	METTL22	0	FALSE	FALSE
narrow_peak_71237b	chr15	43784521	43785937	1	TRUE	FALSE	68	54	1_TssA	Active Promoters	ENSG00000067369.14_6	TP53BP1	16990	FALSE	FALSE
narrow_peak_71240c	chr15	43809129	43811198	4	TRUE	FALSE	10	6	10_TssBiv	Bivalent Chromatin	ENSG00000067369.14_6	TP53BP1	6201	FALSE	FALSE
narrow_peak_71239	chr15	43806571	43806937	6	TRUE	FALSE	2	1	7_Enh	Enhancers	ENSG00000067369.14_6	TP53BP1	3643	FALSE	FALSE
narrow_peak_71242b	chr15	43822429	43824138	9	TRUE	FALSE	6	4	7_Enh	Enhancers	ENSG00000067369.14_6	TP53BP1	19501	FALSE	FALSE
narrow_peak_71238	chr15	43802258	43803989	13	TRUE	FALSE	218	75	1_TssA	Active Promoters	ENSG00000067369.14_6	TP53BP1	0	FALSE	FALSE
narrow_peak_18496	chr1	218518285	218519623	8	TRUE	TRUE	1666	840	10_TssBiv	Bivalent Chromatin	ENSG00000067533.6_4	RRP15	59651	FALSE	FALSE
narrow_peak_18491	chr1	218457890	218458933	12	TRUE	TRUE	1226	396	1_TssA	Active Promoters	ENSG00000067533.6_4	RRP15	0	FALSE	FALSE
narrow_peak_18493	chr1	218474351	218475003	1	TRUE	FALSE	162	118	7_Enh	Enhancers	ENSG00000067533.6_4	RRP15	15717	FALSE	FALSE
narrow_peak_18489	chr1	218433194	218433573	2	TRUE	FALSE	3	2	7_Enh	Enhancers	ENSG00000067533.6_4	RRP15	25060	FALSE	FALSE
narrow_peak_18497	chr1	218520135	218521238	12	TRUE	FALSE	221	52	10_TssBiv	Bivalent Chromatin	ENSG00000067533.6_4	RRP15	61501	FALSE	FALSE
narrow_peak_90055	chr17	41607538	41608819	5	TRUE	TRUE	676	285	7_Enh	Enhancers	ENSG00000067596.12_7	DHX8	46306	FALSE	FALSE
narrow_peak_90053	chr17	41597633	41598238	4	TRUE	FALSE	1	1	4_Tx	Transcription	ENSG00000067596.12_7	DHX8	36401	FALSE	FALSE
narrow_peak_90052	chr17	41560614	41561904	6	TRUE	FALSE	10	8	1_TssA	Active Promoters	ENSG00000067596.12_7	DHX8	0	FALSE	TRUE
narrow_peak_271	chr1	2046479	2047967	7	TRUE	TRUE	2540	908	2_TssAFlnk	Enhancers	ENSG00000067606.17_6	PRKCZ	64630	FALSE	FALSE
narrow_peak_258a	chr1	1977845	1979232	7	TRUE	TRUE	1785	902	14_ReprPCWk	Repr. Polycomb	ENSG00000067606.17_6	PRKCZ	2616	FALSE	FALSE
narrow_peak_267	chr1	2022916	2024006	7	TRUE	TRUE	1777	812	7_Enh	Enhancers	ENSG00000067606.17_6	PRKCZ	41067	FALSE	FALSE
narrow_peak_269	chr1	2035659	2036632	7	TRUE	TRUE	1650	784	5_TxWk	Transcription	ENSG00000067606.17_6	PRKCZ	53810	FALSE	FALSE
narrow_peak_257	chr1	1976041	1976702	6	TRUE	FALSE	3	3	10_TssBiv	Bivalent Chromatin	ENSG00000067606.17_6	PRKCZ	5146	FALSE	FALSE
narrow_peak_270	chr1	2039588	2040521	7	TRUE	FALSE	1588	591	5_TxWk	Transcription	ENSG00000067606.17_6	PRKCZ	57739	FALSE	FALSE
narrow_peak_259	chr1	1980750	1982399	7	TRUE	FALSE	189	141	10_TssBiv	Bivalent Chromatin	ENSG00000067606.17_6	PRKCZ	0	FALSE	TRUE
narrow_peak_18576	chr1	220267286	220268215	12	TRUE	TRUE	1279	400	1_TssA	Active Promoters	ENSG00000067704.10_4	IARS2	0	FALSE	FALSE
narrow_peak_50412	chr12	79273599	79274154	2	TRUE	FALSE	18	13	7_Enh	Enhancers	ENSG00000067715.14_5	SYT1	15827	FALSE	FALSE
narrow_peak_50417	chr12	79308737	79309210	2	TRUE	FALSE	1	1	7_Enh	Enhancers	ENSG00000067715.14_5	SYT1	50965	FALSE	FALSE
narrow_peak_50409c	chr12	79257240	79259340	8	TRUE	FALSE	690	290	1_TssA	Active Promoters	ENSG00000067715.14_5	SYT1	0	FALSE	FALSE
narrow_peak_50332a	chr12	77717996	77719719	8	TRUE	TRUE	2417	881	10_TssBiv	Bivalent Chromatin	ENSG00000067798.16_6	NAV3	0	FALSE	FALSE
narrow_peak_78222b	chr16	4851430	4853161	4	TRUE	FALSE	80	47	1_TssA	Active Promoters	ENSG00000067836.13_8	ROGDI	0	FALSE	FALSE
narrow_peak_78219	chr16	4837904	4838986	7	TRUE	FALSE	6	5	7_Enh	Enhancers	ENSG00000067836.13_8	ROGDI	13896	FALSE	FALSE
narrow_peak_96045	chr18	18747359	18748071	1	TRUE	FALSE	45	36	7_Enh	Enhancers	ENSG00000067900.8_6	ROCK1	55583	FALSE	FALSE
narrow_peak_96044	chr18	18697423	18698178	9	TRUE	FALSE	7	3	2_TssAFlnk	Enhancers	ENSG00000067900.8_6	ROCK1	5647	FALSE	FALSE
narrow_peak_96043	chr18	18690880	18692377	10	TRUE	FALSE	755	244	1_TssA	Active Promoters	ENSG00000067900.8_6	ROCK1	0	FALSE	FALSE
narrow_peak_82647	chr16	67051651	67052349	6	TRUE	FALSE	58	26	14_ReprPCWk	Repr. Polycomb	ENSG00000067955.15_6	CBFB	10536	FALSE	FALSE
narrow_peak_82644	chr16	67034123	67035592	8	TRUE	FALSE	4	2	10_TssBiv	Bivalent Chromatin	ENSG00000067955.15_6	CBFB	27293	FALSE	FALSE
narrow_peak_82646b	chr16	67047205	67048699	10	TRUE	FALSE	171	82	10_TssBiv	Bivalent Chromatin	ENSG00000067955.15_6	CBFB	14186	FALSE	FALSE
narrow_peak_82648	chr16	67062362	67064034	10	TRUE	FALSE	1	1	1_TssA	Active Promoters	ENSG00000067955.15_6	CBFB	0	FALSE	FALSE
narrow_peak_145185a	chr3	50358213	50360422	5	TRUE	FALSE	9	5	1_TssA	Active Promoters	ENSG00000068001.14_8	HYAL2	0	FALSE	TRUE
narrow_peak_126238b	chr2	240361248	240363200	1	TRUE	TRUE	732	646	10_TssBiv	Bivalent Chromatin	ENSG00000068024.16_5	HDAC4	37898	FALSE	FALSE
narrow_peak_126231a	chr2	240303378	240304540	7	TRUE	TRUE	1292	601	7_Enh	Enhancers	ENSG00000068024.16_5	HDAC4	18809	FALSE	FALSE
narrow_peak_126225e	chr2	240280948	240283400	9	TRUE	TRUE	887	139	7_Enh	Enhancers	ENSG00000068024.16_5	HDAC4	39949	FALSE	FALSE
narrow_peak_126223	chr2	240271161	240271788	1	TRUE	FALSE	80	48	7_Enh	Enhancers	ENSG00000068024.16_5	HDAC4	51561	FALSE	FALSE
narrow_peak_126221	chr2	240259181	240260167	4	TRUE	FALSE	55	27	7_Enh	Enhancers	ENSG00000068024.16_5	HDAC4	63182	FALSE	FALSE
narrow_peak_126234b	chr2	240321951	240323846	6	TRUE	FALSE	446	241	1_TssA	Active Promoters	ENSG00000068024.16_5	HDAC4	0	FALSE	TRUE
narrow_peak_126219d	chr2	240248901	240252106	7	TRUE	FALSE	822	414	5_TxWk	Transcription	ENSG00000068024.16_5	HDAC4	71243	FALSE	FALSE
narrow_peak_145188	chr3	50377912	50378690	4	TRUE	FALSE	8	6	10_TssBiv	Bivalent Chromatin	ENSG00000068028.17_5	RASSF1	0	FALSE	FALSE
narrow_peak_145190	chr3	50382757	50383551	6	TRUE	FALSE	2	2	10_TssBiv	Bivalent Chromatin	ENSG00000068028.17_5	RASSF1	4344	FALSE	FALSE
narrow_peak_145187	chr3	50374102	50375648	7	TRUE	FALSE	57	47	1_TssA	Active Promoters	ENSG00000068028.17_5	RASSF1	2764	FALSE	FALSE
narrow_peak_145189	chr3	50380142	50380653	7	TRUE	FALSE	3	3	13_ReprPC	Repr. Polycomb	ENSG00000068028.17_5	RASSF1	1729	FALSE	FALSE
narrow_peak_156665c	chr4	1767349	1770410	7	TRUE	TRUE	1798	1087	1_TssA	Active Promoters	ENSG00000068078.18_6	FGFR3	24608	FALSE	TRUE
narrow_peak_156673	chr4	1811343	1812647	4	TRUE	FALSE	1318	592	5_TxWk	Transcription	ENSG00000068078.18_6	FGFR3	16324	FALSE	FALSE
narrow_peak_156671	chr4	1804110	1805249	5	TRUE	FALSE	2	1	4_Tx	Transcription	ENSG00000068078.18_6	FGFR3	9091	FALSE	FALSE
narrow_peak_156666	chr4	1779260	1780724	7	TRUE	FALSE	297	172	7_Enh	Enhancers	ENSG00000068078.18_6	FGFR3	14294	FALSE	FALSE
narrow_peak_156670a	chr4	1794193	1797301	7	TRUE	FALSE	100	54	10_TssBiv	Bivalent Chromatin	ENSG00000068078.18_6	FGFR3	0	FALSE	FALSE
narrow_peak_90003	chr17	41158402	41159254	4	TRUE	FALSE	874	457	1_TssA	Active Promoters	ENSG00000068079.8_3	IFI35	0	FALSE	FALSE
narrow_peak_89944	chr17	40713628	40714858	1	TRUE	FALSE	12	5	1_TssA	Active Promoters	ENSG00000068120.15_8	COASY	144	FALSE	FALSE
narrow_peak_89959	chr17	40828518	40829464	6	TRUE	TRUE	620	547	1_TssA	Active Promoters	ENSG00000068137.15_5	PLEKHH3	0	FALSE	TRUE
narrow_peak_89958	chr17	40827025	40827523	5	TRUE	FALSE	1	1	12_EnhBiv	Bivalent Chromatin	ENSG00000068137.15_5	PLEKHH3	1490	FALSE	FALSE
narrow_peak_89960	chr17	40829960	40830677	6	TRUE	FALSE	134	122	1_TssA	Active Promoters	ENSG00000068137.15_5	PLEKHH3	946	FALSE	TRUE
narrow_peak_89961b	chr17	40831172	40832290	6	TRUE	FALSE	14	8	1_TssA	Active Promoters	ENSG00000068137.15_5	PLEKHH3	2158	FALSE	FALSE
narrow_peak_89956	chr17	40821703	40823343	7	TRUE	FALSE	4	2	10_TssBiv	Bivalent Chromatin	ENSG00000068137.15_5	PLEKHH3	5670	FALSE	TRUE
narrow_peak_89957	chr17	40825806	40826374	10	TRUE	FALSE	7	4	10_TssBiv	Bivalent Chromatin	ENSG00000068137.15_5	PLEKHH3	2639	FALSE	FALSE
narrow_peak_77062c	chr15	100118577	100120729	2	TRUE	FALSE	49	42	7_Enh	Enhancers	ENSG00000068305.17_7	MEF2A	12956	FALSE	FALSE
narrow_peak_77056c	chr15	100025523	100027690	8	TRUE	FALSE	20	13	10_TssBiv	Bivalent Chromatin	ENSG00000068305.17_7	MEF2A	77930	FALSE	FALSE
narrow_peak_77070	chr15	100158981	100159737	9	TRUE	FALSE	2	1	7_Enh	Enhancers	ENSG00000068305.17_7	MEF2A	53360	FALSE	FALSE
narrow_peak_77061c	chr15	100104619	100107088	12	TRUE	FALSE	764	257	1_TssA	Active Promoters	ENSG00000068305.17_7	MEF2A	0	FALSE	FALSE
narrow_peak_32335	chr10	134349823	134351800	6	TRUE	TRUE	3440	1043	1_TssA	Active Promoters	ENSG00000068383.19_5	INPP5A	0	FALSE	TRUE
narrow_peak_32324b	chr10	134289871	134291698	1	TRUE	FALSE	156	118	14_ReprPCWk	Repr. Polycomb	ENSG00000068383.19_5	INPP5A	59591	FALSE	FALSE
narrow_peak_32341b	chr10	134384317	134386320	5	TRUE	FALSE	70	46	7_Enh	Enhancers	ENSG00000068383.19_5	INPP5A	33027	FALSE	FALSE
narrow_peak_32333a	chr10	134330307	134333175	5	TRUE	FALSE	7	3	2_TssAFlnk	Enhancers	ENSG00000068383.19_5	INPP5A	18114	FALSE	FALSE
narrow_peak_32342	chr10	134388312	134388920	5	TRUE	FALSE	3	3	7_Enh	Enhancers	ENSG00000068383.19_5	INPP5A	37022	FALSE	FALSE
narrow_peak_32322a	chr10	134280966	134282429	5	TRUE	FALSE	2	1	2_TssAFlnk	Enhancers	ENSG00000068383.19_5	INPP5A	68860	FALSE	FALSE
narrow_peak_91641	chr17	57243193	57243728	9	TRUE	FALSE	9	5	7_Enh	Enhancers	ENSG00000068489.13_6	PRR11	10101	FALSE	FALSE
narrow_peak_61741	chr13	113365848	113366896	9	TRUE	TRUE	1469	359	1_TssA	Active Promoters	ENSG00000068650.18_5	ATP11A	21206	FALSE	FALSE
narrow_peak_61747	chr13	113388332	113389249	9	TRUE	TRUE	496	120	2_TssAFlnk	Enhancers	ENSG00000068650.18_5	ATP11A	43690	FALSE	FALSE
narrow_peak_61738b	chr13	113356724	113357722	9	TRUE	TRUE	474	114	7_Enh	Enhancers	ENSG00000068650.18_5	ATP11A	12082	FALSE	FALSE
narrow_peak_61744	chr13	113379806	113380911	5	TRUE	FALSE	8	2	5_TxWk	Transcription	ENSG00000068650.18_5	ATP11A	35164	FALSE	FALSE
narrow_peak_61756	chr13	113416141	113417170	7	TRUE	FALSE	493	311	7_Enh	Enhancers	ENSG00000068650.18_5	ATP11A	71499	FALSE	FALSE
narrow_peak_61764	chr13	113434598	113435377	7	TRUE	FALSE	230	176	7_Enh	Enhancers	ENSG00000068650.18_5	ATP11A	89956	FALSE	FALSE
narrow_peak_61748	chr13	113389968	113390655	7	TRUE	FALSE	200	89	7_Enh	Enhancers	ENSG00000068650.18_5	ATP11A	45326	FALSE	FALSE
narrow_peak_61746	chr13	113387494	113387901	9	TRUE	FALSE	49	37	7_Enh	Enhancers	ENSG00000068650.18_5	ATP11A	42852	FALSE	FALSE
narrow_peak_114464	chr2	86306920	86307900	9	TRUE	FALSE	2	2	4_Tx	Transcription	ENSG00000068654.16_6	POLR1A	25379	FALSE	FALSE
narrow_peak_108918	chr2	20280280	20281186	1	TRUE	FALSE	16	12	7_Enh	Enhancers	ENSG00000068697.7_5	LAPTM4A	28889	FALSE	FALSE
narrow_peak_108922	chr2	20306119	20307204	8	TRUE	FALSE	3	3	10_TssBiv	Bivalent Chromatin	ENSG00000068697.7_5	LAPTM4A	54728	FALSE	FALSE
narrow_peak_108913b	chr2	20250474	20252352	13	TRUE	FALSE	1293	328	1_TssA	Active Promoters	ENSG00000068697.7_5	LAPTM4A	0	FALSE	FALSE
narrow_peak_108920	chr2	20293183	20294164	13	TRUE	FALSE	2	1	7_Enh	Enhancers	ENSG00000068697.7_5	LAPTM4A	41792	FALSE	FALSE
narrow_peak_111435	chr2	47142286	47143833	12	TRUE	FALSE	2	2	1_TssA	Active Promoters	ENSG00000068724.17_7	TTC7A	0	FALSE	FALSE
narrow_peak_144968	chr3	48754063	48755330	6	TRUE	FALSE	9	4	1_TssA	Active Promoters	ENSG00000068745.15_5	IP6K2	22457	FALSE	FALSE
narrow_peak_111273	chr2	45870199	45871410	8	TRUE	FALSE	16	14	10_TssBiv	Bivalent Chromatin	ENSG00000068784.13_5	SRBD1	30893	FALSE	FALSE
narrow_peak_111271a	chr2	45858306	45859515	9	TRUE	FALSE	1	1	7_Enh	Enhancers	ENSG00000068784.13_5	SRBD1	19000	FALSE	FALSE
narrow_peak_111274b	chr2	45876840	45879869	10	TRUE	FALSE	14	6	10_TssBiv	Bivalent Chromatin	ENSG00000068784.13_5	SRBD1	37534	FALSE	FALSE
narrow_peak_171975	chr5	61622206	61623371	9	TRUE	FALSE	7	3	5_TxWk	Transcription	ENSG00000068796.18_8	KIF2A	20218	FALSE	FALSE
narrow_peak_171971	chr5	61601402	61603108	13	TRUE	FALSE	1160	263	1_TssA	Active Promoters	ENSG00000068796.18_8	KIF2A	0	FALSE	FALSE
narrow_peak_37488g	chr11	64508893	64513972	5	TRUE	TRUE	532	233	10_TssBiv	Bivalent Chromatin	ENSG00000068831.19_6	RASGRP2	0	FALSE	TRUE
narrow_peak_111907	chr2	54197208	54198716	8	TRUE	TRUE	1843	666	1_TssA	Active Promoters	ENSG00000068878.15_5	PSME4	0	FALSE	FALSE
narrow_peak_104708b	chr19	39402130	39403368	4	TRUE	FALSE	32	23	5_TxWk	Transcription	ENSG00000068903.20_7	SIRT2	11626	FALSE	FALSE
narrow_peak_111894	chr2	54013505	54014968	13	TRUE	FALSE	103	35	1_TssA	Active Promoters	ENSG00000068912.14_5	ERLEC1	0	FALSE	FALSE
narrow_peak_37518	chr11	64691281	64692869	11	TRUE	FALSE	3	1	1_TssA	Active Promoters	ENSG00000068971.14_5	PPP2R5B	6257	FALSE	FALSE
narrow_peak_37490	chr11	64526890	64528180	7	TRUE	TRUE	3761	1297	7_Enh	Enhancers	ENSG00000068976.14_5	PYGM	0	FALSE	FALSE
narrow_peak_37491	chr11	64529802	64531312	9	TRUE	TRUE	3241	541	2_TssAFlnk	Enhancers	ENSG00000068976.14_5	PYGM	2354	FALSE	FALSE
narrow_peak_37492	chr11	64535168	64535677	4	TRUE	FALSE	192	115	4_Tx	Transcription	ENSG00000068976.14_5	PYGM	7720	FALSE	FALSE
narrow_peak_172198	chr5	65951164	65952019	2	TRUE	FALSE	6	3	2_TssAFlnk	Enhancers	ENSG00000069020.18_4	MAST4	58976	FALSE	FALSE
narrow_peak_172195	chr5	65929517	65930232	2	TRUE	FALSE	1	1	7_Enh	Enhancers	ENSG00000069020.18_4	MAST4	37329	FALSE	FALSE
narrow_peak_172192a	chr5	65891687	65893523	8	TRUE	FALSE	1195	526	10_TssBiv	Bivalent Chromatin	ENSG00000069020.18_4	MAST4	0	FALSE	FALSE
narrow_peak_92958	chr17	71562843	71563847	1	TRUE	TRUE	2028	1790	7_Enh	Enhancers	ENSG00000069188.17_6	SDK2	76738	FALSE	FALSE
narrow_peak_92970b	chr17	71609157	71610592	1	TRUE	TRUE	1258	1091	1_TssA	Active Promoters	ENSG00000069188.17_6	SDK2	29993	FALSE	TRUE
narrow_peak_92974	chr17	71624581	71625624	5	TRUE	FALSE	20	11	7_Enh	Enhancers	ENSG00000069188.17_6	SDK2	14961	FALSE	FALSE
narrow_peak_92984b	chr17	71686640	71688026	5	TRUE	FALSE	6	6	7_Enh	Enhancers	ENSG00000069188.17_6	SDK2	46054	FALSE	FALSE
narrow_peak_92954e	chr17	71541486	71543663	7	TRUE	FALSE	100	70	7_Enh	Enhancers	ENSG00000069188.17_6	SDK2	96922	FALSE	FALSE
[truncated: 54,979 more rows]
