# Supplementary material for: Complex regulatory networks influence pluripotent cell state transitions in human iPSCs
Source: Nat Commun. 2024 Feb 23;15:1664. doi: 10.1038/s41467-024-45506-6 (PMC10891157; doi:10.1038/s41467-024-45506-6)
Supplement: Supplementary file 15 — Supplemental Data 12 [file 41467_2024_45506_MOESM15_ESM.xlsx]

## Sheet: table_s12
Annotation	Annotation Type	RNM	Odds Ratio	P-value	Adjusted P-value
Active Promoters	Chromatin State	RNM.1	0.064789	5.21826e-157	9.69106e-155
Active Promoters	Chromatin State	RNM.2	0.239536	9.69313e-63	1.88564e-61
Active Promoters	Chromatin State	RNM.3	0.134071	6.01145e-65	1.24046e-63
Active Promoters	Chromatin State	RNM.4	0.815575	0.0176607	0.0260011
Active Promoters	Chromatin State	RNM.5	0.338527	5.74459e-28	4.31675e-27
Active Promoters	Chromatin State	RNM.6	13.2256	4.04727e-204	2.63072e-201
Active Promoters	Chromatin State	RNM.7	0.615552	1.20335e-07	3.13498e-07
Active Promoters	Chromatin State	RNM.8	2.07828	9.41281e-19	4.81758e-18
Active Promoters	Chromatin State	RNM.9	0.421728	6.21765e-18	3.10883e-17
Active Promoters	Chromatin State	RNM.10	1.20174	0.0348047	0.0487566
Active Promoters	Chromatin State	RNM.11	1.73416	2.39795e-10	7.69712e-10
Active Promoters	Chromatin State	RNM.12	60.1757	5.53719e-246	7.19835e-243
Active Promoters	Chromatin State	RNM.13	7.31813	3.16696e-58	5.79866e-57
AHR	Transcription Factor	RNM.1	0.215258	5.06623e-10	1.60637e-09
AHR	Transcription Factor	RNM.2	0.186003	1.60093e-09	4.81762e-09
AHR	Transcription Factor	RNM.3	0.0358222	1.85372e-10	6.00955e-10
AHR	Transcription Factor	RNM.4	1.24506	0.285611	0.330922
AHR	Transcription Factor	RNM.5	0.459041	0.00522439	0.00837448
AHR	Transcription Factor	RNM.6	2.81006	5.35661e-10	1.6861e-09
AHR	Transcription Factor	RNM.7	1.01922	0.913254	0.927523
AHR	Transcription Factor	RNM.8	2.34668	1.73846e-06	4.10164e-06
AHR	Transcription Factor	RNM.9	0.51575	0.0240784	0.0345115
AHR	Transcription Factor	RNM.10	1.42115	0.0902836	0.117722
AHR	Transcription Factor	RNM.11	0.772923	0.412224	0.458418
AHR	Transcription Factor	RNM.12	3.21412	1.15654e-10	3.82572e-10
AHR	Transcription Factor	RNM.13	2.4017	0.000442947	0.000814323
AR-FOXJ3 Complex	Transcription Factor	RNM.1	0.800792	0.00585776	0.00928669
AR-FOXJ3 Complex	Transcription Factor	RNM.2	1.73549	3.23588e-13	1.27474e-12
AR-FOXJ3 Complex	Transcription Factor	RNM.3	0.924426	0.460129	0.507783
AR-FOXJ3 Complex	Transcription Factor	RNM.4	0.74438	0.00558543	0.00889836
AR-FOXJ3 Complex	Transcription Factor	RNM.5	1.0893	0.372626	0.417598
AR-FOXJ3 Complex	Transcription Factor	RNM.6	1.03248	0.728586	0.757124
AR-FOXJ3 Complex	Transcription Factor	RNM.7	0.656638	0.000147469	0.000285707
AR-FOXJ3 Complex	Transcription Factor	RNM.8	0.718463	0.00356234	0.0058399
AR-FOXJ3 Complex	Transcription Factor	RNM.9	2.04469	1.595e-14	6.66722e-14
AR-FOXJ3 Complex	Transcription Factor	RNM.10	0.410476	1.77366e-12	6.58788e-12
AR-FOXJ3 Complex	Transcription Factor	RNM.11	0.461692	1.89539e-09	5.6514e-09
AR-FOXJ3 Complex	Transcription Factor	RNM.12	1.6133	5.7978e-06	1.30175e-05
AR-FOXJ3 Complex	Transcription Factor	RNM.13	1.69223	0.000133834	0.000260456
ARNT-EPAS1 Complex	Transcription Factor	RNM.1	0.134541	2.22662e-16	1.04462e-15
ARNT-EPAS1 Complex	Transcription Factor	RNM.2	0.218172	9.60628e-11	3.18576e-10
ARNT-EPAS1 Complex	Transcription Factor	RNM.3	0.831967	0.396789	0.442389
ARNT-EPAS1 Complex	Transcription Factor	RNM.4	1.1254	0.506943	0.553338
ARNT-EPAS1 Complex	Transcription Factor	RNM.5	0.810102	0.342684	0.387381
ARNT-EPAS1 Complex	Transcription Factor	RNM.6	2.55129	7.66173e-10	2.37149e-09
ARNT-EPAS1 Complex	Transcription Factor	RNM.7	1.26588	0.175903	0.213914
ARNT-EPAS1 Complex	Transcription Factor	RNM.8	2.04045	1.51236e-05	3.26048e-05
ARNT-EPAS1 Complex	Transcription Factor	RNM.9	0.758795	0.232425	0.275185
ARNT-EPAS1 Complex	Transcription Factor	RNM.10	1.24368	0.230112	0.273193
ARNT-EPAS1 Complex	Transcription Factor	RNM.11	0.553418	0.0219086	0.0317162
ARNT-EPAS1 Complex	Transcription Factor	RNM.12	2.33927	1.50056e-06	3.57932e-06
ARNT-EPAS1 Complex	Transcription Factor	RNM.13	1.83472	0.0121835	0.0184598
ATF-CREB1 Complex	Transcription Factor	RNM.1	0.318643	9.13455e-25	6.21723e-24
ATF-CREB1 Complex	Transcription Factor	RNM.2	0.535445	5.63267e-09	1.61644e-08
ATF-CREB1 Complex	Transcription Factor	RNM.3	0.966837	0.821842	0.84458
ATF-CREB1 Complex	Transcription Factor	RNM.4	1.05366	0.651185	0.687522
ATF-CREB1 Complex	Transcription Factor	RNM.5	0.88319	0.308215	0.353333
ATF-CREB1 Complex	Transcription Factor	RNM.6	2.90981	8.80401e-30	6.89471e-29
ATF-CREB1 Complex	Transcription Factor	RNM.7	0.790716	0.0644381	0.0861827
ATF-CREB1 Complex	Transcription Factor	RNM.8	0.87876	0.313022	0.357582
ATF-CREB1 Complex	Transcription Factor	RNM.9	0.724466	0.0146062	0.0218757
ATF-CREB1 Complex	Transcription Factor	RNM.10	0.985839	0.952463	0.962002
ATF-CREB1 Complex	Transcription Factor	RNM.11	0.707363	0.0130191	0.0196344
ATF-CREB1 Complex	Transcription Factor	RNM.12	3.34208	1.96437e-30	1.57634e-29
ATF-CREB1 Complex	Transcription Factor	RNM.13	2.0745	8.62896e-07	2.09284e-06
ATF3-USF-TFE3 Complex	Transcription Factor	RNM.1	0.306393	3.61984e-32	3.17959e-31
ATF3-USF-TFE3 Complex	Transcription Factor	RNM.2	0.243553	3.0496e-35	2.93665e-34
ATF3-USF-TFE3 Complex	Transcription Factor	RNM.3	0.250837	4.18718e-23	2.68145e-22
ATF3-USF-TFE3 Complex	Transcription Factor	RNM.4	1.07303	0.472377	0.519535
ATF3-USF-TFE3 Complex	Transcription Factor	RNM.5	0.921545	0.470887	0.518335
ATF3-USF-TFE3 Complex	Transcription Factor	RNM.6	4.50471	6.39347e-71	1.45816e-69
ATF3-USF-TFE3 Complex	Transcription Factor	RNM.7	1.32362	0.0053263	0.00852733
ATF3-USF-TFE3 Complex	Transcription Factor	RNM.8	1.27726	0.0174118	0.0256928
ATF3-USF-TFE3 Complex	Transcription Factor	RNM.9	0.651666	0.000348947	0.000649902
ATF3-USF-TFE3 Complex	Transcription Factor	RNM.10	1.45684	0.000217316	0.000413633
ATF3-USF-TFE3 Complex	Transcription Factor	RNM.11	0.595178	4.70951e-05	9.67199e-05
ATF3-USF-TFE3 Complex	Transcription Factor	RNM.12	2.98625	6.28783e-28	4.69781e-27
ATF3-USF-TFE3 Complex	Transcription Factor	RNM.13	2.12593	5.12954e-08	1.37891e-07
ATF4-CEBPG Complex	Transcription Factor	RNM.1	0.67972	0.00141881	0.00243976
ATF4-CEBPG Complex	Transcription Factor	RNM.2	0.918849	0.517724	0.562273
ATF4-CEBPG Complex	Transcription Factor	RNM.3	1.47538	0.00285327	0.0047012
ATF4-CEBPG Complex	Transcription Factor	RNM.4	1.05492	0.670405	0.70569
ATF4-CEBPG Complex	Transcription Factor	RNM.5	1.18773	0.19984	0.241666
ATF4-CEBPG Complex	Transcription Factor	RNM.6	1.14891	0.317728	0.362321
ATF4-CEBPG Complex	Transcription Factor	RNM.7	0.783068	0.127708	0.161029
ATF4-CEBPG Complex	Transcription Factor	RNM.8	0.926854	0.708664	0.73997
ATF4-CEBPG Complex	Transcription Factor	RNM.9	1.22694	0.154784	0.191638
ATF4-CEBPG Complex	Transcription Factor	RNM.10	0.681001	0.0243724	0.0348944
ATF4-CEBPG Complex	Transcription Factor	RNM.11	0.839808	0.312005	0.356733
ATF4-CEBPG Complex	Transcription Factor	RNM.12	1.55608	0.00234396	0.00391664
ATF4-CEBPG Complex	Transcription Factor	RNM.13	0.977251	1	1
ATF6	Transcription Factor	RNM.1	0.0955612	2.41014e-38	2.70102e-37
ATF6	Transcription Factor	RNM.2	0.202034	2.92734e-22	1.81217e-21
ATF6	Transcription Factor	RNM.3	0.239643	2.4947e-13	9.88753e-13
ATF6	Transcription Factor	RNM.4	1.24183	0.091082	0.118407
ATF6	Transcription Factor	RNM.5	0.574598	0.000528411	0.000962094
ATF6	Transcription Factor	RNM.6	4.26293	3.82767e-45	5.02623e-44
ATF6	Transcription Factor	RNM.7	1.03435	0.782717	0.807565
ATF6	Transcription Factor	RNM.8	1.57767	0.000364146	0.000675306
ATF6	Transcription Factor	RNM.9	0.577109	0.0010349	0.00181317
ATF6	Transcription Factor	RNM.10	1.76593	6.07339e-06	1.35427e-05
ATF6	Transcription Factor	RNM.11	0.57958	0.00180759	0.00306372
ATF6	Transcription Factor	RNM.12	3.34609	1.22559e-23	7.96637e-23
ATF6	Transcription Factor	RNM.13	2.04667	4.00225e-05	8.28492e-05
BACH1-NF2L2-NFE2 Family	Transcription Factor	RNM.1	0.487647	3.94479e-19	2.0762e-18
BACH1-NF2L2-NFE2 Family	Transcription Factor	RNM.2	0.596276	5.45522e-10	1.70886e-09
BACH1-NF2L2-NFE2 Family	Transcription Factor	RNM.3	0.581337	1.12889e-07	2.95878e-07
BACH1-NF2L2-NFE2 Family	Transcription Factor	RNM.4	1.55893	2.83473e-07	7.14177e-07
BACH1-NF2L2-NFE2 Family	Transcription Factor	RNM.5	1.84504	7.37432e-13	2.86168e-12
BACH1-NF2L2-NFE2 Family	Transcription Factor	RNM.6	1.52279	1.3828e-06	3.31058e-06
BACH1-NF2L2-NFE2 Family	Transcription Factor	RNM.7	1.36904	0.000479016	0.000874607
BACH1-NF2L2-NFE2 Family	Transcription Factor	RNM.8	1.3505	0.00114938	0.00200026
BACH1-NF2L2-NFE2 Family	Transcription Factor	RNM.9	1.09325	0.356318	0.401398
BACH1-NF2L2-NFE2 Family	Transcription Factor	RNM.10	0.824074	0.0577572	0.0779692
BACH1-NF2L2-NFE2 Family	Transcription Factor	RNM.11	0.707302	0.00142834	0.0024529
BACH1-NF2L2-NFE2 Family	Transcription Factor	RNM.12	1.15561	0.165807	0.202965
BACH1-NF2L2-NFE2 Family	Transcription Factor	RNM.13	1.37501	0.0190245	0.0279456
BATF3	Transcription Factor	RNM.1	0.868265	0.207628	0.249692
BATF3	Transcription Factor	RNM.2	1.61338	2.79468e-06	6.40756e-06
BATF3	Transcription Factor	RNM.3	0.928554	0.636142	0.672892
BATF3	Transcription Factor	RNM.4	0.710674	0.0249397	0.0355891
BATF3	Transcription Factor	RNM.5	1.07348	0.586158	0.62562
BATF3	Transcription Factor	RNM.6	1.23239	0.101954	0.131357
BATF3	Transcription Factor	RNM.7	0.697527	0.0218766	0.0317052
BATF3	Transcription Factor	RNM.8	0.692553	0.0223426	0.0322368
BATF3	Transcription Factor	RNM.9	1.80367	2.09807e-06	4.87052e-06
BATF3	Transcription Factor	RNM.10	0.499824	7.39692e-05	0.000148395
BATF3	Transcription Factor	RNM.11	0.567986	0.00132227	0.00228583
BATF3	Transcription Factor	RNM.12	1.38298	0.022868	0.0328852
BATF3	Transcription Factor	RNM.13	1.09046	0.67574	0.710156
BC11LA-ELF-SPIB Complex	Transcription Factor	RNM.1	0.295239	1.31352e-81	3.88087e-80
BC11LA-ELF-SPIB Complex	Transcription Factor	RNM.2	0.612177	2.85518e-14	1.1746e-13
BC11LA-ELF-SPIB Complex	Transcription Factor	RNM.3	0.645243	1.82818e-08	5.10007e-08
BC11LA-ELF-SPIB Complex	Transcription Factor	RNM.4	1.09998	0.220212	0.263606
BC11LA-ELF-SPIB Complex	Transcription Factor	RNM.5	1.78485	9.17796e-14	3.70539e-13
BC11LA-ELF-SPIB Complex	Transcription Factor	RNM.6	2.72583	2.95628e-36	3.12453e-35
BC11LA-ELF-SPIB Complex	Transcription Factor	RNM.7	0.996678	0.968794	0.974039
BC11LA-ELF-SPIB Complex	Transcription Factor	RNM.8	1.78653	1.04243e-12	3.96247e-12
BC11LA-ELF-SPIB Complex	Transcription Factor	RNM.9	1.172	0.0528072	0.0718841
BC11LA-ELF-SPIB Complex	Transcription Factor	RNM.10	0.828049	0.0211272	0.0307563
BC11LA-ELF-SPIB Complex	Transcription Factor	RNM.11	0.719962	0.00012796	0.000249397
BC11LA-ELF-SPIB Complex	Transcription Factor	RNM.12	2.87516	3.88141e-30	3.07673e-29
BC11LA-ELF-SPIB Complex	Transcription Factor	RNM.13	2.6537	2.60364e-15	1.14737e-14
BCL6	Transcription Factor	RNM.1	0.532399	8.6481e-11	2.87533e-10
BCL6	Transcription Factor	RNM.2	0.822307	0.0438821	0.0603031
BCL6	Transcription Factor	RNM.3	0.930624	0.544931	0.587892
BCL6	Transcription Factor	RNM.4	1.19073	0.0972537	0.126052
BCL6	Transcription Factor	RNM.5	1.5068	6.23427e-05	0.000126043
BCL6	Transcription Factor	RNM.6	1.16366	0.164999	0.202166
BCL6	Transcription Factor	RNM.7	1.18196	0.126888	0.16015
BCL6	Transcription Factor	RNM.8	0.954673	0.7275	0.757124
BCL6	Transcription Factor	RNM.9	1.50209	0.00014797	0.000286251
BCL6	Transcription Factor	RNM.10	0.697681	0.0050526	0.00811914
BCL6	Transcription Factor	RNM.11	0.717013	0.0128197	0.0193786
BCL6	Transcription Factor	RNM.12	1.41353	0.00393941	0.00642564
BCL6	Transcription Factor	RNM.13	1.32043	0.074454	0.0983641
Bivalent Chromatin	Chromatin State	RNM.1	0.555923	1.5917e-10	5.21212e-10
Bivalent Chromatin	Chromatin State	RNM.2	0.664053	1.77772e-05	3.80089e-05
Bivalent Chromatin	Chromatin State	RNM.3	0.116278	2.2242e-35	2.17403e-34
Bivalent Chromatin	Chromatin State	RNM.4	0.627918	7.34742e-05	0.00014763
Bivalent Chromatin	Chromatin State	RNM.5	0.284467	4.86383e-19	2.54959e-18
Bivalent Chromatin	Chromatin State	RNM.6	0.634183	0.00010754	0.0002115
Bivalent Chromatin	Chromatin State	RNM.7	0.557365	2.45661e-06	5.67245e-06
Bivalent Chromatin	Chromatin State	RNM.8	7.80631	8.01326e-124	6.12778e-122
Bivalent Chromatin	Chromatin State	RNM.9	0.116736	1.75906e-31	1.48492e-30
Bivalent Chromatin	Chromatin State	RNM.10	9.60192	5.90369e-150	8.52755e-148
Bivalent Chromatin	Chromatin State	RNM.11	1.32185	0.0107844	0.0165
Bivalent Chromatin	Chromatin State	RNM.12	0.186488	2.84432e-20	1.57345e-19
Bivalent Chromatin	Chromatin State	RNM.13	1.41158	0.0227259	0.0327173
CEBPA/B	Transcription Factor	RNM.1	0.539005	1.18285e-05	2.58005e-05
CEBPA/B	Transcription Factor	RNM.2	1.13928	0.298952	0.344002
CEBPA/B	Transcription Factor	RNM.3	1.13599	0.390223	0.435442
CEBPA/B	Transcription Factor	RNM.4	0.85225	0.388246	0.433608
CEBPA/B	Transcription Factor	RNM.5	1.28455	0.083847	0.109769
CEBPA/B	Transcription Factor	RNM.6	1.23577	0.156214	0.19304
CEBPA/B	Transcription Factor	RNM.7	0.800859	0.229287	0.272498
CEBPA/B	Transcription Factor	RNM.8	0.964992	0.934289	0.947407
CEBPA/B	Transcription Factor	RNM.9	1.1056	0.509489	0.555185
CEBPA/B	Transcription Factor	RNM.10	0.867728	0.45697	0.504725
CEBPA/B	Transcription Factor	RNM.11	0.510787	0.00143069	0.0024537
CEBPA/B	Transcription Factor	RNM.12	1.88092	3.95468e-05	8.1995e-05
CEBPA/B	Transcription Factor	RNM.13	1.61383	0.0213556	0.0310541
CTCF Family	Transcription Factor	RNM.1	0.172721	3.30439e-124	2.68482e-122
CTCF Family	Transcription Factor	RNM.2	0.141183	4.07983e-123	2.94654e-121
CTCF Family	Transcription Factor	RNM.3	0.150626	1.21244e-78	3.35357e-77
CTCF Family	Transcription Factor	RNM.4	2.33959	3.04496e-28	2.3285e-27
CTCF Family	Transcription Factor	RNM.5	1.37913	3.63032e-05	7.56317e-05
CTCF Family	Transcription Factor	RNM.6	3.79468	8.64253e-64	1.72851e-62
CTCF Family	Transcription Factor	RNM.7	2.06897	2.35434e-20	1.31924e-19
CTCF Family	Transcription Factor	RNM.8	4.64388	2.60382e-74	6.26846e-73
CTCF Family	Transcription Factor	RNM.9	0.440332	5.50064e-20	3.01723e-19
CTCF Family	Transcription Factor	RNM.10	1.92665	6.63364e-16	3.02587e-15
CTCF Family	Transcription Factor	RNM.11	1.09564	0.283189	0.328702
CTCF Family	Transcription Factor	RNM.12	2.11943	3.95844e-17	1.92014e-16
CTCF Family	Transcription Factor	RNM.13	2.56287	2.78292e-15	1.21811e-14
DBP	Transcription Factor	RNM.1	0.879164	0.362075	0.407178
DBP	Transcription Factor	RNM.2	2.32047	7.53484e-13	2.91526e-12
DBP	Transcription Factor	RNM.3	0.682925	0.0530012	0.0720728
DBP	Transcription Factor	RNM.4	0.46044	0.000268087	0.000506559
DBP	Transcription Factor	RNM.5	0.995054	1	1
DBP	Transcription Factor	RNM.6	1.17334	0.310168	0.355259
DBP	Transcription Factor	RNM.7	0.433612	0.000141624	0.000275204
DBP	Transcription Factor	RNM.8	0.632621	0.032937	0.0461899
DBP	Transcription Factor	RNM.9	1.45906	0.0166056	0.0246149
DBP	Transcription Factor	RNM.10	0.72701	0.129837	0.163396
DBP	Transcription Factor	RNM.11	0.452936	0.000822864	0.00146537
DBP	Transcription Factor	RNM.12	1.62187	0.0045326	0.00733797
DBP	Transcription Factor	RNM.13	1.46926	0.0906832	0.118124
E2F Family	Transcription Factor	RNM.1	0.22833	5.32502e-118	3.46126e-116
E2F Family	Transcription Factor	RNM.2	0.246075	6.45334e-94	2.33037e-92
E2F Family	Transcription Factor	RNM.3	0.233736	5.1819e-68	1.12274e-66
E2F Family	Transcription Factor	RNM.4	1.34455	0.000127157	0.000248205
E2F Family	Transcription Factor	RNM.5	1.41389	8.23154e-06	1.82019e-05
E2F Family	Transcription Factor	RNM.6	8.91217	6.71734e-115	3.63856e-113
E2F Family	Transcription Factor	RNM.7	1.59206	5.01795e-09	1.44963e-08
E2F Family	Transcription Factor	RNM.8	5.69745	1.21528e-76	3.15973e-75
E2F Family	Transcription Factor	RNM.9	0.649598	1.19148e-07	3.11028e-07
E2F Family	Transcription Factor	RNM.10	1.87603	3.90525e-14	1.59649e-13
E2F Family	Transcription Factor	RNM.11	0.758276	0.00104685	0.00183163
E2F Family	Transcription Factor	RNM.12	4.61991	2.03816e-52	3.1543e-51
E2F Family	Transcription Factor	RNM.13	4.16095	1.0572e-26	7.67796e-26
E2F2	Transcription Factor	RNM.1	0.120989	4.66134e-39	5.31556e-38
E2F2	Transcription Factor	RNM.2	0.115869	6.76223e-34	6.32439e-33
E2F2	Transcription Factor	RNM.3	0.0678777	8.77171e-27	6.4063e-26
E2F2	Transcription Factor	RNM.4	1.04527	0.700955	0.733099
E2F2	Transcription Factor	RNM.5	0.379846	3.79703e-09	1.10676e-08
E2F2	Transcription Factor	RNM.6	3.32732	5.33884e-32	4.62699e-31
E2F2	Transcription Factor	RNM.7	0.78641	0.101295	0.130769
E2F2	Transcription Factor	RNM.8	3.59832	3.75922e-34	3.56714e-33
E2F2	Transcription Factor	RNM.9	0.296476	5.30152e-11	1.79947e-10
E2F2	Transcription Factor	RNM.10	2.03135	1.11868e-09	3.39785e-09
E2F2	Transcription Factor	RNM.11	1.00006	1	1
E2F2	Transcription Factor	RNM.12	3.62412	1.72652e-29	1.344e-28
E2F2	Transcription Factor	RNM.13	2.07531	1.09003e-05	2.38558e-05
E2F5	Transcription Factor	RNM.1	0.0890997	8.4813e-31	7.02273e-30
E2F5	Transcription Factor	RNM.2	0.339133	4.57269e-11	1.56434e-10
E2F5	Transcription Factor	RNM.3	0.1889	1.56561e-12	5.84855e-12
E2F5	Transcription Factor	RNM.4	0.911132	0.597032	0.636704
E2F5	Transcription Factor	RNM.5	0.494428	0.000142008	0.000275537
E2F5	Transcription Factor	RNM.6	2.90421	7.24837e-19	3.75414e-18
E2F5	Transcription Factor	RNM.7	0.711076	0.0532125	0.0722844
E2F5	Transcription Factor	RNM.8	2.19823	2.40609e-09	7.07672e-09
E2F5	Transcription Factor	RNM.9	0.4033	1.0397e-05	2.29087e-05
E2F5	Transcription Factor	RNM.10	1.42133	0.0163396	0.0242483
E2F5	Transcription Factor	RNM.11	1.17659	0.281918	0.327812
E2F5	Transcription Factor	RNM.12	4.31338	8.39669e-31	6.99725e-30
E2F5	Transcription Factor	RNM.13	2.57966	1.65621e-07	4.25509e-07
EGR-ZnF Complex	Transcription Factor	RNM.1	0.273583	3.60343e-102	1.56149e-100
EGR-ZnF Complex	Transcription Factor	RNM.2	0.266507	8.33613e-93	2.92891e-91
EGR-ZnF Complex	Transcription Factor	RNM.3	0.25225	1.71911e-69	3.78786e-68
EGR-ZnF Complex	Transcription Factor	RNM.4	1.47837	2.25658e-06	5.21986e-06
EGR-ZnF Complex	Transcription Factor	RNM.5	1.81532	2.03433e-12	7.49187e-12
EGR-ZnF Complex	Transcription Factor	RNM.6	21.3147	4.29267e-117	2.53658e-115
EGR-ZnF Complex	Transcription Factor	RNM.7	2.14838	4.74575e-18	2.38204e-17
EGR-ZnF Complex	Transcription Factor	RNM.8	6.80829	6.91813e-67	1.47435e-65
EGR-ZnF Complex	Transcription Factor	RNM.9	0.855229	0.0602419	0.0809034
EGR-ZnF Complex	Transcription Factor	RNM.10	1.63935	2.30227e-08	6.38155e-08
EGR-ZnF Complex	Transcription Factor	RNM.11	0.732018	0.000254993	0.000483929
EGR-ZnF Complex	Transcription Factor	RNM.12	4.12098	7.38723e-37	7.87164e-36
EGR-ZnF Complex	Transcription Factor	RNM.13	7.27511	5.83327e-32	4.98898e-31
Enhancers	Chromatin State	RNM.1	7.11915	2.64264e-199	1.14515e-196
Enhancers	Chromatin State	RNM.2	4.44439	2.25739e-110	1.08689e-108
Enhancers	Chromatin State	RNM.3	6.64008	2.37428e-110	1.10235e-108
Enhancers	Chromatin State	RNM.4	0.437413	8.92132e-24	5.85744e-23
Enhancers	Chromatin State	RNM.5	2.34818	5.73579e-28	4.31675e-27
Enhancers	Chromatin State	RNM.6	0.0267558	7.41172e-160	1.60587e-157
Enhancers	Chromatin State	RNM.7	1.16362	0.0534039	0.0724688
Enhancers	Chromatin State	RNM.8	0.00519618	2.78426e-166	7.23906e-164
Enhancers	Chromatin State	RNM.9	4.37208	2.03019e-66	4.25684e-65
Enhancers	Chromatin State	RNM.10	0.00173648	2.46387e-169	8.00756e-167
Enhancers	Chromatin State	RNM.11	0.271234	1.18455e-41	1.43918e-40
Enhancers	Chromatin State	RNM.12	0.0064799	1.80757e-133	1.80757e-131
Enhancers	Chromatin State	RNM.13	0.0471625	1.17713e-57	2.12537e-56
ERR-NR5A2 Complex	Transcription Factor	RNM.1	0.411164	4.0704e-25	2.82969e-24
ERR-NR5A2 Complex	Transcription Factor	RNM.2	0.586775	7.16288e-10	2.22769e-09
ERR-NR5A2 Complex	Transcription Factor	RNM.3	0.468319	6.36665e-12	2.28637e-11
ERR-NR5A2 Complex	Transcription Factor	RNM.4	1.39362	0.000243154	0.000462135
ERR-NR5A2 Complex	Transcription Factor	RNM.5	1.63473	2.79408e-08	7.71189e-08
ERR-NR5A2 Complex	Transcription Factor	RNM.6	2.11924	2.37121e-18	1.20413e-17
ERR-NR5A2 Complex	Transcription Factor	RNM.7	1.46908	2.77531e-05	5.83804e-05
ERR-NR5A2 Complex	Transcription Factor	RNM.8	1.07238	0.483937	0.530006
ERR-NR5A2 Complex	Transcription Factor	RNM.9	1.10826	0.293179	0.338381
ERR-NR5A2 Complex	Transcription Factor	RNM.10	0.847931	0.119688	0.152245
ERR-NR5A2 Complex	Transcription Factor	RNM.11	0.70595	0.00205925	0.00345606
ERR-NR5A2 Complex	Transcription Factor	RNM.12	1.58925	6.01217e-06	1.34524e-05
ERR-NR5A2 Complex	Transcription Factor	RNM.13	1.43258	0.00838826	0.0130284
ETS Family 1	Transcription Factor	RNM.1	0.0812967	3.46017e-112	1.79929e-110
ETS Family 1	Transcription Factor	RNM.2	0.21627	5.12372e-55	8.32604e-54
ETS Family 1	Transcription Factor	RNM.3	0.377603	9.57405e-20	5.18594e-19
ETS Family 1	Transcription Factor	RNM.4	1.30348	0.00223074	0.00373225
ETS Family 1	Transcription Factor	RNM.5	1.87955	3.62224e-14	1.48546e-13
ETS Family 1	Transcription Factor	RNM.6	3.01199	1.6874e-42	2.08916e-41
ETS Family 1	Transcription Factor	RNM.7	1.08455	0.383067	0.428191
ETS Family 1	Transcription Factor	RNM.8	2.00275	1.18676e-15	5.33835e-15
ETS Family 1	Transcription Factor	RNM.9	0.576595	1.38923e-07	3.58332e-07
ETS Family 1	Transcription Factor	RNM.10	1.11346	0.255031	0.300308
ETS Family 1	Transcription Factor	RNM.11	1.15815	0.126723	0.160097
ETS Family 1	Transcription Factor	RNM.12	3.55037	1.91694e-43	2.39618e-42
ETS Family 1	Transcription Factor	RNM.13	2.5633	2.57799e-14	1.06393e-13
ETS Family 2	Transcription Factor	RNM.1	0.247747	5.16259e-100	2.16496e-98
ETS Family 2	Transcription Factor	RNM.2	0.355452	1.91951e-52	3.00646e-51
ETS Family 2	Transcription Factor	RNM.3	0.516908	9.3453e-17	4.4339e-16
ETS Family 2	Transcription Factor	RNM.4	1.43381	2.72037e-06	6.24821e-06
ETS Family 2	Transcription Factor	RNM.5	2.18638	1.21558e-23	7.941e-23
ETS Family 2	Transcription Factor	RNM.6	2.69988	5.46904e-36	5.64266e-35
ETS Family 2	Transcription Factor	RNM.7	1.33415	0.000259747	0.000491515
ETS Family 2	Transcription Factor	RNM.8	2.33084	8.0782e-25	5.52719e-24
ETS Family 2	Transcription Factor	RNM.9	0.957425	0.599581	0.638374
ETS Family 2	Transcription Factor	RNM.10	0.962547	0.655878	0.691518
ETS Family 2	Transcription Factor	RNM.11	0.773306	0.00277327	0.00458683
ETS Family 2	Transcription Factor	RNM.12	3.40867	1.96222e-39	2.2981e-38
ETS Family 2	Transcription Factor	RNM.13	2.36978	1.09469e-12	4.14896e-12
ETS2	Transcription Factor	RNM.1	0.3356	3.15769e-56	5.4013e-55
ETS2	Transcription Factor	RNM.2	0.585133	1.07663e-14	4.54423e-14
ETS2	Transcription Factor	RNM.3	0.532568	1.29386e-13	5.20749e-13
ETS2	Transcription Factor	RNM.4	1.04327	0.605414	0.643531
ETS2	Transcription Factor	RNM.5	1.7303	1.80657e-12	6.69101e-12
ETS2	Transcription Factor	RNM.6	2.35911	1.69038e-28	1.30029e-27
ETS2	Transcription Factor	RNM.7	1.09686	0.255559	0.300658
ETS2	Transcription Factor	RNM.8	1.75757	4.19432e-12	1.52308e-11
ETS2	Transcription Factor	RNM.9	1.14188	0.111883	0.142736
ETS2	Transcription Factor	RNM.10	1.06262	0.475787	0.522401
ETS2	Transcription Factor	RNM.11	0.53716	3.6083e-11	1.24755e-10
ETS2	Transcription Factor	RNM.12	2.57257	3.12316e-26	2.24315e-25
ETS2	Transcription Factor	RNM.13	1.84637	2.37728e-07	6.03607e-07
FOS-JUN Complex	Transcription Factor	RNM.1	0.652672	6.13459e-06	1.36558e-05
FOS-JUN Complex	Transcription Factor	RNM.2	0.912619	0.357719	0.402628
FOS-JUN Complex	Transcription Factor	RNM.3	1.05224	0.618988	0.656349
FOS-JUN Complex	Transcription Factor	RNM.4	1.21911	0.0666508	0.0886858
FOS-JUN Complex	Transcription Factor	RNM.5	2.01024	9.36686e-13	3.59201e-12
FOS-JUN Complex	Transcription Factor	RNM.6	1.12572	0.265339	0.311037
FOS-JUN Complex	Transcription Factor	RNM.7	1.19677	0.0997293	0.129003
FOS-JUN Complex	Transcription Factor	RNM.8	0.87394	0.293351	0.338381
FOS-JUN Complex	Transcription Factor	RNM.9	1.31524	0.0139397	0.0209741
FOS-JUN Complex	Transcription Factor	RNM.10	0.529334	3.3274e-06	7.56227e-06
FOS-JUN Complex	Transcription Factor	RNM.11	0.508684	2.49536e-06	5.74154e-06
FOS-JUN Complex	Transcription Factor	RNM.12	1.26422	0.0540311	0.0731672
FOS-JUN Complex	Transcription Factor	RNM.13	0.828334	0.347271	0.392227
FOX Family 1	Transcription Factor	RNM.1	0.816938	0.00610186	0.00966191
FOX Family 1	Transcription Factor	RNM.2	1.61321	2.79494e-11	9.68914e-11
FOX Family 1	Transcription Factor	RNM.3	0.871885	0.155134	0.191888
FOX Family 1	Transcription Factor	RNM.4	0.736697	0.00201277	0.00338499
FOX Family 1	Transcription Factor	RNM.5	1.14548	0.128053	0.161307
FOX Family 1	Transcription Factor	RNM.6	1.17788	0.0714269	0.0947499
FOX Family 1	Transcription Factor	RNM.7	0.7763	0.0110487	0.0168583
FOX Family 1	Transcription Factor	RNM.8	0.709953	0.000986281	0.00173735
FOX Family 1	Transcription Factor	RNM.9	1.54438	1.88908e-06	4.42487e-06
FOX Family 1	Transcription Factor	RNM.10	0.601289	2.25637e-06	5.21986e-06
FOX Family 1	Transcription Factor	RNM.11	0.491021	1.07615e-09	3.28821e-09
FOX Family 1	Transcription Factor	RNM.12	1.7767	5.31346e-09	1.5316e-08
FOX Family 1	Transcription Factor	RNM.13	1.38929	0.0132402	0.0199446
FOX Family 2	Transcription Factor	RNM.1	0.766956	0.000345056	0.000644502
FOX Family 2	Transcription Factor	RNM.2	1.20685	0.0110809	0.0168876
FOX Family 2	Transcription Factor	RNM.3	0.829452	0.0499694	0.0681639
FOX Family 2	Transcription Factor	RNM.4	0.756345	0.00392329	0.00640738
FOX Family 2	Transcription Factor	RNM.5	1.25867	0.0101214	0.0155805
FOX Family 2	Transcription Factor	RNM.6	1.11488	0.232292	0.275185
FOX Family 2	Transcription Factor	RNM.7	0.89403	0.26167	0.307291
FOX Family 2	Transcription Factor	RNM.8	0.823723	0.054414	0.0736089
FOX Family 2	Transcription Factor	RNM.9	1.54502	1.70073e-06	4.0199e-06
FOX Family 2	Transcription Factor	RNM.10	0.566116	1.25666e-07	3.2608e-07
FOX Family 2	Transcription Factor	RNM.11	0.596196	3.58001e-06	8.1176e-06
FOX Family 2	Transcription Factor	RNM.12	2.0179	3.67353e-13	1.44278e-12
FOX Family 2	Transcription Factor	RNM.13	1.76632	1.12356e-05	2.45484e-05
FOXH1	Transcription Factor	RNM.1	0.580009	2.60119e-05	5.48063e-05
FOXH1	Transcription Factor	RNM.2	1.10071	0.430338	0.477338
FOXH1	Transcription Factor	RNM.3	0.894682	0.511485	0.556893
FOXH1	Transcription Factor	RNM.4	1.11811	0.420582	0.467314
FOXH1	Transcription Factor	RNM.5	1.42694	0.00807801	0.0125765
FOXH1	Transcription Factor	RNM.6	1.21952	0.162013	0.19926
FOXH1	Transcription Factor	RNM.7	0.845079	0.330375	0.375754
FOXH1	Transcription Factor	RNM.8	0.815763	0.247969	0.292257
FOXH1	Transcription Factor	RNM.9	1.73303	5.41417e-05	0.000110493
FOXH1	Transcription Factor	RNM.10	0.539871	0.000862486	0.00152965
FOXH1	Transcription Factor	RNM.11	0.806476	0.229148	0.272498
FOXH1	Transcription Factor	RNM.12	1.32815	0.0748509	0.0986387
FOXH1	Transcription Factor	RNM.13	1.20808	0.366726	0.412051
GLI3	Transcription Factor	RNM.1	0.417809	8.04083e-13	3.09263e-12
GLI3	Transcription Factor	RNM.2	0.479528	8.32623e-09	2.35307e-08
GLI3	Transcription Factor	RNM.3	0.505411	1.06965e-05	2.35287e-05
GLI3	Transcription Factor	RNM.4	1.28145	0.0447952	0.0614929
GLI3	Transcription Factor	RNM.5	1.67764	7.13138e-06	1.58475e-05
GLI3	Transcription Factor	RNM.6	1.66293	1.23815e-05	2.69162e-05
GLI3	Transcription Factor	RNM.7	1.59859	9.02575e-05	0.000179411
GLI3	Transcription Factor	RNM.8	1.18039	0.196784	0.238193
GLI3	Transcription Factor	RNM.9	1.08833	0.49702	0.542963
GLI3	Transcription Factor	RNM.10	0.785731	0.116247	0.148013
GLI3	Transcription Factor	RNM.11	0.659594	0.0105469	0.0161877
GLI3	Transcription Factor	RNM.12	1.72089	3.6067e-05	7.52601e-05
GLI3	Transcription Factor	RNM.13	1.68678	0.00268772	0.00445668
GRHL2	Transcription Factor	RNM.1	0.470692	2.55886e-08	7.07768e-08
GRHL2	Transcription Factor	RNM.2	1.18292	0.146799	0.182446
GRHL2	Transcription Factor	RNM.3	0.631153	0.00695788	0.0109491
GRHL2	Transcription Factor	RNM.4	1.08699	0.559087	0.599699
GRHL2	Transcription Factor	RNM.5	1.18286	0.214216	0.257139
GRHL2	Transcription Factor	RNM.6	1.16415	0.271787	0.317617
GRHL2	Transcription Factor	RNM.7	1.14882	0.331981	0.376592
GRHL2	Transcription Factor	RNM.8	1.28523	0.0774561	0.10171
GRHL2	Transcription Factor	RNM.9	1.23928	0.143756	0.178835
GRHL2	Transcription Factor	RNM.10	0.795103	0.190074	0.2305
GRHL2	Transcription Factor	RNM.11	0.923537	0.689144	0.721907
GRHL2	Transcription Factor	RNM.12	1.31727	0.0761348	0.100076
GRHL2	Transcription Factor	RNM.13	1.3044	0.178938	0.217199
HNF4G	Transcription Factor	RNM.1	0.56819	5.97107e-09	1.70978e-08
HNF4G	Transcription Factor	RNM.2	0.666702	6.62812e-05	0.000133797
HNF4G	Transcription Factor	RNM.3	0.45594	5.41722e-09	1.55805e-08
HNF4G	Transcription Factor	RNM.4	1.38452	0.00206034	0.00345606
HNF4G	Transcription Factor	RNM.5	1.71495	8.77588e-08	2.32355e-07
HNF4G	Transcription Factor	RNM.6	1.67318	3.89512e-07	9.79431e-07
HNF4G	Transcription Factor	RNM.7	1.33694	0.00716115	0.0112434
HNF4G	Transcription Factor	RNM.8	1.14144	0.24	0.283637
HNF4G	Transcription Factor	RNM.9	1.00352	0.953122	0.962002
HNF4G	Transcription Factor	RNM.10	0.783486	0.0588	0.0791304
HNF4G	Transcription Factor	RNM.11	0.620371	0.000580798	0.00105158
HNF4G	Transcription Factor	RNM.12	1.30822	0.0278362	0.0395056
HNF4G	Transcription Factor	RNM.13	1.67278	0.000756729	0.00136065
HSF Family	Transcription Factor	RNM.1	0.374623	8.13008e-19	4.19409e-18
HSF Family	Transcription Factor	RNM.2	0.833047	0.0748895	0.0986387
HSF Family	Transcription Factor	RNM.3	0.929783	0.56301	0.602938
HSF Family	Transcription Factor	RNM.4	1.06066	0.600966	0.639326
HSF Family	Transcription Factor	RNM.5	1.51807	9.06603e-05	0.000179937
HSF Family	Transcription Factor	RNM.6	1.28895	0.0227014	0.0327173
HSF Family	Transcription Factor	RNM.7	0.953088	0.721886	0.751965
HSF Family	Transcription Factor	RNM.8	1.1351	0.271929	0.317617
HSF Family	Transcription Factor	RNM.9	1.33403	0.0120141	0.0182244
HSF Family	Transcription Factor	RNM.10	0.708608	0.0117606	0.0178607
HSF Family	Transcription Factor	RNM.11	0.842234	0.225622	0.269064
HSF Family	Transcription Factor	RNM.12	1.77	1.5893e-06	3.77025e-06
HSF Family	Transcription Factor	RNM.13	1.74814	0.000443493	0.000814323
IRF-STAT Complex	Transcription Factor	RNM.1	0.435621	2.87233e-38	3.16443e-37
IRF-STAT Complex	Transcription Factor	RNM.2	1.04758	0.478298	0.524272
IRF-STAT Complex	Transcription Factor	RNM.3	0.756833	0.000475942	0.000870217
IRF-STAT Complex	Transcription Factor	RNM.4	0.772104	0.00122241	0.00211885
IRF-STAT Complex	Transcription Factor	RNM.5	1.11471	0.171979	0.20973
IRF-STAT Complex	Transcription Factor	RNM.6	1.94883	6.67521e-18	3.31213e-17
IRF-STAT Complex	Transcription Factor	RNM.7	0.762552	0.000950787	0.0016771
IRF-STAT Complex	Transcription Factor	RNM.8	1.40183	2.93844e-05	6.1712e-05
IRF-STAT Complex	Transcription Factor	RNM.9	1.63857	1.14049e-09	3.45602e-09
IRF-STAT Complex	Transcription Factor	RNM.10	0.818481	0.0171418	0.0253231
IRF-STAT Complex	Transcription Factor	RNM.11	0.520385	5.37364e-13	2.09782e-12
IRF-STAT Complex	Transcription Factor	RNM.12	2.74743	3.11913e-29	2.41361e-28
IRF-STAT Complex	Transcription Factor	RNM.13	2.19777	4.07257e-11	1.40434e-10
KLF15-MAZ-TAF1 Complex	Transcription Factor	RNM.1	0.247798	1.37076e-117	8.48568e-116
KLF15-MAZ-TAF1 Complex	Transcription Factor	RNM.2	0.244977	1.84257e-104	8.25978e-103
KLF15-MAZ-TAF1 Complex	Transcription Factor	RNM.3	0.27371	1.31705e-62	2.51789e-61
KLF15-MAZ-TAF1 Complex	Transcription Factor	RNM.4	1.49538	1.90027e-06	4.44308e-06
KLF15-MAZ-TAF1 Complex	Transcription Factor	RNM.5	1.86107	1.1775e-12	4.44986e-12
KLF15-MAZ-TAF1 Complex	Transcription Factor	RNM.6	35.4494	1.57991e-118	1.08099e-116
KLF15-MAZ-TAF1 Complex	Transcription Factor	RNM.7	2.14486	3.71015e-17	1.80644e-16
KLF15-MAZ-TAF1 Complex	Transcription Factor	RNM.8	11.7728	1.44919e-81	4.18656e-80
KLF15-MAZ-TAF1 Complex	Transcription Factor	RNM.9	0.882901	0.137763	0.172535
KLF15-MAZ-TAF1 Complex	Transcription Factor	RNM.10	2.18456	9.03655e-17	4.30312e-16
KLF15-MAZ-TAF1 Complex	Transcription Factor	RNM.11	0.714026	9.77909e-05	0.000193204
KLF15-MAZ-TAF1 Complex	Transcription Factor	RNM.12	5.50172	2.23436e-44	2.84772e-43
KLF15-MAZ-TAF1 Complex	Transcription Factor	RNM.13	7.56479	1.6894e-30	1.36411e-29
Kruppel Family	Transcription Factor	RNM.1	0.222688	7.44166e-133	6.91011e-131
Kruppel Family	Transcription Factor	RNM.2	0.202098	2.43131e-129	2.10713e-127
Kruppel Family	Transcription Factor	RNM.3	0.234525	3.42876e-75	8.73997e-74
Kruppel Family	Transcription Factor	RNM.4	1.55613	6.83401e-08	1.8131e-07
Kruppel Family	Transcription Factor	RNM.5	1.82052	7.84821e-13	3.0275e-12
Kruppel Family	Transcription Factor	RNM.6	39.9191	1.13897e-139	1.23389e-137
Kruppel Family	Transcription Factor	RNM.7	2.34024	3.42671e-22	2.11124e-21
Kruppel Family	Transcription Factor	RNM.8	10.115	3.26579e-87	1.03549e-85
Kruppel Family	Transcription Factor	RNM.9	0.627492	1.02754e-08	2.8851e-08
Kruppel Family	Transcription Factor	RNM.10	2.11647	6.34389e-17	3.05447e-16
Kruppel Family	Transcription Factor	RNM.11	0.851134	0.0581806	0.0784593
Kruppel Family	Transcription Factor	RNM.12	6.42135	1.41482e-55	2.35804e-54
Kruppel Family	Transcription Factor	RNM.13	10.9456	5.91372e-41	7.05306e-40
MAF Family	Transcription Factor	RNM.1	0.692553	4.12842e-07	1.03609e-06
MAF Family	Transcription Factor	RNM.2	1.04812	0.531373	0.574697
MAF Family	Transcription Factor	RNM.3	0.929277	0.425612	0.472498
MAF Family	Transcription Factor	RNM.4	1.22071	0.020768	0.0302672
MAF Family	Transcription Factor	RNM.5	1.59504	2.89227e-08	7.966e-08
MAF Family	Transcription Factor	RNM.6	1.02203	0.823428	0.845542
MAF Family	Transcription Factor	RNM.7	0.996907	1	1
MAF Family	Transcription Factor	RNM.8	0.873149	0.175194	0.213273
MAF Family	Transcription Factor	RNM.9	1.60747	6.68925e-08	1.77833e-07
MAF Family	Transcription Factor	RNM.10	0.597808	6.0017e-07	1.4749e-06
MAF Family	Transcription Factor	RNM.11	0.553046	5.40341e-08	1.44239e-07
MAF Family	Transcription Factor	RNM.12	1.3834	0.000987792	0.00173766
MAF Family	Transcription Factor	RNM.13	1.15194	0.304916	0.350168
MBD2	Transcription Factor	RNM.1	0.0604922	6.71057e-115	3.63856e-113
MBD2	Transcription Factor	RNM.2	0.093517	1.72421e-84	5.21272e-83
MBD2	Transcription Factor	RNM.3	0.0917789	3.61913e-56	6.11022e-55
MBD2	Transcription Factor	RNM.4	1.30766	0.00240096	0.00400674
MBD2	Transcription Factor	RNM.5	0.455592	2.24592e-13	8.92875e-13
MBD2	Transcription Factor	RNM.6	4.6282	1.54301e-81	4.36067e-80
MBD2	Transcription Factor	RNM.7	1.12102	0.222086	0.265361
MBD2	Transcription Factor	RNM.8	5.15335	8.49922e-86	2.63071e-84
MBD2	Transcription Factor	RNM.9	0.26096	3.33276e-26	2.38054e-25
MBD2	Transcription Factor	RNM.10	2.69896	1.2915e-30	1.05594e-29
MBD2	Transcription Factor	RNM.11	0.859503	0.158191	0.195297
MBD2	Transcription Factor	RNM.12	3.2127	3.7377e-36	3.91856e-35
MBD2	Transcription Factor	RNM.13	3.00636	6.05207e-19	3.15971e-18
MEF2 Family	Transcription Factor	RNM.1	0.650052	1.76047e-05	3.77659e-05
MEF2 Family	Transcription Factor	RNM.2	1.59262	2.09821e-07	5.34837e-07
MEF2 Family	Transcription Factor	RNM.3	0.69446	0.00482992	0.0077902
MEF2 Family	Transcription Factor	RNM.4	0.815315	0.111646	0.142573
MEF2 Family	Transcription Factor	RNM.5	1.13871	0.261657	0.307291
MEF2 Family	Transcription Factor	RNM.6	1.08446	0.4781	0.524272
MEF2 Family	Transcription Factor	RNM.7	0.768171	0.0468073	0.0641196
MEF2 Family	Transcription Factor	RNM.8	0.826747	0.154737	0.191638
MEF2 Family	Transcription Factor	RNM.9	1.99668	1.62336e-10	5.30244e-10
MEF2 Family	Transcription Factor	RNM.10	0.598537	0.000302193	0.000567703
MEF2 Family	Transcription Factor	RNM.11	0.473358	2.06682e-06	4.81517e-06
MEF2 Family	Transcription Factor	RNM.12	1.67711	2.19899e-05	4.64828e-05
MEF2 Family	Transcription Factor	RNM.13	1.50088	0.0140589	0.021129
MYB	Transcription Factor	RNM.1	0.421423	6.15369e-11	2.06713e-10
MYB	Transcription Factor	RNM.2	0.791888	0.0638736	0.0856038
MYB	Transcription Factor	RNM.3	0.600779	0.00167274	0.00285002
MYB	Transcription Factor	RNM.4	1.56191	0.000446183	0.000816956
MYB	Transcription Factor	RNM.5	1.15938	0.26232	0.307776
MYB	Transcription Factor	RNM.6	1.39747	0.00931861	0.0144045
MYB	Transcription Factor	RNM.7	1.19678	0.175212	0.213273
MYB	Transcription Factor	RNM.8	1.15007	0.30419	0.349644
MYB	Transcription Factor	RNM.9	1.29223	0.0653376	0.0872062
MYB	Transcription Factor	RNM.10	0.857016	0.375456	0.420045
MYB	Transcription Factor	RNM.11	0.696716	0.0383212	0.0532239
MYB	Transcription Factor	RNM.12	1.67298	0.000347278	0.00064772
MYB	Transcription Factor	RNM.13	1.36883	0.106082	0.136272
MYC-MAX-MXI1 Complex	Transcription Factor	RNM.1	0.31488	2.94971e-42	3.61757e-41
MYC-MAX-MXI1 Complex	Transcription Factor	RNM.2	0.238378	1.87698e-49	2.7112e-48
MYC-MAX-MXI1 Complex	Transcription Factor	RNM.3	0.204041	6.28803e-38	6.86928e-37
MYC-MAX-MXI1 Complex	Transcription Factor	RNM.4	1.59045	5.05512e-08	1.36341e-07
MYC-MAX-MXI1 Complex	Transcription Factor	RNM.5	1.17404	0.0696445	0.0924799
MYC-MAX-MXI1 Complex	Transcription Factor	RNM.6	3.87382	4.51318e-64	9.16739e-63
MYC-MAX-MXI1 Complex	Transcription Factor	RNM.7	1.67791	2.07803e-09	6.18178e-09
MYC-MAX-MXI1 Complex	Transcription Factor	RNM.8	1.90688	1.62017e-13	6.48067e-13
MYC-MAX-MXI1 Complex	Transcription Factor	RNM.9	0.727059	0.00166121	0.00283408
MYC-MAX-MXI1 Complex	Transcription Factor	RNM.10	1.33168	0.00187986	0.00317791
MYC-MAX-MXI1 Complex	Transcription Factor	RNM.11	0.593211	1.79177e-06	4.21974e-06
MYC-MAX-MXI1 Complex	Transcription Factor	RNM.12	2.09871	7.60814e-15	3.23222e-14
MYC-MAX-MXI1 Complex	Transcription Factor	RNM.13	1.43867	0.00535576	0.00856394
MZF1	Transcription Factor	RNM.1	0.478881	2.85317e-21	1.66328e-20
MZF1	Transcription Factor	RNM.2	0.467929	1.88244e-19	1.01123e-18
MZF1	Transcription Factor	RNM.3	0.493687	4.14686e-12	1.51006e-11
MZF1	Transcription Factor	RNM.4	1.11129	0.225807	0.269064
MZF1	Transcription Factor	RNM.5	1.60751	2.10909e-08	5.85859e-08
MZF1	Transcription Factor	RNM.6	2.03625	8.37846e-18	4.14144e-17
MZF1	Transcription Factor	RNM.7	1.35561	0.000568908	0.00103149
MZF1	Transcription Factor	RNM.8	1.69199	2.33301e-09	6.87735e-09
MZF1	Transcription Factor	RNM.9	1.03616	0.705469	0.737226
MZF1	Transcription Factor	RNM.10	1.05436	0.569738	0.609095
MZF1	Transcription Factor	RNM.11	0.459494	7.94037e-12	2.82808e-11
MZF1	Transcription Factor	RNM.12	1.91569	1.04014e-11	3.66447e-11
MZF1	Transcription Factor	RNM.13	1.53871	0.000887048	0.00156893
NANOG-OCT4 Complex	Transcription Factor	RNM.1	1.4574	4.82359e-08	1.30367e-07
NANOG-OCT4 Complex	Transcription Factor	RNM.2	3.879	1.41275e-88	4.70916e-87
NANOG-OCT4 Complex	Transcription Factor	RNM.3	0.93938	0.546024	0.588583
NANOG-OCT4 Complex	Transcription Factor	RNM.4	0.319521	2.10086e-22	1.31304e-21
NANOG-OCT4 Complex	Transcription Factor	RNM.5	0.898036	0.282468	0.328157
NANOG-OCT4 Complex	Transcription Factor	RNM.6	0.400359	3.0352e-16	1.41425e-15
NANOG-OCT4 Complex	Transcription Factor	RNM.7	0.664348	7.51467e-05	0.000150525
NANOG-OCT4 Complex	Transcription Factor	RNM.8	0.311934	5.88496e-21	3.37024e-20
NANOG-OCT4 Complex	Transcription Factor	RNM.9	4.11371	9.71832e-63	1.88564e-61
NANOG-OCT4 Complex	Transcription Factor	RNM.10	0.270802	3.00999e-24	2.017e-23
NANOG-OCT4 Complex	Transcription Factor	RNM.11	0.340511	3.16572e-17	1.54716e-16
NANOG-OCT4 Complex	Transcription Factor	RNM.12	0.5998	1.97844e-05	4.21636e-05
NANOG-OCT4 Complex	Transcription Factor	RNM.13	0.767436	0.0988724	0.128022
NFATC1	Transcription Factor	RNM.1	0.689455	1.69409e-06	4.01151e-06
NFATC1	Transcription Factor	RNM.2	1.15469	0.060788	0.0815525
NFATC1	Transcription Factor	RNM.3	0.767012	0.00843923	0.0130763
NFATC1	Transcription Factor	RNM.4	0.897634	0.27817	0.324033
NFATC1	Transcription Factor	RNM.5	1.24697	0.0158241	0.023564
NFATC1	Transcription Factor	RNM.6	1.34484	0.00107142	0.00186992
NFATC1	Transcription Factor	RNM.7	0.717685	0.00144549	0.0024758
NFATC1	Transcription Factor	RNM.8	0.990023	0.960469	0.967165
NFATC1	Transcription Factor	RNM.9	1.59056	4.92138e-07	1.22329e-06
NFATC1	Transcription Factor	RNM.10	0.625161	1.78057e-05	3.80089e-05
NFATC1	Transcription Factor	RNM.11	0.562011	8.02823e-07	1.95078e-06
NFATC1	Transcription Factor	RNM.12	1.9136	6.05566e-11	2.03947e-10
NFATC1	Transcription Factor	RNM.13	1.57062	0.000809706	0.0014459
NFATC3	Transcription Factor	RNM.1	0.584693	5.05648e-07	1.25447e-06
NFATC3	Transcription Factor	RNM.2	1.01242	0.879606	0.897557
NFATC3	Transcription Factor	RNM.3	0.978563	0.903263	0.918812
NFATC3	Transcription Factor	RNM.4	0.929454	0.625203	0.66186
NFATC3	Transcription Factor	RNM.5	0.965027	0.806896	0.831193
NFATC3	Transcription Factor	RNM.6	1.46727	0.000724545	0.00130458
NFATC3	Transcription Factor	RNM.7	0.732229	0.0245772	0.0351489
NFATC3	Transcription Factor	RNM.8	1.30424	0.0288923	0.0409596
NFATC3	Transcription Factor	RNM.9	1.2017	0.139108	0.173886
NFATC3	Transcription Factor	RNM.10	0.811373	0.138408	0.173177
NFATC3	Transcription Factor	RNM.11	0.677605	0.0107884	0.0165
NFATC3	Transcription Factor	RNM.12	1.73117	1.08602e-05	2.38081e-05
NFATC3	Transcription Factor	RNM.13	1.61195	0.00461857	0.00746783
NFIC	Transcription Factor	RNM.1	0.461906	6.41284e-22	3.87753e-21
NFIC	Transcription Factor	RNM.2	0.289861	4.15289e-39	4.77766e-38
NFIC	Transcription Factor	RNM.3	0.360432	2.97841e-20	1.64065e-19
NFIC	Transcription Factor	RNM.4	1.89422	3.92948e-14	1.60136e-13
NFIC	Transcription Factor	RNM.5	1.70289	4.8346e-10	1.53667e-09
NFIC	Transcription Factor	RNM.6	2.02435	4.74237e-17	2.29185e-16
NFIC	Transcription Factor	RNM.7	1.67111	4.28086e-09	1.24221e-08
NFIC	Transcription Factor	RNM.8	1.72264	1.11836e-09	3.39785e-09
NFIC	Transcription Factor	RNM.9	0.834457	0.0747567	0.0986387
NFIC	Transcription Factor	RNM.10	0.902187	0.310754	0.355617
NFIC	Transcription Factor	RNM.11	0.703001	0.00109423	0.00190683
NFIC	Transcription Factor	RNM.12	1.37273	0.00177813	0.00301771
NFIC	Transcription Factor	RNM.13	1.62956	0.000181238	0.000347507
NFKB Family	Transcription Factor	RNM.1	0.58271	1.66176e-15	7.42367e-15
NFKB Family	Transcription Factor	RNM.2	0.621239	5.03458e-11	1.71784e-10
NFKB Family	Transcription Factor	RNM.3	0.547196	1.34561e-11	4.71508e-11
NFKB Family	Transcription Factor	RNM.4	1.28233	0.00199097	0.00335701
NFKB Family	Transcription Factor	RNM.5	1.4769	1.03884e-06	2.49629e-06
NFKB Family	Transcription Factor	RNM.6	1.80586	7.12863e-14	2.88698e-13
NFKB Family	Transcription Factor	RNM.7	1.14629	0.100649	0.130063
NFKB Family	Transcription Factor	RNM.8	1.38925	9.46352e-05	0.000187254
NFKB Family	Transcription Factor	RNM.9	0.981438	0.862301	0.881282
NFKB Family	Transcription Factor	RNM.10	0.968393	0.72809	0.757124
NFKB Family	Transcription Factor	RNM.11	0.642888	4.73463e-06	1.06488e-05
NFKB Family	Transcription Factor	RNM.12	1.79194	1.37808e-10	4.53545e-10
NFKB Family	Transcription Factor	RNM.13	1.50745	0.000763466	0.00137086
NFY Family	Transcription Factor	RNM.1	0.304433	1.08709e-30	8.94443e-30
NFY Family	Transcription Factor	RNM.2	0.595649	9.58643e-08	2.52274e-07
NFY Family	Transcription Factor	RNM.3	0.414433	6.17069e-12	2.22213e-11
NFY Family	Transcription Factor	RNM.4	0.787817	0.0352023	0.0491935
NFY Family	Transcription Factor	RNM.5	0.951159	0.67312	0.707974
NFY Family	Transcription Factor	RNM.6	3.02448	1.80243e-35	1.77512e-34
NFY Family	Transcription Factor	RNM.7	0.709772	0.0036369	0.00594763
NFY Family	Transcription Factor	RNM.8	1.02288	0.824971	0.84579
NFY Family	Transcription Factor	RNM.9	1.02684	0.824603	0.84579
NFY Family	Transcription Factor	RNM.10	0.924703	0.541053	0.584193
NFY Family	Transcription Factor	RNM.11	1.12228	0.299017	0.344002
NFY Family	Transcription Factor	RNM.12	2.90144	1.37016e-25	9.6805e-25
NFY Family	Transcription Factor	RNM.13	3.57567	2.00152e-22	1.25699e-21
Not Bound	Transcription Factor	RNM.1	3.77752	4.5308e-78	1.22709e-76
Not Bound	Transcription Factor	RNM.2	1.62005	6.28175e-09	1.79479e-08
Not Bound	Transcription Factor	RNM.3	2.56976	1.19119e-24	8.06538e-24
Not Bound	Transcription Factor	RNM.4	0.762288	0.0199021	0.0291689
Not Bound	Transcription Factor	RNM.5	0.534172	6.9219e-07	1.69782e-06
Not Bound	Transcription Factor	RNM.6	0	2.94777e-53	4.6733e-52
Not Bound	Transcription Factor	RNM.7	0.551256	3.06255e-06	6.99703e-06
Not Bound	Transcription Factor	RNM.8	0.0657862	1.00425e-35	1.01204e-34
Not Bound	Transcription Factor	RNM.9	0.825755	0.123657	0.156528
Not Bound	Transcription Factor	RNM.10	0.666836	0.00135544	0.00233696
Not Bound	Transcription Factor	RNM.11	1.6714	1.79606e-06	4.2222e-06
Not Bound	Transcription Factor	RNM.12	0.0406224	3.00488e-32	2.65737e-31
Not Bound	Transcription Factor	RNM.13	0.0380362	3.9598e-18	1.99525e-17
NR1D1	Transcription Factor	RNM.1	0.460856	2.4496e-19	1.30984e-18
NR1D1	Transcription Factor	RNM.2	0.543611	1.2325e-11	4.33041e-11
NR1D1	Transcription Factor	RNM.3	0.501099	5.08781e-10	1.60928e-09
NR1D1	Transcription Factor	RNM.4	1.48404	1.50385e-05	3.24752e-05
NR1D1	Transcription Factor	RNM.5	1.94432	4.2898e-14	1.74273e-13
NR1D1	Transcription Factor	RNM.6	1.81558	1.91016e-11	6.65741e-11
NR1D1	Transcription Factor	RNM.7	1.46559	3.78937e-05	7.8819e-05
NR1D1	Transcription Factor	RNM.8	1.138	0.202369	0.244271
NR1D1	Transcription Factor	RNM.9	1.15384	0.152803	0.189546
NR1D1	Transcription Factor	RNM.10	0.707707	0.00177679	0.00301771
NR1D1	Transcription Factor	RNM.11	0.695939	0.00168573	0.00286839
NR1D1	Transcription Factor	RNM.12	1.4027	0.0013736	0.00236514
NR1D1	Transcription Factor	RNM.13	1.34575	0.0364662	0.0508104
NR1H3	Transcription Factor	RNM.1	0.524907	1.66686e-09	5.00441e-09
NR1H3	Transcription Factor	RNM.2	0.657215	0.000149793	0.000289347
NR1H3	Transcription Factor	RNM.3	0.644964	0.00119161	0.00206821
NR1H3	Transcription Factor	RNM.4	1.73534	2.76255e-07	6.9865e-07
NR1H3	Transcription Factor	RNM.5	1.53408	0.00010847	0.000213007
NR1H3	Transcription Factor	RNM.6	1.4879	0.000355845	0.000660855
NR1H3	Transcription Factor	RNM.7	1.42265	0.00207828	0.00348165
NR1H3	Transcription Factor	RNM.8	0.983528	0.949643	0.959981
NR1H3	Transcription Factor	RNM.9	1.39555	0.00436141	0.00706961
NR1H3	Transcription Factor	RNM.10	0.6185	0.000940184	0.00166065
NR1H3	Transcription Factor	RNM.11	0.665288	0.0067482	0.0106464
NR1H3	Transcription Factor	RNM.12	1.13663	0.331017	0.375849
NR1H3	Transcription Factor	RNM.13	1.20641	0.267926	0.313505
NR2C2	Transcription Factor	RNM.1	0.175639	4.0228e-41	4.84226e-40
NR2C2	Transcription Factor	RNM.2	0.337418	1.87981e-19	1.01123e-18
NR2C2	Transcription Factor	RNM.3	0.345222	5.43667e-13	2.11607e-12
NR2C2	Transcription Factor	RNM.4	1.35286	0.00494003	0.00794807
NR2C2	Transcription Factor	RNM.5	1.17379	0.150895	0.187358
NR2C2	Transcription Factor	RNM.6	3.11212	2.45467e-33	2.24723e-32
NR2C2	Transcription Factor	RNM.7	1.35906	0.00492455	0.00793298
NR2C2	Transcription Factor	RNM.8	1.84856	8.18827e-09	2.31912e-08
NR2C2	Transcription Factor	RNM.9	0.562	3.85496e-05	8.00551e-05
NR2C2	Transcription Factor	RNM.10	1.3371	0.0109623	0.0167461
NR2C2	Transcription Factor	RNM.11	0.897985	0.450841	0.498802
NR2C2	Transcription Factor	RNM.12	1.94415	9.03841e-09	2.54328e-08
NR2C2	Transcription Factor	RNM.13	1.53072	0.00795495	0.0124147
NR3C1	Transcription Factor	RNM.1	0.540845	7.17848e-07	1.75414e-06
NR3C1	Transcription Factor	RNM.2	0.703356	0.00577025	0.00915913
NR3C1	Transcription Factor	RNM.3	0.761145	0.0726923	0.0962322
NR3C1	Transcription Factor	RNM.4	1.44029	0.00434947	0.00705906
NR3C1	Transcription Factor	RNM.5	1.56096	0.00037302	0.000690777
NR3C1	Transcription Factor	RNM.6	1.52118	0.000814543	0.00145255
NR3C1	Transcription Factor	RNM.7	1.36647	0.0159859	0.0237776
NR3C1	Transcription Factor	RNM.8	1.23785	0.125331	0.158493
NR3C1	Transcription Factor	RNM.9	1.0863	0.559104	0.599699
NR3C1	Transcription Factor	RNM.10	0.583522	0.00162115	0.00277302
NR3C1	Transcription Factor	RNM.11	0.537824	0.000772789	0.00138378
NR3C1	Transcription Factor	RNM.12	1.43288	0.0128908	0.0194634
NR3C1	Transcription Factor	RNM.13	1.05684	0.74937	0.77624
NR4A1	Transcription Factor	RNM.1	0.690823	0.000256443	0.000485971
NR4A1	Transcription Factor	RNM.2	0.827644	0.0749936	0.0986758
NR4A1	Transcription Factor	RNM.3	0.785618	0.0649932	0.0868357
NR4A1	Transcription Factor	RNM.4	0.833242	0.169423	0.207001
NR4A1	Transcription Factor	RNM.5	1.35597	0.0069653	0.0109491
NR4A1	Transcription Factor	RNM.6	1.64831	3.58423e-06	8.1176e-06
NR4A1	Transcription Factor	RNM.7	1.15111	0.222785	0.26595
NR4A1	Transcription Factor	RNM.8	0.903717	0.489817	0.535995
NR4A1	Transcription Factor	RNM.9	1.47762	0.000674556	0.00121626
NR4A1	Transcription Factor	RNM.10	0.648972	0.00243686	0.00406143
NR4A1	Transcription Factor	RNM.11	0.593085	0.000632498	0.0011436
NR4A1	Transcription Factor	RNM.12	1.55828	0.000410084	0.000757257
NR4A1	Transcription Factor	RNM.13	1.40381	0.0430038	0.0592842
NR6A1	Transcription Factor	RNM.1	0.350041	1.20676e-12	4.5472e-12
NR6A1	Transcription Factor	RNM.2	0.680982	0.00542214	0.00865943
NR6A1	Transcription Factor	RNM.3	0.358987	2.26428e-07	5.76039e-07
NR6A1	Transcription Factor	RNM.4	1.19218	0.205511	0.247834
NR6A1	Transcription Factor	RNM.5	1.59566	0.000428965	0.000790999
NR6A1	Transcription Factor	RNM.6	2.21635	1.79435e-10	5.83164e-10
NR6A1	Transcription Factor	RNM.7	1.31016	0.0566265	0.0765223
NR6A1	Transcription Factor	RNM.8	1.14581	0.347722	0.392395
NR6A1	Transcription Factor	RNM.9	1.09904	0.530194	0.573898
NR6A1	Transcription Factor	RNM.10	0.813277	0.238704	0.282361
NR6A1	Transcription Factor	RNM.11	0.49898	0.00056494	0.00102573
NR6A1	Transcription Factor	RNM.12	1.90096	1.35924e-05	2.94501e-05
NR6A1	Transcription Factor	RNM.13	1.42816	0.0843796	0.110245
NRF1	Transcription Factor	RNM.1	0.0431589	5.51784e-100	2.24162e-98
NRF1	Transcription Factor	RNM.2	0.152885	2.67875e-54	4.29922e-53
NRF1	Transcription Factor	RNM.3	0.0442363	3.04887e-55	5.01714e-54
NRF1	Transcription Factor	RNM.4	1.09134	0.372261	0.417549
NRF1	Transcription Factor	RNM.5	0.376651	1.43803e-15	6.44635e-15
NRF1	Transcription Factor	RNM.6	4.53839	2.0666e-74	5.16651e-73
NRF1	Transcription Factor	RNM.7	0.952284	0.685297	0.718457
NRF1	Transcription Factor	RNM.8	3.47868	1.68156e-45	2.23064e-44
NRF1	Transcription Factor	RNM.9	0.301726	9.68221e-19	4.93603e-18
NRF1	Transcription Factor	RNM.10	2.08314	3.31133e-15	1.43971e-14
NRF1	Transcription Factor	RNM.11	1.05419	0.624685	0.661851
NRF1	Transcription Factor	RNM.12	4.49724	6.07929e-57	1.06798e-55
NRF1	Transcription Factor	RNM.13	3.31595	4.09745e-21	2.35694e-20
ONECUT1	Transcription Factor	RNM.1	0.867905	0.518296	0.562424
ONECUT1	Transcription Factor	RNM.2	2.24141	8.95279e-07	2.16734e-06
ONECUT1	Transcription Factor	RNM.3	0.583066	0.0734727	0.0971664
ONECUT1	Transcription Factor	RNM.4	0.694175	0.231172	0.274201
ONECUT1	Transcription Factor	RNM.5	0.539435	0.0415979	0.057529
ONECUT1	Transcription Factor	RNM.6	1.27246	0.279327	0.325089
ONECUT1	Transcription Factor	RNM.7	0.299431	0.000856347	0.00152292
ONECUT1	Transcription Factor	RNM.8	0.603959	0.130118	0.163591
ONECUT1	Transcription Factor	RNM.9	2.38641	1.23746e-05	2.69162e-05
ONECUT1	Transcription Factor	RNM.10	0.669322	0.207026	0.249198
ONECUT1	Transcription Factor	RNM.11	0.476774	0.0352301	0.0491935
ONECUT1	Transcription Factor	RNM.12	0.826704	0.677839	0.711211
ONECUT1	Transcription Factor	RNM.13	2.31972	0.00262304	0.00436055
OTX2	Transcription Factor	RNM.1	1.49261	0.000171134	0.000329592
OTX2	Transcription Factor	RNM.2	1.36892	0.00653087	0.0103286
OTX2	Transcription Factor	RNM.3	0.45125	2.03502e-05	4.32984e-05
OTX2	Transcription Factor	RNM.4	0.670359	0.0206044	0.0300626
OTX2	Transcription Factor	RNM.5	1.03859	0.765418	0.792232
OTX2	Transcription Factor	RNM.6	1.2752	0.0849345	0.110858
OTX2	Transcription Factor	RNM.7	0.686061	0.0326552	0.0458853
OTX2	Transcription Factor	RNM.8	0.712922	0.05982	0.0804198
OTX2	Transcription Factor	RNM.9	1.52441	0.00278172	0.00459496
OTX2	Transcription Factor	RNM.10	0.607408	0.00731785	0.0114617
OTX2	Transcription Factor	RNM.11	0.49898	0.00056494	0.00102573
OTX2	Transcription Factor	RNM.12	1.29134	0.102135	0.131461
OTX2	Transcription Factor	RNM.13	1.31551	0.205887	0.248056
P53 Family	Transcription Factor	RNM.1	0.382726	8.24651e-17	3.95589e-16
P53 Family	Transcription Factor	RNM.2	0.554187	2.76773e-07	6.9865e-07
P53 Family	Transcription Factor	RNM.3	0.660113	0.00247049	0.00411222
P53 Family	Transcription Factor	RNM.4	1.68643	1.48793e-06	3.55572e-06
P53 Family	Transcription Factor	RNM.5	1.60766	1.49028e-05	3.22358e-05
P53 Family	Transcription Factor	RNM.6	1.35405	0.00737756	0.0115274
P53 Family	Transcription Factor	RNM.7	1.62111	1.74683e-05	3.75352e-05
P53 Family	Transcription Factor	RNM.8	1.12297	0.339382	0.384318
P53 Family	Transcription Factor	RNM.9	0.914138	0.523911	0.56757
P53 Family	Transcription Factor	RNM.10	0.575917	0.000197886	0.000377202
P53 Family	Transcription Factor	RNM.11	0.777563	0.0840549	0.109931
P53 Family	Transcription Factor	RNM.12	1.89439	1.68736e-07	4.32656e-07
P53 Family	Transcription Factor	RNM.13	1.58189	0.00657097	0.0103794
PBX Family	Transcription Factor	RNM.1	0.339869	5.61715e-32	4.83595e-31
PBX Family	Transcription Factor	RNM.2	0.496312	2.55628e-14	1.05833e-13
PBX Family	Transcription Factor	RNM.3	0.322313	2.74973e-20	1.53419e-19
PBX Family	Transcription Factor	RNM.4	1.27673	0.00858043	0.0132792
PBX Family	Transcription Factor	RNM.5	1.24352	0.0217597	0.0316063
PBX Family	Transcription Factor	RNM.6	2.80394	8.7272e-34	8.10383e-33
PBX Family	Transcription Factor	RNM.7	1.27281	0.0111877	0.0170105
PBX Family	Transcription Factor	RNM.8	1.46269	7.85827e-05	0.000156683
PBX Family	Transcription Factor	RNM.9	0.871379	0.200776	0.242573
PBX Family	Transcription Factor	RNM.10	1.1657	0.123384	0.156487
PBX Family	Transcription Factor	RNM.11	1.1178	0.285897	0.330958
PBX Family	Transcription Factor	RNM.12	1.40401	0.00132906	0.00229452
PBX Family	Transcription Factor	RNM.13	1.69099	0.000123868	0.000242147
POU2F2	Transcription Factor	RNM.1	1.10805	0.265823	0.311324
POU2F2	Transcription Factor	RNM.2	2.41558	6.94409e-25	4.79328e-24
POU2F2	Transcription Factor	RNM.3	1.08608	0.473879	0.520747
POU2F2	Transcription Factor	RNM.4	0.571052	5.58986e-05	0.000113722
POU2F2	Transcription Factor	RNM.5	0.91616	0.509102	0.555185
POU2F2	Transcription Factor	RNM.6	0.755532	0.0351098	0.049131
POU2F2	Transcription Factor	RNM.7	0.763781	0.043396	0.0596982
POU2F2	Transcription Factor	RNM.8	0.382613	2.28905e-09	6.76311e-09
POU2F2	Transcription Factor	RNM.9	2.68965	2.08891e-21	1.22877e-20
POU2F2	Transcription Factor	RNM.10	0.311302	7.08872e-12	2.53169e-11
POU2F2	Transcription Factor	RNM.11	0.598823	0.000772494	0.00138378
POU2F2	Transcription Factor	RNM.12	0.69871	0.0221151	0.031944
POU2F2	Transcription Factor	RNM.13	0.726671	0.139898	0.174471
PPARA	Transcription Factor	RNM.1	0.572984	4.82697e-10	1.53667e-09
PPARA	Transcription Factor	RNM.2	0.52344	4.48865e-11	1.53964e-10
PPARA	Transcription Factor	RNM.3	0.442221	6.304e-11	2.10673e-10
PPARA	Transcription Factor	RNM.4	0.999108	1	1
PPARA	Transcription Factor	RNM.5	1.62255	4.7645e-07	1.18884e-06
PPARA	Transcription Factor	RNM.6	2.07914	2.29207e-15	1.0135e-14
PPARA	Transcription Factor	RNM.7	1.33164	0.00472777	0.00763491
PPARA	Transcription Factor	RNM.8	1.2409	0.037567	0.0522322
PPARA	Transcription Factor	RNM.9	1.15471	0.170741	0.208416
PPARA	Transcription Factor	RNM.10	0.894938	0.350133	0.394773
PPARA	Transcription Factor	RNM.11	0.599025	7.6835e-05	0.00015367
PPARA	Transcription Factor	RNM.12	1.72355	5.19063e-07	1.28285e-06
PPARA	Transcription Factor	RNM.13	1.38533	0.0301989	0.0426724
PRDM14	Transcription Factor	RNM.1	0.696072	0.00736369	0.0115196
PRDM14	Transcription Factor	RNM.2	1.20239	0.134371	0.168775
PRDM14	Transcription Factor	RNM.3	0.622455	0.00959762	0.0148182
PRDM14	Transcription Factor	RNM.4	0.834992	0.307243	0.352529
PRDM14	Transcription Factor	RNM.5	1.26792	0.114334	0.145719
PRDM14	Transcription Factor	RNM.6	1.84222	8.23285e-06	1.82019e-05
PRDM14	Transcription Factor	RNM.7	0.881192	0.520153	0.563969
PRDM14	Transcription Factor	RNM.8	1.1667	0.321181	0.365938
PRDM14	Transcription Factor	RNM.9	0.894844	0.563051	0.602938
PRDM14	Transcription Factor	RNM.10	0.928011	0.739869	0.768234
PRDM14	Transcription Factor	RNM.11	0.567553	0.00726376	0.0113907
PRDM14	Transcription Factor	RNM.12	1.40353	0.0367053	0.0510887
PRDM14	Transcription Factor	RNM.13	1.06721	0.717786	0.748293
RARA-RXRA Complex	Transcription Factor	RNM.1	0.392807	4.94141e-46	6.76193e-45
RARA-RXRA Complex	Transcription Factor	RNM.2	0.424996	1.63912e-34	1.56681e-33
RARA-RXRA Complex	Transcription Factor	RNM.3	0.359393	5.19678e-32	4.5341e-31
RARA-RXRA Complex	Transcription Factor	RNM.4	1.3019	0.000661735	0.0011948
RARA-RXRA Complex	Transcription Factor	RNM.5	1.74847	4.24013e-13	1.66029e-12
RARA-RXRA Complex	Transcription Factor	RNM.6	2.99697	1.06799e-44	1.37464e-43
RARA-RXRA Complex	Transcription Factor	RNM.7	1.61828	1.07752e-09	3.28821e-09
RARA-RXRA Complex	Transcription Factor	RNM.8	1.70396	5.10908e-11	1.73869e-10
RARA-RXRA Complex	Transcription Factor	RNM.9	0.902001	0.217172	0.260206
RARA-RXRA Complex	Transcription Factor	RNM.10	1.19519	0.0317534	0.0446746
RARA-RXRA Complex	Transcription Factor	RNM.11	0.582081	2.13334e-09	6.33184e-09
RARA-RXRA Complex	Transcription Factor	RNM.12	2.00255	6.48919e-15	2.77498e-14
RARA-RXRA Complex	Transcription Factor	RNM.13	2.00412	4.12321e-09	1.19914e-08
RARG	Transcription Factor	RNM.1	0.450269	5.52083e-15	2.37652e-14
RARG	Transcription Factor	RNM.2	0.422966	1.22159e-14	5.13938e-14
RARG	Transcription Factor	RNM.3	0.755575	0.0219441	0.0317323
RARG	Transcription Factor	RNM.4	1.66664	5.3341e-07	1.31581e-06
RARG	Transcription Factor	RNM.5	1.64707	9.25817e-07	2.2371e-06
RARG	Transcription Factor	RNM.6	1.51345	6.20801e-05	0.000125707
RARG	Transcription Factor	RNM.7	2.1732	4.87837e-15	2.10694e-14
RARG	Transcription Factor	RNM.8	1.14922	0.216299	0.2594
RARG	Transcription Factor	RNM.9	0.87418	0.288773	0.333882
RARG	Transcription Factor	RNM.10	0.60237	0.000184802	0.000353298
RARG	Transcription Factor	RNM.11	0.758762	0.0423357	0.0584872
RARG	Transcription Factor	RNM.12	1.20707	0.136045	0.170548
RARG	Transcription Factor	RNM.13	1.40466	0.0310493	0.0437789
RBPJ	Transcription Factor	RNM.1	0.334251	2.61251e-37	2.83022e-36
RBPJ	Transcription Factor	RNM.2	0.435484	3.42818e-21	1.98957e-20
RBPJ	Transcription Factor	RNM.3	0.368737	2.45846e-19	1.30984e-18
RBPJ	Transcription Factor	RNM.4	1.21944	0.0270686	0.0384581
RBPJ	Transcription Factor	RNM.5	1.48271	7.18006e-06	1.59285e-05
RBPJ	Transcription Factor	RNM.6	2.24412	3.5148e-22	2.1553e-21
RBPJ	Transcription Factor	RNM.7	1.46632	1.78054e-05	3.80089e-05
RBPJ	Transcription Factor	RNM.8	1.71171	2.19657e-09	6.50465e-09
RBPJ	Transcription Factor	RNM.9	0.785886	0.0199485	0.0292039
RBPJ	Transcription Factor	RNM.10	0.987919	0.922666	0.936351
RBPJ	Transcription Factor	RNM.11	1.02334	0.800965	0.825737
RBPJ	Transcription Factor	RNM.12	1.80775	1.44503e-09	4.3687e-09
RBPJ	Transcription Factor	RNM.13	2.01054	5.39558e-08	1.44239e-07
Repr. Polycomb	Chromatin State	RNM.1	0.590454	0.0141503	0.0212418
Repr. Polycomb	Chromatin State	RNM.2	0.413567	0.000439562	0.000809391
Repr. Polycomb	Chromatin State	RNM.3	0.178479	1.07714e-05	2.36534e-05
Repr. Polycomb	Chromatin State	RNM.4	1.32214	0.196018	0.237487
Repr. Polycomb	Chromatin State	RNM.5	0.721209	0.288936	0.333882
Repr. Polycomb	Chromatin State	RNM.6	0.828972	0.555999	0.597849
Repr. Polycomb	Chromatin State	RNM.7	1.03571	0.811545	0.83532
Repr. Polycomb	Chromatin State	RNM.8	0.049847	1.92637e-07	4.92e-07
Repr. Polycomb	Chromatin State	RNM.9	0.255457	0.000301061	0.000566396
Repr. Polycomb	Chromatin State	RNM.10	3.54474	2.00126e-12	7.39102e-12
Repr. Polycomb	Chromatin State	RNM.11	7.46093	2.286e-35	2.21776e-34
Repr. Polycomb	Chromatin State	RNM.12	0.124556	5.86585e-05	0.000118964
Repr. Polycomb	Chromatin State	RNM.13	0.23357	0.0183114	0.0269285
REST	Transcription Factor	RNM.1	0.298329	5.50826e-37	5.91797e-36
REST	Transcription Factor	RNM.2	0.312558	3.83404e-30	3.05783e-29
REST	Transcription Factor	RNM.3	0.292087	3.75045e-22	2.28901e-21
REST	Transcription Factor	RNM.4	1.64619	3.47777e-08	9.49811e-08
REST	Transcription Factor	RNM.5	1.29136	0.00677011	0.0106681
REST	Transcription Factor	RNM.6	1.74411	8.05816e-10	2.48827e-09
REST	Transcription Factor	RNM.7	1.63007	1.2629e-07	3.27045e-07
REST	Transcription Factor	RNM.8	2.38331	1.3508e-21	8.05526e-21
REST	Transcription Factor	RNM.9	0.807071	0.0498286	0.0680432
REST	Transcription Factor	RNM.10	1.28327	0.0111719	0.0170063
REST	Transcription Factor	RNM.11	0.849572	0.161671	0.199026
REST	Transcription Factor	RNM.12	1.62067	3.96752e-06	8.97006e-06
REST	Transcription Factor	RNM.13	1.76892	2.94511e-05	6.17523e-05
RFX Family	Transcription Factor	RNM.1	0.297797	5.63927e-51	8.42649e-50
RFX Family	Transcription Factor	RNM.2	0.287545	5.88824e-46	7.97366e-45
RFX Family	Transcription Factor	RNM.3	0.234422	2.45143e-38	2.72381e-37
RFX Family	Transcription Factor	RNM.4	1.2708	0.00428326	0.006969
RFX Family	Transcription Factor	RNM.5	0.792393	0.0104686	0.0160865
RFX Family	Transcription Factor	RNM.6	3.28864	3.99495e-51	6.03887e-50
RFX Family	Transcription Factor	RNM.7	1.18589	0.0516595	0.0703955
RFX Family	Transcription Factor	RNM.8	3.3438	2.73532e-48	3.9076e-47
RFX Family	Transcription Factor	RNM.9	0.576051	3.21433e-08	8.79712e-08
RFX Family	Transcription Factor	RNM.10	1.64829	7.47936e-09	2.12761e-08
RFX Family	Transcription Factor	RNM.11	0.790951	0.0199819	0.0292198
RFX Family	Transcription Factor	RNM.12	2.38044	3.6223e-21	2.09288e-20
RFX Family	Transcription Factor	RNM.13	2.69886	2.00068e-16	9.42348e-16
RFX5	Transcription Factor	RNM.1	0.402278	1.93466e-21	1.14321e-20
RFX5	Transcription Factor	RNM.2	0.369164	2.26113e-21	1.32409e-20
RFX5	Transcription Factor	RNM.3	0.265027	1.30161e-21	7.79764e-21
RFX5	Transcription Factor	RNM.4	1.3267	0.00430754	0.00699975
RFX5	Transcription Factor	RNM.5	1.22742	0.0425722	0.0587515
RFX5	Transcription Factor	RNM.6	2.29221	6.82435e-20	3.71199e-19
RFX5	Transcription Factor	RNM.7	1.49467	4.35006e-05	8.97631e-05
RFX5	Transcription Factor	RNM.8	1.67269	2.62855e-07	6.66103e-07
RFX5	Transcription Factor	RNM.9	1.07437	0.51264	0.557684
RFX5	Transcription Factor	RNM.10	1.03379	0.742953	0.770821
RFX5	Transcription Factor	RNM.11	0.689176	0.00306853	0.0050431
RFX5	Transcription Factor	RNM.12	1.77117	1.13905e-07	2.9794e-07
RFX5	Transcription Factor	RNM.13	1.96832	1.35645e-06	3.25349e-06
SALL4-ZIC1 Complex	Transcription Factor	RNM.1	0.320687	6.89475e-73	1.62967e-71
SALL4-ZIC1 Complex	Transcription Factor	RNM.2	0.286672	2.29339e-74	5.62531e-73
SALL4-ZIC1 Complex	Transcription Factor	RNM.3	0.260889	2.24364e-57	3.99552e-56
SALL4-ZIC1 Complex	Transcription Factor	RNM.4	1.55749	1.0413e-08	2.91743e-08
SALL4-ZIC1 Complex	Transcription Factor	RNM.5	1.81851	1.56791e-14	6.57512e-14
SALL4-ZIC1 Complex	Transcription Factor	RNM.6	5.81418	1.18213e-90	4.04412e-89
SALL4-ZIC1 Complex	Transcription Factor	RNM.7	2.25104	6.50507e-24	4.33671e-23
SALL4-ZIC1 Complex	Transcription Factor	RNM.8	2.69737	2.15869e-32	1.92212e-31
SALL4-ZIC1 Complex	Transcription Factor	RNM.9	0.689698	6.05021e-06	1.35142e-05
SALL4-ZIC1 Complex	Transcription Factor	RNM.10	1.26216	0.00409173	0.00666572
SALL4-ZIC1 Complex	Transcription Factor	RNM.11	0.657709	1.03037e-06	2.48053e-06
SALL4-ZIC1 Complex	Transcription Factor	RNM.12	2.23733	8.42895e-19	4.33108e-18
SALL4-ZIC1 Complex	Transcription Factor	RNM.13	2.31574	4.98162e-12	1.80393e-11
SMAD Family	Transcription Factor	RNM.1	0.493154	2.69794e-18	1.36472e-17
SMAD Family	Transcription Factor	RNM.2	0.64463	1.24086e-07	3.22624e-07
SMAD Family	Transcription Factor	RNM.3	0.419509	2.75263e-15	1.20893e-14
SMAD Family	Transcription Factor	RNM.4	1.24087	0.0175953	0.0259342
SMAD Family	Transcription Factor	RNM.5	1.73217	1.86014e-10	6.01538e-10
SMAD Family	Transcription Factor	RNM.6	1.71524	4.38017e-10	1.40252e-09
SMAD Family	Transcription Factor	RNM.7	1.41491	0.000115536	0.000226201
SMAD Family	Transcription Factor	RNM.8	1.58793	4.29909e-07	1.07477e-06
SMAD Family	Transcription Factor	RNM.9	1.05895	0.556923	0.598347
SMAD Family	Transcription Factor	RNM.10	0.842042	0.0952113	0.123528
SMAD Family	Transcription Factor	RNM.11	0.721128	0.00304837	0.0050163
SMAD Family	Transcription Factor	RNM.12	1.31044	0.00840677	0.0130415
SMAD Family	Transcription Factor	RNM.13	1.34595	0.0315872	0.044489
SMAD3	Transcription Factor	RNM.1	0.45914	6.71575e-30	5.2912e-29
SMAD3	Transcription Factor	RNM.2	0.409498	9.88093e-33	8.92028e-32
SMAD3	Transcription Factor	RNM.3	0.368007	4.59565e-27	3.39452e-26
SMAD3	Transcription Factor	RNM.4	1.70639	9.35579e-12	3.30504e-11
SMAD3	Transcription Factor	RNM.5	1.86411	1.81889e-15	8.09779e-15
SMAD3	Transcription Factor	RNM.6	1.87431	1.18561e-15	5.33835e-15
SMAD3	Transcription Factor	RNM.7	1.77034	9.47055e-13	3.62109e-12
SMAD3	Transcription Factor	RNM.8	1.64386	1.52875e-09	4.61108e-09
SMAD3	Transcription Factor	RNM.9	1.0132	0.897948	0.914837
SMAD3	Transcription Factor	RNM.10	0.922264	0.368001	0.413127
SMAD3	Transcription Factor	RNM.11	0.756685	0.00281013	0.004636
SMAD3	Transcription Factor	RNM.12	1.35338	0.00100117	0.00175882
SMAD3	Transcription Factor	RNM.13	1.5539	0.000277744	0.000523285
SOX-LEF1 Complex	Transcription Factor	RNM.1	0.901883	0.0908631	0.11824
SOX-LEF1 Complex	Transcription Factor	RNM.2	1.6877	2.23388e-16	1.04462e-15
SOX-LEF1 Complex	Transcription Factor	RNM.3	0.74229	0.000186606	0.000356224
SOX-LEF1 Complex	Transcription Factor	RNM.4	0.602949	6.00715e-10	1.87723e-09
SOX-LEF1 Complex	Transcription Factor	RNM.5	1.01984	0.814417	0.837612
SOX-LEF1 Complex	Transcription Factor	RNM.6	1.19231	0.0254745	0.0362726
SOX-LEF1 Complex	Transcription Factor	RNM.7	0.830211	0.0229555	0.0329383
SOX-LEF1 Complex	Transcription Factor	RNM.8	0.948261	0.538348	0.581755
SOX-LEF1 Complex	Transcription Factor	RNM.9	1.92875	5.0512e-16	2.3452e-15
SOX-LEF1 Complex	Transcription Factor	RNM.10	0.574484	1.44445e-10	4.74188e-10
SOX-LEF1 Complex	Transcription Factor	RNM.11	0.546441	2.54968e-11	8.86253e-11
SOX-LEF1 Complex	Transcription Factor	RNM.12	1.61137	9.12287e-08	2.41051e-07
SOX-LEF1 Complex	Transcription Factor	RNM.13	1.38742	0.00573033	0.00910688
SOX9/10	Transcription Factor	RNM.1	1.15574	0.0664168	0.0884651
SOX9/10	Transcription Factor	RNM.2	1.71262	8.78475e-12	3.12026e-11
SOX9/10	Transcription Factor	RNM.3	0.846064	0.123534	0.156524
SOX9/10	Transcription Factor	RNM.4	0.825102	0.0796485	0.104483
SOX9/10	Transcription Factor	RNM.5	1.21872	0.0493397	0.0675175
SOX9/10	Transcription Factor	RNM.6	0.883949	0.276987	0.323234
SOX9/10	Transcription Factor	RNM.7	0.844501	0.13998	0.174471
SOX9/10	Transcription Factor	RNM.8	0.7597	0.0196657	0.0288549
SOX9/10	Transcription Factor	RNM.9	1.85496	2.27366e-10	7.31623e-10
SOX9/10	Transcription Factor	RNM.10	0.370489	2.72447e-13	1.07654e-12
SOX9/10	Transcription Factor	RNM.11	0.427366	5.41918e-10	1.70168e-09
SOX9/10	Transcription Factor	RNM.12	1.05115	0.676617	0.710503
SOX9/10	Transcription Factor	RNM.13	0.995671	1	1
SP-E2F4 Complex	Transcription Factor	RNM.1	0.208039	6.77653e-143	8.00863e-141
SP-E2F4 Complex	Transcription Factor	RNM.2	0.17091	3.51389e-152	5.71008e-150
SP-E2F4 Complex	Transcription Factor	RNM.3	0.185568	3.52699e-96	1.31003e-94
SP-E2F4 Complex	Transcription Factor	RNM.4	1.50639	4.29124e-07	1.07477e-06
SP-E2F4 Complex	Transcription Factor	RNM.5	1.56678	3.72132e-08	1.0142e-07
SP-E2F4 Complex	Transcription Factor	RNM.6	41.6437	8.20283e-145	1.06637e-142
SP-E2F4 Complex	Transcription Factor	RNM.7	2.40053	1.27781e-23	8.26442e-23
SP-E2F4 Complex	Transcription Factor	RNM.8	18.8253	1.10544e-111	5.52718e-110
SP-E2F4 Complex	Transcription Factor	RNM.9	0.605953	7.27631e-10	2.25757e-09
SP-E2F4 Complex	Transcription Factor	RNM.10	2.96429	1.99423e-31	1.67258e-30
SP-E2F4 Complex	Transcription Factor	RNM.11	0.948292	0.548251	0.590494
SP-E2F4 Complex	Transcription Factor	RNM.12	9.48627	4.6095e-71	1.07006e-69
SP-E2F4 Complex	Transcription Factor	RNM.13	9.57631	1.08313e-39	1.28006e-38
SREBF Family	Transcription Factor	RNM.1	0.347472	1.52693e-47	2.13442e-46
SREBF Family	Transcription Factor	RNM.2	0.327911	8.72664e-45	1.13446e-43
SREBF Family	Transcription Factor	RNM.3	0.291194	1.45579e-35	1.45579e-34
SREBF Family	Transcription Factor	RNM.4	1.40777	2.12593e-05	4.5085e-05
SREBF Family	Transcription Factor	RNM.5	1.74087	2.31453e-12	8.47574e-12
SREBF Family	Transcription Factor	RNM.6	3.2554	1.08279e-51	1.65604e-50
SREBF Family	Transcription Factor	RNM.7	1.70488	4.12533e-11	1.41877e-10
SREBF Family	Transcription Factor	RNM.8	2.07382	7.02177e-19	3.65132e-18
SREBF Family	Transcription Factor	RNM.9	0.767399	0.0036372	0.00594763
SREBF Family	Transcription Factor	RNM.10	1.07474	0.408793	0.454992
SREBF Family	Transcription Factor	RNM.11	0.56928	8.39568e-09	2.36754e-08
SREBF Family	Transcription Factor	RNM.12	2.04923	2.14973e-15	9.53805e-15
SREBF Family	Transcription Factor	RNM.13	1.641	4.65582e-05	9.57685e-05
SRF	Transcription Factor	RNM.1	0.53091	1.31739e-05	2.85912e-05
SRF	Transcription Factor	RNM.2	1.00699	0.947119	0.958174
SRF	Transcription Factor	RNM.3	0.842062	0.338689	0.383867
SRF	Transcription Factor	RNM.4	0.89952	0.575219	0.614449
SRF	Transcription Factor	RNM.5	1.67976	0.000275005	0.000518877
SRF	Transcription Factor	RNM.6	1.16901	0.296038	0.341178
SRF	Transcription Factor	RNM.7	0.693513	0.0496004	0.0678029
SRF	Transcription Factor	RNM.8	0.90614	0.614217	0.651987
SRF	Transcription Factor	RNM.9	1.83718	3.03797e-05	6.34945e-05
SRF	Transcription Factor	RNM.10	0.516355	0.00165547	0.002828
SRF	Transcription Factor	RNM.11	0.678507	0.0643095	0.0860993
SRF	Transcription Factor	RNM.12	1.86442	8.56667e-05	0.000170546
SRF	Transcription Factor	RNM.13	1.43411	0.107344	0.137621
SRY	Transcription Factor	RNM.1	0.99305	0.964792	0.970766
SRY	Transcription Factor	RNM.2	2.11251	3.77691e-19	2.00408e-18
SRY	Transcription Factor	RNM.3	0.983387	0.954638	0.962785
SRY	Transcription Factor	RNM.4	0.541962	4.47567e-06	1.01013e-05
SRY	Transcription Factor	RNM.5	0.85977	0.229317	0.272498
SRY	Transcription Factor	RNM.6	1.02984	0.774731	0.800597
SRY	Transcription Factor	RNM.7	0.595994	0.000111968	0.000219544
SRY	Transcription Factor	RNM.8	0.615884	0.00038557	0.000713003
SRY	Transcription Factor	RNM.9	1.97184	1.23495e-10	4.07471e-10
SRY	Transcription Factor	RNM.10	0.406361	1.86578e-09	5.5759e-09
SRY	Transcription Factor	RNM.11	0.446625	1.65174e-07	4.252e-07
SRY	Transcription Factor	RNM.12	1.65757	2.18775e-05	4.63205e-05
SRY	Transcription Factor	RNM.13	1.07911	0.660537	0.695866
STAT Family	Transcription Factor	RNM.1	0.527014	1.58744e-17	7.81694e-17
STAT Family	Transcription Factor	RNM.2	0.895206	0.143254	0.178382
STAT Family	Transcription Factor	RNM.3	0.841132	0.0584053	0.0786808
STAT Family	Transcription Factor	RNM.4	1.08827	0.331036	0.375849
STAT Family	Transcription Factor	RNM.5	1.48195	3.10822e-06	7.08893e-06
STAT Family	Transcription Factor	RNM.6	1.36024	0.000319601	0.00059954
STAT Family	Transcription Factor	RNM.7	0.979865	0.856674	0.87691
STAT Family	Transcription Factor	RNM.8	0.965929	0.745074	0.772405
STAT Family	Transcription Factor	RNM.9	1.28539	0.00521873	0.00837448
STAT Family	Transcription Factor	RNM.10	0.603342	7.10317e-07	1.739e-06
STAT Family	Transcription Factor	RNM.11	0.976797	0.846298	0.866972
STAT Family	Transcription Factor	RNM.12	1.68766	5.25057e-08	1.40737e-07
STAT Family	Transcription Factor	RNM.13	1.63611	0.000101706	0.000200634
STAT6	Transcription Factor	RNM.1	0.58989	5.71456e-08	1.52232e-07
STAT6	Transcription Factor	RNM.2	0.841205	0.0838178	0.109769
STAT6	Transcription Factor	RNM.3	0.87639	0.2855	0.330922
STAT6	Transcription Factor	RNM.4	1.00985	0.910259	0.925205
STAT6	Transcription Factor	RNM.5	1.89788	1.67175e-10	5.44682e-10
STAT6	Transcription Factor	RNM.6	1.48284	0.000177966	0.000342243
STAT6	Transcription Factor	RNM.7	0.938077	0.644649	0.681336
STAT6	Transcription Factor	RNM.8	0.970087	0.858814	0.878409
STAT6	Transcription Factor	RNM.9	1.31485	0.0147795	0.0221098
STAT6	Transcription Factor	RNM.10	0.589666	0.000104068	0.000204983
STAT6	Transcription Factor	RNM.11	0.71771	0.0157053	0.0234138
STAT6	Transcription Factor	RNM.12	1.43957	0.00264049	0.00438396
STAT6	Transcription Factor	RNM.13	1.16802	0.340137	0.384838
TBP	Transcription Factor	RNM.1	0.589704	0.000323835	0.000606607
TBP	Transcription Factor	RNM.2	1.29529	0.0464978	0.0637627
TBP	Transcription Factor	RNM.3	1.24431	0.160314	0.197543
TBP	Transcription Factor	RNM.4	1.00158	1	1
TBP	Transcription Factor	RNM.5	0.953038	0.86811	0.886522
TBP	Transcription Factor	RNM.6	1.20949	0.213047	0.255971
TBP	Transcription Factor	RNM.7	0.465492	0.000350891	0.000652586
TBP	Transcription Factor	RNM.8	0.746524	0.139571	0.174297
TBP	Transcription Factor	RNM.9	1.66991	0.00085927	0.00152603
TBP	Transcription Factor	RNM.10	0.783065	0.221504	0.264909
TBP	Transcription Factor	RNM.11	0.551474	0.00816526	0.0126972
TBP	Transcription Factor	RNM.12	1.979	2.06444e-05	4.38526e-05
TBP	Transcription Factor	RNM.13	1.20491	0.443353	0.490936
TCF Family	Transcription Factor	RNM.1	0.911996	0.247711	0.292257
TCF Family	Transcription Factor	RNM.2	1.56609	6.75111e-09	1.92466e-08
TCF Family	Transcription Factor	RNM.3	0.864494	0.164704	0.201996
TCF Family	Transcription Factor	RNM.4	0.782098	0.0218034	0.0316344
TCF Family	Transcription Factor	RNM.5	1.22667	0.0357655	0.0498876
TCF Family	Transcription Factor	RNM.6	0.930756	0.515604	0.560439
TCF Family	Transcription Factor	RNM.7	0.783286	0.0250164	0.0356593
TCF Family	Transcription Factor	RNM.8	0.796523	0.0411397	0.0569559
TCF Family	Transcription Factor	RNM.9	1.66707	1.03853e-07	2.72745e-07
TCF Family	Transcription Factor	RNM.10	0.631478	7.76482e-05	0.000155058
TCF Family	Transcription Factor	RNM.11	0.53957	7.97725e-07	1.94203e-06
TCF Family	Transcription Factor	RNM.12	1.33382	0.00803652	0.012527
TCF Family	Transcription Factor	RNM.13	1.23067	0.167366	0.20468
TCF-TFAP4-BHLHA15 Complex	Transcription Factor	RNM.1	0.474881	1.2843e-31	1.09124e-30
TCF-TFAP4-BHLHA15 Complex	Transcription Factor	RNM.2	0.419324	3.82651e-36	3.97957e-35
TCF-TFAP4-BHLHA15 Complex	Transcription Factor	RNM.3	0.361666	1.66226e-32	1.4903e-31
TCF-TFAP4-BHLHA15 Complex	Transcription Factor	RNM.4	1.55038	1.21153e-08	3.38708e-08
TCF-TFAP4-BHLHA15 Complex	Transcription Factor	RNM.5	1.73496	9.61777e-13	3.6666e-12
TCF-TFAP4-BHLHA15 Complex	Transcription Factor	RNM.6	1.80937	1.83256e-14	7.63568e-14
TCF-TFAP4-BHLHA15 Complex	Transcription Factor	RNM.7	2.11378	1.90986e-21	1.13371e-20
TCF-TFAP4-BHLHA15 Complex	Transcription Factor	RNM.8	2.12567	1.48189e-20	8.37591e-20
TCF-TFAP4-BHLHA15 Complex	Transcription Factor	RNM.9	0.860402	0.0715399	0.0948032
TCF-TFAP4-BHLHA15 Complex	Transcription Factor	RNM.10	1.03792	0.65156	0.687522
TCF-TFAP4-BHLHA15 Complex	Transcription Factor	RNM.11	0.705718	7.0873e-05	0.000142624
TCF-TFAP4-BHLHA15 Complex	Transcription Factor	RNM.12	1.44034	4.13838e-05	8.55308e-05
TCF-TFAP4-BHLHA15 Complex	Transcription Factor	RNM.13	1.79791	7.89787e-07	1.92631e-06
TEAD Family	Transcription Factor	RNM.1	0.49176	2.18279e-17	1.07081e-16
TEAD Family	Transcription Factor	RNM.2	1.6867	1.43448e-12	5.38968e-12
TEAD Family	Transcription Factor	RNM.3	3.82555	1.15588e-60	2.14663e-59
TEAD Family	Transcription Factor	RNM.4	0.72551	0.00185755	0.00314428
TEAD Family	Transcription Factor	RNM.5	1.71675	9.42801e-10	2.8975e-09
TEAD Family	Transcription Factor	RNM.6	0.654736	5.35533e-05	0.000109464
TEAD Family	Transcription Factor	RNM.7	0.771032	0.012656	0.0191534
TEAD Family	Transcription Factor	RNM.8	0.566864	5.8223e-07	1.43352e-06
TEAD Family	Transcription Factor	RNM.9	1.77056	6.40961e-10	1.9982e-09
TEAD Family	Transcription Factor	RNM.10	0.366707	7.42129e-16	3.37331e-15
TEAD Family	Transcription Factor	RNM.11	0.511723	3.07138e-08	8.44143e-08
TEAD Family	Transcription Factor	RNM.12	0.78479	0.040852	0.0566179
TEAD Family	Transcription Factor	RNM.13	0.703109	0.0326845	0.0458853
TFAP2C	Transcription Factor	RNM.1	0.306371	2.33314e-50	3.44668e-49
TFAP2C	Transcription Factor	RNM.2	0.187371	1.45587e-70	3.26315e-69
TFAP2C	Transcription Factor	RNM.3	0.271839	5.87342e-34	5.53293e-33
TFAP2C	Transcription Factor	RNM.4	2.00044	6.61819e-18	3.29642e-17
TFAP2C	Transcription Factor	RNM.5	1.45199	5.99488e-06	1.34368e-05
TFAP2C	Transcription Factor	RNM.6	3.24315	2.92057e-50	4.266e-49
TFAP2C	Transcription Factor	RNM.7	1.89549	7.44849e-15	3.17477e-14
TFAP2C	Transcription Factor	RNM.8	1.77504	1.37525e-11	4.80597e-11
TFAP2C	Transcription Factor	RNM.9	0.624206	1.54852e-06	3.68022e-06
TFAP2C	Transcription Factor	RNM.10	1.27587	0.00567307	0.00902692
TFAP2C	Transcription Factor	RNM.11	0.825646	0.0534664	0.072478
TFAP2C	Transcription Factor	RNM.12	1.82788	8.58414e-11	2.86138e-10
TFAP2C	Transcription Factor	RNM.13	1.55467	0.000445708	0.000816956
TGIF1	Transcription Factor	RNM.1	0.455929	5.12833e-10	1.61816e-09
TGIF1	Transcription Factor	RNM.2	0.618115	0.000184082	0.000352439
TGIF1	Transcription Factor	RNM.3	0.348158	3.65972e-09	1.06913e-08
TGIF1	Transcription Factor	RNM.4	1.29678	0.0405913	0.0563167
TGIF1	Transcription Factor	RNM.5	1.1067	0.451604	0.499222
TGIF1	Transcription Factor	RNM.6	1.93219	3.12793e-08	8.57872e-08
TGIF1	Transcription Factor	RNM.7	1.37285	0.0144744	0.0217032
TGIF1	Transcription Factor	RNM.8	1.50252	0.0019656	0.00331855
TGIF1	Transcription Factor	RNM.9	0.703758	0.0309994	0.043756
TGIF1	Transcription Factor	RNM.10	1.06985	0.614372	0.651987
TGIF1	Transcription Factor	RNM.11	0.84264	0.330238	0.375754
TGIF1	Transcription Factor	RNM.12	1.7449	5.22232e-05	0.000106914
TGIF1	Transcription Factor	RNM.13	1.57758	0.0152019	0.0226894
THAP4-ZNF143 Complex	Transcription Factor	RNM.1	0.403269	2.54618e-26	1.83891e-25
THAP4-ZNF143 Complex	Transcription Factor	RNM.2	0.444966	3.84538e-19	2.03211e-18
THAP4-ZNF143 Complex	Transcription Factor	RNM.3	0.47538	9.23173e-12	3.2701e-11
THAP4-ZNF143 Complex	Transcription Factor	RNM.4	1.26182	0.0107362	0.0164589
THAP4-ZNF143 Complex	Transcription Factor	RNM.5	1.44119	4.52174e-05	9.31578e-05
THAP4-ZNF143 Complex	Transcription Factor	RNM.6	1.81658	6.54625e-12	2.34439e-11
THAP4-ZNF143 Complex	Transcription Factor	RNM.7	1.31737	0.00276252	0.00457487
THAP4-ZNF143 Complex	Transcription Factor	RNM.8	1.40386	0.000342997	0.000641577
THAP4-ZNF143 Complex	Transcription Factor	RNM.9	0.864004	0.164195	0.201752
THAP4-ZNF143 Complex	Transcription Factor	RNM.10	0.789044	0.024926	0.0355891
THAP4-ZNF143 Complex	Transcription Factor	RNM.11	1.24238	0.0295941	0.0419089
THAP4-ZNF143 Complex	Transcription Factor	RNM.12	2.06374	1.5205e-13	6.10079e-13
THAP4-ZNF143 Complex	Transcription Factor	RNM.13	2.04325	3.74131e-08	1.01751e-07
Transcription	Chromatin State	RNM.1	0.45373	2.75279e-09	8.07816e-09
Transcription	Chromatin State	RNM.2	0.283543	4.31064e-15	1.86794e-14
Transcription	Chromatin State	RNM.3	1.24625	0.10169	0.131147
Transcription	Chromatin State	RNM.4	8.1507	3.84568e-99	1.51496e-97
Transcription	Chromatin State	RNM.5	2.52082	2.79669e-15	1.22003e-14
Transcription	Chromatin State	RNM.6	0.263274	6.23203e-11	2.08805e-10
Transcription	Chromatin State	RNM.7	3.11968	3.01177e-23	1.93827e-22
Transcription	Chromatin State	RNM.8	0	6.9687e-25	4.79328e-24
Transcription	Chromatin State	RNM.9	0.66303	0.0162425	0.0241317
Transcription	Chromatin State	RNM.10	0.0166693	8.50682e-23	5.36838e-22
Transcription	Chromatin State	RNM.11	0.872418	0.43483	0.481909
Transcription	Chromatin State	RNM.12	0	2.78436e-20	1.54687e-19
Transcription	Chromatin State	RNM.13	0.0385067	9.30493e-10	2.86645e-09
YY1-ZFP42 Family	Transcription Factor	RNM.1	0.389176	4.95303e-22	3.00885e-21
YY1-ZFP42 Family	Transcription Factor	RNM.2	0.588487	4.71108e-08	1.27592e-07
YY1-ZFP42 Family	Transcription Factor	RNM.3	0.405434	2.05225e-12	7.53652e-12
YY1-ZFP42 Family	Transcription Factor	RNM.4	0.953813	0.712688	0.743575
YY1-ZFP42 Family	Transcription Factor	RNM.5	0.938663	0.597979	0.63719
YY1-ZFP42 Family	Transcription Factor	RNM.6	2.50163	7.53191e-24	4.99565e-23
YY1-ZFP42 Family	Transcription Factor	RNM.7	0.618953	6.69526e-05	0.000134943
YY1-ZFP42 Family	Transcription Factor	RNM.8	0.960236	0.782163	0.807565
YY1-ZFP42 Family	Transcription Factor	RNM.9	0.904281	0.406306	0.452611
YY1-ZFP42 Family	Transcription Factor	RNM.10	1.33796	0.00544616	0.00868713
YY1-ZFP42 Family	Transcription Factor	RNM.11	1.06514	0.564338	0.603819
YY1-ZFP42 Family	Transcription Factor	RNM.12	4.12547	3.07156e-47	4.2479e-46
YY1-ZFP42 Family	Transcription Factor	RNM.13	1.58279	0.00201088	0.00338499
ZBTB33	Transcription Factor	RNM.1	0.0991223	6.98441e-39	7.89542e-38
ZBTB33	Transcription Factor	RNM.2	0.144418	4.58586e-28	3.48632e-27
ZBTB33	Transcription Factor	RNM.3	0.087452	6.13766e-23	3.89217e-22
ZBTB33	Transcription Factor	RNM.4	0.978496	0.946884	0.958174
ZBTB33	Transcription Factor	RNM.5	0.30445	5.65401e-11	1.91412e-10
ZBTB33	Transcription Factor	RNM.6	4.23203	1.44824e-45	1.94094e-44
ZBTB33	Transcription Factor	RNM.7	0.80019	0.134664	0.16898
ZBTB33	Transcription Factor	RNM.8	2.60145	8.32836e-17	3.98047e-16
ZBTB33	Transcription Factor	RNM.9	0.233787	1.66056e-12	6.18548e-12
ZBTB33	Transcription Factor	RNM.10	2.12901	2.26753e-10	7.3146e-10
ZBTB33	Transcription Factor	RNM.11	0.792106	0.164684	0.201996
ZBTB33	Transcription Factor	RNM.12	4.18825	1.58207e-35	1.56999e-34
ZBTB33	Transcription Factor	RNM.13	2.18665	4.56437e-06	1.02837e-05
ZBTB7A	Transcription Factor	RNM.1	0.253353	6.61415e-36	6.77039e-35
ZBTB7A	Transcription Factor	RNM.2	0.255466	1.38661e-30	1.12662e-29
ZBTB7A	Transcription Factor	RNM.3	0.235881	2.61331e-22	1.6255e-21
ZBTB7A	Transcription Factor	RNM.4	1.3903	0.00107161	0.00186992
ZBTB7A	Transcription Factor	RNM.5	0.990753	0.957267	0.964687
ZBTB7A	Transcription Factor	RNM.6	2.59162	3.22879e-25	2.25668e-24
ZBTB7A	Transcription Factor	RNM.7	1.71961	5.13378e-08	1.37891e-07
ZBTB7A	Transcription Factor	RNM.8	2.14165	9.41113e-15	3.98517e-14
ZBTB7A	Transcription Factor	RNM.9	0.596085	4.80227e-05	9.84692e-05
ZBTB7A	Transcription Factor	RNM.10	1.50368	9.27217e-05	0.000183747
ZBTB7A	Transcription Factor	RNM.11	0.836857	0.159055	0.196178
ZBTB7A	Transcription Factor	RNM.12	1.85772	1.99088e-08	5.54206e-08
ZBTB7A	Transcription Factor	RNM.13	1.98351	2.08913e-06	4.85845e-06
ZFX	Transcription Factor	RNM.1	0.235724	2.47946e-61	4.67144e-60
ZFX	Transcription Factor	RNM.2	0.141314	6.10957e-77	1.62091e-75
ZFX	Transcription Factor	RNM.3	0.116478	1.59048e-56	2.75683e-55
ZFX	Transcription Factor	RNM.4	1.65344	1.77062e-09	5.30371e-09
ZFX	Transcription Factor	RNM.5	1.14997	0.109295	0.139846
ZFX	Transcription Factor	RNM.6	4.80213	2.55049e-87	8.28908e-86
ZFX	Transcription Factor	RNM.7	1.97575	5.56626e-16	2.55694e-15
ZFX	Transcription Factor	RNM.8	2.00935	5.5039e-16	2.53726e-15
ZFX	Transcription Factor	RNM.9	0.410441	5.11834e-16	2.36791e-15
ZFX	Transcription Factor	RNM.10	1.9427	1.95529e-14	8.12103e-14
ZFX	Transcription Factor	RNM.11	0.780472	0.0170031	0.0251468
ZFX	Transcription Factor	RNM.12	2.17557	1.03348e-16	4.88555e-16
ZFX	Transcription Factor	RNM.13	1.35351	0.0202248	0.0295418
ZIC3	Transcription Factor	RNM.1	0.880061	0.065949	0.087932
ZIC3	Transcription Factor	RNM.2	0.563905	1.79603e-13	7.16209e-13
ZIC3	Transcription Factor	RNM.3	0.356422	8.15848e-24	5.38377e-23
ZIC3	Transcription Factor	RNM.4	1.47374	2.89721e-06	6.63093e-06
ZIC3	Transcription Factor	RNM.5	1.77042	2.35352e-12	8.59432e-12
ZIC3	Transcription Factor	RNM.6	1.41613	3.03327e-05	6.34945e-05
ZIC3	Transcription Factor	RNM.7	1.94167	8.09675e-16	3.66752e-15
ZIC3	Transcription Factor	RNM.8	1.06717	0.467677	0.515238
ZIC3	Transcription Factor	RNM.9	1.22526	0.0228932	0.0328852
ZIC3	Transcription Factor	RNM.10	0.695058	0.000180583	0.000346761
ZIC3	Transcription Factor	RNM.11	0.636594	1.00509e-05	2.21836e-05
ZIC3	Transcription Factor	RNM.12	0.938256	0.549384	0.591225
ZIC3	Transcription Factor	RNM.13	1.2274	0.110972	0.141852
ZKSCAN1	Transcription Factor	RNM.1	0.667708	0.000484411	0.000883219
ZKSCAN1	Transcription Factor	RNM.2	0.744997	0.0166379	0.0246347
ZKSCAN1	Transcription Factor	RNM.3	1.13686	0.315501	0.360097
ZKSCAN1	Transcription Factor	RNM.4	1.22424	0.107146	0.137503
ZKSCAN1	Transcription Factor	RNM.5	1.84396	1.80112e-07	4.60916e-07
ZKSCAN1	Transcription Factor	RNM.6	1.23636	0.0920339	0.119525
ZKSCAN1	Transcription Factor	RNM.7	1.09662	0.492353	0.538317
ZKSCAN1	Transcription Factor	RNM.8	0.783897	0.120404	0.153007
ZKSCAN1	Transcription Factor	RNM.9	1.24799	0.103463	0.133038
ZKSCAN1	Transcription Factor	RNM.10	0.811136	0.178474	0.216837
ZKSCAN1	Transcription Factor	RNM.11	0.688448	0.0268596	0.0382029
ZKSCAN1	Transcription Factor	RNM.12	0.827789	0.277589	0.323646
ZKSCAN1	Transcription Factor	RNM.13	1.32882	0.122032	0.154923
ZNF274	Transcription Factor	RNM.1	0.643281	5.47455e-05	0.00011155
ZNF274	Transcription Factor	RNM.2	0.877494	0.247912	0.292257
ZNF274	Transcription Factor	RNM.3	0.974918	0.899441	0.915641
ZNF274	Transcription Factor	RNM.4	1.11519	0.374455	0.419287
ZNF274	Transcription Factor	RNM.5	1.45879	0.0011602	0.00201638
ZNF274	Transcription Factor	RNM.6	1.29967	0.030154	0.0426553
ZNF274	Transcription Factor	RNM.7	0.974493	0.896906	0.914493
ZNF274	Transcription Factor	RNM.8	0.8905	0.463047	0.510569
ZNF274	Transcription Factor	RNM.9	1.49767	0.00102604	0.00180007
ZNF274	Transcription Factor	RNM.10	0.464544	3.31356e-06	7.544e-06
ZNF274	Transcription Factor	RNM.11	0.662535	0.00988593	0.0152452
ZNF274	Transcription Factor	RNM.12	1.89902	4.83186e-07	1.20334e-06
ZNF274	Transcription Factor	RNM.13	0.917538	0.769641	0.795969
ZNF322	Transcription Factor	RNM.1	0.340555	4.1831e-33	3.80282e-32
ZNF322	Transcription Factor	RNM.2	0.302016	1.90875e-33	1.75984e-32
ZNF322	Transcription Factor	RNM.3	0.328542	1.26143e-20	7.19236e-20
ZNF322	Transcription Factor	RNM.4	1.66814	7.98868e-09	2.26753e-08
ZNF322	Transcription Factor	RNM.5	1.35698	0.000782115	0.00139856
ZNF322	Transcription Factor	RNM.6	2.33285	4.24828e-23	2.70724e-22
ZNF322	Transcription Factor	RNM.7	1.64773	3.78328e-08	1.02678e-07
ZNF322	Transcription Factor	RNM.8	1.77908	4.78885e-10	1.52961e-09
ZNF322	Transcription Factor	RNM.9	0.704055	0.00125597	0.00217412
ZNF322	Transcription Factor	RNM.10	1.21813	0.0433263	0.0596655
ZNF322	Transcription Factor	RNM.11	0.749063	0.0101273	0.0155805
ZNF322	Transcription Factor	RNM.12	1.71926	9.4625e-08	2.49518e-07
ZNF322	Transcription Factor	RNM.13	1.76559	2.41309e-05	5.09256e-05
ZNF335	Transcription Factor	RNM.1	0.305752	3.37048e-44	4.254e-43
ZNF335	Transcription Factor	RNM.2	0.32101	7.85794e-36	7.98072e-35
ZNF335	Transcription Factor	RNM.3	0.289801	1.54166e-27	1.14523e-26
ZNF335	Transcription Factor	RNM.4	1.51961	1.01576e-06	2.44989e-06
ZNF335	Transcription Factor	RNM.5	1.51127	1.51282e-06	3.60194e-06
ZNF335	Transcription Factor	RNM.6	2.31959	1.31509e-24	8.85815e-24
ZNF335	Transcription Factor	RNM.7	1.39464	0.000153265	0.000295614
ZNF335	Transcription Factor	RNM.8	2.51397	4.69416e-27	3.44769e-26
ZNF335	Transcription Factor	RNM.9	0.711777	0.000868919	0.00153896
ZNF335	Transcription Factor	RNM.10	1.25435	0.0150435	0.0224787
ZNF335	Transcription Factor	RNM.11	0.731852	0.00345699	0.00567435
ZNF335	Transcription Factor	RNM.12	1.7619	4.3411e-09	1.25689e-08
ZNF335	Transcription Factor	RNM.13	1.83441	1.99768e-06	4.66245e-06
Formative	Cell State	RNM.1	0.107	6.07988e-20	3.32094e-19
Formative	Cell State	RNM.2	3.41125	2.59056e-25	1.82039e-24
Formative	Cell State	RNM.3	6.09686	3.26899e-48	4.61922e-47
Formative	Cell State	RNM.4	0.0761195	1.49348e-12	5.59516e-12
Formative	Cell State	RNM.5	0.344497	1.72622e-05	3.71537e-05
Formative	Cell State	RNM.6	0.0254232	5.88546e-15	2.52511e-14
Formative	Cell State	RNM.7	0	6.0355e-16	2.76273e-15
Formative	Cell State	RNM.8	5.56226	2.03772e-39	2.36521e-38
Formative	Cell State	RNM.9	0.0859234	5.78023e-11	1.95177e-10
Formative	Cell State	RNM.10	0.0574294	5.69299e-12	2.0558e-11
Formative	Cell State	RNM.11	0.0945262	9.90874e-10	3.03806e-09
Formative	Cell State	RNM.12	0.290192	5.8503e-05	0.000118834
Formative	Cell State	RNM.13	1.5582	0.0688145	0.0914712
Primed	Cell State	RNM.1	0.532768	1.87355e-06	4.39643e-06
Primed	Cell State	RNM.2	0.108805	3.37474e-26	2.39736e-25
Primed	Cell State	RNM.3	0.0462901	8.82931e-22	5.31394e-21
Primed	Cell State	RNM.4	0.41516	2.48952e-06	5.73825e-06
Primed	Cell State	RNM.5	0.381998	5.08214e-07	1.25843e-06
Primed	Cell State	RNM.6	8.42154	5.77911e-99	2.20966e-97
Primed	Cell State	RNM.7	1.96819	1.29712e-07	3.3524e-07
Primed	Cell State	RNM.8	0.0349061	2.32034e-20	1.30582e-19
Primed	Cell State	RNM.9	0.925837	0.70075	0.733099
Primed	Cell State	RNM.10	3.06686	1.44939e-20	8.22796e-20
Primed	Cell State	RNM.11	0.974117	0.936249	0.948655
Primed	Cell State	RNM.12	1.28671	0.108486	0.138948
Primed	Cell State	RNM.13	0.0406353	3.30651e-09	9.68122e-09
