# Supplementary material for: Complex regulatory networks influence pluripotent cell state transitions in human iPSCs
Source: Nat Commun. 2024 Feb 23;15:1664. doi: 10.1038/s41467-024-45506-6 (PMC10891157; doi:10.1038/s41467-024-45506-6)
Supplement: Supplementary file 17 — Supplemental Data 14 [file 41467_2024_45506_MOESM17_ESM.xlsx]

## Sheet: table_s14
Celltype	TFBS	Odds Ratio	P-value	Adjusted P-value
Villous Cytotrophoblasts	TEAD Family	1.999	3.9015e-20	7.30594e-20
Ductal	TEAD Family	1.755	6.4287e-14	9.8089e-14
Photoreceptor	OTX2	1.689	4.5704e-05	5.07051e-05
Ureteric Bud	GRHL2	1.683	1.7515e-05	1.97088e-05
Astrocytes	NANOG-OCT4 Complex	1.682	6.1288e-15	9.72776e-15
Astrocytes	POU2F2	1.652	5.0007e-08	6.15547e-08
Villous Cytotrophoblasts	GRHL2	1.535	0.0017869	0.00189484
Extravillous Trophoblasts	TEAD Family	1.485	3.396e-06	3.90721e-06
Retinal Pigment	OTX2	1.473	0.0020135	0.00213149
Ciliated Epithelial	SRY	1.456	0.00022532	0.000244515
Retinal Progenitors And Muller Glia	SOX9/10	1.397	3.2517e-05	3.62614e-05
Ciliated Epithelial	GRHL2	1.382	0.015766	0.0163246
Ductal	GRHL2	1.364	0.022311	0.0230535
Extravillous Trophoblasts	FOS-JUN Complex	1.331	0.0060891	0.00636454
Paep Mecom Positive	FOS-JUN Complex	1.305	0.0068401	0.0071435
Retinal Progenitors And Muller Glia	SRY	1.303	0.0039708	0.00417236
Villous Cytotrophoblasts	SRY	1.297	0.017537	0.018147
Villous Cytotrophoblasts	P53 Family	1.292	0.018951	0.019598
Trophoblast Giant	GRHL2	1.287	0.083423	0.0854527
Retinal Pigment	TEAD Family	1.286	0.00094471	0.00100867
Trophoblast Giant	TEAD Family	1.281	0.0054858	0.00573878
Ciliated Epithelial	FOX Family 1	1.272	0.0016605	0.00176344
Inhibitory Neurons	POU2F2	1.196	0.13054	0.133112
Villous Cytotrophoblasts	TCF Family	1.194	0.060864	0.0624478
Retinal Progenitors And Muller Glia	POU2F2	1.122	0.25028	0.253753
Retinal Progenitors And Muller Glia	SOX LEF1 Complex	1.1	0.04416	0.0454499
Ureteric Bud	POU2F2	1.096	0.39111	0.394845
Trophoblast Giant	OTX2	1.095	0.55358	0.557056
Acinar	GRHL2	1.094	0.52843	0.532179
Retinal Progenitors And Muller Glia	NANOG-OCT4 Complex	1.089	0.24208	0.24559
Trophoblast Giant	FOS-JUN Complex	1.088	0.42076	0.42452
Inhibitory Neurons	NANOG-OCT4 Complex	1.07	0.4409	0.444659
Villous Cytotrophoblasts	FOS-JUN Complex	1.064	0.54072	0.544446
Ureteric Bud	TEAD Family	1.062	0.46702	0.47062
ENS Glia	SOX9/10	1.059	0.54842	0.552087
Villous Cytotrophoblasts	ATF4 CEBPG Complex	1.055	0.69252	0.695741
Ductal	ONECUT1	1.049	0.7956	0.797687
Villous Cytotrophoblasts	OTX2	1.047	0.74354	0.746244
Goblet	SRY	1.044	0.68007	0.683648
Ductal	SOX9/10	1.037	0.72035	0.723116
Retinal Pigment	POU2F2	1.027	0.78276	0.785131
Villous Cytotrophoblasts	FOX Family 2	1.014	0.86371	0.864929
Ciliated Epithelial	TEAD Family	1.009	0.89401	0.89473
Villous Cytotrophoblasts	SOX9/10	1.008	0.91459	0.914958
Ciliated Epithelial	FOX Family 2	1.007	0.90333	0.903876
Ureteric Bud	NANOG-OCT4 Complex	0.997	1	1
Metanephric	TEAD Family	0.995	1	1
Villous Cytotrophoblasts	AR FOXJ3 Complex	0.974	0.84575	0.847456
Ductal	NANOG-OCT4 Complex	0.968	0.76213	0.764592
Goblet	FOS-JUN Complex	0.959	0.74666	0.749224
Retinal Pigment	SOX9/10	0.956	0.70658	0.709436
Bronchiolar And Alveolar Epithelial	GRHL2	0.952	0.82497	0.826801
Villous Cytotrophoblasts	FOXH1	0.951	0.87104	0.872093
Astrocytes	DBP	0.95	0.86331	0.864702
Villous Cytotrophoblasts	FOX Family 1	0.95	0.59947	0.602868
Villous Cytotrophoblasts	MAF Family	0.947	0.52841	0.532179
Villous Cytotrophoblasts	POU2F2	0.943	0.70568	0.708726
Trophoblast Giant	CEBPA B	0.938	0.85793	0.859487
Neuroendocrine	FOX Family 1	0.936	0.45699	0.460699
Villous Cytotrophoblasts	CEBPA B	0.934	0.79538	0.797628
Parietal And Chief	SRY	0.93	0.59393	0.597417
Astrocytes	SOX9/10	0.924	0.43158	0.435348
Acinar	ONECUT1	0.915	0.89317	0.89407
Extravillous Trophoblasts	GRHL2	0.915	0.68255	0.686002
Astrocytes	SOX LEF1 Complex	0.907	0.066831	0.0685135
Villous Cytotrophoblasts	BATF3	0.907	0.6065	0.609814
Neuroendocrine	POU2F2	0.905	0.47558	0.479149
Ciliated Epithelial	DBP	0.901	0.70573	0.708726
Ciliated Epithelial	ONECUT1	0.897	0.79803	0.799962
Villous Cytotrophoblasts	NANOG-OCT4 Complex	0.891	0.23861	0.242119
Schwann	SOX9/10	0.882	0.25201	0.255403
Epicardial Fat	TEAD Family	0.876	0.20135	0.204604
Ductal	SRY	0.875	0.32366	0.327283
Retinal Progenitors And Muller Glia	AR FOXJ3 Complex	0.874	0.12427	0.126745
Ductal	FOS-JUN Complex	0.871	0.24331	0.246787
Astrocytes	SRY	0.87	0.22765	0.231139
Retinal Progenitors And Muller Glia	OTX2	0.869	0.37801	0.381775
Ureteric Bud	FOS-JUN Complex	0.868	0.20624	0.20953
Bronchiolar And Alveolar Epithelial	TEAD Family	0.867	0.13877	0.141417
Ductal	NR3C1	0.865	0.39324	0.396915
Villous Cytotrophoblasts	TBP	0.862	0.5721	0.575576
Bronchiolar And Alveolar Epithelial	SRY	0.858	0.21608	0.219437
Inhibitory Neurons	DBP	0.857	0.54897	0.552529
Retinal Pigment	TCF Family	0.857	0.10964	0.112007
Villous Cytotrophoblasts	SRF	0.857	0.44209	0.445769
Skor Npsr Positive	ONECUT1	0.853	0.68643	0.689762
Villous Cytotrophoblasts	BCL6	0.851	0.18556	0.188713
Retinal Progenitors And Muller Glia	FOX Family 1	0.85	0.038008	0.0391832
Ureteric Bud	TCF Family	0.848	0.10695	0.109304
Villous Cytotrophoblasts	NR6A1	0.846	0.38602	0.389786
Villous Cytotrophoblasts	SOX LEF1 Complex	0.846	0.0081508	0.00849626
Ciliated Epithelial	ATF4 CEBPG Complex	0.845	0.33185	0.33536
Paep Mecom Positive	GRHL2	0.84	0.35232	0.355902
Astrocytes	BATF3	0.839	0.22794	0.231387
Ductal	POU2F2	0.838	0.18692	0.190018
Ductal	FOXH1	0.835	0.31557	0.319298
Goblet	GRHL2	0.835	0.3157	0.319364
Retinal Pigment	NANOG-OCT4 Complex	0.83	0.031491	0.0324984
Ductal	AR FOXJ3 Complex	0.829	0.063682	0.0653122
Ciliated Epithelial	SOX LEF1 Complex	0.828	0.0015363	0.00163294
Astrocytes	TCF Family	0.827	0.044444	0.0457328
Ciliated Epithelial	CEBPA B	0.827	0.32777	0.331304
Astrocytes	OTX2	0.824	0.23126	0.234709
Ductal	FOX Family 1	0.823	0.033225	0.0342736
Skor Npsr Positive	POU2F2	0.821	0.16855	0.171589
Ciliated Epithelial	FOXH1	0.818	0.25184	0.255283
Retinal Progenitors And Muller Glia	BATF3	0.818	0.14279	0.145484
Retinal Progenitors And Muller Glia	FOXH1	0.818	0.20134	0.204604
Goblet	FOX Family 1	0.816	0.027491	0.0283881
Trophoblast Giant	BATF3	0.812	0.25348	0.25684
Astrocytes	TBP	0.811	0.25811	0.261478
Trophoblast Giant	ATF4 CEBPG Complex	0.811	0.28676	0.290266
Trophoblast Giant	POU2F2	0.81	0.15187	0.15464
Ductal	TCF Family	0.809	0.047682	0.0490139
Villous Cytotrophoblasts	NR4A1	0.807	0.12423	0.12673
Extravillous Trophoblasts	SRY	0.804	0.11869	0.121178
Acinar	FOX Family 1	0.8	0.019435	0.0200901
Metanephric	SRY	0.799	0.054305	0.0557527
Trophoblast Giant	NANOG-OCT4 Complex	0.799	0.030939	0.0319354
Extravillous Trophoblasts	POU2F2	0.794	0.121	0.123511
Retinal Progenitors And Muller Glia	DBP	0.794	0.24575	0.249211
Neuroendocrine	GRHL2	0.792	0.17582	0.178954
Villous Cytotrophoblasts	STAT6	0.792	0.072864	0.0746522
Ureteric Bud	SRY	0.791	0.059893	0.0614642
Retinal Progenitors And Muller Glia	TCF Family	0.79	0.01149	0.0119394
Villous Cytotrophoblasts	MEF2 Family	0.79	0.097033	0.0992097
Ureteric Bud	OTX2	0.79	0.18092	0.184069
Retinal Pigment	PRDM14	0.788	0.14846	0.15123
Villous Cytotrophoblasts	PPARA	0.788	0.035017	0.0361072
Trophoblast Giant	SRY	0.788	0.10102	0.103265
Goblet	FOX Family 2	0.782	0.0069293	0.00723513
Ductal	BATF3	0.781	0.12319	0.125695
Neuroendocrine	SRY	0.78	0.05762	0.0591438
Retinal Progenitors And Muller Glia	ZIC3	0.78	0.00017473	0.000190364
Villous Cytotrophoblasts	STAT Family	0.78	0.0041394	0.00434493
Ciliated Epithelial	SMAD Family	0.779	0.0042263	0.00443427
Retinal Progenitors And Muller Glia	TEAD Family	0.779	0.0037716	0.00396473
Villous Cytotrophoblasts	DBP	0.779	0.31698	0.320594
Extravillous Trophoblasts	NANOG-OCT4 Complex	0.776	0.013746	0.0142598
Trophoblast Giant	SOX9/10	0.776	0.040211	0.0414199
Villous Cytotrophoblasts	NFATC1	0.775	0.0099562	0.0103564
Trophoblast Giant	TBP	0.775	0.28455	0.288087
Ciliated Epithelial	NANOG-OCT4 Complex	0.774	0.006941	0.00724583
Retinal Progenitors And Muller Glia	CEBPA B	0.771	0.11491	0.117367
Villous Cytotrophoblasts	ZNF274	0.77	0.087461	0.0895151
Villous Cytotrophoblasts	PRDM14	0.769	0.18609	0.189213
Skor Npsr Positive	DBP	0.768	0.27493	0.278461
Ureteric Bud	ONECUT1	0.768	0.45774	0.461362
Villous Cytotrophoblasts	SMAD Family	0.762	0.0036775	0.00386827
Acinar	DBP	0.759	0.27637	0.279863
Retinal Pigment	SOX LEF1 Complex	0.757	8.6996e-07	1.02053e-06
Retinal Pigment	SRY	0.755	0.018885	0.0195338
Goblet	SOX9/10	0.75	0.014544	0.0150782
Bronchiolar And Alveolar Epithelial	NANOG-OCT4 Complex	0.748	0.001888	0.00200034
Astrocytes	AR FOXJ3 Complex	0.746	0.001865	0.00197639
Ciliated Epithelial	AR FOXJ3 Complex	0.746	0.0043755	0.00458693
Retinal Progenitors And Muller Glia	MAF Family	0.745	4.6386e-05	5.14043e-05
Metanephric	FOX Family 1	0.744	0.00037182	0.000401217
Acinar	TCF TFAP4 BHLHA15 Complex	0.743	2.2965e-07	2.7538e-07
Retinal Pigment	NR3C1	0.742	0.049528	0.0508904
Astrocytes	ONECUT1	0.741	0.34782	0.351428
Bronchiolar And Alveolar Epithelial	TCF Family	0.741	0.0042641	0.00447298
Ductal	DBP	0.74	0.18318	0.186331
Paep Mecom Positive	CEBPA B	0.738	0.13065	0.133197
Ductal	CEBPA B	0.737	0.11751	0.119998
Trophoblast Giant	P53 Family	0.735	0.029615	0.0305751
Bronchiolar And Alveolar Epithelial	FOX Family 1	0.733	0.00057428	0.000616337
Villous Cytotrophoblasts	BACH1 NF2L2 NFE2 Family	0.732	0.00067598	0.000724702
Retinal Progenitors And Muller Glia	STAT6	0.73	0.0039367	0.00413741
Mesothelial	TEAD Family	0.728	0.0081405	0.0084873
Ureteric Bud	BATF3	0.724	0.03809	0.0392514
Ciliated Epithelial	RFX5	0.72	0.0016783	0.00178196
Villous Cytotrophoblasts	ONECUT1	0.72	0.41268	0.416452
Ureteric Bud	NR4A1	0.72	0.010171	0.0105755
Retinal Pigment	FOXH1	0.719	0.046671	0.0479846
Trophoblast Giant	FOX Family 1	0.719	0.0012902	0.0013743
Metanephric	AR FOXJ3 Complex	0.718	0.00039992	0.00043079
Retinal Progenitors And Muller Glia	ZKSCAN1	0.718	0.01338	0.0138859
Ductal	FOX Family 2	0.717	0.0003137	0.000338943
Paep Mecom Positive	SRY	0.717	0.0152	0.0157517
Retinal Pigment	NFATC1	0.716	0.00013193	0.000144304
Metanephric	NANOG-OCT4 Complex	0.714	0.00011934	0.000130879
Ductal	ZNF274	0.712	0.020366	0.0210481
Photoreceptor	ZIC3	0.712	8.3601e-06	9.51282e-06
Parietal And Chief	FOX Family 1	0.711	0.00039719	0.000427942
Ductal	STAT Family	0.71	5.1585e-05	5.71148e-05
Skor Npsr Positive	NANOG-OCT4 Complex	0.71	0.00084452	0.000903051
Villous Cytotrophoblasts	IRF STAT Complex	0.709	2.6195e-08	3.25668e-08
Trophoblast Giant	DBP	0.709	0.17852	0.181665
Trophoblast Giant	PRDM14	0.709	0.08806	0.0901096
Ureteric Bud	NR1H3	0.707	0.0054472	0.0056996
Limbic System Neurons	NANOG-OCT4 Complex	0.706	0.00018491	0.000201278
Retinal Progenitors And Muller Glia	NR3C1	0.706	0.015583	0.0161419
Ductal	ATF4 CEBPG Complex	0.705	0.049702	0.0510586
Neuroendocrine	AR FOXJ3 Complex	0.705	0.00078876	0.00084379
ENS Glia	POU2F2	0.704	0.0097305	0.010128
Parietal And Chief	GRHL2	0.702	0.052215	0.053618
Metanephric	TCF Family	0.7	0.00027173	0.000294172
Retinal Progenitors And Muller Glia	FOX Family 2	0.7	9.4744e-06	1.07512e-05
Smooth Muscle	SRF	0.697	0.038026	0.0391936
Villous Cytotrophoblasts	NFATC3	0.697	0.012355	0.0128329
Acinar	NR3C1	0.696	0.038714	0.0398862
Ciliated Epithelial	POU2F2	0.695	0.0088174	0.00918533
ENS Glia	SRY	0.695	0.005389	0.00564108
Retinal Progenitors And Muller Glia	ATF4 CEBPG Complex	0.694	0.017959	0.0185798
Trophoblast Giant	ONECUT1	0.694	0.3259	0.329481
Ureteric Bud	PPARA	0.693	0.0004368	0.000469804
Ciliated Epithelial	OTX2	0.692	0.044586	0.0458694
Villous Cytotrophoblasts	RARG	0.692	0.0037374	0.00392961
Ductal	NR1H3	0.691	0.0051129	0.00535319
Goblet	DBP	0.691	0.12105	0.123537
Neuroendocrine	DBP	0.69	0.10836	0.110722
Neuroendocrine	FOX Family 2	0.69	5.8874e-05	6.50258e-05
Acinar	FOS-JUN Complex	0.689	0.0035195	0.00370442
Ductal	MAF Family	0.688	1.2608e-05	1.42356e-05
Paep Mecom Positive	BACH1 NF2L2 NFE2 Family	0.688	3.5038e-05	3.89939e-05
Ductal	SOX LEF1 Complex	0.686	2.6097e-09	3.37103e-09
Ciliated Epithelial	TCF Family	0.685	0.00056575	0.000607445
Ductal	TBP	0.684	0.0881	0.090132
Extravillous Trophoblasts	BATF3	0.684	0.034573	0.0356568
Retinal Progenitors And Muller Glia	NR4A1	0.684	0.0012995	0.0013839
Acinar	SOX9/10	0.682	0.0017522	0.00185884
Astrocytes	FOX Family 1	0.681	7.9778e-06	9.07989e-06
ENS Glia	SOX LEF1 Complex	0.681	5.1763e-10	6.8851e-10
Villous Cytotrophoblasts	NR1H3	0.68	0.0058082	0.00607221
Retinal Progenitors And Muller Glia	NFATC1	0.679	3.8021e-06	4.37039e-06
Retinal Pigment	MAF Family	0.678	8.4264e-07	9.8942e-07
Schwann	NANOG-OCT4 Complex	0.678	6.0798e-05	6.71061e-05
Extravillous Trophoblasts	P53 Family	0.677	0.0066463	0.00694256
Schwann	SRY	0.677	0.0027318	0.00288266
Metanephric	POU2F2	0.675	0.0015033	0.00159889
Purkinje Neurons	ONECUT1	0.675	0.28953	0.29301
Trophoblast Giant	NR4A1	0.675	0.0089917	0.00936494
Paep Mecom Positive	TEAD Family	0.674	0.00017462	0.000190286
Ureteric Bud	NR3C1	0.674	0.014475	0.0150098
Extravillous Trophoblasts	FOXH1	0.672	0.045882	0.0471929
Villous Cytotrophoblasts	ERR NR5A2 Complex	0.672	5.3283e-05	5.89423e-05
Retinal Pigment	FOX Family 1	0.671	5.6368e-06	6.44651e-06
Ciliated Epithelial	FOS-JUN Complex	0.669	0.00092521	0.000988057
Ureteric Bud	DBP	0.669	0.069165	0.070877
Acinar	SMAD Family	0.668	2.2047e-05	2.47189e-05
Extravillous Trophoblasts	FOX Family 1	0.666	9.1779e-05	0.000100809
Retinal Pigment	AR FOXJ3 Complex	0.666	3.3746e-05	3.75813e-05
Bronchiolar And Alveolar Epithelial	POU2F2	0.665	0.0029397	0.0030981
Ureteric Bud	SOX9/10	0.665	0.00030165	0.000326136
Purkinje Neurons	POU2F2	0.664	0.0040545	0.00425761
Acinar	FOX Family 2	0.661	2.1891e-05	2.45495e-05
Bronchiolar And Alveolar Epithelial	DBP	0.66	0.064602	0.0662421
Igfbp Dkk Positive	FOS-JUN Complex	0.659	0.001211	0.00129076
Goblet	NANOG-OCT4 Complex	0.658	3.5626e-05	3.96128e-05
Schwann	POU2F2	0.658	0.0023296	0.00246087
Ciliated Epithelial	BCL6	0.657	0.00057273	0.000614806
Villous Cytotrophoblasts	HSF Family	0.657	0.0028802	0.00303604
Trophoblast Giant	FOXH1	0.657	0.043462	0.0447501
Ureteric Bud	AR FOXJ3 Complex	0.657	3.8273e-05	4.25465e-05
Astrocytes	NFATC1	0.656	1.9006e-06	2.20303e-06
Retinal Pigment	NR4A1	0.656	0.00082306	0.000880293
Ureteric Bud	ZKSCAN1	0.656	0.00553	0.00578258
Extravillous Trophoblasts	FOX Family 2	0.654	3.4331e-05	3.82242e-05
Extravillous Trophoblasts	SOX9/10	0.654	0.00095701	0.00102158
Trophoblast Giant	AR FOXJ3 Complex	0.654	0.00028704	0.000310543
Ciliated Epithelial	BATF3	0.652	0.010057	0.0104591
Retinal Progenitors And Muller Glia	TBP	0.652	0.023592	0.024372
Ductal	NFATC1	0.651	1.2494e-05	1.41133e-05
Extravillous Trophoblasts	TBP	0.651	0.067227	0.0689052
Paep Mecom Positive	TCF Family	0.651	0.0001811	0.000197174
Retinal Pigment	DBP	0.65	0.043772	0.0450599
Acinar	NR1H3	0.649	0.0020545	0.0021735
Ductal	BCL6	0.649	0.0004197	0.000451803
Ureteric Bud	SMAD Family	0.649	9.4779e-07	1.10974e-06
Retinal Progenitors And Muller Glia	ZNF274	0.648	0.00069923	0.000749304
Paep Mecom Positive	MAF Family	0.647	9.1529e-07	1.07219e-06
Extravillous Trophoblasts	MEF2 Family	0.645	0.0030696	0.00323362
Ureteric Bud	TCF TFAP4 BHLHA15 Complex	0.645	1.6432e-15	2.65391e-15
Acinar	POU2F2	0.644	0.0027798	0.00293207
Ductal	SRF	0.644	0.027296	0.0281926
Extravillous Trophoblasts	CEBPA B	0.641	0.041192	0.0424216
Goblet	SOX LEF1 Complex	0.641	1.1127e-11	1.5794e-11
Trophoblast Giant	RARG	0.641	0.00084572	0.00090414
Ureteric Bud	FOX Family 2	0.641	8.5421e-07	1.00253e-06
Acinar	ZIC3	0.64	7.1037e-08	8.68172e-08
Bronchiolar And Alveolar Epithelial	OTX2	0.64	0.015351	0.0159049
Ciliated Epithelial	SOX9/10	0.64	0.00017356	0.000189172
Retinal Pigment	ZIC3	0.64	1.2529e-09	1.63628e-09
Retinal Pigment	STAT6	0.639	0.00017084	0.000186289
Purkinje Neurons	NANOG-OCT4 Complex	0.638	1.2622e-05	1.42481e-05
Ductal	ZKSCAN1	0.635	0.0045261	0.00474381
ENS Glia	NANOG-OCT4 Complex	0.635	3.8717e-06	4.44834e-06
Megakaryocytes	FOS-JUN Complex	0.635	0.00031024	0.000335278
Neuroendocrine	FOXH1	0.634	0.014134	0.0146592
Skor Npsr Positive	RFX5	0.634	6.6654e-05	7.34717e-05
Thymocytes	SRY	0.633	0.0002294	0.000248834
Bronchiolar And Alveolar Epithelial	SOX9/10	0.632	8.576e-05	9.43227e-05
Extravillous Trophoblasts	ZNF274	0.632	0.0046205	0.00484173
Neuroendocrine	TCF Family	0.632	4.6037e-05	5.10631e-05
Ureteric Bud	SOX LEF1 Complex	0.632	1.0621e-13	1.60869e-13
Ciliated Epithelial	NFATC1	0.631	2.5301e-06	2.92043e-06
Ureteric Bud	SMAD3	0.631	2.5724e-12	3.72912e-12
Ciliated Epithelial	TGIF1	0.63	0.0050166	0.00525458
Ureteric Bud	SRF	0.63	0.01564	0.0161975
Ureteric Bud	ZNF274	0.63	0.0012317	0.00131255
Ureteric Bud	BACH1 NF2L2 NFE2 Family	0.629	9.6157e-08	1.16942e-07
Neuroendocrine	TEAD Family	0.627	8.3808e-06	9.53419e-06
Ciliated Epithelial	STAT Family	0.626	5.8029e-08	7.11647e-08
Extravillous Trophoblasts	BACH1 NF2L2 NFE2 Family	0.626	2.0457e-06	2.37011e-06
Parietal And Chief	TCF Family	0.626	6.2161e-05	6.858e-05
Villous Cytotrophoblasts	ZIC3	0.626	3.1962e-08	3.95978e-08
Mesothelial	FOS-JUN Complex	0.624	0.0017097	0.00181491
Retinal Pigment	ZNF274	0.623	0.00053503	0.000574958
Goblet	BACH1 NF2L2 NFE2 Family	0.622	3.0292e-07	3.61496e-07
Goblet	TEAD Family	0.621	9.3687e-06	1.06386e-05
Ductal	STAT6	0.62	0.00026629	0.000288534
Metanephric	FOS-JUN Complex	0.62	1.823e-05	2.05087e-05
Schwann	TEAD Family	0.62	3.4178e-06	3.93138e-06
Retinal Progenitors And Muller Glia	TGIF1	0.619	0.00076663	0.000820469
Metanephric	TBP	0.618	0.012895	0.0133882
Retinal Progenitors And Muller Glia	SMAD3	0.618	1.4323e-15	2.31479e-15
Trophoblast Giant	NR6A1	0.618	0.014577	0.0151092
Bronchiolar And Alveolar Epithelial	CEBPA B	0.616	0.013109	0.0136075
Astrocytes	MAF Family	0.614	9.6639e-10	1.26944e-09
Neuroendocrine	BATF3	0.614	0.0034968	0.00368131
Retinal Progenitors And Muller Glia	BCL6	0.614	6.7266e-06	7.67871e-06
Retinal Progenitors And Muller Glia	MEF2 Family	0.614	5.4117e-05	5.98382e-05
Ureteric Bud	FOX Family 1	0.614	1.7332e-07	2.08892e-07
Villous Cytotrophoblasts	NFKB Family	0.612	2.5893e-10	3.48231e-10
Astrocytes	MEF2 Family	0.611	8.6343e-05	9.49429e-05
Ductal	ZIC3	0.611	1.2588e-09	1.64355e-09
Ureteric Bud	NR6A1	0.611	0.0041909	0.00439805
Ciliated Epithelial	PPARA	0.61	1.016e-05	1.15239e-05
Ciliated Epithelial	PRDM14	0.61	0.0099536	0.0103559
Neuroendocrine	NANOG-OCT4 Complex	0.61	9.8012e-07	1.14678e-06
Retinal Progenitors And Muller Glia	SMAD Family	0.61	1.6193e-09	2.10594e-09
Trophoblast Giant	STAT6	0.61	0.00051319	0.000551607
ENS Glia	ATF4 CEBPG Complex	0.609	0.0062172	0.0064957
Thymic Epithelial	SRY	0.609	0.00011479	0.000125917
Ductal	NR4A1	0.608	0.00042663	0.000459163
Acinar	OTX2	0.607	0.012069	0.0125384
Ureteric Bud	FOXH1	0.606	0.0050688	0.00530814
Extravillous Trophoblasts	ONECUT1	0.605	0.20721	0.210472
Parietal And Chief	NANOG-OCT4 Complex	0.605	1.412e-06	1.64474e-06
Retinal Progenitors And Muller Glia	GLI3	0.604	0.000135	0.000147629
Acinar	AR FOXJ3 Complex	0.603	9.3941e-06	1.0665e-05
Ciliated Epithelial	PBX Family	0.603	3.9805e-07	4.72524e-07
ENS Glia	FOX Family 1	0.603	1.6071e-07	1.94071e-07
Metanephric	FOX Family 2	0.603	4.9333e-09	6.31015e-09
Retinal Progenitors And Muller Glia	IRF STAT Complex	0.603	4.0925e-21	7.93581e-21
Trophoblast Giant	TCF Family	0.603	5.3003e-05	5.86456e-05
Ureteric Bud	STAT6	0.603	5.0756e-05	5.62095e-05
Ganglion	POU2F2	0.601	7.2001e-05	7.92953e-05
Metanephric	SMAD3	0.601	4.2719e-16	7.02044e-16
Neuroendocrine	SOX9/10	0.601	2.4978e-05	2.79673e-05
Villous Cytotrophoblasts	SMAD3	0.601	4.0341e-12	5.80574e-12
Acinar	NANOG-OCT4 Complex	0.6	1.5447e-06	1.7951e-06
Retinal Pigment	ONECUT1	0.6	0.095648	0.0978339
Villous Cytotrophoblasts	NR1D1	0.6	2.0696e-06	2.39668e-06
Islet Endocrine	ONECUT1	0.597	0.14866	0.151403
Hepatoblasts	HNF4G	0.596	0.0001406	0.000153686
Neuroendocrine	NR4A1	0.596	0.00019939	0.000216802
Ureteric Bud	P53 Family	0.596	7.9409e-05	8.73956e-05
Ciliated Epithelial	NR4A1	0.595	0.00019952	0.000216896
Ciliated Epithelial	P53 Family	0.595	0.0001379	0.000150767
Villous Cytotrophoblasts	TFAP2C	0.595	9.3288e-11	1.28097e-10
Neuroendocrine	SMAD Family	0.594	3.1169e-08	3.86346e-08
Islet Endocrine	RFX5	0.593	3.0753e-06	3.54316e-06
Schwann	BATF3	0.593	0.0016446	0.00174693
Trophoblast Giant	MEF2 Family	0.593	0.00073793	0.000789924
Trophoblast Giant	BCL6	0.592	0.00012787	0.000140048
Acinar	SOX LEF1 Complex	0.591	1.5073e-14	2.35628e-14
Ciliated Epithelial	BACH1 NF2L2 NFE2 Family	0.59	7.8925e-09	1.00153e-08
Ciliated Epithelial	NFATC3	0.59	0.00019651	0.000213718
Retinal Pigment	FOS-JUN Complex	0.59	6.7688e-06	7.72511e-06
Ductal	MYB	0.589	0.0019826	0.00209967
Retinal Pigment	BCL6	0.589	5.0889e-06	5.82527e-06
Extravillous Trophoblasts	ATF4 CEBPG Complex	0.588	0.0091766	0.00955351
Parietal And Chief	FOS-JUN Complex	0.588	4.615e-05	5.11771e-05
Acinar	SRY	0.587	0.00023688	0.000256835
Astrocytes	TEAD Family	0.587	3.8021e-08	4.70105e-08
Bronchiolar And Alveolar Epithelial	AR FOXJ3 Complex	0.587	6.9937e-07	8.2392e-07
Ductal	ERR NR5A2 Complex	0.587	4.7924e-08	5.90932e-08
Ductal	OTX2	0.587	0.0062151	0.00649487
Paep Mecom Positive	NANOG-OCT4 Complex	0.586	3.8055e-07	4.52182e-07
Photoreceptor	TCF Family	0.584	2.0495e-06	2.37396e-06
Smooth Muscle	TEAD Family	0.584	3.4534e-08	4.27523e-08
Trophoblast Giant	MAF Family	0.584	3.4701e-08	4.29483e-08
Astrocytes	PRDM14	0.583	0.002151	0.00227414
Retinal Progenitors And Muller Glia	FOS-JUN Complex	0.583	1.1412e-06	1.33305e-06
Retinal Progenitors And Muller Glia	MYB	0.583	0.00024493	0.000265506
Ureteric Bud	MAF Family	0.582	2.4291e-10	3.26863e-10
Ductal	SMAD Family	0.581	1.4302e-08	1.79697e-08
ENS Glia	TEAD Family	0.581	2.5709e-07	3.07765e-07
Goblet	TCF Family	0.581	4.7599e-06	5.45243e-06
Ureteric Bud	NFATC1	0.581	1.8273e-08	2.28551e-08
Ureteric Bud	NFATC3	0.581	8.5098e-05	9.36153e-05
Ureteric Bud	ZIC3	0.581	4.3922e-12	6.30831e-12
Acinar	TEAD Family	0.58	9.9709e-07	1.16636e-06
Extravillous Trophoblasts	MAF Family	0.579	1.456e-08	1.828e-08
Metanephric	PPARA	0.579	9.6115e-08	1.1692e-07
Parietal And Chief	FOX Family 2	0.579	5.1054e-08	6.28279e-08
Astrocytes	ZNF274	0.577	6.8887e-05	7.58994e-05
Ciliated Epithelial	ZNF274	0.577	0.00024915	0.000270021
Ureteric Bud	STAT Family	0.577	1.1293e-10	1.54428e-10
Ciliated Epithelial	IRF STAT Complex	0.576	4.5718e-19	8.2712e-19
Limbic System Neurons	TCF Family	0.576	5.5292e-07	6.54181e-07
Parietal And Chief	NR1H3	0.576	9.1199e-05	0.000100194
Photoreceptor	MAF Family	0.576	4.0387e-10	5.39507e-10
Photoreceptor	NANOG-OCT4 Complex	0.576	6.4432e-08	7.88613e-08
Astrocytes	CEBPA B	0.575	0.0028091	0.00296235
Ciliated Epithelial	NR6A1	0.575	0.002866	0.00302171
Goblet	SMAD Family	0.575	1.3767e-08	1.73151e-08
Mesangial	ONECUT1	0.575	0.086656	0.0887095
Neuroendocrine	SOX LEF1 Complex	0.575	3.863e-17	6.58367e-17
Trophoblast Giant	ERR NR5A2 Complex	0.575	2.3891e-07	2.86415e-07
Acinar	NFATC1	0.574	1.3171e-07	1.594e-07
Metanephric	SMAD Family	0.574	1.0395e-10	1.42422e-10
Photoreceptor	DBP	0.574	0.019147	0.0197965
Retinal Progenitors And Muller Glia	PRDM14	0.574	0.00097855	0.00104435
Villous Cytotrophoblasts	HNF4G	0.574	4.8535e-05	5.37738e-05
Trophoblast Giant	FOX Family 2	0.574	1.9348e-07	2.32795e-07
Inhibitory Neurons	ONECUT1	0.573	0.13381	0.136391
Neuroendocrine	ONECUT1	0.573	0.095972	0.0981451
Acinar	FOXH1	0.572	0.0049514	0.00518738
Acinar	MYB	0.572	0.0017463	0.00185297
Retinal Pigment	FOX Family 2	0.572	5.9002e-10	7.8333e-10
Astrocytes	NR3C1	0.571	0.00038615	0.000416228
Metanephric	FOXH1	0.569	0.00087511	0.000935157
Photoreceptor	SOX9/10	0.569	3.6478e-06	4.194e-06
Acinar	ZKSCAN1	0.568	0.00098372	0.00104964
Schwann	FOXH1	0.568	0.0025359	0.00267708
Villous Cytotrophoblasts	TGIF1	0.568	0.0017814	0.00188941
Acinar	SMAD3	0.567	1.4133e-14	2.21282e-14
Epicardial Fat	FOS-JUN Complex	0.567	3.283e-05	3.6594e-05
Villous Cytotrophoblasts	TCF TFAP4 BHLHA15 Complex	0.567	1.5917e-19	2.92873e-19
Ureteric Bud	NFKB Family	0.567	3.308e-15	5.29963e-15
Retinal Pigment	NR6A1	0.566	0.00089489	0.000956089
Retinal Pigment	SMAD Family	0.565	1.1591e-10	1.58312e-10
Metanephric	SOX LEF1 Complex	0.564	1.0907e-21	2.16311e-21
Parietal And Chief	OTX2	0.564	0.0040439	0.00424738
ENS Glia	TCF Family	0.563	5.0915e-07	6.03113e-07
Intestinal Epithelial	HNF4G	0.563	2.9004e-05	3.23948e-05
Villous Cytotrophoblasts	RARA RXRA Complex	0.563	4.438e-20	8.2856e-20
Villous Cytotrophoblasts	ZKSCAN1	0.563	0.001078	0.0011495
Ureteric Bud	PRDM14	0.563	0.0020504	0.00216962
Purkinje Neurons	SOX9/10	0.562	5.557e-06	6.35671e-06
Ureteric Bud	TBP	0.562	0.0079203	0.00825946
Astrocytes	FOXH1	0.561	0.00077978	0.000834363
Ciliated Epithelial	MAF Family	0.561	1.3104e-10	1.78554e-10
Mesothelial	OTX2	0.561	0.012823	0.0133162
ENS Neurons	POU2F2	0.56	4.4105e-05	4.8953e-05
Photoreceptor	SRY	0.56	3.0838e-05	3.44277e-05
Retinal Progenitors And Muller Glia	SRF	0.56	0.0010384	0.00110775
Metanephric	NR1H3	0.559	2.9644e-06	3.41935e-06
Metanephric	SOX9/10	0.559	1.5717e-07	1.89934e-07
Photoreceptor	POU2F2	0.559	5.9212e-05	6.53846e-05
Ureteric Bud	HSF Family	0.559	1.1199e-05	1.26764e-05
Astrocytes	FOX Family 2	0.557	6.1039e-11	8.4351e-11
Astrocytes	IRF STAT Complex	0.557	1.2888e-24	2.84567e-24
Goblet	OTX2	0.557	0.0032961	0.00347149
Villous Cytotrophoblasts	PBX Family	0.557	6.1027e-08	7.47859e-08
Epicardial Fat	CEBPA B	0.556	0.0070041	0.00731016
Ureteric Bud	RARG	0.556	1.3377e-06	1.55929e-06
Epicardial Fat	ZNF274	0.555	0.00034878	0.000376519
Neuroendocrine	NR3C1	0.555	0.00070464	0.000754862
Photoreceptor	FOXH1	0.554	0.0018292	0.00193887
Goblet	AR FOXJ3 Complex	0.552	2.5673e-07	3.07408e-07
Paep Mecom Positive	FOXH1	0.551	0.0026839	0.00283272
Retinal Progenitors And Muller Glia	PPARA	0.551	3.6396e-09	4.68191e-09
Goblet	SMAD3	0.55	2.6513e-16	4.38763e-16
Acinar	BCL6	0.549	7.3311e-06	8.35342e-06
Goblet	FOXH1	0.548	0.0021567	0.00227968
Metanephric	STAT6	0.548	5.6447e-07	6.67687e-07
Trophoblast Giant	NR1H3	0.548	9.094e-05	9.99314e-05
Ureteric Bud	BCL6	0.548	8.3722e-07	9.83288e-07
Ductal	TCF TFAP4 BHLHA15 Complex	0.547	1.5404e-23	3.2662e-23
Purkinje Neurons	TBP	0.547	0.010362	0.0107718
Trophoblast Giant	SRF	0.547	0.0077113	0.0080432
Photoreceptor	SMAD3	0.546	8.8335e-18	1.52909e-17
Ureteric Bud	GLI3	0.546	4.9136e-05	5.44276e-05
Extravillous Trophoblasts	AR FOXJ3 Complex	0.545	7.2944e-07	8.58531e-07
Metanephric	MAF Family	0.545	9.1966e-14	1.3955e-13
Retinal Progenitors And Muller Glia	NR1H3	0.545	5.9666e-07	7.05092e-07
Acinar	RBPJ	0.544	8.6025e-10	1.13211e-09
Astrocytes	ZKSCAN1	0.543	5.1874e-05	5.74092e-05
Extravillous Trophoblasts	BCL6	0.543	1.243e-05	1.40474e-05
Goblet	NR1H3	0.543	2.1579e-05	2.42051e-05
Parietal And Chief	ONECUT1	0.543	0.085143	0.0871965
Goblet	PPARA	0.542	3.073e-07	3.66635e-07
Metanephric	BACH1 NF2L2 NFE2 Family	0.542	5.7588e-13	8.52749e-13
Villous Cytotrophoblasts	NFIC	0.542	2.1337e-10	2.87737e-10
Trophoblast Giant	NR1D1	0.542	7.6341e-08	9.32306e-08
Bronchiolar And Alveolar Epithelial	SOX LEF1 Complex	0.54	6.8653e-21	1.31941e-20
Chromaffin	ONECUT1	0.54	0.061399	0.0629837
Ureteric Bud	IRF STAT Complex	0.54	3.1278e-24	6.79445e-24
Astrocytes	RFX5	0.539	2.2846e-09	2.9557e-09
Antigen Presenting	POU2F2	0.537	1.0351e-05	1.17326e-05
Goblet	ONECUT1	0.537	0.085781	0.0878318
Goblet	TCF TFAP4 BHLHA15 Complex	0.536	5.3857e-24	1.15978e-23
Retinal Progenitors And Muller Glia	BACH1 NF2L2 NFE2 Family	0.536	4.2806e-14	6.58595e-14
Thymocytes	TGIF1	0.536	6.1617e-05	6.79949e-05
Retinal Progenitors And Muller Glia	ONECUT1	0.535	0.032281	0.0333068
Schwann	NR6A1	0.535	0.00058337	0.000625957
Ciliated Epithelial	SMAD3	0.534	1.9575e-18	3.46945e-18
ENS Glia	FOX Family 2	0.534	1.7006e-10	2.30207e-10
Trophoblast Giant	NFATC3	0.534	9.9286e-05	0.000108982
Retinal Progenitors And Muller Glia	NR1D1	0.533	7.038e-12	1.00416e-11
Smooth Muscle	TBP	0.532	0.0019904	0.00210748
Bronchiolar And Alveolar Epithelial	FOX Family 2	0.531	8.3592e-11	1.15006e-10
Goblet	SRF	0.531	0.0027537	0.00290516
Goblet	TGIF1	0.531	0.00033457	0.000361257
Extravillous Trophoblasts	NR6A1	0.53	0.0020791	0.00219906
Metanephric	DBP	0.53	0.00361	0.00379887
Parietal And Chief	FOXH1	0.53	0.0015314	0.00162808
Villous Cytotrophoblasts	GLI3	0.53	0.00014151	0.000154612
Neuroendocrine	MAF Family	0.529	2.7952e-12	4.0462e-12
Thymocytes	POU2F2	0.529	2.1224e-06	2.45611e-06
Ciliated Epithelial	TCF TFAP4 BHLHA15 Complex	0.528	4.416e-26	1.02422e-25
Megakaryocytes	BACH1 NF2L2 NFE2 Family	0.528	4.5082e-11	6.26833e-11
Intestinal Epithelial	FOS-JUN Complex	0.527	3.4754e-06	3.99671e-06
Metanephric	HNF4G	0.527	6.4968e-08	7.94978e-08
Photoreceptor	ATF4 CEBPG Complex	0.527	0.00063628	0.000682582
Trophoblast Giant	BACH1 NF2L2 NFE2 Family	0.527	7.4562e-10	9.84123e-10
Ureteric Bud	ZNF322	0.527	1.0358e-11	1.47108e-11
Retinal Pigment	NR1H3	0.526	9.275e-07	1.08624e-06
Ductal	NFKB Family	0.525	8.1681e-17	1.3793e-16
Photoreceptor	NR3C1	0.525	0.00026969	0.000292027
Astrocytes	NR4A1	0.524	7.8249e-07	9.20097e-07
ENS Glia	BATF3	0.524	0.00020196	0.000219501
Paep Mecom Positive	FOX Family 1	0.524	6.2067e-10	8.22044e-10
Parietal And Chief	NR4A1	0.524	1.5354e-05	1.72928e-05
Ureteric Bud	RARA RXRA Complex	0.524	8.9669e-29	2.26821e-28
Limbic System Neurons	ONECUT1	0.523	0.048928	0.0502843
Parietal And Chief	SMAD Family	0.523	1.4151e-10	1.92451e-10
Retinal Progenitors And Muller Glia	RFX5	0.523	8.5269e-11	1.17248e-10
Extravillous Trophoblasts	NR4A1	0.522	3.9356e-05	4.37211e-05
Neuroendocrine	ZIC3	0.522	1.2063e-14	1.89409e-14
Neuroendocrine	RFX5	0.52	1.1901e-08	1.49985e-08
Retinal Pigment	MEF2 Family	0.52	1.1486e-06	1.34138e-06
Ureteric Bud	HNF4G	0.519	2.8323e-07	3.38568e-07
Acinar	MAF Family	0.518	7.8453e-12	1.11806e-11
Extravillous Trophoblasts	OTX2	0.518	0.0024293	0.00256564
Retinal Pigment	SRF	0.518	0.0005363	0.000576198
Ureteric Bud	ERR NR5A2 Complex	0.518	9.0874e-12	1.29322e-11
Inhibitory Neurons	OTX2	0.517	0.0018075	0.00191627
Metanephric	ZNF274	0.517	2.2429e-06	2.59314e-06
Villous Cytotrophoblasts	NR3C1	0.517	0.00056462	0.000606362
Villous Cytotrophoblasts	THAP4 ZNF143 Complex	0.517	6.5155e-11	8.99889e-11
Trophoblast Giant	PPARA	0.517	3.3905e-07	4.03546e-07
Acinar	BACH1 NF2L2 NFE2 Family	0.516	3.6992e-11	5.15646e-11
Astrocytes	ATF4 CEBPG Complex	0.516	0.00012616	0.000138206
Bronchiolar And Alveolar Epithelial	BATF3	0.516	0.00013093	0.000143242
Ciliated Epithelial	NR3C1	0.516	0.00023457	0.000254386
Ciliated Epithelial	TBP	0.516	0.0043534	0.00456473
Ductal	PPARA	0.516	2.5621e-08	3.18611e-08
Islet Endocrine	NANOG-OCT4 Complex	0.516	8.6311e-10	1.13557e-09
Retinal Pigment	ATF4 CEBPG Complex	0.516	0.00017049	0.000185948
Endocardial	TEAD Family	0.515	8.5953e-09	1.08849e-08
Inhibitory Neurons	SRY	0.515	1.4314e-05	1.61325e-05
Sympathoblasts	FOS-JUN Complex	0.515	2.5918e-07	3.10117e-07
Vascular Endothelial	ONECUT1	0.515	0.049889	0.0512401
Islet Endocrine	FOX Family 1	0.514	1.6966e-10	2.29728e-10
Retinal Pigment	MZF1	0.514	3.4024e-15	5.4491e-15
Metanephric	NR4A1	0.513	3.2794e-07	3.90603e-07
Metanephric	ZIC3	0.513	2.1779e-18	3.84636e-18
Parietal And Chief	SOX9/10	0.513	3.6036e-07	4.28396e-07
Hepatoblasts	DBP	0.512	0.011443	0.0118931
Parietal And Chief	ERR NR5A2 Complex	0.512	1.0378e-10	1.42229e-10
Retinal Progenitors And Muller Glia	P53 Family	0.512	7.7846e-08	9.50218e-08
Ureteric Bud	NFIC	0.512	4.2783e-14	6.58445e-14
Limbic System Neurons	SOX9/10	0.511	2.828e-08	3.5115e-08
Paep Mecom Positive	OTX2	0.511	0.0010763	0.00114793
Acinar	BATF3	0.51	0.00026679	0.000289013
Ciliated Epithelial	NR1D1	0.51	1.8987e-10	2.56394e-10
Ductal	RBPJ	0.51	4.848e-12	6.95491e-12
Paep Mecom Positive	DBP	0.51	0.008482	0.00883964
Paep Mecom Positive	SOX9/10	0.51	2.2754e-07	2.72916e-07
Limbic System Neurons	SOX LEF1 Complex	0.509	4.0647e-25	9.14558e-25
Purkinje Neurons	DBP	0.509	0.0085128	0.00886988
Acinar	CEBPA B	0.508	0.0020467	0.00216617
Astrocytes	NR1H3	0.508	1.5984e-07	1.93067e-07
Endocardial	NANOG-OCT4 Complex	0.508	1.1652e-09	1.52335e-09
Goblet	NFATC3	0.508	9.1464e-06	1.0398e-05
Limbic System Neurons	POU2F2	0.508	2.133e-06	2.4678e-06
Trophoblast Giant	NR3C1	0.508	0.00064805	0.000695059
Paep Mecom Positive	RARG	0.507	3.2168e-07	3.83423e-07
Paep Mecom Positive	SRF	0.507	0.0015255	0.00162215
Retinal Pigment	PPARA	0.507	6.0324e-10	7.99599e-10
Granule Neurons	DBP	0.506	0.0036342	0.00382353
Schwann	SOX LEF1 Complex	0.506	3.0245e-24	6.57581e-24
Cardiomyocytes	TEAD Family	0.505	9.5484e-10	1.25493e-09
ENS Glia	MAF Family	0.505	8.3008e-14	1.26111e-13
Neuroendocrine	TCF TFAP4 BHLHA15 Complex	0.505	7.3035e-29	1.85121e-28
Photoreceptor	PRDM14	0.505	0.00049995	0.000537609
Neuroendocrine	SMAD3	0.504	5.8757e-21	1.13317e-20
Parietal And Chief	SOX LEF1 Complex	0.504	3.2125e-22	6.49296e-22
Photoreceptor	SMAD Family	0.504	2.6547e-12	3.84618e-12
Villous Cytotrophoblasts	BC11LA ELF SPIB Complex	0.504	4.5934e-31	1.24495e-30
Ciliated Epithelial	NR1H3	0.503	1.3972e-06	1.62826e-06
Ciliated Epithelial	SRF	0.503	0.00089701	0.000958148
Retinal Pigment	SMAD3	0.503	3.3025e-24	7.16455e-24
Limbic System Neurons	DBP	0.502	0.003697	0.00388795
Retinal Pigment	ZKSCAN1	0.502	1.2454e-05	1.40713e-05
Ureteric Bud	THAP4 ZNF143 Complex	0.502	9.5482e-14	1.44753e-13
Astrocytes	SRF	0.501	0.00027926	0.000302258
Astrocytes	STAT6	0.501	3.5978e-08	4.45066e-08
Goblet	POU2F2	0.501	7.8236e-06	8.90643e-06
Neuroendocrine	NFATC1	0.501	3.8396e-11	5.35067e-11
Goblet	NFATC1	0.5	1.2306e-10	1.67864e-10
Hepatoblasts	CEBPA B	0.5	0.0022042	0.00232939
Parietal And Chief	BACH1 NF2L2 NFE2 Family	0.5	3.3062e-12	4.77199e-12
Ureteric Bud	MEF2 Family	0.5	8.2615e-07	9.70516e-07
Acinar	TCF Family	0.499	3.269e-08	4.04795e-08
Extravillous Trophoblasts	NFATC1	0.499	1.2142e-09	1.58657e-09
Limbic System Neurons	TBP	0.499	0.0016119	0.00171256
Metanephric	IRF STAT Complex	0.499	1.075e-32	3.05352e-32
Parietal And Chief	NR6A1	0.499	0.00040367	0.000434735
Ductal	RARG	0.498	1.2653e-07	1.53168e-07
Acinar	NR4A1	0.497	6.3749e-06	7.28392e-06
Bronchiolar And Alveolar Epithelial	BCL6	0.497	5.57e-08	6.83591e-08
Neuroendocrine	BACH1 NF2L2 NFE2 Family	0.497	5.0946e-13	7.55747e-13
Photoreceptor	FOS-JUN Complex	0.497	9.842e-08	1.19636e-07
Trophoblast Giant	STAT Family	0.496	5.5702e-12	7.97716e-12
Granule Neurons	NANOG-OCT4 Complex	0.495	8.6575e-12	1.23274e-11
Bronchiolar And Alveolar Epithelial	TBP	0.494	0.0017147	0.00181983
Inhibitory Neurons	SOX LEF1 Complex	0.494	3.7384e-22	7.53138e-22
Ureteric Bud	SREBF Family	0.494	7.3247e-24	1.56985e-23
Retinal Pigment	GLI3	0.493	1.6094e-06	1.86942e-06
Ductal	P53 Family	0.492	1.005e-06	1.17534e-06
Megakaryocytes	SRY	0.492	2.2652e-06	2.6177e-06
Neuroendocrine	STAT6	0.491	2.5844e-07	3.09306e-07
Photoreceptor	SOX LEF1 Complex	0.491	1.8228e-25	4.14258e-25
Thymic Epithelial	SRF	0.491	0.00031701	0.000342371
Ductal	BACH1 NF2L2 NFE2 Family	0.49	3.0844e-13	4.60574e-13
Photoreceptor	ZKSCAN1	0.49	2.727e-05	3.04855e-05
Retinal Progenitors And Muller Glia	NFATC3	0.49	4.6043e-08	5.6802e-08
Ureteric Bud	NR1D1	0.49	4.4412e-12	6.37684e-12
Astrocytes	STAT Family	0.489	2.8405e-17	4.8577e-17
Bronchiolar And Alveolar Epithelial	NR6A1	0.489	0.00014376	0.000157036
Inhibitory Neurons	NFATC1	0.489	1.4049e-10	1.91116e-10
Parietal And Chief	AR FOXJ3 Complex	0.489	2.0576e-09	2.66688e-09
Retinal Pigment	RARG	0.489	3.1785e-09	4.09512e-09
Ureteric Bud	TFAP2C	0.488	1.3947e-20	2.65474e-20
Ductal	SMAD3	0.487	4.2742e-22	8.58642e-22
Epicardial Fat	SRF	0.487	0.0013877	0.00147657
Mesothelial	FOXH1	0.487	0.0025261	0.0026673
Ureteric Bud	MYC MAX MXI1 Complex	0.487	6.3302e-17	1.07186e-16
Bronchiolar And Alveolar Epithelial	SMAD Family	0.486	1.5045e-13	2.26702e-13
Epicardial Fat	BATF3	0.486	0.00015391	0.000167939
Acinar	NFATC3	0.485	4.4594e-06	5.11292e-06
Epicardial Fat	TBP	0.485	0.0033356	0.00351235
Neuroendocrine	TGIF1	0.485	3.844e-05	4.2713e-05
Villous Cytotrophoblasts	RFX5	0.485	5.157e-09	6.59289e-09
Goblet	ZIC3	0.484	1.8745e-16	3.12186e-16
Retinal Pigment	STAT Family	0.484	5.0139e-17	8.51301e-17
Ciliated Epithelial	MYB	0.483	5.1667e-05	5.71929e-05
Photoreceptor	FOX Family 1	0.483	1.9599e-12	2.85202e-12
Retinal Pigment	BACH1 NF2L2 NFE2 Family	0.483	8.2567e-16	1.34357e-15
Retinal Progenitors And Muller Glia	RARG	0.483	2.2519e-10	3.03347e-10
Ciliated Epithelial	ZKSCAN1	0.482	2.2891e-05	2.56594e-05
Metanephric	BATF3	0.482	5.5445e-06	6.34387e-06
Neuroendocrine	OTX2	0.482	0.00026958	0.000291972
Retinal Progenitors And Muller Glia	TCF TFAP4 BHLHA15 Complex	0.482	6.27e-41	2.25884e-40
Ureteric Bud	RBPJ	0.482	1.1009e-14	1.73407e-14
Metanephric	NR3C1	0.481	7.4083e-06	8.43945e-06
Neuroendocrine	IRF STAT Complex	0.481	2.8362e-29	7.26676e-29
Purkinje Neurons	RFX5	0.481	1.093e-09	1.43272e-09
Retinal Pigment	HNF4G	0.481	4.9678e-09	6.35265e-09
Trophoblast Giant	ZNF274	0.481	3.163e-05	3.5296e-05
Inhibitory Neurons	BATF3	0.48	0.00012281	0.000134595
Lymphatic Endothelial	SRY	0.48	5.3494e-07	6.33059e-07
Paep Mecom Positive	SOX LEF1 Complex	0.48	9.1314e-25	2.02793e-24
Antigen Presenting	TGIF1	0.479	1.3602e-05	1.5337e-05
Metanephric	GRHL2	0.479	2.9755e-05	3.32261e-05
Paep Mecom Positive	ATF4 CEBPG Complex	0.479	0.00021429	0.000232749
Trophoblast Giant	SOX LEF1 Complex	0.479	5.0604e-22	1.01453e-21
Trophoblast Giant	ZKSCAN1	0.478	9.7108e-05	0.000106638
Hepatoblasts	NR1H3	0.477	1.6935e-06	1.96573e-06
Intestinal Epithelial	TEAD Family	0.477	7.2231e-10	9.53864e-10
Thymic Epithelial	FOX Family 1	0.477	6.6072e-14	1.0072e-13
Trophoblast Giant	SMAD Family	0.477	2.2615e-11	3.17377e-11
Vascular Endothelial	SOX9/10	0.477	1.4485e-09	1.88826e-09
Extravillous Trophoblasts	NFATC3	0.476	6.6448e-06	7.58708e-06
Trophoblast Giant	NFATC1	0.476	1.9723e-10	2.66188e-10
Ureteric Bud	ATF4 CEBPG Complex	0.476	7.1129e-05	7.83523e-05
Bronchiolar And Alveolar Epithelial	FOXH1	0.475	0.00012549	0.000137502
Extravillous Trophoblasts	NR3C1	0.475	0.00017145	0.000186913
Inhibitory Neurons	SOX9/10	0.475	5.363e-08	6.58675e-08
Neuroendocrine	FOS-JUN Complex	0.475	2.9824e-08	3.70044e-08
Paep Mecom Positive	FOX Family 2	0.475	1.9941e-12	2.90093e-12
Parietal And Chief	BATF3	0.475	5.6883e-05	6.28687e-05
Retinal Pigment	IRF STAT Complex	0.475	1.5064e-34	4.50289e-34
Chromaffin	TGIF1	0.474	1.4481e-05	1.6317e-05
Extravillous Trophoblasts	STAT6	0.474	1.0319e-06	1.20651e-06
Goblet	MAF Family	0.474	1.2307e-14	1.93118e-14
Granule Neurons	POU2F2	0.474	3.3005e-07	3.93022e-07
Ureteric Bud	CEBPA B	0.474	0.000285	0.000308403
Astrocytes	BCL6	0.472	6.7546e-10	8.92469e-10
Cardiomyocytes	BATF3	0.472	3.3666e-05	3.75006e-05
Goblet	ZKSCAN1	0.472	2.5828e-05	2.88929e-05
Metanephric	BCL6	0.472	3.9635e-10	5.29746e-10
Paep Mecom Positive	BATF3	0.472	5.8206e-05	6.43023e-05
Paep Mecom Positive	ONECUT1	0.472	0.046313	0.0476264
Retinal Progenitors And Muller Glia	NFKB Family	0.472	1.9856e-27	4.8237e-27
Ureteric Bud	ETS2	0.472	5.5081e-29	1.39971e-28
Retinal Progenitors And Muller Glia	HSF Family	0.471	2.5368e-09	3.27772e-09
Acinar	ZNF274	0.47	6.9039e-06	7.87749e-06
Bronchiolar And Alveolar Epithelial	NR4A1	0.469	2.0915e-07	2.51344e-07
Extravillous Trophoblasts	ZKSCAN1	0.469	6.0643e-05	6.69499e-05
Ganglion	DBP	0.469	0.00065594	0.000703369
Chromaffin	MAF Family	0.468	1.4052e-16	2.35289e-16
Ciliated Epithelial	RARG	0.468	8.8369e-09	1.11823e-08
Ciliated Epithelial	ZIC3	0.468	2.024e-18	3.58603e-18
Acinar	NR6A1	0.467	0.00017879	0.000194702
Extravillous Trophoblasts	PPARA	0.467	7.3534e-09	9.34314e-09
Goblet	ZNF274	0.467	4.1706e-06	4.78954e-06
Igfbp Dkk Positive	FOXH1	0.467	0.00030723	0.000332097
Retinal Pigment	NFKB Family	0.467	3.8865e-25	8.76447e-25
Retinal Pigment	RFX5	0.467	3.6808e-12	5.30343e-12
Vascular Endothelial	SRY	0.467	5.5531e-08	6.81685e-08
Lymphatic Endothelial	NANOG-OCT4 Complex	0.466	2.4294e-12	3.52284e-12
Neuroendocrine	NR1H3	0.466	1.6946e-07	2.04389e-07
Retinal Pigment	P53 Family	0.466	1.8811e-08	2.35102e-08
Smooth Muscle	FOS-JUN Complex	0.466	5.8747e-10	7.80153e-10
Ureteric Bud	SALL4 ZIC1 Complex	0.466	4.7631e-59	2.47781e-58
Metanephric	OTX2	0.465	2.5738e-05	2.87987e-05
Parietal And Chief	PPARA	0.465	1.1349e-09	1.4849e-09
Trophoblast Giant	ZIC3	0.465	9.5764e-16	1.55577e-15
Ciliated Epithelial	MEF2 Family	0.464	2.9513e-07	3.52538e-07
Schwann	DBP	0.464	0.0020828	0.0022025
Thymic Epithelial	GRHL2	0.464	3.4662e-05	3.85841e-05
Ciliated Epithelial	NFIC	0.463	6.5904e-16	1.07736e-15
ENS Glia	FOS-JUN Complex	0.463	7.2488e-09	9.21495e-09
Photoreceptor	ZNF274	0.463	1.4594e-06	1.69876e-06
Retinal Progenitors And Muller Glia	ETS2	0.463	7.4356e-36	2.30875e-35
Bronchiolar And Alveolar Epithelial	P53 Family	0.462	7.9192e-08	9.66174e-08
Ductal	NFIC	0.462	9.0932e-16	1.47824e-15
ENS Glia	FOXH1	0.462	0.00010648	0.000116827
Ureteric Bud	MZF1	0.462	1.9766e-17	3.39431e-17
Ductal	THAP4 ZNF143 Complex	0.461	7.7784e-15	1.23067e-14
Goblet	RARG	0.461	1.295e-08	1.62999e-08
Metanephric	RARA RXRA Complex	0.461	1.3088e-42	4.90726e-42
Thymocytes	FOX Family 1	0.461	1.0129e-15	1.64394e-15
ENS Neurons	DBP	0.46	0.0016083	0.0017091
ENS Neurons	NANOG-OCT4 Complex	0.46	5.3766e-13	7.96866e-13
Ureteric Bud	ZNF335	0.46	2.4201e-18	4.26198e-18
Acinar	ERR NR5A2 Complex	0.459	7.8615e-13	1.15859e-12
Astrocytes	SMAD Family	0.459	3.3768e-17	5.76493e-17
Bronchiolar And Alveolar Epithelial	PPARA	0.459	6.5221e-11	9.0055e-11
Goblet	CEBPA B	0.459	0.00041967	0.000451803
Schwann	FOS-JUN Complex	0.459	4.5034e-09	5.77365e-09
Ductal	TGIF1	0.458	1.3021e-05	1.46885e-05
Smooth Muscle	DBP	0.458	0.00070507	0.000755074
Thymocytes	FOX Family 2	0.458	1.3164e-16	2.20718e-16
Trophoblast Giant	GLI3	0.458	1.3387e-05	1.5098e-05
Ureteric Bud	BC11LA ELF SPIB Complex	0.458	1.9734e-45	7.86195e-45
Ureteric Bud	NR2C2	0.458	1.5383e-09	2.00269e-09
Trophoblast Giant	NFKB Family	0.457	4.0783e-19	7.38913e-19
Acinar	STAT Family	0.456	2.4922e-15	4.00947e-15
Ciliated Epithelial	STAT6	0.456	2.9735e-08	3.69032e-08
Parietal And Chief	SRF	0.456	0.00043085	0.000463605
Thymic Epithelial	POU2F2	0.456	6.276e-08	7.68338e-08
Trophoblast Giant	TGIF1	0.456	6.6635e-05	7.34671e-05
Ductal	NR6A1	0.455	6.5026e-05	7.17249e-05
Villous Cytotrophoblasts	ETS2	0.455	7.0316e-26	1.62027e-25
Astrocytes	FOS-JUN Complex	0.454	1.8866e-10	2.54829e-10
ENS Glia	AR FOXJ3 Complex	0.454	1.4454e-11	2.04463e-11
Extravillous Trophoblasts	SMAD Family	0.454	1.1713e-12	1.71551e-12
Metanephric	RARG	0.454	4.9035e-11	6.80653e-11
Astrocytes	PPARA	0.453	1.2522e-12	1.83184e-12
Chromaffin	DBP	0.453	0.0012612	0.00134369
Ductal	PRDM14	0.453	0.00014727	0.000160799
ENS Glia	ZKSCAN1	0.453	4.5876e-06	5.25748e-06
ENS Neurons	FOXH1	0.453	6.5264e-05	7.19715e-05
Goblet	RFX5	0.453	9.6784e-11	1.32787e-10
Goblet	STAT Family	0.453	5.2381e-16	8.58558e-16
Metanephric	ATF4 CEBPG Complex	0.453	7.4188e-06	8.44947e-06
Neuroendocrine	SRF	0.453	0.00019241	0.000209304
Villous Cytotrophoblasts	RBPJ	0.453	8.2986e-14	1.26111e-13
Bronchiolar And Alveolar Epithelial	ATF4 CEBPG Complex	0.452	3.837e-05	4.26448e-05
Epicardial Fat	NANOG-OCT4 Complex	0.452	1.6111e-11	2.27449e-11
Lymphatic Endothelial	FOS-JUN Complex	0.452	4.921e-09	6.29604e-09
Lymphatic Endothelial	FOX Family 1	0.452	7.8732e-14	1.19688e-13
Trophoblast Giant	HSF Family	0.452	7.6263e-07	8.96957e-07
Acinar	PPARA	0.451	4.8873e-10	6.50592e-10
Ductal	IRF STAT Complex	0.451	1.5978e-32	4.51785e-32
Paep Mecom Positive	BCL6	0.451	1.1233e-08	1.4171e-08
Sympathoblasts	MYB	0.451	1.0264e-05	1.16366e-05
Acinar	SREBF Family	0.45	2.7442e-24	5.98209e-24
Astrocytes	P53 Family	0.45	2.7295e-09	3.52487e-09
Metanephric	SRF	0.45	2.8871e-05	3.22535e-05
Extravillous Trophoblasts	STAT Family	0.449	1.1214e-14	1.76525e-14
Igfbp Dkk Positive	DBP	0.449	0.0029869	0.00314717
Metanephric	MEF2 Family	0.449	3.5829e-09	4.61136e-09
Metanephric	NFATC1	0.449	2.1222e-16	3.52612e-16
Acinar	P53 Family	0.448	2.08e-07	2.50023e-07
Ductal	GLI3	0.448	1.2843e-06	1.4981e-06
Extravillous Trophoblasts	IRF STAT Complex	0.448	1.1585e-28	2.92154e-28
Igfbp Dkk Positive	NANOG-OCT4 Complex	0.448	3.5163e-12	5.07082e-12
Islet Endocrine	SRY	0.448	1.5774e-07	1.90577e-07
Metanephric	ZKSCAN1	0.448	4.2306e-07	5.01853e-07
Parietal And Chief	POU2F2	0.448	5.9075e-07	6.98274e-07
Thymocytes	TCF Family	0.448	1.0377e-12	1.52208e-12
Chromaffin	POU2F2	0.447	9.1151e-08	1.10963e-07
Ductal	MEF2 Family	0.447	1.2188e-07	1.47611e-07
Erythroblasts	BACH1 NF2L2 NFE2 Family	0.447	1.6743e-15	2.70326e-15
Neuroendocrine	RARG	0.447	1.8129e-09	2.35279e-09
Astrocytes	HNF4G	0.446	1.6049e-10	2.17608e-10
ENS Glia	NR3C1	0.446	1.0572e-05	1.19776e-05
Neuroendocrine	NR6A1	0.446	3.9997e-05	4.44232e-05
Vascular Endothelial	TEAD Family	0.446	1.3939e-13	2.10291e-13
Astrocytes	ZIC3	0.445	5.3535e-24	1.15385e-23
Goblet	IRF STAT Complex	0.445	2.4156e-32	6.78773e-32
Inhibitory Neurons	FOX Family 1	0.445	1.0024e-12	1.47161e-12
Neuroendocrine	MYB	0.445	1.0762e-05	1.21901e-05
Paep Mecom Positive	NR3C1	0.445	2.3979e-05	2.68608e-05
Epicardial Fat	OTX2	0.444	0.00020368	0.000221322
Hepatoblasts	NR4A1	0.444	6.209e-07	7.32866e-07
Inhibitory Neurons	TBP	0.444	0.0013332	0.00141949
Retinal Pigment	ZNF335	0.444	5.9694e-21	1.15079e-20
Retinal Progenitors And Muller Glia	MZF1	0.444	2.6994e-22	5.47372e-22
Retinal Progenitors And Muller Glia	ZNF322	0.444	2.9039e-19	5.30194e-19
Villous Cytotrophoblasts	ETS Family 2	0.444	6.5155e-41	2.34388e-40
Adrenocortical	FOS-JUN Complex	0.443	6.4955e-10	8.58921e-10
Ductal	HSF Family	0.443	4.4036e-08	5.4353e-08
Mesothelial	ZNF274	0.443	3.3067e-05	3.68416e-05
Neuroendocrine	ZNF274	0.443	6.0381e-07	7.13372e-07
Epicardial Fat	STAT6	0.442	7.7231e-08	9.42943e-08
Extravillous Trophoblasts	SOX LEF1 Complex	0.442	4.2261e-26	9.81087e-26
Goblet	NR3C1	0.442	1.8611e-05	2.09184e-05
Hepatoblasts	RARG	0.442	1.6243e-08	2.0357e-08
Inhibitory Neurons	TCF Family	0.442	5.439e-10	7.23065e-10
Purkinje Neurons	MAF Family	0.442	1.7875e-16	2.98097e-16
Endocardial	POU2F2	0.441	4.7664e-07	5.64873e-07
Retinal Progenitors And Muller Glia	ZNF335	0.441	1.5499e-23	3.28494e-23
Thymocytes	SOX LEF1 Complex	0.441	1.6322e-36	5.17801e-36
Bronchiolar And Alveolar Epithelial	NFATC1	0.44	1.1367e-14	1.78707e-14
Chromaffin	NANOG-OCT4 Complex	0.44	3.2793e-14	5.06894e-14
ENS Glia	NR4A1	0.44	4.445e-08	5.48504e-08
Thymic Epithelial	FOX Family 2	0.44	9.5296e-17	1.60648e-16
Astrocytes	NR1D1	0.439	2.6252e-16	4.34588e-16
Chromaffin	SMAD Family	0.439	1.75e-16	2.91941e-16
Purkinje Neurons	SOX LEF1 Complex	0.439	2.242e-29	5.76813e-29
Villous Cytotrophoblasts	MYB	0.439	2.4894e-05	2.78795e-05
Thymic Epithelial	FOXH1	0.439	1.8384e-05	2.06726e-05
Chromaffin	FOS-JUN Complex	0.438	5.2731e-10	7.01198e-10
Paep Mecom Positive	NFATC1	0.438	1.7069e-13	2.56733e-13
Schwann	FOX Family 1	0.438	5.516e-15	8.76912e-15
Schwann	TCF Family	0.438	1.8172e-11	2.56109e-11
Islet Endocrine	POU2F2	0.437	2.2179e-07	2.66084e-07
Metanephric	STAT Family	0.437	1.0621e-21	2.10723e-21
Purkinje Neurons	TEAD Family	0.437	3.9764e-12	5.72602e-12
Retinal Progenitors And Muller Glia	RBPJ	0.437	8.3737e-21	1.60249e-20
Ductal	ATF CREB1 Complex	0.436	4.4151e-09	5.66337e-09
Granule Neurons	AR FOXJ3 Complex	0.436	6.0569e-13	8.95823e-13
Mesothelial	TBP	0.436	0.0041339	0.00434007
Metanephric	TGIF1	0.436	3.5261e-07	4.19384e-07
Neuroendocrine	BCL6	0.436	1.204e-09	1.57366e-09
Photoreceptor	MYB	0.436	5.0581e-06	5.79134e-06
Schwann	NR4A1	0.436	2.701e-08	3.35716e-08
Skor Npsr Positive	TCF Family	0.436	2.6059e-10	3.50368e-10
Trophoblast Giant	SMAD3	0.436	3.0677e-23	6.41969e-23
Cardiomyocytes	SRF	0.435	0.00012191	0.000133638
Extravillous Trophoblasts	NR1H3	0.435	3.0102e-07	3.59315e-07
Retinal Pigment	HSF Family	0.435	1.1339e-09	1.48399e-09
Retinal Progenitors And Muller Glia	BC11LA ELF SPIB Complex	0.435	1.9249e-59	1.00768e-58
Schwann	ATF4 CEBPG Complex	0.435	1.8897e-05	2.12351e-05
Schwann	MEF2 Family	0.435	2.7049e-08	3.36117e-08
Ureteric Bud	AHR	0.435	0.0039998	0.00420195
Antigen Presenting	ATF4 CEBPG Complex	0.434	1.1075e-05	1.25417e-05
Extravillous Trophoblasts	TCF Family	0.434	9.981e-10	1.31006e-09
Inhibitory Neurons	AR FOXJ3 Complex	0.434	5.6236e-11	7.78652e-11
Lymphatic Endothelial	TEAD Family	0.434	4.9285e-13	7.31326e-13
Photoreceptor	TCF TFAP4 BHLHA15 Complex	0.434	1.5066e-39	5.22681e-39
Purkinje Neurons	CEBPA B	0.434	0.00020934	0.000227422
Sympathoblasts	RFX5	0.434	2.306e-12	3.34683e-12
Ureteric Bud	RFX5	0.434	6.0621e-13	8.96325e-13
Acinar	ZNF335	0.433	1.996e-17	3.42644e-17
Epicardial Fat	POU2F2	0.433	6.6941e-07	7.89561e-07
Ganglion	SOX LEF1 Complex	0.433	7.4884e-39	2.53941e-38
Islet Endocrine	FOX Family 2	0.433	7.891e-15	1.24809e-14
Villous Cytotrophoblasts	ATF CREB1 Complex	0.433	2.2285e-08	2.77752e-08
Ciliated Epithelial	BC11LA ELF SPIB Complex	0.432	7.2601e-47	2.96613e-46
Metanephric	RBPJ	0.432	3.7289e-20	6.98536e-20
Retinal Progenitors And Muller Glia	RARA RXRA Complex	0.432	1.0961e-50	4.85332e-50
Trophoblast Giant	IRF STAT Complex	0.432	3.8936e-30	1.02346e-29
Vascular Endothelial	NANOG-OCT4 Complex	0.432	2.5234e-15	4.05835e-15
Extravillous Trophoblasts	GLI3	0.431	3.1898e-06	3.67337e-06
Ductal	RFX5	0.43	4.119e-12	5.92621e-12
Goblet	ATF4 CEBPG Complex	0.43	4.3801e-05	4.86265e-05
Intestinal Epithelial	SRY	0.43	1.8149e-07	2.18474e-07
Metanephric	NR1D1	0.43	3.6021e-17	6.14745e-17
Retinal Pigment	NR1D1	0.43	3.0904e-16	5.11089e-16
Islet Endocrine	DBP	0.429	0.0013996	0.00148891
Schwann	PRDM14	0.429	3.2799e-05	3.65676e-05
Bronchiolar And Alveolar Epithelial	HSF Family	0.428	4.5481e-09	5.82945e-09
Ciliated Epithelial	NFKB Family	0.428	1.516e-25	3.46435e-25
ENS Glia	NFATC1	0.428	4.713e-15	7.50214e-15
Megakaryocytes	MYB	0.428	9.1648e-06	1.04165e-05
Retinal Progenitors And Muller Glia	HNF4G	0.428	3.561e-12	5.1323e-12
Ureteric Bud	MYB	0.428	1.8147e-06	2.10493e-06
Acinar	HNF4G	0.427	6.2048e-09	7.90802e-09
Goblet	NFIC	0.427	1.619e-17	2.78407e-17
Megakaryocytes	MAF Family	0.427	1.2327e-17	2.12493e-17
Thymocytes	ATF4 CEBPG Complex	0.427	3.0195e-06	3.48129e-06
Ductal	PBX Family	0.426	1.8257e-14	2.84507e-14
ENS Neurons	ONECUT1	0.426	0.016441	0.01702
Schwann	FOX Family 2	0.426	2.7998e-16	4.63184e-16
Acinar	ATF4 CEBPG Complex	0.425	4.4138e-05	4.89787e-05
Bronchiolar And Alveolar Epithelial	MAF Family	0.425	2.3447e-19	4.29516e-19
Bronchiolar And Alveolar Epithelial	ONECUT1	0.425	0.016445	0.0170206
Paep Mecom Positive	NFATC3	0.425	1.0834e-07	1.31533e-07
Thymic Epithelial	SOX9/10	0.425	1.1439e-11	1.62183e-11
Ureteric Bud	ATF CREB1 Complex	0.425	3.4666e-10	4.64582e-10
ENS Glia	OTX2	0.424	2.5588e-05	2.86373e-05
Goblet	NFKB Family	0.424	1.1053e-24	2.44703e-24
Paep Mecom Positive	NR4A1	0.424	6.5278e-08	7.98574e-08
Schwann	NR3C1	0.424	3.1286e-06	3.60373e-06
Skor Npsr Positive	NR3C1	0.424	1.5498e-05	1.74511e-05
Antigen Presenting	NANOG-OCT4 Complex	0.423	1.2912e-15	2.09015e-15
Chromaffin	ZIC3	0.423	4.0226e-23	8.3897e-23
Limbic System Neurons	BATF3	0.423	1.0856e-06	1.269e-06
Limbic System Neurons	MEF2 Family	0.423	4.5854e-09	5.87575e-09
Metanephric	TCF TFAP4 BHLHA15 Complex	0.423	2.1595e-49	9.2566e-49
Parietal And Chief	PRDM14	0.423	7.4929e-05	8.25016e-05
Photoreceptor	HNF4G	0.423	5.9133e-10	7.84859e-10
Bronchiolar And Alveolar Epithelial	NR1H3	0.422	3.5929e-09	4.62303e-09
Ductal	NFATC3	0.422	4.952e-08	6.09855e-08
Endocardial	FOX Family 1	0.422	2.5816e-14	4.00293e-14
Skor Npsr Positive	SRY	0.422	8.5326e-08	1.03999e-07
Villous Cytotrophoblasts	ZNF335	0.422	8.1591e-18	1.41383e-17
Goblet	STAT6	0.421	6.4317e-09	8.1888e-09
Lymphatic Endothelial	FOX Family 2	0.421	3.848e-16	6.34059e-16
Endocardial	NR4A1	0.42	6.5798e-08	8.04738e-08
Photoreceptor	BACH1 NF2L2 NFE2 Family	0.42	4.507e-18	7.85917e-18
Photoreceptor	FOX Family 2	0.42	1.7396e-16	2.90303e-16
Trophoblast Giant	NFIC	0.42	7.2901e-16	1.18862e-15
Cardiomyocytes	MEF2 Family	0.419	2.313e-08	2.88211e-08
Lymphoid	SRY	0.419	1.6418e-09	2.13408e-09
Paep Mecom Positive	P53 Family	0.419	2.3602e-08	2.93872e-08
Sympathoblasts	TGIF1	0.419	1.4666e-06	1.70674e-06
Extravillous Trophoblasts	MYB	0.418	2.1062e-05	2.36305e-05
Photoreceptor	NFATC1	0.418	1.4118e-15	2.2824e-15
Photoreceptor	NR1D1	0.418	4.0004e-15	6.39035e-15
Purkinje Neurons	TGIF1	0.418	4.3331e-06	4.97041e-06
ENS Neurons	TEAD Family	0.417	2.4612e-14	3.82101e-14
Extravillous Trophoblasts	SRF	0.417	0.00029374	0.000317654
Ganglion	TGIF1	0.417	7.8488e-08	9.5782e-08
Islet Endocrine	FOS-JUN Complex	0.417	8.0719e-10	1.06341e-09
Mesothelial	STAT Family	0.417	6.5557e-14	9.99654e-14
Metanephric	GLI3	0.417	7.7296e-09	9.81612e-09
Metanephric	PRDM14	0.417	4.0216e-06	4.61949e-06
Paep Mecom Positive	AR FOXJ3 Complex	0.417	2.7637e-12	4.00177e-12
Photoreceptor	NR4A1	0.417	1.0535e-08	1.33074e-08
Ductal	ETS2	0.416	4.6283e-33	1.33372e-32
Ganglion	ZIC3	0.416	1.5681e-27	3.81504e-27
Hepatoblasts	FOX Family 1	0.416	5.9966e-14	9.17214e-14
Paep Mecom Positive	POU2F2	0.416	8.6345e-08	1.05189e-07
Photoreceptor	TBP	0.416	0.0002877	0.00031119
Goblet	BCL6	0.415	6.2775e-10	8.312e-10
Hepatoblasts	NANOG-OCT4 Complex	0.415	3.6115e-13	5.37989e-13
Intestinal Epithelial	OTX2	0.415	7.6795e-05	8.45375e-05
Photoreceptor	GLI3	0.415	1.0868e-07	1.31914e-07
Skor Npsr Positive	NFATC1	0.415	4.5075e-14	6.93075e-14
Skor Npsr Positive	RFX Family	0.415	2.5356e-22	5.14578e-22
Acinar	SRF	0.414	0.00012999	0.000142276
Granule Neurons	SOX LEF1 Complex	0.414	7.5208e-37	2.40743e-36
Hepatoblasts	NR6A1	0.414	4.6172e-05	5.119e-05
Retinal Pigment	ETS2	0.414	2.864e-39	9.7924e-39
Retinal Pigment	NFIC	0.414	4.466e-22	8.9681e-22
Bronchiolar And Alveolar Epithelial	IRF STAT Complex	0.413	3.0359e-40	1.07271e-39
Chromaffin	NR3C1	0.413	1.456e-06	1.6952e-06
ENS Glia	TBP	0.413	0.00021728	0.000235893
Ganglion	ATF4 CEBPG Complex	0.413	1.1027e-06	1.28869e-06
Hepatoblasts	ZKSCAN1	0.413	4.3069e-06	4.94264e-06
Igfbp Dkk Positive	POU2F2	0.413	1.1501e-07	1.39426e-07
Paep Mecom Positive	MYB	0.413	4.2629e-06	4.89327e-06
Parietal And Chief	NFATC3	0.413	5.1369e-08	6.31999e-08
Parietal And Chief	ZIC3	0.413	2.0276e-21	3.98304e-21
Purkinje Neurons	OTX2	0.413	4.6193e-05	5.12019e-05
Retinal Pigment	BATF3	0.413	2.9805e-07	3.5594e-07
Retinal Pigment	RARA RXRA Complex	0.413	2.5376e-49	1.08399e-48
Skor Npsr Positive	SOX LEF1 Complex	0.413	5.1095e-31	1.38332e-30
Endocardial	SRY	0.412	3.0906e-08	3.83278e-08
ENS Neurons	SMAD3	0.412	1.1847e-31	3.28071e-31
Metanephric	ONECUT1	0.412	0.007239	0.00755374
Parietal And Chief	MAF Family	0.412	1.7925e-18	3.18154e-18
Retinal Progenitors And Muller Glia	ERR NR5A2 Complex	0.412	3.2575e-21	6.35136e-21
Chromaffin	GRHL2	0.411	7.0646e-06	8.05345e-06
ENS Neurons	SMAD Family	0.411	4.8157e-18	8.39453e-18
Inhibitory Neurons	ATF4 CEBPG Complex	0.411	3.5106e-05	3.90608e-05
Schwann	AR FOXJ3 Complex	0.411	1.2152e-13	1.83611e-13
Thymic Epithelial	BATF3	0.411	3.9053e-07	4.63708e-07
Islet Endocrine	TBP	0.41	0.00038265	0.000412634
Schwann	TBP	0.41	0.00016681	0.000181975
Skor Npsr Positive	FOX Family 1	0.41	9.68e-15	1.52619e-14
Trophoblast Giant	TFAP2C	0.41	6.2663e-22	1.25125e-21
Vascular Endothelial	SOX LEF1 Complex	0.41	3.1295e-38	1.04135e-37
Ciliated Epithelial	RFX Family	0.409	4.5209e-25	1.01445e-24
Endocardial	SRF	0.409	0.00010049	0.000110279
ENS Glia	PRDM14	0.409	2.0527e-05	2.30511e-05
Igfbp Dkk Positive	TEAD Family	0.409	3.6039e-13	5.37018e-13
Astrocytes	RFX Family	0.408	5.1467e-30	1.34573e-29
Ciliated Epithelial	GLI3	0.408	1.1145e-07	1.35177e-07
Extravillous Trophoblasts	ZIC3	0.408	8.9223e-20	1.65149e-19
Ganglion	ONECUT1	0.408	0.0054453	0.00569881
Neuroendocrine	ATF4 CEBPG Complex	0.408	9.3028e-06	1.05686e-05
Purkinje Neurons	AR FOXJ3 Complex	0.408	1.0135e-12	1.48746e-12
Ureteric Bud	ETS Family 2	0.408	3.8462e-57	1.92815e-56
Vascular Endothelial	TCF Family	0.408	1.1691e-13	1.76806e-13
Acinar	PBX Family	0.407	1.6309e-14	2.5447e-14
Extravillous Trophoblasts	DBP	0.407	0.0019444	0.00205965
Thymic Epithelial	NANOG-OCT4 Complex	0.407	4.7476e-17	8.06637e-17
ENS Glia	NR1H3	0.406	1.7517e-09	2.27455e-09
Parietal And Chief	RFX5	0.406	1.3225e-12	1.93184e-12
Islet Endocrine	TCF TFAP4 BHLHA15 Complex	0.405	4.5685e-42	1.69755e-41
Metanephric	MZF1	0.405	1.3746e-24	3.03108e-24
Paep Mecom Positive	NR6A1	0.405	1.6308e-05	1.8359e-05
Paep Mecom Positive	TCF TFAP4 BHLHA15 Complex	0.405	3.1573e-41	1.1466e-40
Retinal Progenitors And Muller Glia	PBX Family	0.405	2.7949e-20	5.25154e-20
Retinal Progenitors And Muller Glia	SREBF Family	0.405	1.0552e-40	3.77955e-40
Thymic Epithelial	P53 Family	0.405	2.7346e-10	3.67473e-10
Acinar	NFIC	0.404	2.4588e-18	4.32554e-18
Bronchiolar And Alveolar Epithelial	FOS-JUN Complex	0.404	4.727e-11	6.5652e-11
ENS Glia	BCL6	0.404	4.6944e-11	6.52357e-11
Limbic System Neurons	TEAD Family	0.404	1.1179e-15	1.81139e-15
Skor Npsr Positive	TBP	0.404	0.00050333	0.000541126
Erythroblasts	MAF Family	0.403	1.3794e-19	2.53904e-19
Goblet	NR6A1	0.403	1.232e-05	1.39294e-05
Granule Neurons	RFX5	0.403	1.5051e-14	2.35358e-14
Metanephric	ERR NR5A2 Complex	0.403	8.1824e-21	1.56708e-20
Bronchiolar And Alveolar Epithelial	PRDM14	0.402	1.2097e-05	1.36835e-05
Ciliated Epithelial	NFY Family	0.402	4.16e-16	6.83881e-16
ENS Glia	NR1D1	0.402	4.1097e-16	6.76059e-16
Hematopoietic Stem	ATF4 CEBPG Complex	0.402	2.1e-05	2.35716e-05
Megakaryocytes	FOXH1	0.402	2.079e-05	2.33412e-05
Parietal And Chief	HNF4G	0.402	6.5059e-10	8.60067e-10
Parietal And Chief	NFKB Family	0.402	1.2832e-26	3.02847e-26
Retinal Progenitors And Muller Glia	STAT Family	0.402	4.1572e-26	9.65543e-26
Bronchiolar And Alveolar Epithelial	NR3C1	0.401	1.1624e-06	1.35718e-06
ENS Glia	DBP	0.401	0.00037439	0.000403902
Photoreceptor	AR FOXJ3 Complex	0.401	5.703e-14	8.73113e-14
Retinal Pigment	TCF TFAP4 BHLHA15 Complex	0.401	2.9245e-51	1.31127e-50
Skor Npsr Positive	NFATC3	0.401	5.335e-08	6.55398e-08
Villous Cytotrophoblasts	MZF1	0.401	1.9549e-18	3.46608e-18
Thymic Epithelial	FOS-JUN Complex	0.401	5.6739e-12	8.11864e-12
Thymic Epithelial	SMAD Family	0.401	4.2911e-20	8.01737e-20
Astrocytes	SMAD3	0.4	5.4362e-38	1.80047e-37
Astrocytes	TGIF1	0.4	4.8544e-08	5.9828e-08
Neuroendocrine	NFATC3	0.4	8.3838e-09	1.06252e-08
Parietal And Chief	TEAD Family	0.4	7.6854e-14	1.16869e-13
Astrocytes	ETS2	0.399	6.1867e-43	2.34265e-42
Skor Npsr Positive	TGIF1	0.399	2.5902e-06	2.98911e-06
Stellate	NANOG-OCT4 Complex	0.399	6.1226e-14	9.3591e-14
Thymic Epithelial	NR4A1	0.399	4.7425e-10	6.31825e-10
Acinar	HSF Family	0.398	6.7186e-09	8.5475e-09
Astrocytes	MYB	0.398	8.2002e-08	9.99842e-08
Endocardial	OTX2	0.398	2.7044e-05	3.02396e-05
Paep Mecom Positive	PPARA	0.398	1.6894e-12	2.46055e-12
Skor Npsr Positive	SMAD Family	0.398	1.6198e-16	2.70584e-16
Thymocytes	NANOG-OCT4 Complex	0.398	9.1362e-19	1.63445e-18
Chromaffin	RFX5	0.397	1.5261e-14	2.38492e-14
ENS Glia	SMAD3	0.397	5.7366e-33	1.64641e-32
Extravillous Trophoblasts	RARG	0.397	1.1441e-09	1.49655e-09
Parietal And Chief	SMAD3	0.397	2.9413e-30	7.77826e-30
Thymic Epithelial	MAF Family	0.397	4.7563e-23	9.87434e-23
Bronchiolar And Alveolar Epithelial	STAT Family	0.396	9.1156e-22	1.81363e-21
Paep Mecom Positive	HSF Family	0.396	3.0371e-09	3.91701e-09
Photoreceptor	RARA RXRA Complex	0.396	1.9597e-46	7.96058e-46
Antigen Presenting	SRY	0.395	4.7673e-10	6.34958e-10
Chromaffin	NR1D1	0.395	5.0949e-17	8.64167e-17
ENS Glia	BACH1 NF2L2 NFE2 Family	0.395	7.8279e-20	1.45054e-19
ENS Glia	ZIC3	0.395	6.1827e-25	1.37986e-24
ENS Neurons	OTX2	0.395	7.192e-06	8.1968e-06
Intestinal Epithelial	MAF Family	0.395	1.5245e-18	2.71265e-18
Paep Mecom Positive	ATF CREB1 Complex	0.395	3.8239e-10	5.1139e-10
Photoreceptor	NR6A1	0.395	4.3329e-06	4.97041e-06
Erythroblasts	FOXH1	0.394	1.2256e-05	1.38602e-05
Metanephric	THAP4 ZNF143 Complex	0.394	1.512e-23	3.20735e-23
Myeloid	POU2F2	0.394	2.3994e-08	2.98453e-08
Photoreceptor	MZF1	0.394	1.5864e-21	3.12747e-21
Retinal Pigment	ERR NR5A2 Complex	0.394	1.949e-20	3.69398e-20
ENS Glia	IRF STAT Complex	0.393	9.4825e-43	3.56887e-42
Hepatoblasts	ATF4 CEBPG Complex	0.393	2.1034e-05	2.36045e-05
Mesothelial	SOX9/10	0.393	1.1877e-08	1.49721e-08
Chromaffin	FOX Family 2	0.392	6.1786e-19	1.11255e-18
Inhibitory Neurons	RFX5	0.392	1.0248e-12	1.5036e-12
Paep Mecom Positive	SMAD Family	0.392	1.1632e-17	2.00652e-17
Parietal And Chief	STAT Family	0.392	4.9716e-20	9.26441e-20
Purkinje Neurons	BATF3	0.392	1.5171e-06	1.76386e-06
Retinal Pigment	RBPJ	0.392	2.9303e-22	5.93225e-22
Endocardial	FOX Family 2	0.391	1.2485e-16	2.09404e-16
Goblet	NR1D1	0.391	1.2143e-15	1.96631e-15
Hepatoblasts	PPARA	0.391	6.33e-12	9.04702e-12
Islet Endocrine	MAF Family	0.391	2.2463e-20	4.23676e-20
Metanephric	P53 Family	0.391	1.1715e-11	1.65954e-11
Paep Mecom Positive	NFKB Family	0.391	9.869e-28	2.42e-27
Ureteric Bud	PBX Family	0.391	6.404e-18	1.11358e-17
Vascular Endothelial	BCL6	0.391	2.0257e-12	2.94604e-12
Acinar	RARG	0.39	1.4163e-10	1.92561e-10
ENS Neurons	FOX Family 1	0.39	3.8097e-18	6.6596e-18
Epicardial Fat	BCL6	0.39	3.9051e-10	5.22081e-10
Goblet	BATF3	0.39	1.5446e-06	1.7951e-06
Goblet	P53 Family	0.39	2.3048e-09	2.98028e-09
Myeloid	NANOG-OCT4 Complex	0.39	3.4769e-15	5.56663e-15
Parietal And Chief	NFATC1	0.39	5.5938e-16	9.15651e-16
Astrocytes	HSF Family	0.389	9.1413e-12	1.30014e-11
Ductal	BC11LA ELF SPIB Complex	0.389	1.1019e-54	5.24855e-54
Retinal Progenitors And Muller Glia	NR6A1	0.389	1.0235e-07	1.24352e-07
Bronchiolar And Alveolar Epithelial	RFX5	0.388	6.9089e-15	1.09554e-14
Ciliated Epithelial	HNF4G	0.388	4.7299e-11	6.5674e-11
ENS Glia	ZNF274	0.388	1.3932e-08	1.75181e-08
Lymphatic Endothelial	MYB	0.388	7.0341e-07	8.28483e-07
Mesothelial	P53 Family	0.388	3.4164e-07	4.06434e-07
Purkinje Neurons	SRY	0.388	3.8992e-09	5.01066e-09
Trophoblast Giant	RARA RXRA Complex	0.387	1.5596e-39	5.40313e-39
Acinar	NFKB Family	0.386	1.6501e-27	4.01258e-27
Astrocytes	NFATC3	0.386	7.389e-11	1.01827e-10
Astrocytes	NR6A1	0.386	2.9998e-07	3.58159e-07
Extravillous Trophoblasts	NFKB Family	0.386	1.5339e-25	3.50364e-25
Goblet	HNF4G	0.386	1.3617e-10	1.85391e-10
Parietal And Chief	NR3C1	0.386	1.9829e-06	2.29789e-06
Photoreceptor	ZNF335	0.386	3.9953e-23	8.33627e-23
Skor Npsr Positive	MEF2 Family	0.386	1.1164e-08	1.40876e-08
Trophoblast Giant	TCF TFAP4 BHLHA15 Complex	0.386	3.4963e-39	1.19297e-38
Ureteric Bud	ZBTB7A	0.386	3.1648e-15	5.07185e-15
Acinar	NR1D1	0.385	2.039e-15	3.28568e-15
Bronchiolar And Alveolar Epithelial	SRF	0.385	1.1993e-05	1.3572e-05
Epicardial Fat	FOXH1	0.385	2.7855e-05	3.11324e-05
Islet Endocrine	BATF3	0.385	8.9376e-07	1.04746e-06
Cardiomyocytes	DBP	0.384	0.00038925	0.000419478
Metanephric	NFKB Family	0.384	1.1523e-36	3.67907e-36
Retinal Pigment	SREBF Family	0.384	1.5753e-39	5.45372e-39
Retinal Progenitors And Muller Glia	REST	0.384	2.7271e-21	5.33815e-21
ENS Glia	GLI3	0.383	1.8405e-08	2.30144e-08
Ganglion	NR3C1	0.383	2.8041e-08	3.48356e-08
Intestinal Epithelial	ZNF274	0.383	1.1536e-07	1.39817e-07
Skor Npsr Positive	TEAD Family	0.383	3.4989e-14	5.40502e-14
Acinar	RFX5	0.382	2.1143e-13	3.17337e-13
Erythroblasts	MYB	0.382	6.8644e-07	8.08879e-07
Goblet	GLI3	0.382	5.1386e-08	6.32052e-08
Paep Mecom Positive	ZKSCAN1	0.382	4.1754e-07	4.95424e-07
Photoreceptor	TEAD Family	0.382	6.8607e-16	1.12045e-15
Purkinje Neurons	ZIC3	0.382	3.1522e-24	6.84446e-24
Retinal Progenitors And Muller Glia	RFX Family	0.382	1.0953e-35	3.37978e-35
Sympathoblasts	POU2F2	0.382	1.7133e-09	2.22586e-09
Bronchiolar And Alveolar Epithelial	MEF2 Family	0.381	4.6666e-10	6.22046e-10
Bronchiolar And Alveolar Epithelial	STAT6	0.381	3.5228e-11	4.91471e-11
ENS Neurons	HSF Family	0.381	1.2976e-10	1.76907e-10
Goblet	HSF Family	0.381	8.0695e-10	1.06338e-09
Inhibitory Neurons	IRF STAT Complex	0.381	5.2171e-39	1.77403e-38
Metanephric	HSF Family	0.381	3.2528e-12	4.69628e-12
Metanephric	PBX Family	0.381	6.3232e-21	1.21806e-20
Retinal Pigment	MYB	0.381	4.878e-08	6.01039e-08
Villous Cytotrophoblasts	ZNF322	0.381	3.2327e-17	5.52271e-17
Thymic Epithelial	ZKSCAN1	0.381	2.217e-08	2.76388e-08
Trophoblast Giant	THAP4 ZNF143 Complex	0.381	3.3528e-17	5.72592e-17
Acinar	IRF STAT Complex	0.38	4.5413e-40	1.60008e-39
Chromaffin	NR1H3	0.38	1.3008e-10	1.77294e-10
Purkinje Neurons	NFATC1	0.38	1.1422e-16	1.92094e-16
Retinal Progenitors And Muller Glia	NFIC	0.38	6.1343e-28	1.51693e-27
Thymic Epithelial	ATF4 CEBPG Complex	0.38	6.7017e-07	7.90082e-07
Thymic Epithelial	TGIF1	0.38	4.9828e-08	6.13496e-08
Acinar	ETS2	0.379	1.5132e-35	4.65197e-35
Astrocytes	NFKB Family	0.379	1.155e-36	3.68532e-36
ENS Glia	MYB	0.379	3.1338e-07	3.73799e-07
ENS Neurons	MAF Family	0.379	6.62e-23	1.36692e-22
Extravillous Trophoblasts	TFAP2C	0.379	5.5458e-25	1.23994e-24
Ganglion	NANOG-OCT4 Complex	0.379	1.3479e-20	2.56664e-20
Islet Endocrine	ATF4 CEBPG Complex	0.379	4.2621e-06	4.89327e-06
Lymphatic Endothelial	ONECUT1	0.379	0.0099118	0.0103146
Parietal And Chief	RARG	0.379	2.1545e-11	3.02702e-11
Purkinje Neurons	FOS-JUN Complex	0.379	4.7087e-11	6.54162e-11
Smooth Muscle	SRY	0.379	1.16e-11	1.64372e-11
Thymocytes	NR3C1	0.379	3.6413e-08	4.50336e-08
Vascular Endothelial	FOS-JUN Complex	0.379	9.0491e-13	1.33006e-12
Acinar	RARA RXRA Complex	0.378	9.6371e-45	3.80884e-44
Chromaffin	FOX Family 1	0.378	3.4716e-19	6.31755e-19
Ductal	RARA RXRA Complex	0.378	5.5971e-48	2.32689e-47
Islet Endocrine	SMAD Family	0.378	8.4286e-19	1.5084e-18
Megakaryocytes	MEF2 Family	0.378	2.2811e-09	2.95194e-09
Megakaryocytes	ZKSCAN1	0.378	2.3978e-07	2.87389e-07
Neuroendocrine	NFIC	0.378	5.3957e-22	1.08088e-21
Paep Mecom Positive	STAT Family	0.378	4.7429e-21	9.17552e-21
Sympathoblasts	BATF3	0.378	3.1868e-07	3.80029e-07
Villous Cytotrophoblasts	NFY Family	0.378	9.2654e-16	1.50574e-15
ENS Glia	STAT6	0.377	3.4878e-11	4.86861e-11
Parietal And Chief	ZNF274	0.377	3.04e-08	3.77097e-08
Retinal Pigment	NFATC3	0.377	7.297e-11	1.00643e-10
Satellite	TEAD Family	0.377	2.5836e-18	4.54187e-18
Astrocytes	BACH1 NF2L2 NFE2 Family	0.376	1.0757e-24	2.38256e-24
Astrocytes	BC11LA ELF SPIB Complex	0.376	5.8187e-70	3.77873e-69
ENS Neurons	SOX LEF1 Complex	0.376	4.3799e-41	1.58711e-40
Erythroblasts	POU2F2	0.376	3.8065e-09	4.89407e-09
Ganglion	MAF Family	0.376	3.2988e-27	7.92861e-27
Granule Neurons	ZIC3	0.376	3.5534e-28	8.84433e-28
Hematopoietic Stem	BCL6	0.376	6.1038e-11	8.4351e-11
Lymphatic Endothelial	DBP	0.376	0.00022015	0.000238957
Photoreceptor	PPARA	0.376	1.9018e-14	2.96087e-14
Astrocytes	GLI3	0.375	4.402e-10	5.87722e-10
Endocardial	SOX LEF1 Complex	0.375	1.3827e-36	4.40337e-36
Granule Neurons	ATF4 CEBPG Complex	0.375	8.7519e-07	1.02643e-06
Limbic System Neurons	SMAD Family	0.375	1.3873e-21	2.74258e-21
Metanephric	MYB	0.375	1.2657e-08	1.59392e-08
Paep Mecom Positive	ZNF274	0.375	2.3164e-08	2.8849e-08
Photoreceptor	P53 Family	0.375	2.1654e-10	2.91853e-10
Retinal Pigment	BC11LA ELF SPIB Complex	0.375	6.5137e-68	4.03492e-67
Thymic Epithelial	SOX LEF1 Complex	0.375	2.5806e-44	1.00869e-43
Thymocytes	SRF	0.375	1.8899e-06	2.19114e-06
Acinar	TGIF1	0.374	6.849e-07	8.07256e-07
ENS Neurons	MZF1	0.374	1.3235e-23	2.8123e-23
Ganglion	STAT6	0.374	2.2981e-13	3.44403e-13
Acinar	MYC MAX MXI1 Complex	0.373	1.9784e-22	4.03311e-22
Granule Neurons	FOXH1	0.373	1.4713e-06	1.71181e-06
Parietal And Chief	HSF Family	0.373	6.1828e-10	8.19097e-10
Parietal And Chief	PBX Family	0.373	8.5826e-17	1.44831e-16
Photoreceptor	ONECUT1	0.373	0.0074318	0.00775329
Ganglion	TEAD Family	0.372	1.0561e-19	1.95045e-19
Granule Neurons	SRY	0.372	7.4082e-11	1.02063e-10
Hematopoietic Stem	FOXH1	0.372	1.265e-05	1.42765e-05
Hepatoblasts	POU2F2	0.372	1.8218e-08	2.2792e-08
Mesothelial	BACH1 NF2L2 NFE2 Family	0.372	3.611e-15	5.77574e-15
Mesothelial	BCL6	0.372	8.8669e-09	1.12174e-08
Parietal And Chief	RBPJ	0.372	1.7045e-19	3.1328e-19
Retinal Pigment	CEBPA B	0.372	2.3799e-06	2.74834e-06
Sympathoblasts	BACH1 NF2L2 NFE2 Family	0.372	1.4438e-21	2.85201e-21
Villous Cytotrophoblasts	REST	0.372	1.1746e-15	1.90265e-15
Bronchiolar And Alveolar Epithelial	TCF TFAP4 BHLHA15 Complex	0.371	7.9869e-52	3.63693e-51
ENS Glia	NFKB Family	0.371	2.7859e-32	7.81058e-32
ENS Glia	SMAD Family	0.371	1.4875e-20	2.82705e-20
Extravillous Trophoblasts	TCF TFAP4 BHLHA15 Complex	0.371	3.1302e-42	1.1666e-41
Goblet	MYB	0.371	5.1815e-07	6.13482e-07
Hematopoietic Stem	FOS-JUN Complex	0.371	6.0061e-11	8.30688e-11
Photoreceptor	NR1H3	0.371	1.2499e-10	1.7045e-10
Purkinje Neurons	NR1D1	0.371	1.1162e-16	1.87785e-16
Hepatoblasts	ERR NR5A2 Complex	0.37	3.9639e-17	6.75331e-17
Paep Mecom Positive	SMAD3	0.37	1.3011e-33	3.79781e-33
Thymocytes	ZKSCAN1	0.37	4.5994e-09	5.89217e-09
Bronchiolar And Alveolar Epithelial	RARG	0.369	6.9234e-13	1.02215e-12
Chromaffin	SOX9/10	0.369	1.4231e-13	2.14566e-13
ENS Neurons	ATF4 CEBPG Complex	0.369	1.139e-06	1.3308e-06
Erythroblasts	FOS-JUN Complex	0.369	9.3434e-12	1.32813e-11
Goblet	PRDM14	0.369	9.4368e-06	1.0711e-05
Parietal And Chief	IRF STAT Complex	0.369	4.9383e-43	1.87852e-42
Purkinje Neurons	IRF STAT Complex	0.369	2.9793e-43	1.13943e-42
Villous Cytotrophoblasts	ATF3 USF TFE3 Complex	0.369	1.4994e-14	2.34541e-14
Thymocytes	SMAD Family	0.369	4.8622e-24	1.04841e-23
Trophoblast Giant	BC11LA ELF SPIB Complex	0.369	4.3842e-50	1.90557e-49
Ureteric Bud	EGR ZnF Complex	0.369	8.2363e-194	1.44586e-192
Antigen Presenting	NR3C1	0.368	1.0491e-07	1.274e-07
ENS Glia	STAT Family	0.368	1.28e-23	2.72336e-23
Granule Neurons	TCF Family	0.368	2.2639e-15	3.64691e-15
Paep Mecom Positive	MEF2 Family	0.368	1.3086e-09	1.70813e-09
Paep Mecom Positive	ZIC3	0.368	2.1067e-25	4.77467e-25
Parietal And Chief	P53 Family	0.368	5.9496e-10	7.89466e-10
Sympathoblasts	ERR NR5A2 Complex	0.368	5.3178e-20	9.8984e-20
Sympathoblasts	ZIC3	0.368	1.2715e-27	3.10104e-27
Cardiomyocytes	NANOG-OCT4 Complex	0.367	2.1584e-17	3.70267e-17
Ciliated Epithelial	ETS Family 2	0.367	5.8561e-62	3.27625e-61
ENS Glia	SRF	0.367	6.9164e-06	7.88994e-06
ENS Neurons	NFIC	0.367	7.2049e-24	1.54484e-23
Epicardial Fat	TCF Family	0.367	9.5656e-13	1.40556e-12
Hematopoietic Stem	NANOG-OCT4 Complex	0.367	3.9634e-16	6.52208e-16
Mesothelial	MAF Family	0.367	1.6149e-16	2.69856e-16
Neuroendocrine	PPARA	0.367	1.0766e-14	1.69687e-14
Acinar	TBP	0.366	0.00012919	0.000141431
Bronchiolar And Alveolar Epithelial	ZIC3	0.366	3.3168e-28	8.26372e-28
Ciliated Epithelial	ERR NR5A2 Complex	0.366	1.1694e-19	2.15649e-19
Goblet	NR4A1	0.366	9.9288e-10	1.30355e-09
Hematopoietic Stem	CEBPA B	0.366	3.5409e-05	3.93891e-05
Photoreceptor	NFATC3	0.366	4.4321e-10	5.91423e-10
Purkinje Neurons	SMAD Family	0.366	2.0498e-19	3.76049e-19
Villous Cytotrophoblasts	YY1 ZFP42 Family	0.366	4.236e-14	6.52541e-14
Astrocytes	MZF1	0.365	6.0964e-28	1.50831e-27
Extravillous Trophoblasts	SMAD3	0.365	7.6072e-31	2.04727e-30
Ganglion	SRY	0.365	1.3387e-12	1.95493e-12
Mesothelial	NFATC3	0.365	3.2687e-07	3.89422e-07
Retinal Pigment	SALL4 ZIC1 Complex	0.365	1.2766e-95	1.25339e-94
Thymic Epithelial	NFATC1	0.365	1.3429e-20	2.5581e-20
Chromaffin	ATF4 CEBPG Complex	0.364	6.5269e-07	7.70205e-07
Ciliated Epithelial	ZNF335	0.364	1.5308e-24	3.37084e-24
Goblet	BC11LA ELF SPIB Complex	0.364	3.4781e-58	1.77041e-57
Lymphatic Endothelial	TCF Family	0.364	1.3727e-14	2.15196e-14
Metanephric	ATF CREB1 Complex	0.364	2.65e-14	4.10771e-14
Parietal And Chief	STAT6	0.364	9.7378e-11	1.33565e-10
Smooth Muscle	MEF2 Family	0.364	4.9834e-12	7.14503e-12
Ductal	ZNF322	0.363	5.3456e-20	9.94642e-20
ENS Glia	MEF2 Family	0.363	1.5421e-10	2.09378e-10
Goblet	ZNF335	0.363	1.6382e-23	3.4647e-23
Neuroendocrine	PBX Family	0.363	2.0347e-18	3.6037e-18
Neuroendocrine	TBP	0.363	5.7906e-05	6.39851e-05
Skor Npsr Positive	PRDM14	0.363	1.203e-05	1.36108e-05
Villous Cytotrophoblasts	SREBF Family	0.363	4.5719e-33	1.31824e-32
Thymic Epithelial	BACH1 NF2L2 NFE2 Family	0.363	2.9892e-24	6.5019e-24
ENS Neurons	FOX Family 2	0.362	7.9784e-21	1.5286e-20
Hepatoblasts	SRY	0.362	2.8484e-09	3.67459e-09
Intestinal Epithelial	NFATC3	0.362	6.2146e-09	7.91847e-09
Limbic System Neurons	RFX5	0.362	5.4199e-17	9.18665e-17
Megakaryocytes	P53 Family	0.362	2.6271e-10	3.53123e-10
Purkinje Neurons	STAT6	0.362	5.5716e-11	7.71667e-11
Retinal Pigment	THAP4 ZNF143 Complex	0.362	4.4087e-25	9.89716e-25
Schwann	MAF Family	0.362	3.1196e-24	6.7796e-24
Skor Npsr Positive	SRF	0.362	2.6862e-05	3.00429e-05
Smooth Muscle	OTX2	0.362	2.9027e-07	3.469e-07
Ureteric Bud	RFX Family	0.362	3.8795e-32	1.08582e-31
Bronchiolar And Alveolar Epithelial	SMAD3	0.361	2.2288e-38	7.46137e-38
Ciliated Epithelial	RARA RXRA Complex	0.361	4.5841e-52	2.09511e-51
Hepatoblasts	FOXH1	0.361	1.2429e-05	1.40474e-05
Intestinal Epithelial	STAT6	0.361	2.7906e-10	3.74897e-10
Islet Endocrine	ZIC3	0.361	1.8329e-26	4.30944e-26
Ciliated Epithelial	RBPJ	0.36	1.3392e-21	2.64855e-21
Ductal	MYC MAX MXI1 Complex	0.36	3.9907e-25	8.98314e-25
Islet Endocrine	SMAD3	0.36	1.1484e-35	3.53704e-35
Mesothelial	SMAD Family	0.36	5.5857e-15	8.87708e-15
Metanephric	ETS2	0.36	9.9408e-51	4.40945e-50
Trophoblast Giant	RBPJ	0.36	3.6677e-18	6.41589e-18
Bronchiolar And Alveolar Epithelial	NFKB Family	0.359	1.8603e-34	5.5474e-34
Intestinal Epithelial	ONECUT1	0.359	0.013387	0.0138903
Purkinje Neurons	SMAD3	0.359	4.5505e-35	1.38099e-34
Smooth Muscle	NANOG-OCT4 Complex	0.359	1.8727e-21	3.68312e-21
Ureteric Bud	ARNT EPAS1 Complex	0.359	0.000215	0.000233469
Vascular Endothelial	NFATC1	0.359	7.2737e-21	1.39574e-20
Antigen Presenting	FOS-JUN Complex	0.358	2.2968e-13	3.44312e-13
Neuroendocrine	CEBPA B	0.358	9.0297e-06	1.02686e-05
Parietal And Chief	NR1D1	0.358	2.7478e-17	4.70564e-17
Photoreceptor	RARG	0.358	3.8086e-13	5.6667e-13
Photoreceptor	SREBF Family	0.358	2.2311e-38	7.46404e-38
Retinal Progenitors And Muller Glia	SALL4 ZIC1 Complex	0.358	2.4173e-109	2.74809e-108
Thymic Epithelial	TEAD Family	0.358	6.2512e-19	1.12481e-18
Antigen Presenting	BATF3	0.357	3.5305e-08	4.3685e-08
Bronchiolar And Alveolar Epithelial	NFATC3	0.357	1.4936e-10	2.0296e-10
Ductal	NR1D1	0.357	4.2604e-18	7.4396e-18
Epicardial Fat	HSF Family	0.357	7.6401e-10	1.00786e-09
Inhibitory Neurons	GLI3	0.357	3.83e-08	4.73437e-08
Islet Endocrine	NR3C1	0.357	2.9101e-07	3.477e-07
Lymphatic Endothelial	CEBPA B	0.357	9.209e-06	1.04644e-05
Metanephric	BC11LA ELF SPIB Complex	0.357	1.3541e-76	9.8929e-76
Photoreceptor	RFX5	0.357	3.3524e-16	5.53865e-16
Thymocytes	FOS-JUN Complex	0.357	9.2263e-15	1.45604e-14
Acinar	ETS Family 2	0.356	6.6247e-59	3.42471e-58
Bronchiolar And Alveolar Epithelial	ERR NR5A2 Complex	0.356	3.3816e-21	6.58557e-21
Chromaffin	ZKSCAN1	0.356	1.6688e-08	2.08989e-08
Goblet	SREBF Family	0.356	3.794e-36	1.18769e-35
Igfbp Dkk Positive	BACH1 NF2L2 NFE2 Family	0.356	1.4282e-20	2.71746e-20
Islet Endocrine	NR1H3	0.356	1.1616e-10	1.58583e-10
Paep Mecom Positive	NR1D1	0.356	1.5801e-17	2.71906e-17
Purkinje Neurons	TCF TFAP4 BHLHA15 Complex	0.356	8.6261e-50	3.71356e-49
Thymic Epithelial	SMAD3	0.356	5.855e-42	2.17072e-41
Acinar	BC11LA ELF SPIB Complex	0.355	7.495e-58	3.80339e-57
Astrocytes	NFIC	0.355	2.4575e-28	6.14746e-28
Chromaffin	SMAD3	0.355	1.0702e-39	3.73368e-39
Inhibitory Neurons	FOXH1	0.355	7.0001e-06	7.98359e-06
Intestinal Epithelial	BATF3	0.355	6.5615e-07	7.74104e-07
Megakaryocytes	POU2F2	0.355	1.2479e-09	1.63018e-09
Mesothelial	PPARA	0.355	4.5366e-11	6.30605e-11
Smooth Muscle	BATF3	0.355	5.382e-09	6.877e-09
Granule Neurons	MAF Family	0.354	5.2639e-26	1.21746e-25
Intestinal Epithelial	NANOG-OCT4 Complex	0.354	1.6227e-16	2.70977e-16
Intestinal Epithelial	TCF Family	0.354	1.7904e-13	2.69129e-13
Lymphoid	NANOG-OCT4 Complex	0.354	1.9496e-20	3.69398e-20
Mesothelial	FOX Family 1	0.354	3.1956e-14	4.9411e-14
Purkinje Neurons	MZF1	0.354	4.2752e-23	8.89786e-23
Vascular Endothelial	FOX Family 1	0.354	8.4476e-22	1.6814e-21
Acinar	MEF2 Family	0.353	9.5742e-10	1.25799e-09
Ganglion	SOX9/10	0.353	1.7132e-16	2.85994e-16
Schwann	NFATC1	0.353	5.7751e-20	1.07416e-19
Smooth Muscle	BCL6	0.353	4.1602e-15	6.64135e-15
Smooth Muscle	NR4A1	0.353	1.6113e-12	2.34818e-12
Thymocytes	MYB	0.353	4.0652e-09	5.22128e-09
Vascular Endothelial	GRHL2	0.353	2.132e-07	2.55964e-07
Epicardial Fat	DBP	0.352	0.000385	0.000415078
Goblet	MEF2 Family	0.352	3.2232e-10	4.32429e-10
Limbic System Neurons	ATF4 CEBPG Complex	0.352	2.1498e-07	2.58038e-07
Lymphatic Endothelial	SOX LEF1 Complex	0.352	3.6028e-43	1.37471e-42
Megakaryocytes	SMAD3	0.352	2.6288e-36	8.26575e-36
Myeloid	FOS-JUN Complex	0.352	6.6426e-12	9.48834e-12
Thymocytes	AR FOXJ3 Complex	0.352	2.4493e-19	4.48016e-19
Ductal	HNF4G	0.351	3.0135e-12	4.35966e-12
Ductal	SREBF Family	0.351	6.1481e-38	2.03354e-37
Endocardial	ZNF274	0.351	7.3978e-09	9.39715e-09
ENS Glia	NR6A1	0.351	4.8543e-07	5.75153e-07
Epicardial Fat	P53 Family	0.351	7.301e-10	9.63895e-10
Limbic System Neurons	AR FOXJ3 Complex	0.351	7.7388e-18	1.34334e-17
Lymphatic Endothelial	AR FOXJ3 Complex	0.351	1.8837e-16	3.13613e-16
Neuroendocrine	STAT Family	0.351	1.6975e-24	3.72985e-24
Skor Npsr Positive	IRF STAT Complex	0.351	3.4485e-44	1.34159e-43
Smooth Muscle	HSF Family	0.351	2.5564e-13	3.82421e-13
Endocardial	SOX9/10	0.35	1.0798e-12	1.5829e-12
Epicardial Fat	MAF Family	0.35	1.2655e-21	2.50478e-21
Granule Neurons	ONECUT1	0.35	0.0042771	0.00448567
Islet Endocrine	AR FOXJ3 Complex	0.35	7.0015e-16	1.14269e-15
Lymphatic Endothelial	SRF	0.35	5.2246e-06	5.97922e-06
Lymphatic Endothelial	ZIC3	0.35	9.5644e-29	2.41688e-28
Lymphoid	POU2F2	0.35	2.9524e-11	4.13053e-11
Neuroendocrine	NR1D1	0.35	6.0283e-19	1.08588e-18
Purkinje Neurons	TCF Family	0.35	1.6068e-14	2.50867e-14
Ciliated Epithelial	HSF Family	0.349	2.353e-11	3.30031e-11
Ciliated Epithelial	ZNF322	0.349	1.8613e-21	3.6636e-21
Limbic System Neurons	FOXH1	0.349	3.5848e-07	4.26263e-07
Megakaryocytes	SOX9/10	0.349	3.6725e-13	5.46912e-13
Paep Mecom Positive	ERR NR5A2 Complex	0.349	1.0338e-19	1.91068e-19
Retinal Progenitors And Muller Glia	GRHL2	0.349	1.4488e-08	1.81942e-08
Villous Cytotrophoblasts	SALL4 ZIC1 Complex	0.349	5.6748e-78	4.24584e-77
ENS Glia	ETS2	0.348	1.5615e-44	6.14701e-44
Ganglion	SMAD Family	0.348	1.0915e-26	2.58834e-26
Goblet	RARA RXRA Complex	0.348	5.1491e-52	2.34901e-51
Sympathoblasts	P53 Family	0.348	1.7338e-11	2.44494e-11
Bronchiolar And Alveolar Epithelial	PBX Family	0.347	2.4109e-20	4.54032e-20
Epicardial Fat	AR FOXJ3 Complex	0.347	9.623e-15	1.51768e-14
Epicardial Fat	BACH1 NF2L2 NFE2 Family	0.347	2.118e-20	4.00085e-20
Intestinal Epithelial	CEBPA B	0.347	1.943e-05	2.18291e-05
Intestinal Epithelial	PPARA	0.347	4.5372e-14	6.97426e-14
Lymphatic Endothelial	GRHL2	0.347	8.2452e-07	9.68831e-07
Myeloid	ATF4 CEBPG Complex	0.347	1.8663e-06	2.16428e-06
Skor Npsr Positive	AR FOXJ3 Complex	0.347	4.3676e-15	6.9702e-15
Skor Npsr Positive	MAF Family	0.347	1.8483e-22	3.77564e-22
Acinar	SALL4 ZIC1 Complex	0.346	5.0584e-81	4.02082e-80
ENS Neurons	NR3C1	0.346	5.7656e-08	7.07247e-08
Epicardial Fat	SMAD Family	0.346	2.1981e-19	4.02809e-19
Goblet	ATF CREB1 Complex	0.346	6.4065e-12	9.15372e-12
Megakaryocytes	TEAD Family	0.346	6.663e-17	1.12744e-16
Neuroendocrine	ETS2	0.346	1.0434e-43	4.03394e-43
Photoreceptor	STAT6	0.346	2.1012e-12	3.05316e-12
Thymic Epithelial	ZIC3	0.346	1.6181e-32	4.57005e-32
Cardiomyocytes	NR6A1	0.345	6.189e-07	7.30679e-07
Extravillous Trophoblasts	HNF4G	0.345	5.1281e-11	7.11035e-11
Ganglion	SMAD3	0.345	4.994e-48	2.07791e-47
Inhibitory Neurons	NFATC3	0.345	1.502e-09	1.95697e-09
Metanephric	NFATC3	0.345	1.1858e-12	1.73624e-12
Photoreceptor	BCL6	0.345	1.5296e-13	2.30414e-13
Skor Npsr Positive	ETS2	0.345	8.0257e-40	2.80589e-39
Sympathoblasts	RARG	0.345	9.3949e-14	1.42516e-13
Ureteric Bud	CTCF Family	0.345	1.5748e-72	1.06734e-71
Vascular Endothelial	FOX Family 2	0.345	2.454e-23	5.1615e-23
Astrocytes	RBPJ	0.344	2.8113e-27	6.78317e-27
Mesothelial	NFATC1	0.344	2.1952e-14	3.41231e-14
Mesothelial	NR1D1	0.344	6.3785e-14	9.7353e-14
Retinal Progenitors And Muller Glia	THAP4 ZNF143 Complex	0.344	9.2747e-30	2.40861e-29
Smooth Muscle	ZNF274	0.344	2.0233e-11	2.84591e-11
Ureteric Bud	ATF3 USF TFE3 Complex	0.344	7.0866e-19	1.26961e-18
Ciliated Epithelial	ETS2	0.343	3.2088e-44	1.25128e-43
ENS Glia	NFIC	0.343	1.6646e-25	3.79172e-25
Intestinal Epithelial	TBP	0.343	9.7865e-05	0.000107446
Neuroendocrine	BC11LA ELF SPIB Complex	0.343	3.0937e-66	1.85398e-65
Purkinje Neurons	NR3C1	0.343	2.167e-07	2.6004e-07
Smooth Muscle	NFATC1	0.343	1.3268e-23	2.8181e-23
Sympathoblasts	FOX Family 2	0.343	7.6735e-22	1.52977e-21
Chromaffin	TBP	0.342	1.4244e-05	1.60572e-05
ENS Neurons	FOS-JUN Complex	0.342	1.1603e-13	1.75529e-13
Erythroblasts	CEBPA B	0.342	6.6419e-06	7.58551e-06
Erythroblasts	PPARA	0.342	1.8614e-15	3.00144e-15
Extravillous Trophoblasts	NR1D1	0.342	1.1006e-16	1.85223e-16
Ganglion	TCF Family	0.342	3.4623e-19	6.30293e-19
Inhibitory Neurons	FOX Family 2	0.342	3.4215e-19	6.23094e-19
Megakaryocytes	NANOG-OCT4 Complex	0.342	2.0406e-18	3.61287e-18
Metanephric	ZNF322	0.342	1.2535e-26	2.96119e-26
Photoreceptor	HSF Family	0.342	7.6851e-12	1.09554e-11
Schwann	NR1H3	0.342	7.6575e-12	1.09192e-11
Skor Npsr Positive	STAT6	0.342	3.911e-11	5.44711e-11
Stellate	POU2F2	0.342	2.5246e-09	3.26365e-09
Bronchiolar And Alveolar Epithelial	NR1D1	0.341	2.9588e-20	5.5553e-20
Ductal	MZF1	0.341	4.9584e-25	1.11061e-24
ENS Neurons	NR1D1	0.341	2.9722e-20	5.57835e-20
Epicardial Fat	NFATC1	0.341	7.8911e-18	1.36834e-17
Lymphatic Endothelial	SOX9/10	0.341	4.2308e-14	6.51942e-14
Metanephric	SALL4 ZIC1 Complex	0.341	2.3901e-110	2.74861e-109
Purkinje Neurons	FOX Family 2	0.341	2.4067e-20	4.53412e-20
Purkinje Neurons	NR4A1	0.341	1.8191e-10	2.45779e-10
Retinal Pigment	ZNF322	0.341	1.813e-25	4.12408e-25
Skor Npsr Positive	SMAD3	0.341	8.3682e-36	2.59346e-35
Acinar	NR2C2	0.34	2.1115e-12	3.06723e-12
Extravillous Trophoblasts	THAP4 ZNF143 Complex	0.34	4.2946e-20	8.02089e-20
Goblet	ERR NR5A2 Complex	0.34	1.8257e-20	3.46451e-20
Granule Neurons	BATF3	0.34	1.1122e-08	1.40381e-08
Mesothelial	SMAD3	0.34	2.9961e-28	7.4722e-28
Photoreceptor	SALL4 ZIC1 Complex	0.34	2.9768e-92	2.76943e-91
Purkinje Neurons	BCL6	0.34	9.8926e-13	1.45275e-12
Thymocytes	SMAD3	0.34	2.2459e-47	9.25177e-47
Cardiomyocytes	TBP	0.339	3.2994e-05	3.67685e-05
Erythroblasts	TEAD Family	0.339	1.2168e-17	2.09825e-17
Extravillous Trophoblasts	ERR NR5A2 Complex	0.339	2.1775e-18	3.84636e-18
Mesothelial	TCF TFAP4 BHLHA15 Complex	0.339	1.6225e-39	5.60931e-39
Paep Mecom Positive	NFIC	0.339	6.7854e-24	1.45552e-23
Vascular Endothelial	DBP	0.339	3.19e-05	3.55893e-05
Vascular Endothelial	SRF	0.339	7.4496e-07	8.7659e-07
Inhibitory Neurons	BCL6	0.338	3.5303e-12	5.08953e-12
Mesangial	NANOG-OCT4 Complex	0.338	1.8647e-21	3.66884e-21
Schwann	NR1D1	0.338	2.1022e-20	3.97402e-20
Skor Npsr Positive	ATF3 USF TFE3 Complex	0.338	2.1686e-16	3.6008e-16
Sympathoblasts	NANOG-OCT4 Complex	0.338	4.5705e-20	8.52657e-20
Thymocytes	ZIC3	0.338	1.1089e-35	3.41962e-35
Trophoblast Giant	HNF4G	0.338	4.9329e-11	6.84543e-11
Antigen Presenting	TEAD Family	0.337	9.6143e-20	1.77825e-19
Chromaffin	CEBPA B	0.337	1.6642e-06	1.93217e-06
ENS Neurons	BCL6	0.337	3.8118e-14	5.87924e-14
Intestinal Epithelial	POU2F2	0.337	1.4669e-09	1.91174e-09
Limbic System Neurons	MAF Family	0.337	7.0471e-28	1.73661e-27
Retinal Pigment	TBP	0.337	4.9249e-06	5.64013e-06
Skor Npsr Positive	SOX9/10	0.337	4.1853e-13	6.22092e-13
Smooth Muscle	FOXH1	0.337	5.2811e-08	6.48937e-08
Cardiomyocytes	STAT6	0.336	2.5949e-12	3.76064e-12
Goblet	ZNF322	0.336	2.7209e-21	5.32812e-21
Intestinal Epithelial	NR6A1	0.336	1.7915e-06	2.07851e-06
Limbic System Neurons	FOS-JUN Complex	0.336	1.2725e-14	1.99614e-14
Lymphatic Endothelial	FOXH1	0.336	7.9987e-07	9.40311e-07
Smooth Muscle	BACH1 NF2L2 NFE2 Family	0.336	2.9717e-28	7.4188e-28
Thymic Epithelial	NR1H3	0.336	5.1362e-13	7.61691e-13
Astrocytes	RARG	0.335	1.8202e-16	3.03346e-16
Chromaffin	SOX LEF1 Complex	0.335	1.6951e-48	7.12458e-48
Intestinal Epithelial	NR4A1	0.335	5.094e-10	6.77745e-10
Paep Mecom Positive	PBX Family	0.335	3.0199e-19	5.50968e-19
Smooth Muscle	NR6A1	0.335	1.8079e-08	2.26238e-08
Thymocytes	FOXH1	0.335	3.9214e-08	4.84615e-08
Vascular Endothelial	NR4A1	0.335	2.4151e-12	3.50313e-12
Chromaffin	TCF TFAP4 BHLHA15 Complex	0.334	3.6466e-60	1.95219e-59
Ciliated Epithelial	MZF1	0.334	3.9082e-26	9.0856e-26
Epicardial Fat	NR1H3	0.334	1.7648e-10	2.38702e-10
Ganglion	AR FOXJ3 Complex	0.334	3.5221e-21	6.85113e-21
Photoreceptor	NFIC	0.334	3.8289e-26	8.90959e-26
Sympathoblasts	ATF4 CEBPG Complex	0.334	1.9788e-07	2.37973e-07
Sympathoblasts	MYC MAX MXI1 Complex	0.334	8.509e-29	2.15347e-28
Astrocytes	ERR NR5A2 Complex	0.333	2.3124e-26	5.42399e-26
ENS Neurons	BACH1 NF2L2 NFE2 Family	0.333	3.939e-25	8.87481e-25
Extravillous Trophoblasts	BC11LA ELF SPIB Complex	0.333	2.6832e-58	1.37424e-57
Neuroendocrine	P53 Family	0.333	9.1357e-12	1.29972e-11
Retinal Progenitors And Muller Glia	ATF CREB1 Complex	0.333	1.3268e-16	2.22387e-16
Skeletal Muscle	TCF TFAP4 BHLHA15 Complex	0.333	3.3947e-60	1.8193e-59
Skor Npsr Positive	ATF4 CEBPG Complex	0.333	1.3186e-06	1.53739e-06
Skor Npsr Positive	BCL6	0.333	1.5048e-12	2.19426e-12
Smooth Muscle	TCF Family	0.333	4.0249e-19	7.2977e-19
Sympathoblasts	DBP	0.333	5.3833e-05	5.95375e-05
Sympathoblasts	NR3C1	0.333	3.1017e-08	3.84558e-08
Ureteric Bud	ZFX	0.333	1.6503e-37	5.38553e-37
Vascular Endothelial	BATF3	0.333	4.764e-09	6.09674e-09
Cardiomyocytes	FOS-JUN Complex	0.332	2.398e-13	3.59158e-13
Chromaffin	AR FOXJ3 Complex	0.332	2.1714e-18	3.83761e-18
Ciliated Epithelial	YY1 ZFP42 Family	0.332	1.0703e-17	1.84884e-17
Epicardial Fat	FOX Family 2	0.332	1.3578e-19	2.5002e-19
Extravillous Trophoblasts	PRDM14	0.332	6.3558e-06	7.26377e-06
Myeloid	DBP	0.332	0.00012052	0.000132144
Neuroendocrine	GLI3	0.332	7.9583e-10	1.04916e-09
Megakaryocytes	SMAD Family	0.331	3.7128e-22	7.48891e-22
Mesothelial	CEBPA B	0.331	0.00012856	0.000140773
Metanephric	NFIC	0.331	1.868e-31	5.13855e-31
Purkinje Neurons	HSF Family	0.331	2.1004e-11	2.95352e-11
Stromal	TEAD Family	0.331	6.4167e-25	1.43144e-24
Ciliated Epithelial	SREBF Family	0.33	1.0141e-41	3.73189e-41
Endocardial	TCF Family	0.33	4.7509e-15	7.56005e-15
Ganglion	NR4A1	0.33	7.2991e-14	1.11199e-13
Granule Neurons	TEAD Family	0.33	4.039e-20	7.55772e-20
Megakaryocytes	BATF3	0.33	5.2294e-08	6.42902e-08
Megakaryocytes	RARG	0.33	1.3327e-13	2.01181e-13
Parietal And Chief	NFIC	0.33	1.4786e-24	3.25751e-24
Parietal And Chief	RARA RXRA Complex	0.33	6.9108e-55	3.3076e-54
Trophoblast Giant	MZF1	0.33	3.2003e-22	6.47094e-22
Astrocytes	ZNF322	0.329	2.6123e-27	6.31528e-27
Endocardial	TBP	0.329	4.1525e-05	4.611e-05
ENS Neurons	TCF TFAP4 BHLHA15 Complex	0.329	1.7929e-60	9.69219e-60
ENS Neurons	ZNF335	0.329	5.48e-29	1.39328e-28
Epicardial Fat	SOX LEF1 Complex	0.329	2.7396e-41	9.97825e-41
Lymphoid	FOX Family 1	0.329	5.9479e-24	1.27863e-23
Parietal And Chief	DBP	0.329	8.9993e-05	9.89127e-05
Parietal And Chief	MEF2 Family	0.329	7.2993e-11	1.00646e-10
Photoreceptor	PBX Family	0.329	3.7457e-21	7.28037e-21
Smooth Muscle	MAF Family	0.329	2.9943e-31	8.16e-31
Sympathoblasts	MAF Family	0.329	5.0901e-27	1.21927e-26
Thymocytes	NR1D1	0.329	4.52e-24	9.75472e-24
Ureteric Bud	E2F Family	0.329	1.1536e-137	1.65638e-136
Chromaffin	BACH1 NF2L2 NFE2 Family	0.328	5.2749e-26	1.21944e-25
Extravillous Trophoblasts	ETS2	0.328	8.8158e-40	3.07995e-39
Ganglion	PPARA	0.328	1.9636e-20	3.71767e-20
Granule Neurons	NR1D1	0.328	5.7206e-22	1.14412e-21
Hematopoietic Stem	POU2F2	0.328	4.8164e-10	6.41326e-10
Hepatoblasts	TGIF1	0.328	1.1747e-07	1.42339e-07
Inhibitory Neurons	MAF Family	0.328	1.2382e-23	2.63668e-23
Inhibitory Neurons	ZKSCAN1	0.328	5.5097e-08	6.76525e-08
Metanephric	MYC MAX MXI1 Complex	0.328	7.2193e-35	2.17895e-34
Metanephric	RFX5	0.328	3.0926e-21	6.03695e-21
Skor Npsr Positive	P53 Family	0.328	7.5113e-11	1.03455e-10
Cardiomyocytes	ATF4 CEBPG Complex	0.327	2.4893e-07	2.98212e-07
Chromaffin	GLI3	0.327	1.5185e-10	2.0623e-10
ENS Neurons	ZIC3	0.327	2.3833e-32	6.70076e-32
Hepatoblasts	NR3C1	0.327	2.5556e-07	3.06081e-07
Islet Endocrine	MYB	0.327	3.9376e-08	4.86496e-08
Limbic System Neurons	NFATC1	0.327	6.5979e-23	1.36293e-22
Megakaryocytes	ZIC3	0.327	1.2122e-29	3.14148e-29
Metanephric	NR6A1	0.327	5.7072e-09	7.29066e-09
Myeloid	PRDM14	0.327	2.2376e-06	2.58762e-06
Thymic Epithelial	TCF TFAP4 BHLHA15 Complex	0.327	1.4359e-65	8.51259e-65
Ductal	ETS Family 2	0.326	6.6822e-71	4.4204e-70
Hepatoblasts	TEAD Family	0.326	1.1618e-16	1.95192e-16
Paep Mecom Positive	STAT6	0.326	3.1074e-12	4.49289e-12
Photoreceptor	BATF3	0.326	1.3301e-08	1.67332e-08
Purkinje Neurons	P53 Family	0.326	1.9056e-11	2.68188e-11
Skor Npsr Positive	MZF1	0.326	2.4386e-24	5.32526e-24
Thymocytes	TBP	0.326	2.0995e-06	2.43018e-06
Acinar	STAT6	0.325	6.7573e-12	9.6494e-12
Bronchiolar And Alveolar Epithelial	BC11LA ELF SPIB Complex	0.325	1.074e-73	7.51497e-73
ENS Glia	MZF1	0.325	1.2524e-27	3.05595e-27
Islet Endocrine	NFATC1	0.325	1.7566e-20	3.33465e-20
Skeletal Muscle	TEAD Family	0.325	6.4319e-20	1.19364e-19
Sympathoblasts	ATF3 USF TFE3 Complex	0.325	3.0234e-19	5.51404e-19
Trophoblast Giant	PBX Family	0.325	1.0416e-17	1.79988e-17
Vascular Endothelial	ETS Family 2	0.325	3.7953e-80	2.9693e-79
Antigen Presenting	FOX Family 2	0.324	1.5314e-24	3.37084e-24
ENS Glia	NFATC3	0.324	1.3769e-11	1.94884e-11
Erythroblasts	SMAD Family	0.324	5.0102e-23	1.03928e-22
Extravillous Trophoblasts	NFIC	0.324	9.3806e-23	1.93132e-22
Ganglion	FOXH1	0.324	1.2532e-08	1.57857e-08
Intestinal Epithelial	BACH1 NF2L2 NFE2 Family	0.324	3.5297e-22	7.12538e-22
Lymphatic Endothelial	HSF Family	0.324	2.2471e-12	3.26325e-12
Lymphatic Endothelial	NFATC1	0.324	2.7685e-21	5.41706e-21
Photoreceptor	ZNF322	0.324	1.0293e-23	2.19938e-23
Skor Npsr Positive	FOX Family 2	0.324	1.0308e-20	1.96735e-20
Sympathoblasts	SMAD Family	0.324	2.5814e-24	5.63215e-24
Sympathoblasts	TBP	0.324	1.0233e-05	1.16041e-05
Cardiomyocytes	NR1H3	0.323	4.9723e-12	7.13117e-12
Epicardial Fat	SOX9/10	0.323	2.112e-13	3.17087e-13
Paep Mecom Positive	NR1H3	0.323	1.469e-11	2.07742e-11
Parietal And Chief	TBP	0.323	3.1909e-05	3.55914e-05
Purkinje Neurons	GRHL2	0.323	5.6898e-07	6.72862e-07
Retinal Progenitors And Muller Glia	AHR	0.323	8.8904e-05	9.77373e-05
Satellite	TCF TFAP4 BHLHA15 Complex	0.323	5.551e-69	3.50857e-68
Thymocytes	MAF Family	0.323	4.8605e-32	1.35733e-31
Trophoblast Giant	ETS2	0.323	1.3683e-39	4.75697e-39
Ciliated Epithelial	SALL4 ZIC1 Complex	0.322	4.6584e-97	4.62859e-96
Erythroblasts	SOX9/10	0.322	1.1116e-14	1.75037e-14
Ganglion	FOX Family 2	0.322	4.2965e-28	1.06672e-27
Ganglion	TCF TFAP4 BHLHA15 Complex	0.322	2.4435e-73	1.68836e-72
Limbic System Neurons	ZNF274	0.322	2.914e-11	4.07911e-11
Lymphoid	FOXH1	0.322	6.2381e-08	7.64075e-08
Megakaryocytes	PPARA	0.322	2.1281e-16	3.53474e-16
Megakaryocytes	STAT6	0.322	1.7594e-12	2.56175e-12
Metanephric	ZNF335	0.322	1.7044e-34	5.08556e-34
Paep Mecom Positive	THAP4 ZNF143 Complex	0.322	1.0348e-23	2.21018e-23
Satellite	DBP	0.322	1.0159e-05	1.15239e-05
Skor Npsr Positive	PPARA	0.322	1.9012e-15	3.06462e-15
Antigen Presenting	PRDM14	0.321	1.8665e-07	2.24631e-07
Endocardial	AR FOXJ3 Complex	0.321	7.5499e-17	1.27535e-16
Endocardial	MEF2 Family	0.321	5.1125e-11	7.0907e-11
ENS Glia	ERR NR5A2 Complex	0.321	1.5557e-23	3.29442e-23
Intestinal Epithelial	RARG	0.321	4.6303e-13	6.87487e-13
Mesothelial	FOX Family 2	0.321	1.9126e-16	3.18318e-16
Purkinje Neurons	FOX Family 1	0.321	5.7106e-21	1.10176e-20
Purkinje Neurons	PRDM14	0.321	1.2358e-06	1.44186e-06
Schwann	IRF STAT Complex	0.321	2.2927e-56	1.13017e-55
Smooth Muscle	SMAD Family	0.321	2.5147e-28	6.28738e-28
Smooth Muscle	ZIC3	0.321	8.9769e-38	2.95738e-37
Sympathoblasts	NR1H3	0.321	1.2424e-12	1.81804e-12
Thymic Epithelial	PBX Family	0.321	6.4397e-24	1.38256e-23
Acinar	TFAP2C	0.32	4.5335e-33	1.30792e-32
Astrocytes	RARA RXRA Complex	0.32	2.7425e-72	1.84617e-71
Cardiomyocytes	MYB	0.32	2.3156e-08	2.88463e-08
Endocardial	FOS-JUN Complex	0.32	3.3919e-13	5.05883e-13
ENS Glia	TCF TFAP4 BHLHA15 Complex	0.32	2.1623e-61	1.19226e-60
Goblet	ETS2	0.32	1.0019e-45	4.0238e-45
Parietal And Chief	BCL6	0.32	1.5935e-13	2.39967e-13
Photoreceptor	GRHL2	0.32	1.4014e-07	1.69519e-07
Schwann	BACH1 NF2L2 NFE2 Family	0.32	4.5938e-26	1.06446e-25
Villous Cytotrophoblasts	EGR ZnF Complex	0.32	6.2879e-196	1.11565e-194
Thymic Epithelial	NR3C1	0.32	3.4699e-09	4.46708e-09
Trophoblast Giant	ETS Family 2	0.32	1.4868e-61	8.22541e-61
Ureteric Bud	KLF15 MAZ TAF1 Complex	0.32	8.4229e-286	1.83531e-284
Vascular Endothelial	STAT Family	0.32	3.8151e-30	1.00389e-29
ENS Neurons	TBP	0.319	7.7794e-06	8.85814e-06
Goblet	TBP	0.319	2.3652e-05	2.65005e-05
Neuroendocrine	ZNF335	0.319	9.875e-29	2.4941e-28
Skor Npsr Positive	GLI3	0.319	2.0362e-09	2.64052e-09
Vascular Endothelial	NR1H3	0.319	1.0599e-13	1.60585e-13
ENS Glia	ZNF322	0.318	2.2632e-24	4.95094e-24
ENS Neurons	CEBPA B	0.318	8.9265e-07	1.04641e-06
ENS Neurons	NFATC3	0.318	5.8816e-12	8.41341e-12
Erythroblasts	ZKSCAN1	0.318	5.8024e-09	7.41037e-09
Ganglion	RFX5	0.318	4.028e-22	8.10166e-22
Hepatoblasts	MYB	0.318	1.0906e-07	1.32342e-07
Megakaryocytes	FOX Family 2	0.318	3.8487e-22	7.7473e-22
Mesothelial	BATF3	0.318	2.0934e-06	2.42368e-06
Purkinje Neurons	RFX Family	0.318	2.9394e-33	8.51483e-33
Schwann	STAT6	0.318	1.1245e-13	1.70269e-13
Thymic Epithelial	MEF2 Family	0.318	3.0841e-13	4.60574e-13
Trophoblast Giant	ATF CREB1 Complex	0.318	1.4253e-11	2.01677e-11
Vascular Endothelial	ZNF274	0.318	1.69e-11	2.38385e-11
Acinar	ATF3 USF TFE3 Complex	0.317	1.1376e-17	1.96372e-17
Epicardial Fat	ATF4 CEBPG Complex	0.317	9.5231e-07	1.11451e-06
Epicardial Fat	SRY	0.317	8.6112e-11	1.18374e-10
Erythroblasts	P53 Family	0.317	4.5277e-12	6.49917e-12
Granule Neurons	SMAD Family	0.317	4.0597e-26	9.43339e-26
Igfbp Dkk Positive	SRY	0.317	2.9154e-11	4.07992e-11
Inhibitory Neurons	CEBPA B	0.317	5.9197e-06	6.76849e-06
Mesangial	TEAD Family	0.317	1.5687e-21	3.09504e-21
Photoreceptor	NFKB Family	0.317	3.8444e-39	1.30994e-38
Vascular Endothelial	AR FOXJ3 Complex	0.317	2.8919e-20	5.43174e-20
Vascular Endothelial	STAT6	0.317	1.311e-14	2.05589e-14
Antigen Presenting	ZKSCAN1	0.316	6.8275e-10	9.01862e-10
Bronchiolar And Alveolar Epithelial	NFIC	0.316	1.9424e-28	4.86874e-28
ENS Neurons	STAT6	0.316	6.2754e-14	9.58088e-14
Goblet	ETS Family 2	0.316	3.2466e-71	2.1563e-70
Islet Endocrine	TCF Family	0.316	2.0171e-16	3.35486e-16
Neuroendocrine	ERR NR5A2 Complex	0.316	2.4572e-23	5.16605e-23
Photoreceptor	ERR NR5A2 Complex	0.316	8.2636e-24	1.76879e-23
Purkinje Neurons	PPARA	0.316	1.5062e-16	2.51946e-16
Smooth Muscle	FOX Family 1	0.316	1.2137e-26	2.87127e-26
Smooth Muscle	ONECUT1	0.316	0.0013613	0.0014491
Thymocytes	TCF TFAP4 BHLHA15 Complex	0.316	8.9022e-73	6.06668e-72
Chromaffin	NR4A1	0.315	1.1339e-12	1.66123e-12
ENS Glia	HNF4G	0.315	2.2486e-14	3.49423e-14
Ganglion	FOX Family 1	0.315	9.8873e-28	2.42329e-27
Granule Neurons	NR3C1	0.315	4.2081e-09	5.40203e-09
Islet Endocrine	SOX9/10	0.315	7.9443e-15	1.25572e-14
Retinal Pigment	PBX Family	0.315	3.7888e-25	8.54803e-25
Schwann	SRF	0.315	6.6992e-07	7.89974e-07
Smooth Muscle	POU2F2	0.315	1.7175e-13	2.58249e-13
Stellate	ZKSCAN1	0.315	2.8182e-08	3.5002e-08
Thymic Epithelial	NFKB Family	0.315	2.319e-43	8.8895e-43
Thymic Epithelial	TCF Family	0.315	3.9637e-19	7.19199e-19
Thymocytes	SOX9/10	0.315	3.1862e-18	5.5795e-18
Cardiomyocytes	NR4A1	0.314	7.439e-12	1.06107e-11
Ciliated Epithelial	TFAP2C	0.314	4.3867e-37	1.4133e-36
Ganglion	NFATC1	0.314	4.797e-27	1.15072e-26
Inhibitory Neurons	STAT Family	0.314	4.5604e-25	1.02285e-24
Intestinal Epithelial	SMAD3	0.314	9.2139e-39	3.11181e-38
Photoreceptor	THAP4 ZNF143 Complex	0.314	2.8316e-26	6.62618e-26
Retinal Progenitors And Muller Glia	ETS Family 2	0.314	1.4589e-97	1.46717e-96
Villous Cytotrophoblasts	NR2C2	0.314	3.1825e-13	4.7508e-13
Astrocytes	REST	0.313	1.4997e-25	3.42867e-25
Goblet	RBPJ	0.313	2.7594e-24	6.01259e-24
Islet Endocrine	SRF	0.313	1.4839e-06	1.72606e-06
Metanephric	SREBF Family	0.313	4.7126e-54	2.21917e-53
Neuroendocrine	HSF Family	0.313	8.8937e-13	1.3076e-12
Purkinje Neurons	PBX Family	0.313	7.9283e-21	1.51959e-20
Schwann	STAT Family	0.313	6.0342e-29	1.53261e-28
Trophoblast Giant	MYB	0.313	1.8044e-07	2.17263e-07
Ureteric Bud	YY1 ZFP42 Family	0.313	2.7443e-20	5.16232e-20
Ductal	TFAP2C	0.312	1.6702e-36	5.29518e-36
ENS Neurons	ZKSCAN1	0.312	1.1244e-09	1.47285e-09
Epicardial Fat	STAT Family	0.312	7.6962e-25	1.71379e-24
Epicardial Fat	ZKSCAN1	0.312	2.1078e-08	2.62972e-08
Erythroblasts	SRY	0.312	5.6269e-12	8.05603e-12
Goblet	SALL4 ZIC1 Complex	0.312	1.4121e-95	1.38369e-94
Limbic System Neurons	FOX Family 1	0.312	8.6016e-25	1.91198e-24
Metanephric	REST	0.312	5.0749e-26	1.17429e-25
Neuroendocrine	RFX Family	0.312	1.0918e-35	3.37108e-35
Skor Npsr Positive	ZIC3	0.312	1.0048e-29	2.60807e-29
Smooth Muscle	STAT6	0.312	6.269e-16	1.02516e-15
Vascular Endothelial	MEF2 Family	0.312	2.1301e-13	3.19612e-13
Acinar	ZNF322	0.311	1.8404e-22	3.76105e-22
Extravillous Trophoblasts	MZF1	0.311	3.7249e-24	8.06331e-24
Limbic System Neurons	BCL6	0.311	4.9814e-16	8.17832e-16
Metanephric	ETS Family 2	0.311	6.7075e-93	6.32312e-92
Parietal And Chief	ZKSCAN1	0.311	7.2818e-09	9.25454e-09
Purkinje Neurons	STAT Family	0.311	1.0029e-26	2.38051e-26
Thymic Epithelial	MYB	0.311	7.9595e-10	1.04916e-09
Astrocytes	ETS Family 2	0.31	1.5317e-91	1.40138e-90
Inhibitory Neurons	SRF	0.31	3.3007e-06	3.79932e-06
Intestinal Epithelial	DBP	0.31	8.4679e-05	9.3175e-05
Intestinal Epithelial	ZKSCAN1	0.31	1.5748e-08	1.97466e-08
Mesothelial	NFKB Family	0.31	4.7494e-28	1.17857e-27
Photoreceptor	REST	0.31	5.0208e-22	1.007e-21
Smooth Muscle	SMAD3	0.31	1.1963e-52	5.52344e-52
Sympathoblasts	STAT6	0.31	5.8524e-14	8.95709e-14
Vascular Endothelial	ETS2	0.31	4.2397e-55	2.03702e-54
Chromaffin	MYC MAX MXI1 Complex	0.309	2.1309e-32	5.99791e-32
Epicardial Fat	FOX Family 1	0.309	2.2442e-20	4.2344e-20
Granule Neurons	FOS-JUN Complex	0.309	7.9618e-16	1.29643e-15
Intestinal Epithelial	STAT Family	0.309	2.3603e-25	5.347e-25
Islet Endocrine	OTX2	0.309	3.8172e-07	4.53464e-07
Neuroendocrine	REST	0.309	1.1033e-21	2.18723e-21
Neuroendocrine	ZKSCAN1	0.309	1.8207e-09	2.3623e-09
Purkinje Neurons	FOXH1	0.309	3.8342e-07	4.55374e-07
Schwann	ZIC3	0.309	2.9185e-34	8.65102e-34
ENS Neurons	TCF Family	0.308	3.06e-18	5.36039e-18
Epicardial Fat	NR4A1	0.308	5.8579e-11	8.10642e-11
Inhibitory Neurons	ATF CREB1 Complex	0.308	8.3873e-13	1.23534e-12
Neuroendocrine	NFY Family	0.308	2.1055e-22	4.28694e-22
Neuroendocrine	RBPJ	0.308	7.5562e-26	1.73954e-25
Skeletal Muscle	ZKSCAN1	0.308	6.1542e-10	8.15526e-10
Skor Npsr Positive	BATF3	0.308	4.7439e-08	5.85097e-08
Vascular Endothelial	MAF Family	0.308	3.9181e-31	1.06367e-30
Antigen Presenting	MEF2 Family	0.307	2.6452e-13	3.95586e-13
Astrocytes	ATF CREB1 Complex	0.307	6.7173e-17	1.13625e-16
Endocardial	P53 Family	0.307	6.9563e-12	9.93072e-12
ENS Neurons	NR4A1	0.307	7.8025e-13	1.15057e-12
Epicardial Fat	MEF2 Family	0.307	5.9053e-11	8.16974e-11
Epicardial Fat	RBPJ	0.307	6.0724e-23	1.25646e-22
Erythroblasts	NANOG-OCT4 Complex	0.307	3.9004e-21	7.57809e-21
Ganglion	ZNF274	0.307	3.3004e-13	4.92384e-13
Intestinal Epithelial	SOX LEF1 Complex	0.307	5.2167e-45	2.07001e-44
Megakaryocytes	NFATC1	0.307	1.4254e-21	2.81678e-21
Thymocytes	IRF STAT Complex	0.307	2.1433e-68	1.34443e-67
Antigen Presenting	TBP	0.306	2.3731e-06	2.74112e-06
Bronchiolar And Alveolar Epithelial	BACH1 NF2L2 NFE2 Family	0.306	1.1479e-27	2.8051e-27
Chromaffin	NFIC	0.306	7.2649e-30	1.89162e-29
Extravillous Trophoblasts	RFX5	0.306	3.8853e-16	6.39992e-16
Granule Neurons	TBP	0.306	3.3236e-06	3.8248e-06
Intestinal Epithelial	P53 Family	0.306	1.5073e-11	2.13037e-11
Limbic System Neurons	STAT Family	0.306	2.7605e-31	7.54354e-31
Mesothelial	THAP4 ZNF143 Complex	0.306	5.5837e-19	1.00689e-18
Neuroendocrine	ATF CREB1 Complex	0.306	2.4654e-14	3.82634e-14
Paep Mecom Positive	ATF3 USF TFE3 Complex	0.306	6.4501e-19	1.1585e-18
Paep Mecom Positive	BC11LA ELF SPIB Complex	0.306	1.3655e-71	9.10578e-71
Retinal Pigment	TGIF1	0.306	1.5468e-10	2.09902e-10
Schwann	ONECUT1	0.306	0.0022841	0.00241332
Villous Cytotrophoblasts	MYC MAX MXI1 Complex	0.306	1.415e-27	3.44932e-27
Thymocytes	BATF3	0.306	1.4883e-10	2.02295e-10
Antigen Presenting	CEBPA B	0.305	2.778e-07	3.32157e-07
Ductal	ZNF335	0.305	1.2525e-29	3.24422e-29
Hepatoblasts	FOX Family 2	0.305	2.4652e-21	4.83312e-21
Parietal And Chief	TGIF1	0.305	1.2232e-08	1.54118e-08
Photoreceptor	ETS2	0.305	1.0966e-51	4.97526e-51
Retinal Pigment	ATF3 USF TFE3 Complex	0.305	4.8359e-23	1.00354e-22
Skeletal Muscle	MAF Family	0.305	3.9681e-30	1.04249e-29
Skor Npsr Positive	NFY Family	0.305	2.0397e-20	3.85881e-20
Skor Npsr Positive	OTX2	0.305	8.5885e-07	1.00774e-06
Smooth Muscle	NR1H3	0.305	2.6264e-15	4.22264e-15
Antigen Presenting	NFKB Family	0.304	1.973e-43	7.58071e-43
Epicardial Fat	NFKB Family	0.304	1.9795e-35	6.07047e-35
Erythroblasts	BATF3	0.304	8.6183e-09	1.09112e-08
Goblet	REST	0.304	4.9308e-21	9.5316e-21
Granule Neurons	BCL6	0.304	2.5189e-16	4.17269e-16
Intestinal Epithelial	NR1H3	0.304	1.1488e-11	1.62831e-11
Skeletal Muscle	TGIF1	0.304	1.0035e-09	1.3168e-09
Skor Npsr Positive	STAT Family	0.304	3.0582e-26	7.14971e-26
Smooth Muscle	HNF4G	0.304	2.7565e-17	4.71892e-17
Sympathoblasts	AR FOXJ3 Complex	0.304	1.1367e-19	2.09852e-19
Sympathoblasts	TCF Family	0.304	3.7944e-18	6.63519e-18
Thymic Epithelial	OTX2	0.304	2.3962e-08	2.9813e-08
Ureteric Bud	Kruppel Family	0.304	6.1422e-288	1.34425e-286
Bronchiolar And Alveolar Epithelial	GLI3	0.303	3.0829e-11	4.31068e-11
Erythroblasts	ZIC3	0.303	6.0806e-33	1.74414e-32
Hematopoietic Stem	MAF Family	0.303	3.0397e-26	7.10981e-26
Limbic System Neurons	CEBPA B	0.303	2.0605e-07	2.47739e-07
Limbic System Neurons	NFATC3	0.303	4.3243e-13	6.42246e-13
Neuroendocrine	PRDM14	0.303	2.1176e-07	2.54296e-07
Parietal And Chief	ZNF335	0.303	1.3937e-28	3.50933e-28
Smooth Muscle	ATF4 CEBPG Complex	0.303	2.8079e-09	3.62328e-09
Thymic Epithelial	DBP	0.303	7.034e-06	8.02041e-06
Trophoblast Giant	ATF3 USF TFE3 Complex	0.303	5.813e-17	9.84959e-17
Antigen Presenting	FOX Family 1	0.302	1.6054e-25	3.66022e-25
Astrocytes	THAP4 ZNF143 Complex	0.302	5.2246e-32	1.45656e-31
Chromaffin	OTX2	0.302	7.3885e-08	9.02534e-08
Chromaffin	SREBF Family	0.302	7.9666e-49	3.37633e-48
ENS Glia	BC11LA ELF SPIB Complex	0.302	1.0342e-78	7.85612e-78
Epicardial Fat	SMAD3	0.302	5.0106e-40	1.76044e-39
Ganglion	NR1D1	0.302	2.4929e-27	6.02957e-27
Igfbp Dkk Positive	BATF3	0.302	1.9033e-08	2.37817e-08
Inhibitory Neurons	TGIF1	0.302	1.9227e-08	2.4018e-08
Megakaryocytes	NR1D1	0.302	2.7959e-21	5.46852e-21
Photoreceptor	RBPJ	0.302	5.1765e-27	1.23817e-26
Skeletal Muscle	ZIC3	0.302	1.1338e-35	3.49424e-35
Skor Npsr Positive	RARA RXRA Complex	0.302	1.6147e-58	8.31278e-58
Thymic Epithelial	BCL6	0.302	4.679e-17	7.95798e-17
ENS Neurons	BATF3	0.301	2.2489e-09	2.91103e-09
ENS Neurons	RFX5	0.301	6.2993e-20	1.16947e-19
Extravillous Trophoblasts	RARA RXRA Complex	0.301	5.6151e-55	2.69265e-54
Intestinal Epithelial	NR3C1	0.301	5.596e-08	6.86612e-08
Islet Endocrine	PPARA	0.301	1.3753e-17	2.3691e-17
Limbic System Neurons	STAT6	0.301	3.5484e-15	5.67927e-15
Parietal And Chief	AHR	0.301	0.00056355	0.000605344
Retinal Pigment	MYC MAX MXI1 Complex	0.301	1.8159e-36	5.74245e-36
Antigen Presenting	GRHL2	0.3	1.842e-08	2.30273e-08
Antigen Presenting	SRF	0.3	1.5401e-07	1.86161e-07
ENS Glia	P53 Family	0.3	2.5317e-13	3.78954e-13
Extravillous Trophoblasts	HSF Family	0.3	1.9015e-11	2.67686e-11
Igfbp Dkk Positive	MAF Family	0.3	6.97e-27	1.66476e-26
Lymphatic Endothelial	MAF Family	0.3	4.0962e-29	1.04681e-28
Paep Mecom Positive	ZNF322	0.3	4.1177e-24	8.89423e-24
Parietal And Chief	TCF TFAP4 BHLHA15 Complex	0.3	1.6842e-60	9.11449e-60
Purkinje Neurons	RARG	0.3	8.1081e-15	1.2812e-14
Retinal Progenitors And Muller Glia	YY1 ZFP42 Family	0.3	2.8014e-25	6.34048e-25
Skor Npsr Positive	FOXH1	0.3	4.7219e-07	5.59733e-07
Skor Npsr Positive	SREBF Family	0.3	7.4051e-42	2.73318e-41
Smooth Muscle	STAT Family	0.3	7.5206e-35	2.26438e-34
Smooth Muscle	ZKSCAN1	0.3	2.1803e-11	3.06154e-11
Astrocytes	TCF TFAP4 BHLHA15 Complex	0.299	1.4055e-77	1.04217e-76
ENS Glia	PPARA	0.299	6.3518e-19	1.14126e-18
Granule Neurons	NFATC1	0.299	4.263e-25	9.57874e-25
Intestinal Epithelial	AR FOXJ3 Complex	0.299	2.3947e-17	4.10662e-17
Limbic System Neurons	SRY	0.299	6.2199e-14	9.49937e-14
Megakaryocytes	RBPJ	0.299	1.6873e-25	3.84166e-25
Myeloid	BATF3	0.299	1.4282e-08	1.79491e-08
Retinal Progenitors And Muller Glia	ZBTB7A	0.299	1.3434e-24	2.96491e-24
Vascular Endothelial	SMAD Family	0.299	1.6891e-28	4.24239e-28
Cardiomyocytes	NFATC3	0.298	4.6965e-12	6.73952e-12
Cardiomyocytes	SOX9/10	0.298	5.3542e-16	8.77008e-16
ENS Neurons	IRF STAT Complex	0.298	2.3191e-61	1.27589e-60
Extravillous Trophoblasts	TGIF1	0.298	4.3458e-08	5.36529e-08
Granule Neurons	IRF STAT Complex	0.298	7.4028e-64	4.27144e-63
Igfbp Dkk Positive	SOX9/10	0.298	4.5676e-15	7.27769e-15
Inhibitory Neurons	ZNF274	0.298	4.5487e-10	6.06819e-10
Megakaryocytes	FOX Family 1	0.298	7.6919e-23	1.58562e-22
Trophoblast Giant	ZNF322	0.298	2.0599e-21	4.04489e-21
Vascular Endothelial	IRF STAT Complex	0.298	3.2352e-65	1.90884e-64
Photoreceptor	ATF3 USF TFE3 Complex	0.297	5.0325e-21	9.72063e-21
Purkinje Neurons	ETS2	0.297	1.9137e-49	8.22427e-49
Schwann	P53 Family	0.297	1.4099e-13	2.12641e-13
Adrenocortical	NR6A1	0.296	1.0128e-08	1.27965e-08
Bronchiolar And Alveolar Epithelial	ZNF274	0.296	9.6248e-12	1.36773e-11
Chromaffin	NFY Family	0.296	1.5944e-24	3.50796e-24
Ganglion	BACH1 NF2L2 NFE2 Family	0.296	1.2538e-33	3.66405e-33
Granule Neurons	SOX9/10	0.296	1.1172e-17	1.92918e-17
Granule Neurons	TGIF1	0.296	3.0903e-10	4.14877e-10
Hepatoblasts	BACH1 NF2L2 NFE2 Family	0.296	4.0509e-24	8.76137e-24
Intestinal Epithelial	SMAD Family	0.296	3.3283e-23	6.9621e-23
Mesothelial	RBPJ	0.296	3.5149e-19	6.394e-19
Paep Mecom Positive	HNF4G	0.296	3.8828e-14	5.98689e-14
Paep Mecom Positive	ZNF335	0.296	1.5922e-29	4.11125e-29
Photoreceptor	IRF STAT Complex	0.296	1.3516e-60	7.33051e-60
Schwann	CEBPA B	0.296	3.4161e-07	4.06434e-07
Sympathoblasts	TCF TFAP4 BHLHA15 Complex	0.296	6.7159e-67	4.07382e-66
Thymic Epithelial	STAT Family	0.296	3.1655e-33	9.15912e-33
Trophoblast Giant	ZNF335	0.296	4.3712e-26	1.0143e-25
ENS Neurons	P53 Family	0.295	7.6453e-14	1.16295e-13
Inhibitory Neurons	TEAD Family	0.295	6.319e-19	1.13619e-18
Intestinal Epithelial	ERR NR5A2 Complex	0.295	2.0809e-22	4.23859e-22
Mesothelial	DBP	0.295	0.00043182	0.000464548
Neuroendocrine	MEF2 Family	0.295	8.8504e-13	1.30162e-12
Purkinje Neurons	BC11LA ELF SPIB Complex	0.295	2.1762e-74	1.54008e-73
Schwann	NFKB Family	0.295	6.7001e-43	2.53319e-42
Smooth Muscle	RARG	0.295	9.2405e-19	1.65251e-18
Ductal	SALL4 ZIC1 Complex	0.294	2.6976e-105	2.94542e-104
ENS Neurons	SREBF Family	0.294	2.3732e-49	1.01551e-48
Epicardial Fat	IRF STAT Complex	0.294	8.3625e-53	3.86464e-52
Inhibitory Neurons	ETS2	0.294	4.132e-47	1.69511e-46
Islet Endocrine	GRHL2	0.294	8.9131e-08	1.0853e-07
Islet Endocrine	P53 Family	0.294	6.5691e-13	9.70133e-13
Limbic System Neurons	HNF4G	0.294	2.0184e-16	3.35589e-16
Mesothelial	HSF Family	0.294	7.8452e-10	1.03464e-09
Paep Mecom Positive	IRF STAT Complex	0.294	1.4051e-56	6.95273e-56
Retinal Pigment	TFAP2C	0.294	7.4033e-46	2.98052e-45
Retinal Pigment	ZBTB7A	0.294	2.225e-22	4.52839e-22
Skor Npsr Positive	ZNF274	0.294	2.5014e-10	3.365e-10
Thymic Epithelial	NFATC3	0.294	7.3371e-14	1.11743e-13
Endocardial	FOXH1	0.293	2.639e-07	3.15613e-07
Ganglion	IRF STAT Complex	0.293	4.0036e-74	2.81328e-73
Hepatoblasts	SMAD Family	0.293	4.127e-23	8.60022e-23
Megakaryocytes	PRDM14	0.293	2.594e-07	3.10306e-07
Mesothelial	NFIC	0.293	4.4484e-21	8.61249e-21
Neuroendocrine	MZF1	0.293	3.4741e-30	9.15129e-30
Photoreceptor	STAT Family	0.293	1.1371e-30	3.04699e-30
Smooth Muscle	AR FOXJ3 Complex	0.293	1.3977e-23	2.96742e-23
Stellate	CEBPA B	0.293	3.0628e-06	3.52957e-06
Endocardial	BCL6	0.292	1.1651e-14	1.83113e-14
ENS Neurons	ETS2	0.292	2.8369e-55	1.37098e-54
Hematopoietic Stem	SRY	0.292	5.9292e-12	8.47906e-12
Igfbp Dkk Positive	TGIF1	0.292	5.9166e-09	7.55233e-09
Islet Endocrine	BACH1 NF2L2 NFE2 Family	0.292	8.9043e-27	2.11861e-26
Megakaryocytes	ATF4 CEBPG Complex	0.292	6.6206e-08	8.09528e-08
Mesothelial	MYB	0.292	8.0918e-07	9.51031e-07
Neuroendocrine	ATF6	0.292	1.7635e-10	2.38591e-10
Satellite	ATF4 CEBPG Complex	0.292	1.8728e-09	2.42926e-09
Skor Npsr Positive	FOS-JUN Complex	0.292	4.6244e-14	7.1061e-14
Smooth Muscle	SOX9/10	0.292	1.3053e-19	2.40442e-19
ENS Neurons	TGIF1	0.291	5.092e-10	6.7766e-10
Ganglion	TBP	0.291	2.4639e-07	2.9524e-07
Hematopoietic Stem	AR FOXJ3 Complex	0.291	2.1437e-18	3.7927e-18
Lymphoid	FOS-JUN Complex	0.291	2.8246e-17	4.83217e-17
Skeletal Muscle	MEF2 Family	0.291	1.2138e-13	1.83455e-13
Vascular Endothelial	POU2F2	0.291	1.1809e-13	1.78537e-13
Cardiomyocytes	ERR NR5A2 Complex	0.29	3.4162e-25	7.7109e-25
Ganglion	BCL6	0.29	2.0344e-19	3.73362e-19
Granule Neurons	FOX Family 1	0.29	1.7259e-26	4.06364e-26
Hepatoblasts	ONECUT1	0.29	0.0055258	0.00577941
Metanephric	CEBPA B	0.29	1.5597e-08	1.95622e-08
Retinal Pigment	RFX Family	0.29	1.591e-44	6.25756e-44
Schwann	HNF4G	0.29	9.9819e-16	1.62112e-15
Thymic Epithelial	AR FOXJ3 Complex	0.29	2.0574e-22	4.19244e-22
Antigen Presenting	FOXH1	0.289	1.6634e-08	2.08365e-08
Epicardial Fat	NFATC3	0.289	2.6445e-11	3.70394e-11
Inhibitory Neurons	TCF TFAP4 BHLHA15 Complex	0.289	1.0032e-59	5.31332e-59
Megakaryocytes	NR6A1	0.289	4.9503e-08	6.09796e-08
Megakaryocytes	RARA RXRA Complex	0.289	1.5602e-64	9.12965e-64
Purkinje Neurons	SREBF Family	0.289	1.3661e-45	5.4688e-45
Schwann	BCL6	0.289	1.8625e-16	3.10292e-16
Sympathoblasts	MZF1	0.289	2.5556e-31	6.99902e-31
Antigen Presenting	BACH1 NF2L2 NFE2 Family	0.288	2.0794e-30	5.52136e-30
Astrocytes	PBX Family	0.288	1.8435e-28	4.62551e-28
Ciliated Epithelial	NR2C2	0.288	5.6039e-16	9.17002e-16
Endocardial	NFATC1	0.288	2.9909e-22	6.05e-22
ENS Neurons	SRF	0.288	1.9778e-07	2.37911e-07
Epicardial Fat	THAP4 ZNF143 Complex	0.288	8.3257e-25	1.85148e-24
Erythroblasts	HNF4G	0.288	4.6388e-15	7.3864e-15
Hepatoblasts	SMAD3	0.288	6.7363e-42	2.49188e-41
Megakaryocytes	OTX2	0.288	1.4332e-07	1.73324e-07
Astrocytes	YY1 ZFP42 Family	0.287	1.795e-24	3.94059e-24
Chromaffin	IRF STAT Complex	0.287	6.2548e-65	3.67303e-64
Ductal	REST	0.287	5.1677e-23	1.07105e-22
Extravillous Trophoblasts	ETS Family 2	0.287	2.76e-70	1.8018e-69
Intestinal Epithelial	NR1D1	0.287	5.334e-21	1.0295e-20
Lymphoid	FOX Family 2	0.287	1.0789e-28	2.72356e-28
Megakaryocytes	BC11LA ELF SPIB Complex	0.287	2.421e-77	1.78715e-76
Mesothelial	AR FOXJ3 Complex	0.287	1.6236e-14	2.5341e-14
Mesothelial	SRF	0.287	1.9964e-05	2.2424e-05
Photoreceptor	CTCF Family	0.287	2.3983e-84	1.99243e-83
Purkinje Neurons	GLI3	0.287	1.0439e-10	1.42986e-10
Sympathoblasts	ZNF322	0.287	2.928e-27	7.05446e-27
Thymocytes	BACH1 NF2L2 NFE2 Family	0.287	1.123e-33	3.28567e-33
Chromaffin	ERR NR5A2 Complex	0.286	2.1465e-27	5.20694e-27
Epicardial Fat	TGIF1	0.286	9.6987e-09	1.22603e-08
Extravillous Trophoblasts	ATF CREB1 Complex	0.286	4.7516e-13	7.05287e-13
Ganglion	FOS-JUN Complex	0.286	2.4388e-19	4.4626e-19
Hepatoblasts	MAF Family	0.286	7.7757e-27	1.85452e-26
Lymphatic Endothelial	GLI3	0.286	1.882e-11	2.65091e-11
[truncated: 2,969 more rows]
