# Supplementary material for: Complex regulatory networks influence pluripotent cell state transitions in human iPSCs
Source: Nat Commun. 2024 Feb 23;15:1664. doi: 10.1038/s41467-024-45506-6 (PMC10891157; doi:10.1038/s41467-024-45506-6)
Supplement: Supplementary file 18 — Supplemental Data 15 [file 41467_2024_45506_MOESM18_ESM.xlsx]

## Sheet: table_s15
SNP ID	gnomad RSID	Peak ID	No. Reference Reads	No. Alternative Read	Allelic Imbalance Fraction	No. Heterozygous Individuals	Minor Allele Frequency	P-value	Adjusted P-value	ASCA
chr12_105761918_A_G	rs9989027	narrow_peak_52174	53	21	0.716216	38	0.263158	0.000256489	0.00711524	TRUE
chr12_105761978_C_T	rs9988966	narrow_peak_52174	73	24	0.752577	39	0.31203	6.40473e-07	3.7843e-05	TRUE
chr21_32931422_C_G	rs9983409	narrow_peak_133647c	1107	947	0.538948	62	0.488722	0.000448251	0.0112631	TRUE
chr21_39861803_G_T	rs9981032	narrow_peak_134421a	195	53	0.78629	52	0.255639	2.83161e-20	8.24029e-18	TRUE
chr21_38965541_T_C	rs9979131	narrow_peak_134334b	319	196	0.619417	65	0.357143	6.63667e-08	4.7333e-06	TRUE
chr21_44473980_G_T	rs9978104	narrow_peak_134981b	59	25	0.702381	15	0.056391	0.000266451	0.00731053	TRUE
chr21_38082812_C_T	rs9977521	narrow_peak_134201a	149	93	0.615702	63	0.349624	0.000385522	0.00994377	TRUE
chr18_76829075_G_T	rs9973078	narrow_peak_100195	95	45	0.678571	11	0.0714286	2.87757e-05	0.00110978	TRUE
chr15_77926536_A_G	rs9972481	narrow_peak_74843b	190	79	0.70632	17	0.0789474	1.01588e-11	1.27965e-09	TRUE
chr18_22164699_A_G	rs9962126	narrow_peak_96409	101	58	0.63522	58	0.338346	0.000811347	0.0181934	TRUE
chr18_34408969_C_G	rs9958080	narrow_peak_97271	702	579	0.548009	45	0.199248	0.000647168	0.015159	TRUE
chr11_57005067_T_C	rs9943582	narrow_peak_36656	92	148	0.616667	68	0.383459	0.000364111	0.00950587	TRUE
chr16_5020514_T_C	rs9937661	narrow_peak_78244b	134	191	0.587692	61	0.417293	0.00185018	0.0346163	TRUE
chr16_89574685_G_C	rs9935289	narrow_peak_85394a	930	700	0.570552	71	0.5	1.33772e-08	1.07689e-06	TRUE
chr16_5500174_G_A	rs9933119	narrow_peak_78315	119	68	0.636364	63	0.357143	0.000235943	0.00663464	TRUE
chr16_5500132_A_G	rs9923846	narrow_peak_78315	110	64	0.632184	63	0.357143	0.000605245	0.0143888	TRUE
chr16_68738206_G_A	rs9923384	narrow_peak_82891	260	191	0.576497	54	0.300752	0.00133887	0.0268222	TRUE
chr16_8620096_T_C	rs9922116	narrow_peak_78486	95	55	0.633333	35	0.146617	0.00136995	0.0273768	TRUE
chr1_1366414_T_C	rs991729714	narrow_peak_142	94	32	0.746032	24	0.0923077	2.91019e-08	2.21544e-06	TRUE
chr19_50818880_C_A	rs9917109	narrow_peak_106294	256	147	0.635236	47	0.488636	6.23993e-08	4.47465e-06	TRUE
chr17_77999430_C_A	rs9916571	narrow_peak_94073	70	21	0.769231	40	0.18797	2.50909e-07	1.61416e-05	TRUE
chr17_47786332_G_C	rs9915811	narrow_peak_90836a	72	34	0.679245	24	0.0902256	0.000284529	0.00771982	TRUE
chr17_28667594_G_A	rs9915513	narrow_peak_88490	217	136	0.614731	60	0.300752	1.90694e-05	0.000774385	TRUE
chr17_30591380_C_T	rs9915042	narrow_peak_88697d	65	106	0.619883	41	0.244361	0.00212927	0.038537	TRUE
chr17_6558255_A_G	rs9914298	narrow_peak_86413	255	165	0.607143	55	0.469925	1.31017e-05	0.000561109	TRUE
chr17_61851588_C_T	rs9913551	narrow_peak_92062	472	316	0.598985	64	0.479339	3.04011e-08	2.30266e-06	TRUE
chr17_9327528_G_A	rs9912228	narrow_peak_86792	72	121	0.626943	33	0.184211	0.000516968	0.0126626	TRUE
chr17_6558329_G_A	rs9911968	narrow_peak_86413	257	178	0.590805	55	0.469925	0.00017738	0.00523741	TRUE
chr17_69029047_G_T	rs9911781	narrow_peak_92732	575	441	0.565945	56	0.345865	2.93783e-05	0.00113136	TRUE
chr17_73545843_A_G	rs9911128	narrow_peak_93271a	789	975	0.552721	73	0.364662	1.04038e-05	0.000458268	TRUE
chr17_78466071_G_A	rs9910679	narrow_peak_94149a	179	98	0.646209	61	0.477444	1.30032e-06	7.19731e-05	TRUE
chr17_4300497_G_A	rs9909816	narrow_peak_86132a	98	169	0.632959	36	0.180451	1.6494e-05	0.000682465	TRUE
chr17_73873394_A_G	rs9908862	narrow_peak_93334b	96	145	0.60166	45	0.206767	0.00192715	0.0356438	TRUE
chr17_4439515_G_T	rs9908450	narrow_peak_86158b	370	266	0.581761	56	0.338346	4.26402e-05	0.00156738	TRUE
chr17_76165368_C_T	rs9908349	narrow_peak_93739a	171	86	0.66537	62	0.423077	1.24638e-07	8.5525e-06	TRUE
chr17_76165048_G_C	rs9908003	narrow_peak_93739a	344	262	0.567657	72	0.345865	0.000984654	0.0210678	TRUE
chr17_18761419_T_C	rs9905495	narrow_peak_87692	459	360	0.56044	49	0.221805	0.000607701	0.0144341	TRUE
chr17_782670_C_A	rs9904828	narrow_peak_85601	104	53	0.66242	44	0.233083	5.73973e-05	0.00201197	TRUE
chr17_47993053_T_C	rs9904213	narrow_peak_90870	67	150	0.691244	54	0.300752	1.7588e-08	1.3903e-06	TRUE
chr17_79454756_C_G	rs9903799	narrow_peak_94367	222	131	0.628895	58	0.315789	1.46731e-06	8.0202e-05	TRUE
chr17_65462142_A_G	rs9903003	narrow_peak_92473c	58	11	0.84058	58	0.278195	7.55583e-09	6.32997e-07	TRUE
chr17_79229451_C_T	rs9900614	narrow_peak_94317	100	57	0.636943	61	0.334586	0.000749883	0.0170776	TRUE
chr17_8702914_G_A	rs9900380	narrow_peak_86697	398	67	0.855914	44	0.210526	2.44267e-58	3.94792e-55	TRUE
chr17_79283507_C_T	rs9900294	narrow_peak_94327a	110	191	0.634551	36	0.142857	3.52349e-06	0.00017354	TRUE
chr17_8702878_G_A	rs9900202	narrow_peak_86697	280	176	0.614035	44	0.210526	1.27627e-06	7.08284e-05	TRUE
chr17_8702847_G_A	rs9900175	narrow_peak_86697	348	215	0.618117	44	0.210526	2.29302e-08	1.77258e-06	TRUE
chr17_8702644_G_T	rs9899703	narrow_peak_86697	535	421	0.559623	44	0.210526	0.00025356	0.00704888	TRUE
chr17_63119488_G_A	rs9899243	narrow_peak_92219	332	209	0.613678	36	0.18797	1.38661e-07	9.39201e-06	TRUE
chr17_63119530_C_T	rs9898914	narrow_peak_92219	394	245	0.616588	36	0.18797	4.08523e-09	3.58542e-07	TRUE
chr17_63119459_C_G	rs9898861	narrow_peak_92219	267	162	0.622378	36	0.18797	4.52811e-07	2.76409e-05	TRUE
chr2_8818809_A_C	rs989664340	narrow_peak_107968b	11	105	0.905172	33	0.367925	2.10876e-20	6.20548e-18	TRUE
chr17_73346935_A_G	rs9896465	narrow_peak_93242	36	76	0.678571	23	0.093985	0.000198237	0.005748	TRUE
chr17_28667579_T_C	rs9896388	narrow_peak_88490	221	134	0.622535	60	0.300752	4.51556e-06	0.00021691	TRUE
chr17_9129028_A_G	rs9894834	narrow_peak_86762	326	252	0.564014	70	0.496241	0.00236564	0.0416075	TRUE
chr17_8076166_A_G	rs9894148	narrow_peak_86608b	146	80	0.646018	65	0.456349	1.34394e-05	0.000573466	TRUE
chr17_3884665_G_T	rs9893669	narrow_peak_86074	78	43	0.644628	48	0.195489	0.00187309	0.0348403	TRUE
chr17_8076194_C_A	rs9893474	narrow_peak_86608b	21	52	0.712329	32	0.40708	0.00037134	0.00963842	TRUE
chr17_80342674_A_G	rs9890828	narrow_peak_94522c	227	149	0.603723	61	0.462406	6.77163e-05	0.002318	TRUE
chr17_73452479_G_A	rs9890461	narrow_peak_93254	369	278	0.570325	49	0.259398	0.000394776	0.0101377	TRUE
chr4_4387060_T_G	rs9884617	narrow_peak_157119	23	57	0.7125	36	0.165414	0.000183117	0.00537803	TRUE
chr3_186381716_C_T	rs9879899	narrow_peak_155188d	124	189	0.603834	61	0.492481	0.000284176	0.00771425	TRUE
chr3_40471596_G_A	rs9874006	narrow_peak_144000a	118	215	0.645646	65	0.43985	1.17729e-07	8.11548e-06	TRUE
chr3_73046561_C_T	rs9873229	narrow_peak_147608	275	180	0.604396	62	0.383459	9.78418e-06	0.000433155	TRUE
chr3_183415501_C_T	rs9869779	narrow_peak_154819	139	24	0.852761	11	0.0568182	6.92199e-21	2.12009e-18	TRUE
chr3_126703474_A_G	rs9864643	narrow_peak_150565a	57	27	0.678571	24	0.0977444	0.00140449	0.0279121	TRUE
chr3_134032253_T_G	rs9863777	narrow_peak_151389b	317	623	0.662766	54	0.418803	1.03907e-23	3.94078e-21	TRUE
chr3_130114946_G_T	rs9859195	narrow_peak_151072	34	65	0.656566	25	0.116541	0.00239463	0.041998	TRUE
chr3_5068824_T_A	rs9857639	narrow_peak_140982	461	219	0.677941	61	0.342105	9.43932e-21	2.86603e-18	TRUE
chr3_134093770_C_T	rs9849656	narrow_peak_151401c	279	964	0.775543	52	0.255639	1.43076e-88	6.01232e-85	TRUE
chr3_118198045_C_T	rs9849379	narrow_peak_149668a	75	39	0.657895	55	0.304511	0.000959197	0.0206832	TRUE
chr3_48282695_A_G	rs9847953	narrow_peak_144906b	355	166	0.681382	56	0.308271	8.15899e-17	1.76005e-14	TRUE
chr3_60758385_A_C	rs9842721	narrow_peak_146293	15	61	0.802632	19	0.0714286	9.84285e-08	6.8707e-06	TRUE
chr3_149848358_A_C	rs9840506	narrow_peak_152581	292	375	0.562219	52	0.255639	0.0014795	0.029112	TRUE
chr3_110430895_G_T	rs9837589	narrow_peak_149117	20	136	0.871795	55	0.281955	2.14819e-22	7.39927e-20	TRUE
chr3_22732953_G_T	rs9834251	narrow_peak_142547	32	74	0.698113	59	0.387218	5.54198e-05	0.00195505	TRUE
chr3_71974912_G_A	rs9833782	narrow_peak_147479b	90	29	0.756303	56	0.300752	1.85722e-08	1.45931e-06	TRUE
chr3_32362998_T_C	rs9833771	narrow_peak_143280	109	51	0.68125	59	0.319549	5.26904e-06	0.000249905	TRUE
chr2_230786663_A_C	rs983333098	narrow_peak_124918	183	62	0.746939	25	0.101626	4.79866e-15	8.53e-13	TRUE
chr3_72585498_C_T	rs9825900	narrow_peak_147561	46	85	0.648855	39	0.191729	0.000832042	0.0185309	TRUE
chr3_190272131_A_T	rs9825315	narrow_peak_155554a	27	59	0.686047	55	0.394737	0.00073171	0.0167145	TRUE
chr3_190272125_A_G	rs9825312	narrow_peak_155554a	28	57	0.670588	55	0.394737	0.00219491	0.0393693	TRUE
chr3_60758429_T_C	rs9825246	narrow_peak_146293	22	101	0.821138	22	0.0827068	2.73831e-13	4.07468e-11	TRUE
chr3_151285426_C_T	rs9824697	narrow_peak_152757b	87	138	0.613333	42	0.225564	0.000819738	0.0183268	TRUE
chr3_31051709_T_C	rs9815795	narrow_peak_143121	134	88	0.603604	63	0.417293	0.00244921	0.0426272	TRUE
chr3_32362673_G_A	rs9813669	narrow_peak_143280	221	132	0.626062	61	0.31203	2.50828e-06	0.000128228	TRUE
chr2_73277519_A_G	rs9808418	narrow_peak_113662	42	434	0.911765	58	0.230769	3.60655e-83	1.3065e-79	TRUE
chr2_54343108_G_C	rs9808326	narrow_peak_111918	223	325	0.593066	54	0.481203	1.51698e-05	0.000635181	TRUE
chr16_23877342_C_A	rs9806904	narrow_peak_80132	93	50	0.65035	55	0.469925	0.000405974	0.0103745	TRUE
chr15_81208055_C_T	rs9806321	narrow_peak_75304	84	41	0.672	36	0.157895	0.000150133	0.00453878	TRUE
chr4_16086004_C_G	rs980608	narrow_peak_158257a	83	41	0.669355	47	0.259398	0.000203789	0.00587235	TRUE
chr9_136404724_A_G	rs9802522	narrow_peak_228706c	215	137	0.610795	46	0.240602	3.79234e-05	0.00141932	TRUE
chr6_35395795_G_C	rs9794	narrow_peak_184972b	51	87	0.630435	45	0.281955	0.00275434	0.0466256	TRUE
chr17_77148256_G_A	rs9789018	narrow_peak_93934	140	92	0.603448	56	0.368421	0.00196623	0.0362072	TRUE
chr12_21572359_G_A	rs9788266	narrow_peak_46418	231	149	0.607895	73	0.379699	3.04222e-05	0.00116813	TRUE
chr4_119963352_A_T	rs9784533	narrow_peak_164022	77	28	0.733333	47	0.236842	1.85348e-06	9.91431e-05	TRUE
chr22_32356793_G_C	rs978001117	narrow_peak_137849	19	46	0.707692	32	0.188119	0.00109008	0.0228648	TRUE
chr7_155089156_A_G	rs9768501	narrow_peak_207731a	567	410	0.580348	48	0.345865	5.69878e-07	3.40356e-05	TRUE
chr18_37422366_G_T	rs976203	narrow_peak_97452a	65	26	0.714286	36	0.195489	5.31176e-05	0.00188906	TRUE
chr15_70578436_A_G	rs9745283	narrow_peak_73935	51	22	0.69863	39	0.176692	0.000914275	0.0198885	TRUE
chr15_70578925_A_C	rs9744310	narrow_peak_73935	128	50	0.719101	39	0.176692	4.48518e-09	3.92005e-07	TRUE
chr15_70578782_A_G	rs9744287	narrow_peak_73935	162	50	0.764151	39	0.176692	5.52058e-15	9.73095e-13	TRUE
chr4_108641300_T_C	rs973126	narrow_peak_163302a	308	420	0.576923	30	0.135338	3.76419e-05	0.0014108	TRUE
chr1_5827287_A_G	rs9729049	narrow_peak_685b	210	149	0.584958	35	0.154135	0.00150674	0.0294988	TRUE
chr1_226112210_A_C	rs971678709	narrow_peak_19115	124	277	0.690773	28	0.173077	1.53212e-14	2.62145e-12	TRUE
chr4_4034786_G_T	rs9715097	narrow_peak_157079	53	16	0.768116	37	0.191729	9.09506e-06	0.000406415	TRUE
chr4_4034778_G_C	rs9715096	narrow_peak_157079	55	18	0.753425	37	0.191729	1.69136e-05	0.000697081	TRUE
chr9_138393128_T_G	rs968569	narrow_peak_229072b	300	229	0.567108	63	0.394737	0.00230781	0.040871	TRUE
chr4_126261555_T_A	rs9685226	narrow_peak_164426	50	19	0.724638	52	0.353383	0.000244397	0.00683456	TRUE
chr14_94640447_A_G	rs968409	narrow_peak_67756	628	792	0.557746	44	0.225564	1.4905e-05	0.000624588	TRUE
chr5_177035058_G_C	rs968406	narrow_peak_181118	82	134	0.62037	20	0.0827068	0.000491775	0.0121447	TRUE
chr3_101232057_G_A	rs9682739	narrow_peak_148675	20	56	0.736842	28	0.288462	4.36893e-05	0.00160146	TRUE
chr19_16607233_G_C	rs967886	narrow_peak_102751	292	393	0.573723	42	0.203008	0.000129623	0.00400752	TRUE
chr2_85641187_C_T	rs9677267	narrow_peak_114372b	195	276	0.585987	48	0.218045	0.000220318	0.00625893	TRUE
chr19_9542342_T_C	rs9676745	narrow_peak_101866	264	127	0.675192	66	0.398496	3.68277e-12	4.89738e-10	TRUE
chr17_49134640_C_T	rs9675254	narrow_peak_91065	206	128	0.616766	52	0.278195	2.32438e-05	0.000921465	TRUE
chr17_49134601_G_C	rs9675200	narrow_peak_91065	251	141	0.640306	52	0.278195	3.01385e-08	2.28442e-06	TRUE
chr16_87908291_G_A	rs9673863	narrow_peak_85035	123	70	0.637306	50	0.233083	0.000166789	0.00496376	TRUE
chr16_87908290_T_C	rs9673427	narrow_peak_85035	122	70	0.635417	50	0.233083	0.0002146	0.00614467	TRUE
chr16_87908305_A_G	rs9673280	narrow_peak_85035	139	85	0.620536	54	0.255639	0.000375501	0.0097214	TRUE
chr12_62507589_T_C	rs9668865	narrow_peak_49251	97	59	0.621795	52	0.24812	0.00293058	0.0489852	TRUE
chr1_226891213_T_C	rs9662124	narrow_peak_19223c	216	286	0.569721	55	0.289474	0.00204246	0.0372584	TRUE
chr1_1590681_G_A	rs9661500	narrow_peak_182	832	572	0.592593	66	0.383459	4.16019e-12	5.49747e-10	TRUE
chr8_142362391_G_T	rs9657468	narrow_peak_218452	323	224	0.590494	69	0.394737	2.65889e-05	0.00103725	TRUE
chr2_86422816_T_G	rs9653508	narrow_peak_114472	347	250	0.58124	65	0.454887	8.25028e-05	0.00274717	TRUE
chr12_122237637_T_G	rs965192801	narrow_peak_54176b	40	249	0.861592	40	0.3	4.71387e-38	4.1268e-35	TRUE
chr3_16706041_C_T	rs965175	narrow_peak_142200a	115	54	0.680473	72	0.421053	3.10365e-06	0.000154601	TRUE
chr8_58839361_A_C	rs9650191	narrow_peak_212688	19	57	0.75	16	0.0601504	1.48369e-05	0.000622232	TRUE
chr8_58839349_T_G	rs9650190	narrow_peak_212688	19	58	0.753247	16	0.0601504	9.77507e-06	0.000432934	TRUE
chr2_108933068_G_A	rs9646949	narrow_peak_116014b	213	149	0.588398	72	0.360902	0.000903776	0.019727	TRUE
chr7_6746738_T_C	rs9639027	narrow_peak_195960	184	280	0.603448	46	0.263158	9.63956e-06	0.00042874	TRUE
chr7_6746736_A_G	rs9639026	narrow_peak_195960	137	246	0.642298	34	0.150376	2.77663e-08	2.12454e-06	TRUE
chr7_64407143_A_C	rs9638406	narrow_peak_200124b	24	71	0.747368	29	0.12406	1.4641e-06	8.01098e-05	TRUE
chr21_46756900_G_C	rs9637193	narrow_peak_135420c	61	29	0.677778	28	0.12782	0.000972761	0.0208856	TRUE
chr16_87887748_G_T	rs9630643	narrow_peak_85031a	273	193	0.585837	73	0.5	0.000244647	0.00683729	TRUE
chr16_87887751_T_C	rs9630642	narrow_peak_85031a	270	203	0.570825	73	0.5	0.00237284	0.0416784	TRUE
chr22_50311596_G_A	rs9627794	narrow_peak_140610	115	53	0.684524	19	0.0714286	1.95379e-06	0.00010356	TRUE
chr22_45478639_T_A	rs9626625	narrow_peak_139960c	201	133	0.601796	56	0.383459	0.000235417	0.00662693	TRUE
chr22_44737788_G_T	rs9626539	narrow_peak_139810	84	37	0.694215	32	0.172932	2.31643e-05	0.000918658	TRUE
chr22_21356925_T_A	rs9625292	narrow_peak_136267	121	24	0.834483	37	0.169173	8.92007e-17	1.91244e-14	TRUE
chr22_43113434_C_T	rs9623671	narrow_peak_139509	248	174	0.587678	63	0.424812	0.000368274	0.00957176	TRUE
chr22_43113435_G_A	rs9620088	narrow_peak_139509	181	122	0.59736	48	0.308271	0.000833587	0.0185535	TRUE
chr22_43113407_A_G	rs9620087	narrow_peak_139509	179	103	0.634752	48	0.308271	7.06059e-06	0.000325044	TRUE
chr22_50312035_C_T	rs9616379	narrow_peak_140610	437	155	0.738176	35	0.131579	4.71958e-32	2.96896e-29	TRUE
chr22_50311973_A_G	rs9616378	narrow_peak_140610	404	226	0.64127	35	0.131579	1.25981e-12	1.75997e-10	TRUE
chr22_23492236_C_T	rs9612248	narrow_peak_136575	89	152	0.630705	60	0.458647	5.94642e-05	0.00206786	TRUE
chr22_22555917_C_T	rs9611219	narrow_peak_136439	134	210	0.610465	66	0.406015	4.92766e-05	0.00176983	TRUE
chr22_19189969_G_C	rs9605959	narrow_peak_135954b	90	43	0.676692	35	0.166667	5.63297e-05	0.00197917	TRUE
chr13_44354981_T_C	rs9595015	narrow_peak_57569	100	51	0.662252	48	0.233083	8.21285e-05	0.00273645	TRUE
chr13_43598189_A_T	rs9594864	narrow_peak_57505	62	30	0.673913	51	0.274436	0.00111093	0.0232071	TRUE
chr13_43598125_G_A	rs9594863	narrow_peak_57505	74	40	0.649123	51	0.274436	0.00186672	0.0347967	TRUE
chr13_34117382_C_A	rs9591833	narrow_peak_56777	124	66	0.652632	33	0.131579	3.10794e-05	0.00119162	TRUE
chr13_87533967_G_T	rs9589563	narrow_peak_59800b	67	115	0.631868	58	0.263158	0.000461644	0.0115472	TRUE
chr13_111568146_G_A	rs9583552	narrow_peak_61495	222	296	0.571429	25	0.101504	0.00131694	0.0265193	TRUE
chr13_107220834_C_T	rs9583095	narrow_peak_61094c	150	82	0.646552	53	0.25188	9.48161e-06	0.000422251	TRUE
chr13_29943400_G_A	rs9579361	narrow_peak_56404	69	35	0.663462	42	0.203008	0.00110862	0.0231793	TRUE
chr13_37353081_A_T	rs9576112	narrow_peak_56991	44	86	0.661538	35	0.161654	0.000289549	0.0078237	TRUE
chr13_37352778_A_G	rs9576110	narrow_peak_56991	279	153	0.645833	68	0.428571	1.39415e-09	1.31238e-07	TRUE
chr19_17513981_T_G	rs9576	narrow_peak_102881	61	106	0.634731	23	0.0864662	0.000618695	0.014639	TRUE
chr13_109809669_C_T	rs9559509	narrow_peak_61281b	71	29	0.71	49	0.229323	3.216e-05	0.00122812	TRUE
chr13_29003444_G_A	rs9554330	narrow_peak_56328	65	29	0.691489	52	0.285714	0.000261683	0.0072231	TRUE
chr13_24955903_C_T	rs9553280	narrow_peak_55845	70	116	0.623656	33	0.131579	0.0009181	0.0199609	TRUE
chr13_20694584_A_G	rs9552079	narrow_peak_55435c	76	184	0.707692	47	0.37218	1.65608e-11	2.04201e-09	TRUE
chr13_29648232_A_G	rs9550437	narrow_peak_56392	76	124	0.62	64	0.481203	0.00084507	0.0187416	TRUE
chr13_76055075_C_T	rs9543944	narrow_peak_59329b	127	197	0.608025	62	0.390977	0.000119543	0.00374445	TRUE
chr13_74708696_C_T	rs9543534	narrow_peak_59258b	421	330	0.560586	58	0.323308	0.00100998	0.0215264	TRUE
chr13_65332904_A_G	rs9540206	narrow_peak_58921	48	110	0.696203	66	0.345865	8.92426e-07	5.11211e-05	TRUE
chr13_56152352_G_A	rs9527415	narrow_peak_58575a	86	153	0.640167	51	0.214286	1.74252e-05	0.000716616	TRUE
chr13_114875345_G_A	rs9525181	narrow_peak_62006b	77	125	0.618812	65	0.402256	0.000897814	0.0196387	TRUE
chr13_114875238_G_A	rs9525180	narrow_peak_62006b	65	116	0.640884	64	0.443609	0.000184739	0.00541965	TRUE
chr12_6896055_C_A	rs951818	narrow_peak_45243	48	109	0.694268	63	0.432331	1.25064e-06	6.95899e-05	TRUE
chr13_100731658_A_C	rs9517986	narrow_peak_60702b	70	114	0.619565	67	0.432331	0.0014563	0.0287308	TRUE
chr13_100731446_G_C	rs9517985	narrow_peak_60702b	73	137	0.652381	67	0.432331	1.19036e-05	0.000516536	TRUE
chr13_100084963_T_A	rs9517724	narrow_peak_60586	146	219	0.6	68	0.353383	0.000156718	0.00469999	TRUE
chr1_44011737_G_A	rs951740	narrow_peak_6014	1206	1013	0.543488	53	0.296992	4.53686e-05	0.00165436	TRUE
chr13_99097910_G_C	rs9517305	narrow_peak_60409	244	333	0.577123	53	0.244361	0.000242441	0.00679734	TRUE
chr4_146859138_A_C	rs951394406	narrow_peak_165432e	72	14	0.837209	17	0.0658915	1.44502e-10	1.5634e-08	TRUE
chr13_100731683_A_T	rs9513706	narrow_peak_60702b	68	127	0.651282	67	0.432331	2.87337e-05	0.00110856	TRUE
chr13_98926466_T_G	rs9513386	narrow_peak_60376c	144	86	0.626087	55	0.274436	0.000158887	0.00474876	TRUE
chr13_98926446_G_C	rs9513385	narrow_peak_60376c	124	76	0.62	55	0.274436	0.00084507	0.0187416	TRUE
chr13_24121482_A_G	rs9510769	narrow_peak_55730	109	43	0.717105	63	0.357143	8.54129e-08	5.99402e-06	TRUE
chr13_21902560_C_G	rs9509648	narrow_peak_55586a	208	118	0.638037	53	0.357143	7.06997e-07	4.14936e-05	TRUE
chr13_21902535_C_T	rs9509647	narrow_peak_55586a	233	125	0.650838	53	0.357143	1.2173e-08	9.87513e-07	TRUE
chr13_21902488_G_A	rs9509646	narrow_peak_55586a	222	108	0.672727	53	0.357143	3.33552e-10	3.44556e-08	TRUE
chr1_21880068_A_G	rs950922	narrow_peak_3040	121	48	0.715976	47	0.236842	1.85112e-08	1.45561e-06	TRUE
chr13_29393724_C_G	rs9508170	narrow_peak_56377	223	74	0.750842	60	0.330827	1.61797e-18	4.02785e-16	TRUE
chr13_25641291_G_C	rs9507454	narrow_peak_55917	81	42	0.658537	38	0.18797	0.000556092	0.0134207	TRUE
chr6_5261608_T_C	rs9504371	narrow_peak_182341c	396	526	0.570499	43	0.229323	2.09066e-05	0.000839259	TRUE
chr6_5261601_T_C	rs9504370	narrow_peak_182341c	394	496	0.557303	43	0.229323	0.00070184	0.0161586	TRUE
chr6_5261575_T_C	rs9504369	narrow_peak_182341c	395	533	0.574353	43	0.229323	6.63507e-06	0.000307611	TRUE
chr6_8181177_A_G	rs9502688	narrow_peak_182647	86	147	0.630901	56	0.360902	7.7647e-05	0.00260864	TRUE
chr6_148262550_C_G	rs9497898	narrow_peak_192501b	38	15	0.716981	31	0.12406	0.00219019	0.0393585	TRUE
chr6_123909083_T_C	rs9490822	narrow_peak_190757a	168	89	0.653696	66	0.390977	9.46119e-07	5.39016e-05	TRUE
chr18_25245387_A_T	rs948306	narrow_peak_96653	97	57	0.62987	57	0.409774	0.00158768	0.0307283	TRUE
chr11_69623606_A_G	rs948133	narrow_peak_38298	143	96	0.598326	69	0.492481	0.0028474	0.047892	TRUE
chr6_150311823_A_G	rs9479343	narrow_peak_192754c	91	42	0.684211	77	0.409774	2.58964e-05	0.00101437	TRUE
chr6_150311494_A_G	rs9479341	narrow_peak_192754c	171	81	0.678571	77	0.409774	1.46502e-08	1.1704e-06	TRUE
chr6_18753523_C_T	rs9477862	narrow_peak_183754b	37	76	0.672566	69	0.469925	0.000309602	0.00828881	TRUE
chr1_160232506_T_A	rs947496	narrow_peak_13672	228	163	0.58312	62	0.428571	0.00118187	0.0244365	TRUE
chr6_42105449_G_A	rs9471782	narrow_peak_185911a	155	106	0.59387	35	0.139098	0.0028953	0.0486042	TRUE
chr6_41651447_C_G	rs9471625	narrow_peak_185848	485	395	0.551136	62	0.345865	0.00267798	0.0455898	TRUE
chr6_24981223_T_C	rs9467373	narrow_peak_184217a	470	579	0.551954	61	0.379699	0.000846175	0.0187542	TRUE
chr6_42947013_G_C	rs9462860	narrow_peak_186021	331	477	0.590347	61	0.477444	3.14737e-07	1.9823e-05	TRUE
chr9_90691196_G_C	rs944632	narrow_peak_223607	196	135	0.592145	40	0.210526	0.000945718	0.0204387	TRUE
chr9_116328197_C_G	rs944344	narrow_peak_225986a	53	167	0.759091	85	0.432331	6.13002e-15	1.07691e-12	TRUE
chr1_204679925_G_C	rs944076	narrow_peak_17219	359	254	0.585644	40	0.210526	2.55229e-05	0.00100124	TRUE
chr9_112893850_T_C	rs943616	narrow_peak_225697a	54	110	0.670732	55	0.274436	1.46098e-05	0.000615411	TRUE
chr1_7178131_A_G	rs9434846	narrow_peak_920	209	151	0.580556	51	0.319549	0.00261424	0.0448171	TRUE
chr1_7177813_T_C	rs9434845	narrow_peak_920	392	269	0.593041	52	0.315789	1.95246e-06	0.000103541	TRUE
chr1_7177744_C_T	rs9434469	narrow_peak_920	305	232	0.56797	50	0.308271	0.00186311	0.0347715	TRUE
chr1_230413313_T_C	rs9432148	narrow_peak_19655b	444	546	0.551515	52	0.270677	0.00131579	0.0265012	TRUE
chr1_22249589_A_G	rs9426785	narrow_peak_3100b	47	150	0.761421	52	0.278195	9.73841e-14	1.54077e-11	TRUE
chr1_35248240_G_C	rs9426014	narrow_peak_4955	39	73	0.651786	48	0.203008	0.00169468	0.03237	TRUE
chr10_102323092_G_C	rs9420796	narrow_peak_29245a	80	45	0.64	33	0.12406	0.00222649	0.0398253	TRUE
chr10_122216484_T_G	rs9420299	narrow_peak_31041b	264	196	0.573913	49	0.306818	0.00175471	0.0332805	TRUE
chr10_59466904_T_C	rs9416598	narrow_peak_25401	90	153	0.62963	54	0.338346	6.38786e-05	0.00220097	TRUE
chr10_74091950_T_C	rs9416016	narrow_peak_26631	666	814	0.55	54	0.473684	0.000131293	0.00404963	TRUE
chr10_59547008_A_T	rs9415499	narrow_peak_25404	43	90	0.676692	39	0.244361	5.63297e-05	0.00197917	TRUE
chr9_140213651_C_T	rs9414690	narrow_peak_229428	167	232	0.581454	59	0.37218	0.00132612	0.0266787	TRUE
chr2_62020992_T_C	rs940753825	narrow_peak_112502	76	16	0.826087	18	0.0676692	1.59972e-10	1.71488e-08	TRUE
chr6_119356335_A_T	rs9398499	narrow_peak_190529	119	172	0.591065	63	0.492481	0.00224599	0.0399716	TRUE
chr6_155594775_A_T	rs9397798	narrow_peak_193212	94	145	0.606695	67	0.334586	0.00117422	0.0243211	TRUE
chr6_150244261_C_A	rs9397451	narrow_peak_192742	376	260	0.591195	50	0.233083	4.83055e-06	0.00023046	TRUE
chr6_119356346_A_G	rs9387630	narrow_peak_190529	82	130	0.613208	50	0.300752	0.00119471	0.0246231	TRUE
chr6_119356201_T_C	rs9387629	narrow_peak_190529	113	191	0.628289	63	0.477444	9.02983e-06	0.000404705	TRUE
chr6_2449650_A_C	rs9378699	narrow_peak_181912	41	87	0.679688	57	0.477444	5.8774e-05	0.00204929	TRUE
chr6_123909225_G_A	rs9375275	narrow_peak_190757a	65	18	0.783133	57	0.25188	2.10545e-07	1.37299e-05	TRUE
chr6_16227066_G_A	rs9370878	narrow_peak_183536a	70	27	0.721649	43	0.25188	1.4767e-05	0.000620041	TRUE
chr6_20771863_C_T	rs9368232	narrow_peak_183898b	197	118	0.625397	76	0.466165	1.00274e-05	0.000442617	TRUE
chr6_170351474_A_T	rs9366132	narrow_peak_194794b	31	75	0.707547	51	0.31203	2.29545e-05	0.000912405	TRUE
chr4_821490_A_G	rs936551	narrow_peak_156488	123	65	0.654255	61	0.462406	2.81176e-05	0.00108719	TRUE
chr2_175636801_A_G	rs935863	narrow_peak_120919	528	411	0.5623	74	0.451128	0.000150635	0.00454479	TRUE
chr6_20467162_T_C	rs9358337	narrow_peak_183865	47	121	0.720238	50	0.240602	1.03809e-08	8.52004e-07	TRUE
chr6_20466995_T_C	rs9358336	narrow_peak_183865	18	66	0.785714	50	0.240602	1.33287e-07	9.06898e-06	TRUE
chr7_50518392_C_T	rs935795	narrow_peak_199686	77	40	0.65812	43	0.334586	0.000799584	0.0179834	TRUE
chr6_38106345_C_G	rs9357262	narrow_peak_185372b	102	166	0.619403	27	0.146617	0.000110998	0.00351654	TRUE
chr6_28129580_T_C	rs9357065	narrow_peak_184578	231	155	0.598446	38	0.172932	0.000128801	0.00398679	TRUE
chr20_56074140_T_G	rs935552818	narrow_peak_132001	21	110	0.839695	49	0.268595	9.432e-16	1.8148e-13	TRUE
chr3_71778922_C_G	rs935545	narrow_peak_147458b	226	134	0.627778	50	0.278195	1.42746e-06	7.83499e-05	TRUE
chr6_20467228_C_T	rs9350250	narrow_peak_183865	117	38	0.754839	38	0.180451	1.47887e-10	1.59674e-08	TRUE
chr2_25474334_A_C	rs934780	narrow_peak_109383d	313	240	0.566004	53	0.244361	0.00217206	0.0390996	TRUE
chr6_93632295_C_T	rs9345303	narrow_peak_188642	121	71	0.630208	66	0.473684	0.000378905	0.00979235	TRUE
chr2_38112660_T_G	rs934215	narrow_peak_110458	85	39	0.685484	52	0.285714	4.41003e-05	0.00161596	TRUE
chr2_170590114_A_G	rs933989	narrow_peak_120408	160	247	0.60688	33	0.12406	1.88498e-05	0.000767544	TRUE
chr2_203499720_G_A	rs933969	narrow_peak_122921a	676	897	0.570248	64	0.406015	2.76323e-08	2.11583e-06	TRUE
chr10_30721963_G_C	rs9338188	narrow_peak_23845	192	131	0.594427	62	0.473684	0.000815917	0.0182725	TRUE
chr5_125826424_T_C	rs9327409	narrow_peak_176164	44	96	0.685714	57	0.349624	1.31432e-05	0.00056197	TRUE
chr20_37230007_A_G	rs932433	narrow_peak_129990b	213	117	0.645455	55	0.25188	1.39838e-07	9.45343e-06	TRUE
chr6_134838733_A_G	rs9321462	narrow_peak_191563	64	105	0.621302	56	0.466165	0.00200134	0.0367149	TRUE
chr1_212688593_G_C	rs931742347	narrow_peak_18040	68	25	0.731183	21	0.0875	9.37564e-06	0.000418241	TRUE
chr2_47285714_T_G	rs9309141	narrow_peak_111457a	31	70	0.693069	38	0.24812	0.000130822	0.00403679	TRUE
chr2_37899310_A_G	rs9309013	narrow_peak_110445c	446	571	0.561455	52	0.293233	9.90793e-05	0.00320171	TRUE
chr4_146700781_A_T	rs9308196	narrow_peak_165403	105	55	0.65625	62	0.315789	9.49871e-05	0.0030923	TRUE
chr22_22555796_C_T	rs9306340	narrow_peak_136439	156	256	0.621359	68	0.428571	9.56686e-07	5.4474e-05	TRUE
chr22_22555768_T_C	rs9306339	narrow_peak_136439	143	245	0.631443	68	0.428571	2.52204e-07	1.6215e-05	TRUE
chr19_28884991_C_A	rs9304581	narrow_peak_103516	102	59	0.63354	52	0.293233	0.000876126	0.0192555	TRUE
chr7_3723982_C_A	rs930199	narrow_peak_195582	99	57	0.634615	27	0.109023	0.000966133	0.0207773	TRUE
chr13_111007684_C_G	rs9301449	narrow_peak_61410	139	62	0.691542	35	0.183594	5.77253e-08	4.17366e-06	TRUE
chr6_33917860_A_G	rs9296104	narrow_peak_184722	40	75	0.652174	64	0.481203	0.00141296	0.0280496	TRUE
chr2_9815939_A_G	rs9287712	narrow_peak_108085	46	82	0.640625	46	0.330827	0.00186247	0.0347657	TRUE
chr2_9815872_T_C	rs9287710	narrow_peak_108085	57	97	0.62987	46	0.330827	0.00158768	0.0307283	TRUE
chr2_9815870_A_G	rs9287709	narrow_peak_108085	58	97	0.625806	46	0.330827	0.00216813	0.0390496	TRUE
chr14_55151337_C_G	rs927385	narrow_peak_64200	309	224	0.579737	37	0.154135	0.000266905	0.00731916	TRUE
chr2_28614794_C_T	rs925255	narrow_peak_109773b	119	69	0.632979	56	0.340909	0.00032713	0.00866533	TRUE
chr12_125140547_T_C	rs921920	narrow_peak_54579	367	255	0.590032	60	0.345865	8.11827e-06	0.000368417	TRUE
chr2_121467740_T_C	rs921501	narrow_peak_117080	115	66	0.635359	36	0.157895	0.000333756	0.00881417	TRUE
chr2_45241616_C_G	rs921115	narrow_peak_111208b	440	348	0.558376	69	0.432331	0.00117444	0.0243211	TRUE
chr11_13157866_T_C	rs920536	narrow_peak_34120c	44	11	0.8	65	0.417293	8.69937e-06	0.000391062	TRUE
chr20_30499638_T_C	rs919598506	narrow_peak_129063	158	12	0.929412	34	0.12782	1.18104e-33	8.61623e-31	TRUE
chr19_17514440_G_C	rs919265	narrow_peak_102881	190	262	0.579646	18	0.0676692	0.00082026	0.0183268	TRUE
chr1_234746921_G_C	rs918865315	narrow_peak_20099d	413	106	0.795761	22	0.113636	8.58784e-44	9.59782e-41	TRUE
chr5_179780391_A_G	rs918423101	narrow_peak_181507b	346	41	0.894057	31	0.117424	2.98151e-61	5.22038e-58	TRUE
chr14_77542574_C_T	rs918140	narrow_peak_66496a	126	62	0.670213	54	0.338346	3.52696e-06	0.000173629	TRUE
chr7_2514181_C_T	rs917079	narrow_peak_195392a	473	181	0.723242	67	0.327068	5.19994e-31	3.10386e-28	TRUE
chr7_2514177_T_C	rs917078	narrow_peak_195392a	505	194	0.722461	74	0.413534	8.14976e-33	5.5959e-30	TRUE
chr17_56454156_C_T	rs917016	narrow_peak_91583b	77	41	0.652542	33	0.139098	0.00117839	0.0243777	TRUE
chr22_44287207_C_T	rs916358	narrow_peak_139729	158	106	0.598485	47	0.296992	0.00164548	0.03165	TRUE
chr21_44466766_C_T	rs915854	narrow_peak_134980a	199	131	0.60303	58	0.421053	0.000215477	0.00616006	TRUE
chr21_47648872_A_G	rs915803	narrow_peak_135593a	1050	1212	0.535809	56	0.406015	0.000707981	0.0162786	TRUE
chr22_23284996_T_C	rs915614	narrow_peak_136538a	90	43	0.676692	48	0.293233	5.63297e-05	0.00197917	TRUE
chr10_46970815_C_T	rs915451	narrow_peak_24687	607	163	0.788312	42	0.157895	6.3827e-61	1.06434e-57	TRUE
chr1_92149836_C_A	rs913059	narrow_peak_10041a	41	17	0.706897	40	0.195489	0.00223255	0.0398674	TRUE
chr9_840724_G_T	rs912164	narrow_peak_219119a	10	259	0.962825	74	0.30303	1.01195e-63	1.89841e-60	TRUE
chr9_8140904_G_A	rs911766	narrow_peak_219692c	29	96	0.768	43	0.214286	1.42928e-09	1.34185e-07	TRUE
chr20_17986058_C_T	rs910897	narrow_peak_128177b	36	108	0.75	52	0.345865	1.49576e-09	1.40176e-07	TRUE
chr20_1945835_C_T	rs910076	narrow_peak_126947c	80	37	0.683761	39	0.281955	8.71744e-05	0.00288081	TRUE
chr15_65660506_A_T	rs907744745	narrow_peak_73245	107	19	0.849206	20	0.0763359	4.52366e-16	8.93295e-14	TRUE
chr15_77903393_T_C	rs907392	narrow_peak_74837a	98	163	0.624521	63	0.337121	6.87701e-05	0.00234642	TRUE
chr1_226595647_C_G	rs907187	narrow_peak_19173	364	279	0.566096	40	0.180451	0.000910076	0.0198357	TRUE
chr16_86321242_C_T	rs907048	narrow_peak_84737e	19	80	0.808081	57	0.266917	4.39403e-10	4.44715e-08	TRUE
chr19_55904618_C_T	rs906039588	narrow_peak_106883	193	31	0.861607	27	0.118321	8.76023e-30	4.89525e-27	TRUE
chr7_158621589_C_T	rs905890	narrow_peak_208141a	493	402	0.550838	66	0.390977	0.00260705	0.0447084	TRUE
chr9_27529316_G_A	rs903603	narrow_peak_220874a	242	128	0.654054	66	0.451128	3.20971e-09	2.85759e-07	TRUE
chr11_44200351_A_T	rs903513	narrow_peak_36035	27	79	0.745283	49	0.327068	4.32778e-07	2.66036e-05	TRUE
chr12_53273962_T_A	rs902775	narrow_peak_48510	222	301	0.575526	62	0.451128	0.000634254	0.0149465	TRUE
chr8_144517562_C_T	rs901772	narrow_peak_218784a	534	311	0.631953	65	0.402256	1.57458e-14	2.68972e-12	TRUE
chr4_185941196_G_A	rs901434	narrow_peak_167899c	56	98	0.636364	24	0.0977444	0.000893531	0.0195644	TRUE
chr5_10636077_C_T	rs900532	narrow_peak_169356c	119	75	0.613402	73	0.432331	0.00194348	0.0358701	TRUE
chr5_10636254_G_A	rs900530	narrow_peak_169356c	111	68	0.620112	73	0.432331	0.00161918	0.031246	TRUE
chr5_172260869_G_A	rs899356	narrow_peak_180499a	438	288	0.603306	63	0.319549	2.87347e-08	2.19066e-06	TRUE
chr19_12876964_G_C	rs897804	narrow_peak_102258	589	88	0.870015	61	0.394737	6.73487e-92	3.07623e-88	TRUE
chr5_59996101_C_G	rs897672	narrow_peak_171843	540	673	0.554823	77	0.357143	0.000148519	0.00449905	TRUE
chr2_100078475_A_G	rs896248	narrow_peak_115341	98	54	0.644737	63	0.43985	0.000448532	0.0112648	TRUE
chr21_43795256_C_G	rs894287	narrow_peak_134847	112	205	0.646688	73	0.492481	1.95827e-07	1.28821e-05	TRUE
chr1_226595377_C_G	rs892348	narrow_peak_19173	114	64	0.640449	42	0.18797	0.00022007	0.00625358	TRUE
chr19_50433735_G_T	rs892027	narrow_peak_106255b	208	138	0.601156	64	0.386364	0.000198412	0.005748	TRUE
chr12_115106692_T_C	rs891923120	narrow_peak_53365b	68	29	0.701031	22	0.0859375	9.34069e-05	0.00304937	TRUE
chr19_872255_G_A	rs891206	narrow_peak_100517b	122	38	0.7625	63	0.402256	1.79596e-11	2.199e-09	TRUE
chr5_472951_T_C	rs890974	narrow_peak_168417d	417	515	0.552575	71	0.477444	0.00147308	0.0290183	TRUE
chr16_633851_T_C	rs8909	narrow_peak_77473b	508	344	0.596244	71	0.469925	2.13123e-08	1.66219e-06	TRUE
chr19_55672055_A_G	rs890871	narrow_peak_106836	225	125	0.642857	18	0.0827068	9.99471e-08	6.96745e-06	TRUE
chr17_47993097_T_C	rs890399	narrow_peak_90870	32	184	0.851852	59	0.432331	3.91812e-27	1.92345e-24	TRUE
chr17_47993110_A_C	rs890398	narrow_peak_90870	31	186	0.857143	57	0.417293	3.91975e-28	1.99898e-25	TRUE
chr11_17411163_A_G	rs886288	narrow_peak_34479a	516	418	0.552463	54	0.406015	0.00149055	0.0292528	TRUE
chr2_47142950_G_C	rs886056125	narrow_peak_111435	65	186	0.741036	16	0.10101	1.08092e-14	1.87387e-12	TRUE
chr2_85492391_G_T	rs882883	narrow_peak_114340a	55	25	0.6875	68	0.466165	0.00105273	0.0222212	TRUE
chr6_37484103_A_G	rs882322	narrow_peak_185271	213	129	0.622807	61	0.447368	6.49744e-06	0.000302164	TRUE
chr19_38719040_A_C	rs879909898	narrow_peak_104598b	116	20	0.852941	14	0.0526316	1.22454e-17	2.83982e-15	TRUE
chr18_43678331_A_C	rs879852546	narrow_peak_97736a	102	32	0.761194	23	0.116	1.0414e-09	9.9913e-08	TRUE
chr7_191993_A_G	rs879782986	narrow_peak_194915a	211	279	0.569388	58	0.295455	0.00243761	0.042567	TRUE
chr17_32751790_T_G	rs879758527	narrow_peak_88935a	185	27	0.872642	24	0.0944882	3.7439e-30	2.12603e-27	TRUE
chr15_65660502_A_T	rs879753052	narrow_peak_73245	176	31	0.850242	37	0.139098	8.38298e-26	3.84574e-23	TRUE
chr7_87257908_T_C	rs879688880	narrow_peak_201954a	180	19	0.904523	20	0.0846154	4.48412e-34	3.34099e-31	TRUE
chr18_43678334_T_C	rs879584621	narrow_peak_97736a	141	41	0.774725	39	0.215909	4.75727e-14	7.76049e-12	TRUE
chr17_73585548_T_C	rs879566943	narrow_peak_93279b	100	55	0.645161	25	0.093985	0.000375605	0.0097214	TRUE
chr7_191994_C_T	rs879515071	narrow_peak_194915a	339	187	0.644487	67	0.473485	3.36926e-11	3.96369e-09	TRUE
chr4_155338372_A_T	rs879488563	narrow_peak_166142c	164	37	0.81592	36	0.135338	2.80307e-20	8.1799e-18	TRUE
chr17_79092994_G_T	rs879348269	narrow_peak_94286a	152	34	0.817204	18	0.0902256	5.17801e-19	1.35317e-16	TRUE
chr21_46825229_C_G	rs879335792	narrow_peak_135434a	128	17	0.882759	16	0.0676692	3.02596e-22	1.01889e-19	TRUE
chr12_53610629_C_T	rs879309802	narrow_peak_48560	167	69	0.707627	25	0.100806	1.48787e-10	1.60316e-08	TRUE
chr21_46947065_T_G	rs879118576	narrow_peak_135463	103	15	0.872881	17	0.0639098	2.53884e-17	5.72356e-15	TRUE
chr11_65341759_T_C	rs878972548	narrow_peak_37615	162	252	0.608696	22	0.0902256	1.13169e-05	0.000493931	TRUE
chr5_150037002_A_T	rs878910997	narrow_peak_178752	124	29	0.810458	57	0.231061	3.42351e-15	6.13749e-13	TRUE
chr3_71779488_A_G	rs877359	narrow_peak_147458b	91	47	0.65942	39	0.184211	0.0002253	0.00637228	TRUE
chr11_64037033_G_A	rs876064	narrow_peak_37401a	283	212	0.571717	29	0.146617	0.00162705	0.031346	TRUE
chr10_70992664_C_T	rs874556	narrow_peak_26097a	33	84	0.717949	68	0.421053	2.67329e-06	0.000135607	TRUE
chr19_1174414_G_C	rs873073	narrow_peak_100581c	224	354	0.612457	67	0.424812	7.14094e-08	5.05861e-06	TRUE
chr7_1105230_A_G	rs871019	narrow_peak_195087	76	123	0.61809	54	0.451128	0.00105937	0.0223478	TRUE
chr10_46971971_C_T	rs870774	narrow_peak_24687	152	47	0.763819	38	0.142857	4.15585e-14	6.85389e-12	TRUE
chr17_47548936_A_G	rs870421	narrow_peak_90804a	107	63	0.629412	68	0.43609	0.00091875	0.0199709	TRUE
chr5_170038936_A_T	rs870109	narrow_peak_180177	123	74	0.624365	74	0.428571	0.00059109	0.0141033	TRUE
chr16_4452584_G_A	rs869481	narrow_peak_78157	525	400	0.567568	62	0.406015	4.44828e-05	0.00162827	TRUE
chr1_26527699_T_C	rs869139	narrow_peak_3786	329	487	0.596814	51	0.364662	3.53338e-08	2.64764e-06	TRUE
chr9_27489251_A_G	rs868856	narrow_peak_220868a	93	54	0.632653	60	0.293233	0.00163131	0.0314166	TRUE
chr1_226112214_C_A	rs868807990	narrow_peak_19115	230	16	0.934959	13	0.056391	9.92116e-50	1.27106e-46	TRUE
chr13_112721415_T_C	rs868752410	narrow_peak_61643a	92	36	0.71875	13	0.059633	7.8816e-07	4.56199e-05	TRUE
chr4_24663874_A_C	rs868671369	narrow_peak_158739	101	51	0.664474	25	0.104167	6.12504e-05	0.00212155	TRUE
chr7_5280904_A_G	rs868479164	narrow_peak_195732a	115	13	0.898438	46	0.210526	1.39952e-21	4.53786e-19	TRUE
chr2_145273789_A_C	rs868475051	narrow_peak_118625b	48	19	0.716418	24	0.1	0.000521613	0.0127556	TRUE
chr8_133492917_A_C	rs868425061	narrow_peak_217822b	49	11	0.816667	14	0.0564516	7.56128e-07	4.3984e-05	TRUE
chr11_128761326_C_G	rs868416561	narrow_peak_43536a	44	11	0.8	23	0.164122	8.69937e-06	0.000391062	TRUE
chr10_80874259_T_C	rs868310750	narrow_peak_27345b	82	23	0.780952	32	0.144	5.9565e-09	5.09992e-07	TRUE
chr2_172378818_A_G	rs868106	narrow_peak_120580d	409	300	0.576869	70	0.406015	4.83519e-05	0.00174138	TRUE
chr19_15560871_A_C	rs868051053	narrow_peak_102649c	22	52	0.702703	11	0.329545	0.000642807	0.0150602	TRUE
chr10_126051366_G_A	rs867907	narrow_peak_31472	110	297	0.72973	71	0.417293	5.90774e-21	1.83079e-18	TRUE
chr4_169762454_G_A	rs867901	narrow_peak_166826	257	175	0.594907	51	0.334586	9.30951e-05	0.00304771	TRUE
chr20_57227427_A_C	rs867818638	narrow_peak_132187c	328	14	0.959064	23	0.0864662	6.11564e-79	1.9469e-75	TRUE
chr4_46392219_T_C	rs867685906	narrow_peak_159813b	43	86	0.666667	36	0.171429	0.000191942	0.0055939	TRUE
chr17_33416330_G_A	rs867576050	narrow_peak_89030	177	36	0.830986	12	0.0526316	1.47058e-23	5.45906e-21	TRUE
chr16_633843_A_G	rs8675	narrow_peak_77473b	521	352	0.596793	72	0.473684	1.17596e-08	9.5616e-07	TRUE
chr5_149852994_A_T	rs867238955	narrow_peak_178714	59	13	0.819444	23	0.0871212	3.8086e-08	2.83366e-06	TRUE
chr1_20670158_A_C	rs867214447	narrow_peak_2870a	105	50	0.677419	9	0.0584416	1.18209e-05	0.000513584	TRUE
chr18_43678336_T_C	rs866959374	narrow_peak_97736a	194	39	0.832618	45	0.259398	6.45964e-26	3.01608e-23	TRUE
chr10_80874267_T_C	rs866925629	narrow_peak_27345b	80	19	0.808081	33	0.146617	4.39403e-10	4.44715e-08	TRUE
chr5_68665063_G_C	rs866666253	narrow_peak_172358	39	76	0.66087	19	0.0789474	0.000717191	0.016458	TRUE
chr19_7197937_T_A	rs866573249	narrow_peak_101593b	83	18	0.821782	27	0.125	3.7288e-11	4.35739e-09	TRUE
chr1_26633317_G_C	rs866394068	narrow_peak_3798	635	236	0.729047	43	0.31203	5.95125e-43	6.31523e-40	TRUE
chr1_210110915_A_T	rs866276248	narrow_peak_17832	307	159	0.658798	70	0.473684	6.55735e-12	8.42155e-10	TRUE
chr1_154581315_A_G	rs866166123	narrow_peak_13042c	102	198	0.66	39	0.214286	3.18719e-08	2.40367e-06	TRUE
chr6_33894753_A_G	rs865889006	narrow_peak_184718	47	20	0.701493	31	0.116541	0.00130717	0.0263724	TRUE
chr19_3538638_G_A	rs8644	narrow_peak_101046d	130	75	0.634146	55	0.387218	0.000149244	0.0045184	TRUE
chr1_158147792_C_T	rs859002	narrow_peak_13514	186	122	0.603896	42	0.210526	0.00031641	0.00841958	TRUE
chr2_50957026_C_T	rs858949	narrow_peak_111754	98	158	0.617188	39	0.161654	0.000213133	0.00610767	TRUE
chr5_142553082_G_A	rs853163	narrow_peak_178015	113	66	0.631285	56	0.308271	0.000548363	0.0132738	TRUE
chr7_156412814_C_G	rs849073	narrow_peak_207874b	87	49	0.639706	65	0.402256	0.00141864	0.0281198	TRUE
chr14_37274665_C_T	rs848090	narrow_peak_63224	83	37	0.691667	49	0.206767	3.24316e-05	0.0012367	TRUE
chr17_48208060_A_G	rs847683	narrow_peak_90914a	94	154	0.620968	48	0.384615	0.000167713	0.00498842	TRUE
chr7_16945035_C_T	rs847377	narrow_peak_196558	122	50	0.709302	54	0.330827	3.95246e-08	2.93446e-06	TRUE
chr6_106145912_G_A	rs845855	narrow_peak_189346	113	52	0.684848	43	0.176692	2.32821e-06	0.000120547	TRUE
chr6_106145993_G_T	rs845854	narrow_peak_189346	75	37	0.669643	47	0.206767	0.000420968	0.0106978	TRUE
chr7_158656809_T_A	rs844523	narrow_peak_208146	104	61	0.630303	40	0.165414	0.00101591	0.0215938	TRUE
chr16_4664997_C_A	rs841189	narrow_peak_78192f	225	296	0.568138	29	0.12406	0.00213411	0.0386084	TRUE
chr1_120255578_C_G	rs839615	narrow_peak_12007b	218	159	0.578249	49	0.289474	0.00276768	0.0468292	TRUE
chr2_119976363_A_G	rs838066	narrow_peak_116861	173	116	0.598616	54	0.293233	0.000954509	0.0206159	TRUE
chr11_44865014_T_C	rs835788	narrow_peak_36145	76	42	0.644068	23	0.109023	0.00224267	0.039963	TRUE
chr11_44909493_A_G	rs835768	narrow_peak_36154	112	52	0.682927	47	0.319549	3.21089e-06	0.000159339	TRUE
chr2_74375457_G_A	rs828883	narrow_peak_113765	453	349	0.564838	57	0.281955	0.000270838	0.00740575	TRUE
chr17_73689918_A_G	rs820216	narrow_peak_93295b	150	222	0.596774	63	0.327068	0.000222789	0.00631547	TRUE
chr22_43039330_C_T	rs8190413	narrow_peak_139496	50	103	0.673203	36	0.210526	2.19746e-05	0.000877773	TRUE
chr22_43039452_C_G	rs8190412	narrow_peak_139496	59	102	0.63354	35	0.206767	0.000876126	0.0192555	TRUE
chr7_105173029_T_C	rs818621	narrow_peak_203510	152	89	0.630705	40	0.18797	5.94642e-05	0.00206786	TRUE
chr20_62063333_G_A	rs8184382	narrow_peak_132820b	232	153	0.602597	59	0.397638	6.65828e-05	0.00228143	TRUE
chr19_33909710_T_G	rs8182584	narrow_peak_104095c	34	154	0.819149	71	0.5	1.92457e-19	5.171e-17	TRUE
chr19_33909851_C_T	rs8182579	narrow_peak_104095c	60	121	0.668508	65	0.319549	6.78952e-06	0.000313664	TRUE
chr18_34061193_T_G	rs8182443	narrow_peak_97220a	68	34	0.666667	33	0.169173	0.000986537	0.0210866	TRUE
chr7_70293749_G_T	rs8180718	narrow_peak_200553b	37	14	0.72549	65	0.492481	0.0017692	0.0334166	TRUE
chr1_22290110_A_G	rs8179386	narrow_peak_3109	72	114	0.612903	62	0.315789	0.00255052	0.0439296	TRUE
chr7_98100066_G_C	rs817929	narrow_peak_202659	321	212	0.602251	54	0.393939	2.68564e-06	0.000136168	TRUE
chr11_535783_C_A	rs8176331	narrow_peak_32572b	553	449	0.551896	38	0.180451	0.00112796	0.0234881	TRUE
chr7_56173970_A_G	rs816408	narrow_peak_200097	132	39	0.77193	63	0.5	5.11595e-13	7.41319e-11	TRUE
chr7_56174140_G_T	rs816407	narrow_peak_200097	202	30	0.87069	46	0.225564	1.66272e-32	1.10555e-29	TRUE
chr2_233305126_T_C	rs813746	narrow_peak_125232a	94	159	0.628458	69	0.462406	5.24893e-05	0.00187051	TRUE
chr22_23744814_G_A	rs8135792	narrow_peak_136619	180	113	0.614334	16	0.0601504	0.000108277	0.00344803	TRUE
chr21_47062684_G_C	rs8130662	narrow_peak_135481b	414	322	0.5625	52	0.398496	0.000784463	0.0177001	TRUE
chr21_44357289_C_T	rs8128471	narrow_peak_134962a	102	46	0.689189	67	0.492481	4.80527e-06	0.000229463	TRUE
chr19_7571157_C_T	rs812664	narrow_peak_101640b	344	161	0.681188	44	0.278195	2.62212e-16	5.28485e-14	TRUE
chr20_62127818_G_T	rs8126435	narrow_peak_132836	146	91	0.616034	28	0.12782	0.000428489	0.0108444	TRUE
chr14_103603569_C_T	rs8126	narrow_peak_68888	172	112	0.605634	55	0.31203	0.000443489	0.0111675	TRUE
chr19_10097536_G_T	rs8113693	narrow_peak_101918b	93	45	0.673913	62	0.353383	5.37308e-05	0.00190506	TRUE
chr19_49907255_T_G	rs8113620	narrow_peak_106159	762	531	0.589327	61	0.454887	1.42739e-10	1.54912e-08	TRUE
chr19_3397616_C_T	rs8111315	narrow_peak_101020	158	94	0.626984	65	0.477444	6.65106e-05	0.0022797	TRUE
chr19_29322794_A_G	rs8110833	narrow_peak_103557	49	18	0.731343	48	0.413534	0.000194298	0.00565664	TRUE
chr19_58570794_C_T	rs8110363	narrow_peak_107083	605	434	0.582291	63	0.447368	1.25385e-07	8.59811e-06	TRUE
chr19_13842510_G_T	rs8109841	narrow_peak_102416	396	493	0.554556	68	0.37594	0.00127044	0.0257855	TRUE
chr19_11649692_T_G	rs8109708	narrow_peak_102156b	98	52	0.653333	16	0.075188	0.000215077	0.00615161	TRUE
chr19_4247476_C_T	rs8109160	narrow_peak_101167	536	277	0.659287	61	0.31203	7.08599e-20	1.96936e-17	TRUE
chr19_927971_A_G	rs8108687	narrow_peak_100528a	87	49	0.639706	51	0.281955	0.00141864	0.0281198	TRUE
chr19_54084977_A_T	rs8108313	narrow_peak_106641	178	108	0.622378	75	0.5	4.14832e-05	0.00153128	TRUE
chr19_18485258_A_G	rs8107264	narrow_peak_103034	263	351	0.571661	51	0.296992	0.000437324	0.011044	TRUE
chr19_29322712_G_A	rs8106785	narrow_peak_103557	64	29	0.688172	50	0.398496	0.000365796	0.00954038	TRUE
chr19_33513781_C_T	rs8106013	narrow_peak_104030	1250	1071	0.538561	70	0.481203	0.00021867	0.00622659	TRUE
chr19_33513765_C_T	rs8106006	narrow_peak_104030	511	412	0.553629	31	0.12406	0.00124459	0.0253983	TRUE
chr19_47288150_C_A	rs8105903	narrow_peak_105720	457	317	0.590439	61	0.462406	5.46299e-07	3.2739e-05	TRUE
chr19_54694973_C_A	rs8105385	narrow_peak_106736b	972	841	0.536128	71	0.5	0.00225591	0.0401006	TRUE
chr19_46974762_A_G	rs8103785	narrow_peak_105670	368	530	0.5902	55	0.274436	7.17645e-08	5.07377e-06	TRUE
chr19_46974678_C_G	rs8103767	narrow_peak_105670	318	405	0.560166	55	0.274436	0.00136575	0.0273136	TRUE
chr19_38735480_G_A	rs8102454	narrow_peak_104601	62	15	0.805195	65	0.462406	6.08325e-08	4.38023e-06	TRUE
chr19_50308893_T_C	rs8101959	narrow_peak_106229	357	484	0.575505	48	0.345865	1.3454e-05	0.000573858	TRUE
chr19_1021637_T_C	rs8100672	narrow_peak_100553b	451	351	0.562344	46	0.225564	0.000465416	0.0116276	TRUE
chr19_59087479_G_A	rs8100253	narrow_peak_107133	54	24	0.692308	16	0.075188	0.000901004	0.0196829	TRUE
chr19_13842458_T_G	rs8099953	narrow_peak_102416	368	480	0.566038	69	0.379699	0.000135163	0.00414829	TRUE
chr18_63939483_G_A	rs8096376	narrow_peak_99480	178	267	0.6	53	0.296992	2.85671e-05	0.00110335	TRUE
chr18_33768963_G_C	rs8089727	narrow_peak_97172b	57	24	0.703704	40	0.18797	0.000317317	0.00843729	TRUE
chr18_57733472_T_C	rs8089163	narrow_peak_99108b	22	50	0.694444	37	0.154135	0.00129358	0.0261591	TRUE
chr18_76829030_T_C	rs8085155	narrow_peak_100195	458	361	0.559219	64	0.428571	0.000785006	0.0177086	TRUE
chr17_42705926_T_G	rs8077795	narrow_peak_90235b	228	113	0.668622	35	0.176692	4.61015e-10	4.63463e-08	TRUE
chr17_77070871_G_A	rs8075993	narrow_peak_93918	698	543	0.56245	48	0.323308	1.20385e-05	0.000521097	TRUE
chr19_36265955_A_G	rs807489	narrow_peak_104404	88	49	0.642336	55	0.469925	0.00109102	0.0228648	TRUE
chr17_73513156_G_A	rs8074291	narrow_peak_93264b	100	60	0.625	22	0.0977444	0.00195373	0.0360275	TRUE
chr17_7961377_A_G	rs8073913	narrow_peak_86586	81	45	0.642857	71	0.409774	0.00170949	0.0325818	TRUE
chr17_80551343_G_T	rs8073640	narrow_peak_94556	217	145	0.599448	37	0.161654	0.000181881	0.00535076	TRUE
chr17_75705961_G_C	rs8072830	narrow_peak_93640	81	46	0.637795	49	0.266917	0.00241755	0.0422659	TRUE
chr17_72196091_A_G	rs8072609	narrow_peak_93063	238	175	0.576271	67	0.327068	0.00224329	0.039963	TRUE
chr1_26084101_T_A	rs807256	narrow_peak_3722a	56	24	0.7	36	0.150376	0.000451517	0.0113127	TRUE
chr17_43128906_T_A	rs8071429	narrow_peak_90298b	622	752	0.547307	59	0.432331	0.000496774	0.0122472	TRUE
chr17_79634162_T_G	rs8071084	narrow_peak_94397	116	73	0.613757	35	0.139098	0.00216597	0.0390369	TRUE
chr10_102772840_T_C	rs807019	narrow_peak_29318	193	448	0.698908	47	0.229323	2.6892e-24	1.08659e-21	TRUE
chr10_102773011_C_T	rs807018	narrow_peak_29318	321	613	0.656317	60	0.315789	7.9337e-22	2.62926e-19	TRUE
chr17_738853_C_T	rs8066620	narrow_peak_85588a	59	218	0.787004	65	0.364662	1.3206e-22	4.57873e-20	TRUE
chr17_42402535_T_C	rs8066400	narrow_peak_90185	193	323	0.625969	57	0.469925	1.14152e-08	9.30356e-07	TRUE
chr16_681284_C_T	rs8062289	narrow_peak_77481b	312	395	0.558699	34	0.172932	0.00202163	0.0370133	TRUE
chr16_429059_C_T	rs8058883	narrow_peak_77426	276	198	0.582278	56	0.43609	0.000394177	0.0101272	TRUE
chr16_6713674_T_C	rs8057978	narrow_peak_78417b	107	48	0.690323	67	0.454887	2.43672e-06	0.000125178	TRUE
chr16_6713615_T_C	rs8057809	narrow_peak_78417b	89	44	0.669173	65	0.447368	0.000118579	0.00372444	TRUE
chr16_83616081_T_C	rs8056015	narrow_peak_84227	67	29	0.697917	35	0.25188	0.000132222	0.00407469	TRUE
chr16_87904169_A_G	rs8055157	narrow_peak_85033a	325	234	0.581395	48	0.210526	0.000136557	0.00418617	TRUE
chr16_28891465_C_T	rs8055138	narrow_peak_80577	618	477	0.564384	49	0.296992	2.27275e-05	0.000905093	TRUE
chr16_6368220_T_A	rs8055089	narrow_peak_78397	42	18	0.7	35	0.154135	0.00267044	0.0454983	TRUE
chr16_83616062_G_A	rs8055016	narrow_peak_84227	113	34	0.768707	52	0.360902	4.1617e-11	4.82569e-09	TRUE
chr16_83616013_C_T	rs8054544	narrow_peak_84227	85	20	0.809524	49	0.37218	1.0083e-10	1.10802e-08	TRUE
chr16_83615783_C_A	rs8054168	narrow_peak_84227	65	19	0.77381	49	0.387218	4.74849e-07	2.88688e-05	TRUE
chr16_87904018_C_T	rs8054158	narrow_peak_85033a	190	130	0.59375	48	0.210526	0.000943717	0.0204164	TRUE
chr16_6713777_A_G	rs8053669	narrow_peak_78417b	155	60	0.72093	71	0.402256	7.12446e-11	8.01349e-09	TRUE
chr16_88837298_C_T	rs8052370	narrow_peak_85213a	396	306	0.564103	57	0.342105	0.000770409	0.0174354	TRUE
chr6_37618270_G_C	rs804817	narrow_peak_185294	75	127	0.628713	43	0.266917	0.000310541	0.00829911	TRUE
chr16_50497002_C_T	rs8047991	narrow_peak_81450	79	45	0.637097	45	0.214286	0.00288824	0.0484936	TRUE
chr16_17930814_G_A	rs8047373	narrow_peak_79561	152	99	0.605578	34	0.180451	0.000991148	0.0211765	TRUE
chr16_6713497_G_A	rs8047273	narrow_peak_78417b	59	28	0.678161	67	0.454887	0.00116864	0.0242439	TRUE
chr16_78026981_G_A	rs8045633	narrow_peak_83751c	54	20	0.72973	57	0.259398	9.61299e-05	0.0031237	TRUE
chr16_16043888_C_T	rs8045000	narrow_peak_79389a	136	81	0.626728	55	0.357143	0.000229899	0.00648773	TRUE
chr16_86795440_C_T	rs8044739	narrow_peak_84829	30	63	0.677419	32	0.142857	0.000810009	0.018175	TRUE
chr19_49654006_T_G	rs8044	narrow_peak_106123b	234	307	0.567468	59	0.484962	0.00193756	0.0358048	TRUE
chr15_75743689_C_A	rs8039672	narrow_peak_74596b	231	383	0.623779	42	0.204545	9.10125e-10	8.77185e-08	TRUE
chr15_90670222_C_A	rs8039645	narrow_peak_76222	155	87	0.640496	51	0.25188	1.46623e-05	0.000616881	TRUE
chr8_23572310_T_C	rs80355914	narrow_peak_210297	90	47	0.656934	20	0.075188	0.000300182	0.0080695	TRUE
chr5_72708535_C_T	rs80341292	narrow_peak_172595	40	14	0.740741	36	0.157895	0.000535436	0.0130087	TRUE
chr15_90999715_A_T	rs8033813	narrow_peak_76273	118	58	0.670455	63	0.409774	7.17136e-06	0.000329854	TRUE
chr21_46824261_C_T	rs80327334	narrow_peak_135434a	224	144	0.608696	26	0.172932	3.57598e-05	0.00134892	TRUE
chr15_74666736_T_A	rs8032336	narrow_peak_74445a	741	613	0.547267	44	0.496241	0.000552915	0.0133594	TRUE
chr15_33890705_T_C	rs8032205	narrow_peak_70378a	33	72	0.685714	63	0.477444	0.000178357	0.00525738	TRUE
chr15_74666737_C_G	rs8031121	narrow_peak_74445a	756	616	0.55102	44	0.496241	0.000172899	0.00511947	TRUE
chr15_55700348_G_C	rs8029258	narrow_peak_72074	449	564	0.556762	24	0.0902256	0.000336702	0.00888099	TRUE
chr15_71679543_G_A	rs8028898	narrow_peak_74074b	38	78	0.672414	20	0.075188	0.000258261	0.00715307	TRUE
chr15_27076422_C_G	rs8028177	narrow_peak_69685	38	203	0.842324	57	0.417293	2.00246e-28	1.03122e-25	TRUE
chr8_61429370_G_A	rs80278351	narrow_peak_212851	528	637	0.546781	47	0.236842	0.00154432	0.0301	TRUE
chr15_45996403_T_G	rs8027286	narrow_peak_71431a	60	119	0.664804	52	0.263158	1.22847e-05	0.000530007	TRUE
chr2_238499608_C_G	rs80258578	narrow_peak_125928	82	126	0.605769	19	0.0789474	0.0027799	0.047005	TRUE
chr15_55700427_G_A	rs8023354	narrow_peak_72074	424	552	0.565574	23	0.0864662	4.68936e-05	0.00169876	TRUE
chr15_74220599_A_G	rs8023330	narrow_peak_74364c	171	236	0.579853	64	0.390977	0.0014814	0.0291385	TRUE
chr14_103801574_G_T	rs8021359	narrow_peak_68924a	126	53	0.703911	61	0.432331	4.86832e-08	3.56157e-06	TRUE
chr6_28457484_G_T	rs80210770	narrow_peak_184604b	98	48	0.671233	37	0.276	4.26635e-05	0.00156746	TRUE
chr15_54185809_G_A	rs80204347	narrow_peak_72023	80	27	0.747664	31	0.131579	2.87737e-07	1.82208e-05	TRUE
chr3_31573643_G_A	rs8020	narrow_peak_143157a	424	518	0.549894	47	0.229323	0.00242694	0.0424089	TRUE
chr7_14029468_G_T	rs80152843	narrow_peak_196414c	305	206	0.596869	33	0.161654	1.37375e-05	0.000583815	TRUE
chr2_238398826_G_T	rs80151891	narrow_peak_125908b	52	10	0.83871	19	0.0864662	5.71361e-08	4.13391e-06	TRUE
chr15_64995147_G_C	rs80142506	narrow_peak_73134	162	106	0.604478	16	0.0601504	0.000750122	0.0170793	TRUE
chr5_140090810_A_G	rs801184	narrow_peak_177614	185	125	0.596774	34	0.142857	0.000778548	0.0175931	TRUE
chr14_23341666_G_C	rs8011536	narrow_peak_62369b	609	311	0.661957	59	0.296992	5.11966e-23	1.8232e-20	TRUE
chr13_103341222_G_C	rs80084884	narrow_peak_60925	14	51	0.784615	20	0.0827068	4.47522e-06	0.000215071	TRUE
chr14_82027881_T_G	rs8007402	narrow_peak_66830a	89	170	0.656371	48	0.24812	5.43579e-07	3.25946e-05	TRUE
chr14_24505722_C_G	rs8005834	narrow_peak_62514	419	520	0.553781	47	0.274436	0.00109008	0.0228648	TRUE
chr14_82027612_C_T	rs8005622	narrow_peak_66830a	48	114	0.703704	48	0.24812	2.25544e-07	1.46534e-05	TRUE
chr14_75868172_T_G	rs8005171	narrow_peak_66254a	84	142	0.628319	62	0.496241	0.000138559	0.00423748	TRUE
chr20_4153612_C_T	rs80041203	narrow_peak_127231b	154	89	0.633745	39	0.161654	3.65128e-05	0.00137338	TRUE
chr14_32672552_G_A	rs8003777	narrow_peak_62904	220	128	0.632184	45	0.25188	9.32265e-07	5.317e-05	TRUE
chr14_32672484_G_A	rs8003747	narrow_peak_62904	257	190	0.574944	45	0.25188	0.00176707	0.0334166	TRUE
chr14_70398775_C_T	rs80036932	narrow_peak_65660a	20	52	0.722222	22	0.105263	0.000207716	0.00596056	TRUE
chr8_1067755_G_A	rs80036393	narrow_peak_208354a	81	37	0.686441	31	0.139098	6.29189e-05	0.00217218	TRUE
chr14_32672554_C_G	rs8003504	narrow_peak_62904	215	129	0.625	45	0.25188	4.11267e-06	0.000199564	TRUE
chr14_32672530_C_T	rs8003494	narrow_peak_62904	231	160	0.590793	45	0.25188	0.00038691	0.0099698	TRUE
chr13_114814313_T_C	rs7999629	narrow_peak_61992	143	88	0.619048	60	0.466165	0.000359527	0.00939555	TRUE
chr2_238582163_T_A	rs79996022	narrow_peak_125944	55	25	0.6875	18	0.075188	0.00105273	0.0222212	TRUE
chr17_41277187_G_C	rs799905	narrow_peak_90016b	306	228	0.573034	61	0.342105	0.000845634	0.0187501	TRUE
chr7_766220_A_G	rs79984239	narrow_peak_195018a	421	301	0.583102	58	0.368421	9.06593e-06	0.000405804	TRUE
chr13_99127985_T_A	rs7997785	narrow_peak_60419a	240	340	0.586207	54	0.443609	3.78476e-05	0.00141699	TRUE
chr6_158243826_C_G	rs79961759	narrow_peak_193506	124	79	0.610837	22	0.0827068	0.00194043	0.0358389	TRUE
chr4_40721267_A_G	rs79914128	narrow_peak_159529b	47	19	0.712121	34	0.142857	0.000756107	0.0171858	TRUE
chr13_31736620_T_C	rs7989292	narrow_peak_56600	142	207	0.593123	55	0.349624	0.000593141	0.0141394	TRUE
chr4_1731653_C_T	rs798764	narrow_peak_156656	27	122	0.818792	48	0.225564	1.26763e-15	2.39947e-13	TRUE
chr4_1731621_T_C	rs798763	narrow_peak_156656	53	142	0.728205	43	0.357143	1.41154e-10	1.5335e-08	TRUE
chr4_48493237_G_A	rs79858408	narrow_peak_159934c	339	263	0.563123	67	0.402256	0.00221099	0.0396037	TRUE
chr7_2760750_C_A	rs798549	narrow_peak_195447	107	177	0.623239	67	0.31203	3.8928e-05	0.00144918	TRUE
chr7_2760935_T_C	rs798548	narrow_peak_195447	75	124	0.623116	50	0.255639	0.000630771	0.0148811	TRUE
chr4_43148452_C_T	rs79849034	narrow_peak_159759	39	11	0.78	33	0.12406	9.02149e-05	0.00296822	TRUE
chr2_238499782_C_T	rs79820740	narrow_peak_125928	141	38	0.787709	25	0.093985	3.98948e-15	7.11571e-13	TRUE
chr12_8185183_T_C	rs7980229	narrow_peak_45369a	44	468	0.914062	56	0.308271	1.49091e-90	6.52614e-87	TRUE
chr2_178524518_T_C	rs79798374	narrow_peak_121179	22	90	0.803571	55	0.289474	5.97421e-11	6.81456e-09	TRUE
chr12_25348514_T_G	rs7979296	narrow_peak_46657	117	179	0.60473	45	0.221805	0.00037471	0.00970782	TRUE
chr17_54016737_C_T	rs79747616	narrow_peak_91271	41	11	0.788462	16	0.0676692	3.58879e-05	0.00135327	TRUE
chr12_48173550_G_A	rs7973677	narrow_peak_47889	228	309	0.575419	30	0.142857	0.000543896	0.0131778	TRUE
chr12_48173528_A_G	rs7973372	narrow_peak_47889	214	439	0.672282	37	0.161654	8.4089e-19	2.14417e-16	TRUE
chr12_7047143_C_A	rs7969685	narrow_peak_45267b	871	711	0.550569	49	0.289474	6.31511e-05	0.00217877	TRUE
chr8_141607573_A_C	rs796802557	narrow_peak_218305	23	133	0.852564	30	0.193548	5.12524e-20	1.4513e-17	TRUE
chr7_22743025_C_A	rs79673983	narrow_peak_196988a	29	106	0.785185	46	0.255639	1.66261e-11	2.04766e-09	TRUE
chr7_994756_G_A	rs79672483	narrow_peak_195063b	79	43	0.647541	29	0.116541	0.00142806	0.0282586	TRUE
chr12_6895790_T_C	rs7966328	narrow_peak_45243	43	83	0.65873	61	0.417293	0.00046394	0.0115935	TRUE
chr19_39480064_A_G	rs79661958	narrow_peak_104719	114	167	0.594306	22	0.0902256	0.0018703	0.0348253	TRUE
chr2_194367445_C_T	rs79646087	narrow_peak_122202	786	381	0.673522	63	0.424812	6.58152e-33	4.60947e-30	TRUE
chr12_124385525_A_G	rs7964324	narrow_peak_54425	130	189	0.592476	55	0.221805	0.00113164	0.0235524	TRUE
chr19_30363748_G_C	rs796411371	narrow_peak_103704b	82	42	0.66129	50	0.323308	0.000415855	0.0105909	TRUE
chr3_5068168_A_C	rs796304847	narrow_peak_140982	102	53	0.658065	20	0.0763359	0.000102231	0.00329052	TRUE
chr4_54969788_A_G	rs796298882	narrow_peak_160190	129	19	0.871622	32	0.150376	2.76848e-21	8.78677e-19	TRUE
chr9_109641613_A_C	rs796290122	narrow_peak_225411a	55	11	0.833333	38	0.142857	3.60145e-08	2.69288e-06	TRUE
chr22_45427327_T_A	rs79610	narrow_peak_139950	94	46	0.671429	70	0.406015	6.10603e-05	0.00211566	TRUE
chr12_124873079_T_G	rs7960906	narrow_peak_54519	121	75	0.617347	51	0.319549	0.00124971	0.025478	TRUE
chr22_39696638_C_A	rs79605405	narrow_peak_138943	83	131	0.61215	31	0.116541	0.00126095	0.0256514	TRUE
chr14_70398811_A_C	rs79604673	narrow_peak_65660a	18	50	0.735294	22	0.105263	0.000130839	0.00403679	TRUE
chr12_48173570_T_C	rs7960277	narrow_peak_47889	163	309	0.654661	37	0.161654	1.72826e-11	2.12227e-09	TRUE
chr12_48173487_T_C	rs7960153	narrow_peak_47889	261	484	0.649664	37	0.161654	2.51195e-16	5.1043e-14	TRUE
chr2_194367424_C_T	rs79592648	narrow_peak_122202	849	444	0.656613	63	0.424812	9.39912e-30	5.19697e-27	TRUE
chr12_124985624_A_G	rs79581243	narrow_peak_54546	395	175	0.692982	64	0.462121	1.53113e-20	4.55674e-18	TRUE
chr10_134755883_G_A	rs79578296	narrow_peak_32421	47	17	0.734375	12	0.0508475	0.000226882	0.00641074	TRUE
chr12_25289010_G_A	rs7956818	narrow_peak_46653	141	51	0.734375	58	0.24812	5.94769e-11	6.79168e-09	TRUE
chr3_46618611_C_T	rs79553417	narrow_peak_144649a	272	164	0.623853	53	0.259398	2.60951e-07	1.67058e-05	TRUE
chr12_31272226_T_C	rs7953754	narrow_peak_47086a	54	102	0.653846	44	0.195489	0.000150421	0.00453965	TRUE
chr8_53853526_G_A	rs79536146	narrow_peak_212333c	132	196	0.597561	32	0.180451	0.000485673	0.0120393	TRUE
chr11_34073645_G_C	rs7951543	narrow_peak_35538a	335	451	0.573791	32	0.128788	3.97634e-05	0.00147661	TRUE
chr9_33024932_T_C	rs79514313	narrow_peak_221079	128	217	0.628986	22	0.0827068	1.9083e-06	0.000101713	TRUE
chr16_88821729_G_A	rs79512997	narrow_peak_85209b	102	61	0.625767	42	0.18797	0.00164687	0.031664	TRUE
chr11_89867149_C_T	rs7946561	narrow_peak_40189b	88	39	0.692913	63	0.37218	1.63338e-05	0.00067717	TRUE
chr14_70398820_T_C	rs79415220	narrow_peak_65660a	18	51	0.73913	22	0.105263	8.76866e-05	0.00289319	TRUE
chr11_129122718_C_T	rs7941354	narrow_peak_43568	154	250	0.618812	60	0.255639	2.05785e-06	0.000108148	TRUE
chr3_117520697_C_T	rs79413463	narrow_peak_149654	360	120	0.75	67	0.334586	6.75398e-29	3.60172e-26	TRUE
chr11_117741051_G_A	rs7937921	narrow_peak_42200	154	93	0.623482	59	0.274436	0.00012527	0.00389933	TRUE
chr11_67593683_C_T	rs7935142	narrow_peak_37964b	95	54	0.637584	62	0.443609	0.000983333	0.0210438	TRUE
chr7_128171280_C_G	rs79328924	narrow_peak_205159a	626	485	0.563456	44	0.308271	2.60525e-05	0.00101973	TRUE
chr11_72044894_G_C	rs7932324	narrow_peak_38696a	150	257	0.63145	42	0.18797	1.26687e-07	8.65913e-06	TRUE
chr12_96336281_G_A	rs79322116	narrow_peak_51448a	161	229	0.587179	51	0.25188	0.000672928	0.01563	TRUE
chr11_92526591_T_C	rs7928175	narrow_peak_40364b	53	90	0.629371	46	0.195489	0.00248679	0.0431034	TRUE
chr11_76777816_T_G	rs7926995	narrow_peak_39316	1355	806	0.627025	73	0.379699	2.08691e-32	1.37086e-29	TRUE
chr11_91950217_G_T	rs7926821	narrow_peak_40267a	94	48	0.661972	47	0.191729	0.000140763	0.00429505	TRUE
chr17_2952309_A_T	rs79257575	narrow_peak_85968	1158	790	0.594456	68	0.451128	7.44583e-17	1.60951e-14	TRUE
chr11_66234023_A_G	rs7925108	narrow_peak_37755	1096	1271	0.536967	67	0.454887	0.000346338	0.00910525	TRUE
chr11_66233944_C_G	rs7925093	narrow_peak_37755	967	1195	0.552729	67	0.454887	1.0274e-06	5.81225e-05	TRUE
chr2_242674313_A_C	rs79248835	narrow_peak_126624a	116	68	0.630435	55	0.274436	0.000496617	0.012247	TRUE
chr3_173019717_G_A	rs792360	narrow_peak_154106	79	32	0.711712	44	0.240602	9.45105e-06	0.000421426	TRUE
chr22_36858477_T_G	rs79235	narrow_peak_138414	62	113	0.645714	20	0.0827068	0.000142211	0.00432793	TRUE
chr10_53669773_G_A	rs7923342	narrow_peak_25206	156	90	0.634146	47	0.244361	3.07892e-05	0.00118136	TRUE
chr10_126220834_T_G	rs7922543	narrow_peak_31507	159	221	0.581579	65	0.394737	0.00171665	0.0326766	TRUE
chr7_766016_T_C	rs79215835	narrow_peak_195018a	166	105	0.612546	38	0.18797	0.000253441	0.00704746	TRUE
chr10_28500786_A_G	rs7919947	narrow_peak_23629	86	46	0.651515	48	0.451128	0.000631289	0.01489	TRUE
chr4_26030052_C_T	rs79193867	narrow_peak_158878a	310	50	0.861111	17	0.0639098	6.12939e-47	7.1547e-44	TRUE
chr1_212723176_G_A	rs791851	narrow_peak_18045	92	153	0.62449	72	0.488722	0.000117391	0.00369347	TRUE
chr15_80189398_C_T	rs79182819	narrow_peak_75165	257	182	0.585421	24	0.0977444	0.000400735	0.0102631	TRUE
chr5_172926240_T_C	rs791788	narrow_peak_180587	124	178	0.589404	56	0.481203	0.00223661	0.0399264	TRUE
chr5_172926329_T_C	rs791787	narrow_peak_180587	117	173	0.596552	62	0.473684	0.00120127	0.024745	TRUE
chr7_12726754_G_A	rs79178345	narrow_peak_196348b	234	146	0.615789	24	0.112782	7.39876e-06	0.000339126	TRUE
chr10_45359286_A_C	rs7917814	narrow_peak_24600b	14	36	0.72	28	0.120301	0.00260217	0.044632	TRUE
chr12_96336533_G_A	rs79175383	narrow_peak_51448a	323	433	0.572751	51	0.25188	7.16405e-05	0.00243015	TRUE
chr10_54725850_G_A	rs7916982	narrow_peak_25287	305	129	0.702765	62	0.421053	1.60038e-17	3.66292e-15	TRUE
chr5_147162133_T_G	rs79156986	narrow_peak_178373	54	92	0.630137	14	0.0526316	0.00209006	0.0379248	TRUE
chr3_189428581_T_G	rs79155799	narrow_peak_155475a	80	41	0.661157	50	0.240602	0.000498562	0.0122719	TRUE
chr10_133734972_G_A	rs7915388	narrow_peak_32211	82	138	0.627273	53	0.31203	0.000194216	0.00565664	TRUE
chr6_72596309_T_C	rs79141857	narrow_peak_187462	79	590	0.881913	59	0.447368	1.40571e-97	7.03225e-94	TRUE
chr10_129845903_C_T	rs7912703	narrow_peak_31933	199	138	0.590504	56	0.323308	0.00105168	0.0222212	TRUE
chr18_74768550_A_T	rs79126682	narrow_peak_100057	57	113	0.664706	39	0.169173	2.09591e-05	0.000840419	TRUE
chr10_2938049_T_C	rs7912396	narrow_peak_21619	83	42	0.664	44	0.421053	0.000309822	0.00829046	TRUE
chr10_114492440_C_T	rs7912157	narrow_peak_30284	127	76	0.625616	49	0.274436	0.00042192	0.0107117	TRUE
chr6_160598695_G_A	rs791197	narrow_peak_193809	101	36	0.737226	56	0.360902	2.51032e-08	1.9292e-06	TRUE
chr6_160598515_G_A	rs791196	narrow_peak_193809	96	43	0.690647	56	0.360902	8.11847e-06	0.000368417	TRUE
chr6_160598486_A_G	rs791195	narrow_peak_193809	108	33	0.765957	51	0.266917	1.68628e-10	1.80216e-08	TRUE
chr14_94360541_C_T	rs79107701	narrow_peak_67710b	651	195	0.769504	45	0.244361	4.50202e-58	7.16606e-55	TRUE
chr10_57946231_G_C	rs7910482	narrow_peak_25370	142	78	0.645455	60	0.421053	1.90518e-05	0.000773969	TRUE
chr12_55749220_T_C	rs79104523	narrow_peak_48830b	54	102	0.653846	64	0.315789	0.000150421	0.00453965	TRUE
chr16_13715773_G_C	rs79097893	narrow_peak_79120	29	59	0.670455	15	0.0864662	0.00182403	0.0342429	TRUE
chr10_88855351_G_A	rs7906971	narrow_peak_27998b	184	122	0.601307	28	0.105263	0.000468954	0.0116855	TRUE
chr10_97667683_T_G	rs7906654	narrow_peak_28767	764	641	0.543772	61	0.462406	0.0011274	0.0234859	TRUE
chr10_54725924_T_G	rs7906023	narrow_peak_25287	374	99	0.790698	59	0.417293	1.22298e-38	1.09812e-35	TRUE
chr10_102758337_G_T	rs7903239	narrow_peak_29314a	168	112	0.6	46	0.263158	0.000978614	0.0209807	TRUE
chr10_54725776_T_C	rs7902775	narrow_peak_25287	246	115	0.68144	61	0.462406	4.57764e-12	6.01882e-10	TRUE
chr10_54725972_A_G	rs7902771	narrow_peak_25287	403	119	0.772031	60	0.421053	4.25672e-37	3.52376e-34	TRUE
chr10_133879048_C_T	rs7902748	narrow_peak_32238	222	160	0.581152	66	0.458647	0.00176577	0.033412	TRUE
chr10_44250192_C_G	rs7901738	narrow_peak_24529c	75	117	0.609375	43	0.25188	0.00298728	0.0496957	TRUE
chr10_92055086_A_T	rs7901249	narrow_peak_28263	135	88	0.605381	53	0.221805	0.00199947	0.0367149	TRUE
chr7_156686391_G_A	rs78997131	narrow_peak_207910c	240	142	0.628272	45	0.221805	6.06448e-07	3.60149e-05	TRUE
chr10_54725754_A_G	rs7899374	narrow_peak_25287	224	109	0.672673	63	0.454887	2.80324e-10	2.91002e-08	TRUE
chr10_116249580_G_A	rs7899354	narrow_peak_30513	160	104	0.606061	41	0.221805	0.000682864	0.0158293	TRUE
chr16_28332539_C_T	rs78981652	narrow_peak_80536b	118	34	0.776316	64	0.427481	4.62381e-12	6.06434e-10	TRUE
chr10_99240048_C_T	rs7897727	narrow_peak_28959b	287	373	0.565152	67	0.5	0.000923667	0.0200534	TRUE
chr12_70327122_G_A	rs789566	narrow_peak_49894	383	219	0.636213	55	0.281955	2.32282e-11	2.82109e-09	TRUE
chr12_70327332_A_G	rs789565	narrow_peak_49894	137	85	0.617117	55	0.281955	0.000588342	0.0140537	TRUE
chr3_128598231_A_C	rs789224	narrow_peak_150882	348	211	0.62254	57	0.387218	7.45636e-09	6.25661e-07	TRUE
chr8_689241_C_G	rs78916014	narrow_peak_208286b	43	88	0.671756	43	0.184211	0.000104694	0.00335837	TRUE
chr18_29671676_A_G	rs78914503	narrow_peak_96861	19	49	0.720588	16	0.0827068	0.000357955	0.00936146	TRUE
chr8_22927017_G_T	rs78905543	narrow_peak_210205b	103	43	0.705479	52	0.330827	7.39694e-07	4.31804e-05	TRUE
chr12_108851589_G_A	rs78833990	narrow_peak_52490	49	22	0.690141	32	0.135338	0.0018204	0.0342116	TRUE
chr11_60053453_T_A	rs78822911	narrow_peak_36876	33	77	0.7	22	0.0902256	3.29681e-05	0.00125397	TRUE
chr11_297603_A_T	rs78817486	narrow_peak_32519g	79	40	0.663866	51	0.236842	0.000445311	0.0111999	TRUE
chr14_31466548_T_C	rs78809418	narrow_peak_62839	52	24	0.684211	19	0.0864662	0.00176187	0.0333502	TRUE
chr21_46851018_C_T	rs78754819	narrow_peak_135442	127	50	0.717514	14	0.0526316	6.48086e-09	5.5174e-07	TRUE
chr9_139943429_G_A	rs7873815	narrow_peak_229370	205	141	0.592486	56	0.323308	0.000684919	0.0158489	TRUE
chr9_119245127_T_C	rs7873551	narrow_peak_226327	48	83	0.633588	26	0.112782	0.0028289	0.0476418	TRUE
chr5_150037000_A_T	rs78728113	narrow_peak_178752	109	25	0.813433	47	0.200787	1.05331e-13	1.65652e-11	TRUE
chr2_127864922_G_C	rs78710909	narrow_peak_117464d	218	138	0.61236	14	0.0601504	2.62832e-05	0.00102684	TRUE
chr9_80149918_G_A	rs7870028	narrow_peak_222803	261	174	0.6	67	0.484962	3.53094e-05	0.00133337	TRUE
chr9_115416257_A_G	rs786990	narrow_peak_225899a	228	167	0.577215	62	0.338346	0.00249343	0.043197	TRUE
chr9_129423534_C_T	rs7869161	narrow_peak_227552a	108	190	0.637584	50	0.307692	2.35212e-06	0.000121546	TRUE
chr9_32345381_A_G	rs7867666	narrow_peak_221031a	172	252	0.59434	34	0.165414	0.000119546	0.00374445	TRUE
chr11_763252_T_C	rs78672529	narrow_peak_32608c	66	27	0.709677	15	0.101942	6.46705e-05	0.00222315	TRUE
chr9_125138695_A_C	rs7866582	narrow_peak_226891	44	82	0.650794	29	0.131579	0.000905277	0.0197475	TRUE
chr11_297601_A_T	rs78662554	narrow_peak_32519g	79	43	0.647541	53	0.244361	0.00142806	0.0282586	TRUE
chr9_124897350_G_A	rs7864623	narrow_peak_226855	54	20	0.72973	22	0.0902256	9.61299e-05	0.0031237	TRUE
chr9_34958252_G_T	rs7863453	narrow_peak_221302	96	12	0.888889	14	0.147826	1.95775e-17	4.47112e-15	TRUE
chr10_16933839_T_A	rs78625146	narrow_peak_22864	46	15	0.754098	18	0.075188	8.83756e-05	0.00291226	TRUE
chr7_5280915_C_T	rs78610323	narrow_peak_195732a	162	44	0.786408	67	0.432331	4.54603e-17	1.00544e-14	TRUE
chr2_242640599_A_T	rs78586884	narrow_peak_126617c	169	115	0.59507	39	0.169173	0.00161447	0.0311723	TRUE
chr9_96712908_G_T	rs7858520	narrow_peak_224289a	99	36	0.733333	49	0.259398	5.49948e-08	3.98722e-06	TRUE
chr12_52542553_C_T	rs78559902	narrow_peak_48405	133	211	0.613372	43	0.176692	3.07024e-05	0.00117846	TRUE
chr9_111882365_A_G	rs7854745	narrow_peak_225570	556	695	0.555556	51	0.342105	9.40767e-05	0.00306932	TRUE
chr9_101017990_C_G	rs7853847	narrow_peak_224841b	364	464	0.560386	37	0.169173	0.000572625	0.0137408	TRUE
chr18_43417752_C_G	rs78530686	narrow_peak_97715b	134	86	0.609091	23	0.146617	0.00147391	0.0290183	TRUE
chr9_6693055_C_T	rs7851804	narrow_peak_219580	196	135	0.592145	48	0.233083	0.000945718	0.0204387	TRUE
chr9_4763526_G_C	rs7849565	narrow_peak_219436b	197	134	0.595166	65	0.342105	0.000633035	0.0149245	TRUE
chr9_35845929_A_C	rs7848557	narrow_peak_221402	68	109	0.615819	25	0.093985	0.00254302	0.0438753	TRUE
chr8_10406016_G_C	rs7846127	narrow_peak_209105c	302	222	0.576336	48	0.37594	0.000545883	0.0132229	TRUE
chr10_99185704_T_G	rs78447421	narrow_peak_28953a	70	33	0.679612	12	0.0555556	0.000340998	0.00898058	TRUE
chr3_111578295_C_G	rs78431011	narrow_peak_149185a	309	220	0.584121	30	0.150376	0.000125876	0.0039124	TRUE
chr19_18111732_T_A	rs78427162	narrow_peak_102980	55	18	0.753425	20	0.156522	1.69136e-05	0.000697081	TRUE
chr8_146023840_A_G	rs7840744	narrow_peak_219018a	192	134	0.588957	68	0.345865	0.00155481	0.0302483	TRUE
chr21_47402202_C_A	rs78383858	narrow_peak_135546b	146	42	0.776596	46	0.203008	1.15997e-14	2.00759e-12	TRUE
chr11_67397668_G_A	rs78371233	narrow_peak_37929b	751	522	0.589945	57	0.447368	1.48264e-10	1.59916e-08	TRUE
chr8_99024795_G_A	rs7835905	narrow_peak_215280b	63	104	0.622754	44	0.300752	0.00187833	0.0348944	TRUE
chr8_21946537_A_C	rs7835838	narrow_peak_210042	78	39	0.666667	42	0.251908	0.000396178	0.0101612	TRUE
chr8_103668320_A_G	rs7835270	narrow_peak_215718a	696	521	0.571898	53	0.244361	5.85445e-07	3.49058e-05	TRUE
chr7_127775902_G_A	rs78313351	narrow_peak_205101	125	28	0.816993	24	0.112782	7.845e-16	1.51499e-13	TRUE
chr8_99023731_C_T	rs7830701	narrow_peak_215280b	59	21	0.7375	21	0.093985	2.52911e-05	0.000992513	TRUE
chr14_24422915_T_G	rs78299733	narrow_peak_62507	142	84	0.628319	19	0.0789474	0.000138559	0.00423748	TRUE
chr4_7828245_C_T	rs78298754	narrow_peak_157644	55	19	0.743243	27	0.131579	3.37681e-05	0.00128254	TRUE
chr8_76131202_G_A	rs7829318	narrow_peak_213980	168	76	0.688525	70	0.421053	3.75226e-09	3.30977e-07	TRUE
chr8_38332095_G_C	rs7829058	narrow_peak_211496	76	125	0.621891	32	0.142857	0.000672248	0.0156177	TRUE
chr17_33923822_C_G	rs78283170	narrow_peak_89074	79	137	0.634259	14	0.0601504	9.62261e-05	0.00312586	TRUE
chr8_19711958_C_T	rs7827599	narrow_peak_209840	198	140	0.585799	73	0.43985	0.00188969	0.0350869	TRUE
chr6_114662426_T_A	rs78275663	narrow_peak_190210c	172	273	0.613483	36	0.169231	1.93715e-06	0.000102937	TRUE
chr17_66201886_C_A	rs782643326	narrow_peak_92577a	238	61	0.795987	22	0.0827068	7.45477e-26	3.46532e-23	TRUE
chr12_132413598_A_C	rs78255464	narrow_peak_55199b	711	502	0.58615	51	0.25188	2.14329e-09	1.96649e-07	TRUE
chr8_144251049_T_C	rs7824786	narrow_peak_218736c	39	118	0.751592	57	0.387218	1.98388e-10	2.09886e-08	TRUE
chr5_125345439_C_T	rs78214900	narrow_peak_176132b	123	32	0.793548	33	0.139098	8.80423e-14	1.39747e-11	TRUE
chr8_146023839_G_C	rs7820380	narrow_peak_219018a	193	137	0.584848	68	0.345865	0.00241369	0.0422265	TRUE
chr6_71378188_A_G	rs781984	narrow_peak_187387	529	776	0.594636	70	0.406015	8.50824e-12	1.07691e-09	TRUE
chr1_204621409_C_T	rs78182614	narrow_peak_17211a	144	71	0.669767	56	0.308271	7.18713e-07	4.21106e-05	TRUE
chr2_165698873_G_T	rs78182398	narrow_peak_119989c	142	58	0.71	50	0.240602	2.5792e-09	2.33584e-07	TRUE
chr4_125558229_G_A	rs78168102	narrow_peak_164397	87	51	0.630435	17	0.0789474	0.00275434	0.0466256	TRUE
chr8_25457470_C_G	rs78164133	narrow_peak_210418	50	86	0.632353	16	0.0601504	0.00255873	0.0440308	TRUE
chr8_6590937_C_T	rs7816242	narrow_peak_208694	70	35	0.666667	54	0.421053	0.000821453	0.0183456	TRUE
chr11_763251_A_G	rs78161426	narrow_peak_32608c	69	16	0.811765	12	0.0673077	5.24027e-09	4.51613e-07	TRUE
chr16_25269496_C_T	rs78154367	narrow_peak_80284a	233	153	0.603627	29	0.146617	5.47502e-05	0.00193597	TRUE
chr10_45869669_C_T	rs78137087	narrow_peak_24648	190	128	0.597484	36	0.142857	0.000602621	0.0143361	TRUE
chr12_124985620_A_G	rs781230760	narrow_peak_54546	155	64	0.707763	29	0.130952	6.80831e-10	6.67831e-08	TRUE
chr7_54748705_G_C	rs780964024	narrow_peak_199965	40	13	0.754717	28	0.135593	0.00026854	0.0073544	TRUE
chr7_5534924_G_T	rs7808849	narrow_peak_195785	72	118	0.621053	42	0.263158	0.00104265	0.022075	TRUE
chr7_5532287_T_C	rs7808615	narrow_peak_195784	141	214	0.602817	47	0.364662	0.000126204	0.00392144	TRUE
chr7_5531836_T_C	rs7807936	narrow_peak_195784	111	161	0.591912	42	0.278195	0.00289881	0.0486244	TRUE
chr7_6488097_T_C	rs7807755	narrow_peak_195923b	82	146	0.640351	43	0.199248	2.69264e-05	0.00104885	TRUE
chr15_65660504_A_T	rs780159765	narrow_peak_73245	176	13	0.931217	29	0.118321	1.13677e-37	9.70922e-35	TRUE
chr7_56160773_A_G	rs7801169	narrow_peak_200096	99	248	0.714697	64	0.496241	6.90586e-16	1.3485e-13	TRUE
chr7_148824721_G_A	rs7796724	narrow_peak_207102a	131	73	0.642157	28	0.120301	5.9233e-05	0.00206119	TRUE
chr2_238399130_C_T	rs77956735	narrow_peak_125908b	59	10	0.855072	19	0.0864662	1.37652e-09	1.29695e-07	TRUE
chr15_93604002_C_G	rs77939712	narrow_peak_76574b	102	165	0.617978	69	0.394737	0.000138674	0.00423748	TRUE
chr7_125487969_C_T	rs7793039	narrow_peak_204903	67	35	0.656863	28	0.112782	0.00199281	0.0366128	TRUE
chr6_26123208_T_C	rs77919048	narrow_peak_184333b	262	186	0.584821	33	0.131579	0.000383608	0.00989918	TRUE
chr7_132373204_C_A	rs7790859	narrow_peak_205706	103	60	0.631902	67	0.424812	0.000944293	0.0204247	TRUE
chr7_127776139_C_T	rs7790439	narrow_peak_205101	135	84	0.616438	24	0.112782	0.000692998	0.0159971	TRUE
chr11_17498057_G_A	rs77889556	narrow_peak_34491	140	207	0.596542	34	0.150376	0.000380826	0.00983793	TRUE
chr14_70399017_A_G	rs77882570	narrow_peak_65660a	28	80	0.740741	22	0.105263	5.64869e-07	3.37748e-05	TRUE
chr19_5828921_A_G	rs778810	narrow_peak_101451a	107	204	0.655949	64	0.443609	4.08961e-08	3.02559e-06	TRUE
chr5_125392888_C_T	rs77844871	narrow_peak_176135	98	58	0.628205	27	0.109023	0.00170437	0.0325076	TRUE
chr7_137564501_C_G	rs7783145	narrow_peak_206128	165	109	0.60219	49	0.266917	0.000859252	0.0189918	TRUE
chr14_95721953_T_C	rs77821526	narrow_peak_67875a	76	25	0.752475	21	0.0789474	3.72314e-07	2.31441e-05	TRUE
chr7_28748352_G_A	rs7781168	narrow_peak_197663	80	148	0.649123	52	0.338346	7.87769e-06	0.00035873	TRUE
chr7_4784816_A_G	rs7781115	narrow_peak_195679	666	555	0.545455	57	0.387218	0.00163315	0.0314462	TRUE
chr5_151064985_A_T	rs77790865	narrow_peak_178870	126	38	0.768293	50	0.18797	3.21459e-12	4.31853e-10	TRUE
chr19_55685617_A_T	rs77757007	narrow_peak_106838b	255	328	0.562607	26	0.0977444	0.00283284	0.0477006	TRUE
chr12_96380753_C_T	rs77756364	narrow_peak_51455	120	68	0.638298	37	0.146617	0.00018307	0.00537803	TRUE
chr6_166541617_C_G	rs7775233	narrow_peak_194217	117	54	0.684211	49	0.484252	1.63964e-06	8.86986e-05	TRUE
chr9_33014631_G_A	rs77746574	narrow_peak_221077	72	20	0.782609	22	0.0902256	4.60625e-08	3.38635e-06	TRUE
chr14_76728176_G_A	rs77703152	narrow_peak_66361	50	16	0.757576	25	0.101504	3.32824e-05	0.00126455	TRUE
chr1_3515292_C_G	rs77696155	narrow_peak_512a	200	44	0.819672	40	0.218045	6.06454e-25	2.60045e-22	TRUE
chr6_129045137_T_G	rs7768942	narrow_peak_191112	100	54	0.649351	52	0.278195	0.000261416	0.0072231	TRUE
chr6_20197425_C_T	rs7767027	narrow_peak_183823	22	59	0.728395	70	0.473684	4.76984e-05	0.00172262	TRUE
chr6_20686573_C_A	rs7766070	narrow_peak_183885	142	72	0.663551	57	0.281955	1.96182e-06	0.000103828	TRUE
chr15_25199992_C_G	rs77659149	narrow_peak_69457	20	62	0.756098	14	0.0526316	3.71464e-06	0.000181677	TRUE
chr6_43969257_C_G	rs7765648	narrow_peak_186183b	107	168	0.610909	26	0.0977444	0.000281642	0.00765534	TRUE
chr6_126070789_T_G	rs7764016	narrow_peak_190906c	686	500	0.578415	64	0.443609	7.34475e-08	5.1855e-06	TRUE
chr4_26030135_A_G	rs77627993	narrow_peak_158878a	316	54	0.854054	14	0.0776699	3.57425e-46	4.12629e-43	TRUE
chr16_10132476_A_G	rs77616536	narrow_peak_78674b	51	21	0.708333	53	0.274436	0.000534964	0.0130034	TRUE
chr3_77735945_G_C	rs776125	narrow_peak_147909a	22	63	0.741176	46	0.203008	9.81198e-06	0.000433655	TRUE
chr6_151646631_G_A	rs7757002	narrow_peak_192906	99	35	0.738806	27	0.131579	2.88989e-08	2.20158e-06	TRUE
chr6_46097569_G_A	rs7754915	narrow_peak_186394	345	447	0.564394	55	0.327068	0.000326402	0.00864821	TRUE
chr20_58101479_A_G	rs77526650	narrow_peak_132299a	23	59	0.719512	14	0.0526316	8.71548e-05	0.00288081	TRUE
chr6_121426900_A_G	rs7751291	narrow_peak_190618	48	18	0.727273	25	0.12406	0.000287118	0.00777403	TRUE
chr7_32981883_C_A	rs77512678	narrow_peak_198165b	66	33	0.666667	60	0.368421	0.00118523	0.0245011	TRUE
chr6_129044942_G_A	rs7748702	narrow_peak_191112	90	50	0.642857	52	0.278195	0.000913113	0.019879	TRUE
chr7_93931026_A_T	rs774579591	narrow_peak_202374a	80	13	0.860215	44	0.217054	6.22467e-13	8.93351e-11	TRUE
chr20_12734056_A_T	rs774578541	narrow_peak_127833a	79	10	0.88764	15	0.0639098	1.87369e-14	3.19028e-12	TRUE
chr6_137268295_C_T	rs7743633	narrow_peak_191755	80	40	0.666667	71	0.469925	0.0003304	0.00873871	TRUE
chr10_34716888_G_A	rs773951	narrow_peak_24116	87	138	0.613333	59	0.342105	0.000819738	0.0183268	TRUE
chr1_217313578_C_G	rs77390947	narrow_peak_18434	56	28	0.666667	25	0.12406	0.00298532	0.0496947	TRUE
chr5_55959520_C_A	rs77342343	narrow_peak_171606	53	19	0.736111	34	0.135338	7.55581e-05	0.00254742	TRUE
chr10_26461257_G_A	rs77339175	narrow_peak_23502	57	21	0.730769	22	0.0902256	5.57112e-05	0.00196137	TRUE
chr5_112379659_T_C	rs7732198	narrow_peak_175242	47	102	0.684564	59	0.387218	7.74416e-06	0.000353109	TRUE
chr5_137514641_A_T	rs7729926	narrow_peak_177255	732	585	0.555809	60	0.330827	5.64991e-05	0.00198446	TRUE
chr4_111119237_C_T	rs772982609	narrow_peak_163504a	49	18	0.731343	12	0.0526316	0.000194298	0.00565664	TRUE
chr5_43007818_C_G	rs7729529	narrow_peak_171115b	259	193	0.573009	76	0.466165	0.00219803	0.0394118	TRUE
chr5_122847678_G_A	rs7728713	narrow_peak_175976	433	329	0.568241	47	0.214286	0.000186522	0.00546128	TRUE
chr10_43134242_C_T	rs77276241	narrow_peak_24418	357	95	0.789823	70	0.368421	9.28573e-37	7.56211e-34	TRUE
chr1_62208338_C_A	rs772479780	narrow_peak_7857	245	167	0.59466	18	0.075188	0.000142422	0.00433308	TRUE
chr8_82024400_G_T	rs77235879	narrow_peak_214289	504	291	0.633962	55	0.492481	3.9147e-14	6.50727e-12	TRUE
chr18_71815050_C_A	rs77229530	narrow_peak_99775	109	58	0.652695	12	0.0526316	9.7391e-05	0.00315882	TRUE
chr14_94360712_A_G	rs77227924	narrow_peak_67710b	62	23	0.729412	14	0.0676692	2.77136e-05	0.00107383	TRUE
chr17_33641950_C_T	rs772104	narrow_peak_89050a	78	137	0.637209	79	0.43985	6.93121e-05	0.00236185	TRUE
chr19_7708909_G_C	rs77163522	narrow_peak_101662b	896	126	0.876712	43	0.162879	1.08934e-143	1.1444e-139	TRUE
chr11_119835506_A_G	rs77142768	narrow_peak_42515	76	137	0.643192	14	0.0601504	3.51153e-05	0.00132699	TRUE
chr11_73018413_T_A	rs77127734	narrow_peak_38835a	132	192	0.592593	22	0.105263	0.00101588	0.0215938	TRUE
chr16_8960500_C_T	rs77122936	narrow_peak_78531	358	235	0.60371	20	0.075188	4.97767e-07	3.0088e-05	TRUE
chr19_56061334_C_T	rs77119996	narrow_peak_106912	156	64	0.709091	14	0.0601504	4.78061e-10	4.79682e-08	TRUE
chr16_10132501_T_C	rs77116640	narrow_peak_78674b	53	16	0.768116	53	0.274436	9.09506e-06	0.000406415	TRUE
chr7_93931024_A_T	rs771133742	narrow_peak_202374a	72	18	0.8	43	0.199248	8.07074e-09	6.72381e-07	TRUE
chr5_153546900_T_C	rs7707628	narrow_peak_179031a	85	163	0.657258	63	0.5	8.28548e-07	4.77996e-05	TRUE
chr6_169008267_T_G	rs770702749	narrow_peak_194656	46	10	0.821429	39	0.184211	1.24545e-06	6.9338e-05	TRUE
chr5_10635947_C_T	rs7703985	narrow_peak_169356c	138	36	0.793103	73	0.432331	2.80294e-15	5.08572e-13	TRUE
chr7_56174351_C_G	rs77036114	narrow_peak_200097	117	41	0.740506	34	0.150376	1.16047e-09	1.1073e-07	TRUE
chr19_7708902_C_T	rs77032246	narrow_peak_101662b	774	406	0.655932	53	0.258772	4.65361e-27	2.25293e-24	TRUE
chr22_39394421_G_A	rs77031627	narrow_peak_138886	228	163	0.58312	43	0.199248	0.00118187	0.0244365	TRUE
chr1_11968367_A_G	rs77029566	narrow_peak_1673b	113	59	0.656977	18	0.0827068	4.65489e-05	0.0016882	TRUE
chr5_95420066_T_A	rs7702646	narrow_peak_174286a	107	55	0.660494	64	0.406015	5.36477e-05	0.00190465	TRUE
chr5_76554807_C_A	rs7702192	narrow_peak_172977	83	38	0.68595	67	0.394737	5.26733e-05	0.00187579	TRUE
chr5_670909_G_A	rs77015126	narrow_peak_168454d	110	63	0.635838	33	0.154135	0.000436892	0.0110414	TRUE
chr2_5866365_A_G	rs77007205	narrow_peak_107761	697	830	0.543549	48	0.240602	0.000725165	0.0166047	TRUE
chr4_187071282_G_C	rs7699366	narrow_peak_168057	334	86	0.795238	71	0.447368	1.39965e-35	1.08118e-32	TRUE
chr14_103687726_T_G	rs76983977	narrow_peak_68903a	77	42	0.647059	42	0.160305	0.00171053	0.0325897	TRUE
chr4_57521729_C_G	rs7697969	narrow_peak_160402a	257	119	0.683511	68	0.466165	8.94922e-13	1.26196e-10	TRUE
chr4_70389823_G_A	rs7695287	narrow_peak_160823	42	10	0.807692	47	0.261364	9.06327e-06	0.000405804	TRUE
chr4_66880251_C_T	rs7694522	narrow_peak_160702	150	16	0.903614	47	0.244361	1.79966e-28	9.35957e-26	TRUE
chr4_66880063_C_A	rs7694168	narrow_peak_160702	103	15	0.872881	47	0.244361	2.53884e-17	5.72356e-15	TRUE
chr13_44979677_C_T	rs769327365	narrow_peak_57615d	129	13	0.908451	35	0.131579	3.46478e-25	1.52298e-22	TRUE
chr4_66879977_G_A	rs7692590	narrow_peak_160702	95	17	0.848214	47	0.244361	2.50773e-14	4.24234e-12	TRUE
chr1_110160039_T_C	rs76912669	narrow_peak_11058	96	155	0.61753	34	0.157895	0.000236642	0.0066525	TRUE
chr4_54969780_A_G	rs7691158	narrow_peak_160190	42	123	0.745455	42	0.175573	2.03927e-10	2.15312e-08	TRUE
chr1_110160137_G_A	rs76910258	narrow_peak_11058	113	200	0.638978	34	0.157895	1.00261e-06	5.68119e-05	TRUE
chr19_46518301_C_T	rs76903008	narrow_peak_105612a	228	157	0.592208	38	0.180451	0.000347965	0.00913202	TRUE
chr4_115416926_G_A	rs7689158	narrow_peak_163841	560	675	0.546559	67	0.417293	0.00117031	0.0242546	TRUE
chr4_27125382_C_T	rs7685249	narrow_peak_158993	138	41	0.77095	35	0.139098	1.77611e-13	2.71996e-11	TRUE
chr2_242640602_T_C	rs76846044	narrow_peak_126617c	167	95	0.637405	39	0.169173	1.02163e-05	0.000450387	TRUE
chr2_232469455_A_G	rs76838269	narrow_peak_125100b	1121	898	0.555225	61	0.397727	7.5967e-07	4.41655e-05	TRUE
chr4_9693253_T_C	rs7678732	narrow_peak_157901	293	224	0.566731	13	0.056391	0.00274904	0.0465808	TRUE
chr4_152331521_A_G	rs7675933	narrow_peak_165806	70	32	0.686275	21	0.093985	0.000213391	0.00611339	TRUE
chr2_154729139_G_A	rs76758829	narrow_peak_119238b	137	57	0.706186	45	0.5	8.77839e-09	7.26725e-07	TRUE
chr4_57521750_A_C	rs7675601	narrow_peak_160402a	221	70	0.75945	68	0.466165	2.12324e-19	5.69022e-17	TRUE
chr4_57521748_A_G	rs7675600	narrow_peak_160402a	225	70	0.762712	68	0.466165	3.91538e-20	1.13003e-17	TRUE
chr15_90294675_G_C	rs76741626	narrow_peak_76169	162	104	0.609023	39	0.184211	0.000452543	0.0113357	TRUE
chr11_65325924_T_G	rs767332175	narrow_peak_37611c	75	35	0.681818	17	0.0927419	0.000172384	0.00510712	TRUE
chr4_73435404_T_C	rs7670571	narrow_peak_160955b	268	194	0.580087	62	0.323308	0.000667041	0.0155138	TRUE
chr1_248100718_C_T	rs76702036	narrow_peak_21231a	122	59	0.674033	15	0.0639098	3.26665e-06	0.000162029	TRUE
chr21_36878950_G_A	rs766988	narrow_peak_134077	146	26	0.848837	69	0.379699	1.82463e-21	5.84411e-19	TRUE
chr12_112036782_T_C	rs76696028	narrow_peak_52956e	47	128	0.731429	21	0.0795455	7.34176e-10	7.17477e-08	TRUE
chr4_121592875_G_A	rs766623	narrow_peak_164111	57	26	0.686747	33	0.161654	0.000877552	0.0192788	TRUE
chr4_189968094_T_A	rs7664971	narrow_peak_168264	183	105	0.635417	60	0.458647	5.02664e-06	0.000239056	TRUE
chr3_142720348_G_A	rs766360	narrow_peak_152185	463	567	0.550485	59	0.319549	0.00131913	0.0265582	TRUE
chr4_189139730_T_G	rs7661016	narrow_peak_168223a	62	117	0.653631	54	0.315789	4.78536e-05	0.00172639	TRUE
chr4_55942323_G_C	rs7659911	narrow_peak_160262	53	19	0.736111	33	0.131579	7.55581e-05	0.00254742	TRUE
chr4_184728616_C_T	rs7658852	narrow_peak_167755c	51	15	0.772727	67	0.387218	1.00961e-05	0.000445464	TRUE
chr2_194367591_C_G	rs76579263	narrow_peak_122202	440	318	0.580475	62	0.421053	1.06347e-05	0.000467849	TRUE
chr3_184231345_T_A	rs76553003	narrow_peak_154912	229	112	0.671554	42	0.180451	2.24726e-10	2.36322e-08	TRUE
chr2_123492469_C_G	rs76539912	narrow_peak_117305	78	139	0.640553	45	0.319549	4.16465e-05	0.00153676	TRUE
chr9_134421197_G_T	rs76530498	narrow_peak_228366a	107	66	0.618497	21	0.101504	0.00226217	0.0401847	TRUE
chr2_127864921_C_G	rs76516995	narrow_peak_117464d	216	139	0.608451	14	0.0601504	5.15767e-05	0.00184299	TRUE
chr14_103687724_G_T	rs76513859	narrow_peak_68903a	72	39	0.648649	42	0.159091	0.00223835	0.0399309	TRUE
chr19_1082815_C_T	rs76508986	narrow_peak_100563	358	271	0.569157	26	0.105263	0.000594821	0.0141698	TRUE
chr3_105085111_C_A	rs7647531	narrow_peak_148813a	17	44	0.721311	13	0.056391	0.000729905	0.0166841	TRUE
chr3_30300469_G_A	rs7646292	narrow_peak_143070a	204	108	0.653846	61	0.281955	5.96514e-08	4.30108e-06	TRUE
chr3_30300487_C_T	rs7646142	narrow_peak_143070a	193	103	0.652027	59	0.296992	1.86996e-07	1.23397e-05	TRUE
chr22_39696482_G_A	rs76449672	narrow_peak_138943	83	146	0.637555	31	0.116541	3.76809e-05	0.00141176	TRUE
chr14_102512872_G_A	rs76447849	narrow_peak_68687	142	91	0.609442	17	0.0714286	0.00101189	0.0215561	TRUE
chr9_112428189_C_T	rs76440086	narrow_peak_225637	149	35	0.809783	25	0.101504	6.00476e-18	1.44355e-15	TRUE
chr19_310619_C_T	rs764312577	narrow_peak_100400	73	26	0.737374	21	0.0945946	2.48413e-06	0.000127365	TRUE
chr7_25220155_T_A	rs76428192	narrow_peak_197291	241	167	0.590686	24	0.0902256	0.000291154	0.00785496	TRUE
chr21_38630690_G_T	rs764155	narrow_peak_134268	337	145	0.69917	66	0.345865	1.15421e-18	2.90086e-16	TRUE
chr21_38630742_G_A	rs764154	narrow_peak_134268	150	99	0.60241	39	0.176692	0.00148117	0.0291385	TRUE
chr3_40494690_T_C	rs7641495	narrow_peak_144002	928	1072	0.536	65	0.43985	0.00137997	0.0275561	TRUE
chr3_117411392_A_G	rs7638822	narrow_peak_149645	278	106	0.723958	65	0.379699	6.68895e-19	1.73081e-16	TRUE
chr3_159880446_G_A	rs7638698	narrow_peak_153308	183	29	0.863208	26	0.112782	1.59241e-28	8.32292e-26	TRUE
chr3_171146484_G_A	rs7638292	narrow_peak_153910b	65	108	0.624277	46	0.481203	0.00133823	0.0268195	TRUE
chr3_33138763_C_A	rs7637133	narrow_peak_143418b	718	602	0.543939	66	0.496241	0.00153979	0.0300185	TRUE
chr3_65013269_T_C	rs76367453	narrow_peak_146847b	47	20	0.701493	36	0.203008	0.00130717	0.0263724	TRUE
chr3_131748385_G_A	rs7636048	narrow_peak_151173	224	160	0.583333	55	0.379699	0.00127507	0.0258596	TRUE
chr16_2033771_G_C	rs76332338	narrow_peak_77755	474	383	0.553092	26	0.0977444	0.00209181	0.0379411	TRUE
chr3_125634881_G_C	rs7632557	narrow_peak_150407	1197	1033	0.536771	34	0.12782	0.000554127	0.0133825	TRUE
chr3_194871729_G_A	rs76325212	narrow_peak_155981	105	60	0.636364	17	0.0639098	0.000572212	0.013734	TRUE
chr22_45117594_T_C	rs763217	narrow_peak_139878	149	88	0.628692	66	0.43609	8.95355e-05	0.00294771	TRUE
chr22_45117434_T_C	rs763216	narrow_peak_139878	169	115	0.59507	60	0.451128	0.00161447	0.0311723	TRUE
chr22_45117178_C_G	rs763215	narrow_peak_139878	109	45	0.707792	51	0.259398	2.61538e-07	1.67332e-05	TRUE
chr16_433552_T_C	rs763148	narrow_peak_77428b	172	233	0.575309	51	0.296992	0.00282374	0.0475855	TRUE
chr14_105149527_G_T	rs76304747	narrow_peak_69144	76	13	0.853933	24	0.0984848	5.4468e-12	7.05566e-10	TRUE
chr14_70398787_C_T	rs76285249	narrow_peak_65660a	19	54	0.739726	22	0.105263	5.06227e-05	0.00181322	TRUE
chr14_54423053_A_C	rs762642	narrow_peak_64128	211	292	0.580517	70	0.43609	0.000351548	0.00920994	TRUE
chr17_76124886_G_C	rs762339208	narrow_peak_93731	104	57	0.645963	12	0.0676692	0.000263477	0.00724976	TRUE
chr11_69252161_C_T	rs76219794	narrow_peak_38224	47	21	0.691176	15	0.0639098	0.00218624	0.0393213	TRUE
chr3_54180628_C_G	rs7621104	narrow_peak_145670	242	150	0.617347	64	0.330827	3.90733e-06	0.00019048	TRUE
chr20_23401481_G_C	rs761726	narrow_peak_128666b	49	11	0.816667	53	0.357143	7.56128e-07	4.3984e-05	TRUE
chr20_23330720_A_G	rs761723	narrow_peak_128659a	292	207	0.58517	56	0.421053	0.000164104	0.00489354	TRUE
chr2_242640608_C_G	rs76170482	narrow_peak_126617c	174	94	0.649254	40	0.172932	1.17247e-06	6.54482e-05	TRUE
chr1_91589349_A_G	rs761488	narrow_peak_9999	178	95	0.652015	67	0.469925	5.7364e-07	3.42408e-05	TRUE
chr2_237756550_T_G	rs76143056	narrow_peak_125837	133	57	0.7	51	0.246212	3.51735e-08	2.63751e-06	TRUE
chr13_61159636_G_A	rs76132563	narrow_peak_58792b	52	22	0.702703	19	0.0714286	0.000642807	0.0150602	TRUE
chr3_101395041_C_T	rs7613194	narrow_peak_148690a	39	82	0.677686	12	0.0676692	0.000115475	0.00363972	TRUE
chr20_48729711_C_T	rs761214	narrow_peak_131322	405	316	0.56172	43	0.206767	0.00103439	0.0219266	TRUE
chr3_124874797_A_G	rs7611512	narrow_peak_150334	76	36	0.678571	35	0.146617	0.000198237	0.005748	TRUE
chr6_40510133_G_A	rs761132	narrow_peak_185677	190	133	0.588235	56	0.421053	0.00179017	0.0337764	TRUE
chr16_1393191_C_T	rs761056	narrow_peak_77645	246	371	0.601297	23	0.101504	5.48786e-07	3.28692e-05	TRUE
chr16_1393178_G_A	rs761054	narrow_peak_77645	256	398	0.608563	25	0.109023	3.12037e-08	2.36004e-06	TRUE
chr1_62208340_C_A	rs760927099	narrow_peak_7857	243	166	0.594132	18	0.075188	0.000164473	0.00490316	TRUE
chr12_51714421_T_A	rs76084186	narrow_peak_48290b	41	17	0.706897	30	0.120301	0.00223255	0.0398674	TRUE
chr12_33049929_C_T	rs76078632	narrow_peak_47335b	643	498	0.563541	60	0.451128	1.96862e-05	0.0007933	TRUE
chr2_25493187_G_A	rs7605753	narrow_peak_109386	374	250	0.599359	67	0.402256	7.83452e-07	4.54225e-05	TRUE
chr2_65215789_G_A	rs7605525	narrow_peak_112869a	191	129	0.596875	37	0.176692	0.000627209	0.0148137	TRUE
chr21_46340512_G_A	rs760453	narrow_peak_135332a	66	107	0.618497	65	0.462406	0.00226217	0.0401847	TRUE
chr3_193847349_G_A	rs76044595	narrow_peak_155832	90	39	0.697674	44	0.180451	8.28829e-06	0.000374187	TRUE
chr21_38445288_C_G	rs76037795	narrow_peak_134250a	260	191	0.576497	33	0.139098	0.00133887	0.0268222	TRUE
chr2_111880600_C_T	rs7602904	narrow_peak_116304b	361	454	0.557055	57	0.342105	0.00125654	0.0255882	TRUE
chr2_27309406_G_A	rs7602823	narrow_peak_109647b	627	515	0.549037	54	0.406015	0.00101257	0.0215641	TRUE
chr17_73585547_G_A	rs76014288	narrow_peak_93279b	113	54	0.676647	25	0.093985	5.81405e-06	0.000273108	TRUE
chr1_155178782_A_T	rs760077	narrow_peak_13129c	690	576	0.545024	56	0.353383	0.00148414	0.0291705	TRUE
chr4_1580143_C_T	rs760051835	narrow_peak_156626c	152	50	0.752475	43	0.214286	3.68886e-13	5.43525e-11	TRUE
chr2_238503502_C_T	rs76002448	narrow_peak_125929b	77	123	0.615	18	0.0902256	0.00140169	0.0278786	TRUE
chr3_13323029_C_T	rs75995468	narrow_peak_141756b	88	41	0.682171	32	0.142857	4.2702e-05	0.00156746	TRUE
chr2_175854998_A_T	rs759886889	narrow_peak_120963	237	36	0.868132	44	0.180451	1.87598e-37	1.58937e-34	TRUE
chr19_33910026_C_G	rs75983562	narrow_peak_104095c	13	38	0.745098	24	0.0902256	0.000621043	0.0146879	TRUE
chr1_214856981_G_T	rs75971130	narrow_peak_18291	62	19	0.765432	40	0.157895	1.77307e-06	9.52299e-05	TRUE
chr2_175199473_C_T	rs759606463	narrow_peak_120879b	142	94	0.601695	37	0.260684	0.00215064	0.0388448	TRUE
chr2_20307179_T_G	rs7595314	narrow_peak_108922	112	51	0.687117	52	0.240602	2.00528e-06	0.000105862	TRUE
chr7_105296326_G_A	rs75945963	narrow_peak_203527	61	104	0.630303	17	0.0639098	0.00101591	0.0215938	TRUE
chr2_240524052_G_A	rs7593722	narrow_peak_126258a	74	30	0.711538	45	0.199248	1.89408e-05	0.000770058	TRUE
chr3_13692183_G_A	rs75927292	narrow_peak_141826	70	114	0.619565	16	0.0902256	0.0014563	0.0287308	TRUE
chr2_9616035_A_G	rs7591166	narrow_peak_108057c	54	131	0.708108	64	0.428571	1.43819e-08	1.15071e-06	TRUE
chr2_113993344_A_C	rs7589901	narrow_peak_116536b	94	51	0.648276	56	0.353383	0.000446431	0.0112227	TRUE
chr2_121468135_T_C	rs7587703	narrow_peak_117080	92	49	0.652482	36	0.157895	0.000368176	0.00957156	TRUE
chr2_157111448_C_T	rs7587108	narrow_peak_119350	644	504	0.560976	63	0.349624	4.00494e-05	0.00148514	TRUE
chr22_20772560_A_G	rs75828939	narrow_peak_136182	128	60	0.680851	26	0.181818	7.87405e-07	4.56014e-05	TRUE
chr15_66963473_T_C	rs758284666	narrow_peak_73421a	270	185	0.593407	72	0.496183	7.86177e-05	0.00263603	TRUE
chr2_238832003_C_G	rs7582116	narrow_peak_125982b	69	34	0.669903	50	0.195489	0.000727571	0.0166344	TRUE
chr13_110979948_G_A	rs75819221	narrow_peak_61404	130	72	0.643564	58	0.338346	5.43216e-05	0.00192245	TRUE
chr10_69609323_C_T	rs75818614	narrow_peak_25974	59	29	0.670455	15	0.0789474	0.00182403	0.0342429	TRUE
chr2_55507386_T_G	rs7579539	narrow_peak_112058	69	117	0.629032	53	0.244361	0.000533399	0.0130034	TRUE
chr2_20307178_C_T	rs7578929	narrow_peak_108922	114	51	0.690909	52	0.240602	1.03935e-06	5.85776e-05	TRUE
chr2_242640611_T_C	rs75779003	narrow_peak_126617c	173	103	0.626812	40	0.172932	2.99081e-05	0.00115092	TRUE
chr2_208976867_A_G	rs7577499	narrow_peak_123433c	26	62	0.704545	49	0.244361	0.000157149	0.00470663	TRUE
chr2_113993385_C_G	rs7576384	narrow_peak_116536b	96	48	0.666667	53	0.364662	7.79911e-05	0.00261852	TRUE
chr7_155089344_T_C	rs75753237	narrow_peak_207731a	1066	925	0.535409	55	0.450758	0.00169684	0.0323994	TRUE
chr2_54343012_C_A	rs7573491	narrow_peak_111918	354	485	0.578069	56	0.481203	6.9014e-06	0.000318553	TRUE
chr2_202897204_T_A	rs7573061	narrow_peak_122844b	96	275	0.74124	73	0.394737	3.98504e-21	1.24228e-18	TRUE
chr10_29981246_A_G	rs75728411	narrow_peak_23783	16	72	0.818182	15	0.056391	1.19152e-09	1.13281e-07	TRUE
chr2_200050126_A_G	rs7571105	narrow_peak_122542b	70	121	0.633508	67	0.462406	0.000275359	0.00751176	TRUE
chr2_74669795_T_C	rs7570884	narrow_peak_113808a	191	134	0.587692	58	0.368421	0.00185018	0.0346163	TRUE
chr2_232469461_G_T	rs7570549	narrow_peak_125100b	348	246	0.585859	14	0.0534351	3.2731e-05	0.00124766	TRUE
chr2_65216487_T_C	rs7569840	narrow_peak_112869a	185	123	0.600649	37	0.176692	0.000489627	0.0121128	TRUE
chr7_107384849_C_T	rs756872	narrow_peak_203718b	315	235	0.572727	59	0.492481	0.000741135	0.0169003	TRUE
chr4_152330294_C_T	rs75685757	narrow_peak_165806	390	557	0.588173	50	0.37594	6.38167e-08	4.56694e-06	TRUE
chr2_85347014_T_C	rs7567600	narrow_peak_114306	153	104	0.595331	36	0.135338	0.00268223	0.04564	TRUE
chr11_8350478_G_A	rs756058	narrow_peak_33498	379	525	0.580752	64	0.443609	1.3475e-06	7.44226e-05	TRUE
chr11_8350541_T_C	rs756057	narrow_peak_33498	433	591	0.577148	67	0.43985	8.85377e-07	5.08269e-05	TRUE
chr16_1031351_T_A	rs756032017	narrow_peak_77548b	109	66	0.622857	20	0.115385	0.00142806	0.0282586	TRUE
chr2_240524027_T_C	rs7559597	narrow_peak_126258a	71	31	0.696078	45	0.199248	9.30765e-05	0.00304771	TRUE
chr12_132413687_G_A	rs75594148	narrow_peak_55199b	409	179	0.695578	52	0.255639	1.08133e-21	3.5389e-19	TRUE
chr19_47033223_C_T	rs75586688	narrow_peak_105680a	43	82	0.656	34	0.150376	0.000618058	0.0146338	TRUE
chr1_28617464_A_G	rs7556668	narrow_peak_4075	96	54	0.64	28	0.12782	0.000759505	0.0172518	TRUE
chr1_155139509_T_C	rs7556304	narrow_peak_13124c	466	609	0.566512	62	0.481203	1.44468e-05	0.000610255	TRUE
chr6_53694665_T_A	rs75544196	narrow_peak_186858	45	80	0.64	26	0.120301	0.00222649	0.0398253	TRUE
chr5_149110629_G_A	rs75536988	narrow_peak_178588b	38	70	0.648148	13	0.056391	0.0026847	0.0456599	TRUE
chr2_242642277_A_T	rs75536305	narrow_peak_126617c	431	529	0.551042	37	0.184211	0.00172993	0.0328699	TRUE
chr1_109289804_T_C	rs7553437	narrow_peak_10965	264	199	0.570194	65	0.409774	0.00289605	0.0486091	TRUE
chr1_223196248_T_C	rs75533331	narrow_peak_18782a	400	555	0.581152	58	0.428571	5.92072e-07	3.52408e-05	TRUE
chr12_124985618_A_G	rs755251492	narrow_peak_54546	119	51	0.7	21	0.0961538	1.92366e-07	1.26702e-05	TRUE
chr1_214725561_A_G	rs7550560	narrow_peak_18278b	378	466	0.552133	60	0.353383	0.00272625	0.0462692	TRUE
chr18_13824215_G_A	rs75482840	narrow_peak_95965	40	15	0.727273	16	0.0601504	0.00101585	0.0215938	TRUE
chr1_29102292_G_T	rs7548279	narrow_peak_4139	136	53	0.719577	55	0.43985	1.34099e-09	1.26575e-07	TRUE
chr1_201088245_A_G	rs7547762	narrow_peak_16664	27	112	0.805755	49	0.266917	1.67925e-13	2.58292e-11	TRUE
chr5_58423861_G_A	rs754649530	narrow_peak_171748	140	10	0.933333	18	0.0676692	1.76293e-30	1.02323e-27	TRUE
chr15_59981590_G_A	rs754641	narrow_peak_72517	564	727	0.563129	59	0.417293	6.35073e-06	0.000295734	TRUE
chr1_75140559_A_T	rs7546095	narrow_peak_8895a	94	47	0.666667	61	0.432331	9.33449e-05	0.00304937	TRUE
chr15_75660662_C_T	rs75458893	narrow_peak_74593	560	459	0.549558	37	0.184211	0.00171899	0.0327094	TRUE
chr1_11969624_G_A	rs75455678	narrow_peak_1673b	375	142	0.725338	44	0.218045	2.85192e-25	1.26417e-22	TRUE
chr1_10740300_G_C	rs7545227	narrow_peak_1472	158	100	0.612403	52	0.413534	0.000367771	0.00956816	TRUE
chr1_33829937_G_A	rs7545146	narrow_peak_4811	224	155	0.591029	72	0.481203	0.000462424	0.0115611	TRUE
chr1_11968382_A_G	rs75451252	narrow_peak_1673b	415	268	0.607613	63	0.424812	2.05301e-08	1.60475e-06	TRUE
chr1_245133489_T_G	rs7545078	narrow_peak_20927b	612	479	0.560953	53	0.364662	6.30951e-05	0.00217755	TRUE
chr1_22770075_A_T	rs7544915	narrow_peak_3206a	72	37	0.66055	54	0.300752	0.00103294	0.0219045	TRUE
chr1_1610524_T_C	rs7544851	narrow_peak_184	133	88	0.60181	57	0.394737	0.00299214	0.0497608	TRUE
chr2_45502567_A_T	rs754473	narrow_peak_111234	48	17	0.738462	55	0.342105	0.000152107	0.00457998	TRUE
chr15_43810906_A_C	rs754357949	narrow_peak_71240c	68	34	0.666667	20	0.0852713	0.000986537	0.0210866	TRUE
chr14_100772800_G_A	rs75432828	narrow_peak_68454e	769	946	0.551603	56	0.315789	2.10497e-05	0.000843714	TRUE
chr1_227730453_C_A	rs7542685	narrow_peak_19305	454	348	0.566085	64	0.473684	0.000205125	0.00590232	TRUE
chr1_10769052_G_C	rs7539524	narrow_peak_1477a	98	54	0.644737	27	0.109023	0.000448532	0.0112648	TRUE
chr3_49723726_G_C	rs753949366	narrow_peak_145089	52	112	0.682927	12	0.0693069	3.21089e-06	0.000159339	TRUE
chr1_231120394_T_C	rs7539428	narrow_peak_19738	43	18	0.704918	53	0.37218	0.0018681	0.0347967	TRUE
chr3_117715757_A_G	rs75387117	narrow_peak_149663	65	30	0.684211	20	0.0839695	0.000424793	0.0107716	TRUE
chr6_16227089_C_T	rs75375464	narrow_peak_183536a	79	28	0.738318	44	0.255639	8.42001e-07	4.85225e-05	TRUE
chr1_33220177_G_A	rs7536550	narrow_peak_4730a	108	64	0.627907	21	0.0864662	0.000985743	0.0210782	TRUE
chr1_86657841_G_A	rs7535519	narrow_peak_9606	18	79	0.814433	60	0.421053	2.72054e-10	2.83257e-08	TRUE
chr1_1590575_G_A	rs7534581	narrow_peak_182	572	392	0.593361	66	0.383459	7.40499e-09	6.22345e-07	TRUE
chr1_45988691_G_A	rs7534467	narrow_peak_6272a	140	62	0.693069	52	0.270677	4.14257e-08	3.06046e-06	TRUE
chr3_14990385_G_A	rs75343838	narrow_peak_142024b	242	166	0.593137	35	0.154135	0.00019697	0.00572255	TRUE
chr1_160346228_T_C	rs7534338	narrow_peak_13683a	149	207	0.581461	63	0.469925	0.00247163	0.0429422	TRUE
chr9_92681533_A_T	rs75328269	narrow_peak_223825	153	95	0.616935	35	0.131579	0.000278511	0.00758792	TRUE
chr1_31297746_C_A	rs7531362	narrow_peak_4442	208	132	0.611765	54	0.300752	4.44157e-05	0.00162638	TRUE
chr1_120218508_A_G	rs75292191	narrow_peak_12002b	51	24	0.68	20	0.0827068	0.00244423	0.042601	TRUE
chr11_47175176_G_A	rs752848	narrow_peak_36474b	149	101	0.596	68	0.406015	0.00287868	0.048364	TRUE
chr1_203965804_G_A	rs7525510	narrow_peak_17097d	209	279	0.571721	67	0.484962	0.00175888	0.0333416	TRUE
chr1_28264081_C_T	rs7524082	narrow_peak_4038	173	242	0.583133	61	0.274436	0.000823262	0.0183665	TRUE
chr2_52667011_G_A	rs75204215	narrow_peak_111836	75	13	0.852273	61	0.259398	9.32627e-12	1.1762e-09	TRUE
chr1_5957589_A_G	rs7519953	narrow_peak_706	148	94	0.61157	50	0.300752	0.000627057	0.0148135	TRUE
chr1_157131906_T_C	rs7518376	narrow_peak_13413	118	171	0.591696	59	0.462406	0.0021674	0.0390496	TRUE
chr1_226708302_T_G	rs751685	narrow_peak_19192	92	151	0.621399	50	0.360902	0.000185907	0.00544781	TRUE
chr1_226708398_G_A	rs751684	narrow_peak_19192	136	210	0.606936	50	0.360902	8.20471e-05	0.0027346	TRUE
chr1_9711674_A_G	rs7516214	narrow_peak_1322	199	140	0.587021	64	0.43609	0.00159341	0.0308279	TRUE
chr1_18736991_G_C	rs7512838	narrow_peak_2580	93	158	0.629482	70	0.473684	4.89283e-05	0.00175973	TRUE
chr1_96941158_C_A	rs7512263	narrow_peak_10464	265	156	0.629454	57	0.357143	1.20916e-07	8.31878e-06	TRUE
chr19_55973417_T_C	rs751152	narrow_peak_106894	330	496	0.600484	65	0.447368	8.41798e-09	6.99645e-07	TRUE
chr9_107900798_G_A	rs75114809	narrow_peak_225285a	52	96	0.648649	15	0.0714286	0.000373438	0.00968441	TRUE
chr14_95722018_A_C	rs75095833	narrow_peak_67875a	62	19	0.765432	21	0.0789474	1.77307e-06	9.52299e-05	TRUE
chr18_56338678_A_C	rs7506913	narrow_peak_98920b	1518	1328	0.53338	79	0.484962	0.000394133	0.0101272	TRUE
chr10_101988752_A_G	rs750639136	narrow_peak_29216	85	20	0.809524	24	0.0984848	1.0083e-10	1.10802e-08	TRUE
chr7_21301319_C_G	rs75053523	narrow_peak_196850	65	139	0.681373	27	0.109023	2.39064e-07	1.54079e-05	TRUE
chr2_14471142_A_G	rs75029417	narrow_peak_108515	62	145	0.700483	18	0.075188	7.64583e-09	6.39008e-07	TRUE
chr17_78955575_G_A	rs7502841	narrow_peak_94258	175	116	0.601375	47	0.25188	0.000648554	0.0151813	TRUE
chr17_73545683_G_T	rs7502353	narrow_peak_93271a	732	866	0.541927	73	0.364662	0.000872112	0.0192196	TRUE
chr16_87692225_C_T	rs7500855	narrow_peak_84983a	123	78	0.61194	67	0.462406	0.00184056	0.0344856	TRUE
chr14_96562033_A_G	rs749974	narrow_peak_68003	93	168	0.643678	65	0.43985	4.01525e-06	0.000195197	TRUE
chr14_96562048_G_A	rs749973	narrow_peak_68003	102	165	0.617978	65	0.43985	0.000138674	0.00423748	TRUE
chr14_96562081_A_G	rs749972	narrow_peak_68003	100	167	0.625468	65	0.43985	4.93086e-05	0.00177037	TRUE
chr16_7277299_A_C	rs7499618	narrow_peak_78430	42	10	0.807692	29	0.236607	9.06327e-06	0.000405804	TRUE
chr15_91429176_G_T	rs7497304	narrow_peak_76323	254	164	0.607656	53	0.274436	1.24833e-05	0.000537474	TRUE
chr9_111696633_T_G	rs749670854	narrow_peak_225560	243	51	0.826531	14	0.0608696	3.91573e-31	2.37132e-28	TRUE
chr17_39957304_A_G	rs74964075	narrow_peak_89828a	274	350	0.560897	26	0.112782	0.00265029	0.0452431	TRUE
chr16_83959934_C_G	rs74951969	narrow_peak_84275a	68	33	0.673267	21	0.0789474	0.000641249	0.0150405	TRUE
chr14_78432887_A_G	rs7494410	narrow_peak_66593	17	45	0.725806	29	0.14	0.000497092	0.0122472	TRUE
chr17_2627266_G_A	rs749252	narrow_peak_85902b	218	126	0.633721	17	0.0714286	8.03425e-07	4.64523e-05	TRUE
chr12_11323939_G_C	rs7488095	narrow_peak_45638	513	417	0.551613	58	0.398496	0.00182323	0.0342429	TRUE
chr11_6634149_C_T	rs7488	narrow_peak_33341	297	216	0.578947	45	0.206767	0.000402059	0.0102845	TRUE
chr1_210110907_A_T	rs74871238	narrow_peak_17832	178	301	0.628392	66	0.419847	2.09227e-08	1.63423e-06	TRUE
chr15_74516427_G_A	rs748608	narrow_peak_74414b	194	260	0.572687	80	0.481203	0.00224846	0.0399884	TRUE
chr12_64062466_C_A	rs7484425	narrow_peak_49360a	245	173	0.586124	33	0.236842	0.000500552	0.0123036	TRUE
chr11_976019_G_A	rs7483870	narrow_peak_32652b	90	140	0.608696	34	0.142857	0.00118612	0.0245098	TRUE
chr2_81875720_T_A	rs74819477	narrow_peak_114174b	15	38	0.716981	18	0.075188	0.00219019	0.0393585	TRUE
chr7_158622481_T_C	rs74811915	narrow_peak_208141a	260	339	0.565943	47	0.199248	0.00141743	0.0281198	TRUE
chr6_3356262_G_A	rs74790600	narrow_peak_182064b	34	72	0.679245	43	0.327068	0.000284529	0.00771982	TRUE
chr19_294526_A_G	rs747820	narrow_peak_100397	87	145	0.625	47	0.296992	0.000169842	0.00503889	TRUE
chr11_3602220_C_G	rs74778609	narrow_peak_33109	424	235	0.643399	33	0.12406	1.65988e-13	2.55688e-11	TRUE
chr10_92061769_T_C	rs7475887	narrow_peak_28265a	411	164	0.714783	65	0.327068	1.90299e-25	8.58019e-23	TRUE
chr10_12391497_G_T	rs7475265	narrow_peak_22398a	494	255	0.659546	60	0.481203	1.7661e-18	4.38623e-16	TRUE
chr1_200639050_A_C	rs74744243	narrow_peak_16602	180	1300	0.878378	58	0.368421	1.79637e-209	3.1453e-205	TRUE
chr9_8140889_T_C	rs747437	narrow_peak_219692c	55	95	0.633333	34	0.142857	0.00136995	0.0273768	TRUE
chr4_3076659_A_C	rs746852037	narrow_peak_156900b	120	62	0.659341	24	0.112782	2.05401e-05	0.000825493	TRUE
chr9_130944055_G_C	rs7467857	narrow_peak_227812	105	215	0.671875	41	0.229323	7.5951e-10	7.40857e-08	TRUE
chr9_130944049_G_C	rs7467855	narrow_peak_227812	104	201	0.659016	40	0.225564	2.9822e-08	2.26206e-06	TRUE
chr1_31297519_T_C	rs746700	narrow_peak_4442	513	420	0.549839	56	0.24812	0.00257723	0.0443054	TRUE
chr8_141607563_T_C	rs7465680	narrow_peak_218305	60	105	0.636364	35	0.21371	0.000572212	0.013734	TRUE
chr8_131455469_C_A	rs7464740	narrow_peak_217683	106	158	0.598485	27	0.12406	0.00164548	0.03165	TRUE
chr2_242640625_C_G	rs74644089	narrow_peak_126617c	176	116	0.60274	39	0.169173	0.000532927	0.0130034	TRUE
chr1_200639047_T_G	rs74621188	narrow_peak_16602	209	1374	0.867972	59	0.37218	3.86746e-210	8.12591e-206	TRUE
chr12_38710819_C_T	rs74618076	narrow_peak_47374	51	22	0.69863	29	0.146617	0.000914275	0.0198885	TRUE
chr8_72618673_C_T	rs7460657	narrow_peak_213652a	77	136	0.638498	35	0.199248	6.39515e-05	0.00220276	TRUE
chr19_23299760_T_C	rs74591547	narrow_peak_103419	51	415	0.890558	31	0.139098	5.50859e-72	1.37787e-68	TRUE
chr9_116419536_G_C	rs745730	narrow_peak_226007d	13	59	0.819444	33	0.184211	3.8086e-08	2.83366e-06	TRUE
chr8_72466324_G_A	rs745578	narrow_peak_213621	124	77	0.616915	56	0.383459	0.00112338	0.0234207	TRUE
chr22_45427397_C_A	rs74514173	narrow_peak_139950	77	31	0.712963	48	0.263158	1.11531e-05	0.000488	TRUE
chr17_79992508_C_G	rs74512221	narrow_peak_94454	144	246	0.630769	35	0.161654	2.71085e-07	1.72599e-05	TRUE
chr22_51001216_G_C	rs74489771	narrow_peak_140727	154	100	0.606299	16	0.0676692	0.000847899	0.0187805	TRUE
chr2_130971308_G_A	rs74479345	narrow_peak_117785	198	131	0.601824	71	0.423664	0.000262092	0.00722699	TRUE
chr5_178253265_G_A	rs7447735	narrow_peak_181293b	87	40	0.685039	64	0.443609	3.69261e-05	0.00138644	TRUE
chr17_73841401_G_A	rs74451940	narrow_peak_93326b	116	169	0.592982	14	0.0601504	0.00201542	0.0369125	TRUE
chr1_214856978_A_G	rs74447766	narrow_peak_18291	63	26	0.707865	40	0.157895	0.000109926	0.00348891	TRUE
chr4_180092352_G_C	rs74446326	narrow_peak_167346a	18	48	0.727273	22	0.0902256	0.000287118	0.00777403	TRUE
chr5_178253261_A_G	rs7444575	narrow_peak_181293b	87	39	0.690476	64	0.443609	2.28196e-05	0.000907385	TRUE
chr17_79992511_G_C	rs74400058	narrow_peak_94454	139	257	0.64899	36	0.172932	3.17327e-09	2.82995e-07	TRUE
chr11_133896965_G_A	rs74380652	narrow_peak_44163	32	97	0.751938	27	0.101504	8.49888e-09	7.05253e-07	TRUE
chr4_2404083_T_C	rs7437490	narrow_peak_156782	174	251	0.590588	33	0.184211	0.000219239	0.00623503	TRUE
chr12_12008864_G_A	rs743613	narrow_peak_45716	148	98	0.601626	56	0.240602	0.00172717	0.0328287	TRUE
chr22_23612498_G_A	rs743584	narrow_peak_136602c	87	44	0.664122	41	0.214286	0.000215777	0.00616492	TRUE
chr19_14628524_C_T	rs743511	narrow_peak_102543	130	197	0.602446	50	0.233083	0.000250802	0.00698885	TRUE
chr19_36266776_A_G	rs74331004	narrow_peak_104404	214	133	0.616715	26	0.112782	1.61075e-05	0.000669107	TRUE
chr3_61549659_T_G	rs7433083	narrow_peak_146335e	28	115	0.804196	34	0.142857	1.0175e-13	1.60743e-11	TRUE
chr1_82266502_G_C	rs74315964	narrow_peak_9303a	258	342	0.57	42	0.323308	0.000690237	0.0159544	TRUE
chr3_45617189_A_G	rs7431186	narrow_peak_144539	198	74	0.727941	33	0.154135	3.12403e-14	5.21773e-12	TRUE
chr3_63001421_A_G	rs74279504	narrow_peak_146615	163	282	0.633708	30	0.157895	1.84115e-08	1.44994e-06	TRUE
chr16_1392877_T_C	rs742458	narrow_peak_77645	486	393	0.552901	52	0.481203	0.00189873	0.0352298	TRUE
chr21_46339862_G_A	rs741961	narrow_peak_135332a	18	53	0.746479	25	0.116541	3.88476e-05	0.00144679	TRUE
chr1_158969653_C_A	rs74193512	narrow_peak_13551a	105	165	0.611111	16	0.075188	0.000313312	0.00834724	TRUE
chr1_1551927_T_C	rs7418389	narrow_peak_174	113	165	0.593525	51	0.447368	0.00216558	0.0390369	TRUE
chr19_17007801_A_C	rs74182295	narrow_peak_102804b	334	250	0.571918	51	0.277344	0.000581941	0.0139478	TRUE
chr19_14628541_A_G	rs74182230	narrow_peak_102543	109	66	0.622857	26	0.0977444	0.00142806	0.0282586	TRUE
chr19_14367241_C_A	rs74182218	narrow_peak_102499	174	90	0.659091	66	0.488722	2.60093e-07	1.6661e-05	TRUE
chr19_12758723_A_G	rs74181667	narrow_peak_102234a	762	586	0.565282	52	0.270677	1.81621e-06	9.7348e-05	TRUE
chr1_230468063_T_C	rs7417737	narrow_peak_19666	73	150	0.672646	68	0.413534	2.76486e-07	1.75931e-05	TRUE
chr19_49944884_C_G	rs74174284	narrow_peak_106169	403	272	0.597037	50	0.360902	5.20078e-07	3.12746e-05	TRUE
chr1_911595_A_G	rs7417106	narrow_peak_45	347	260	0.571664	33	0.176692	0.000472234	0.011756	TRUE
chr19_13024250_A_C	rs741702	narrow_peak_102291	127	225	0.639205	58	0.338346	1.96615e-07	1.29258e-05	TRUE
chr1_230468957_G_T	rs7414930	narrow_peak_19666	75	125	0.625	68	0.466165	0.000499426	0.0122885	TRUE
chr1_230468275_G_A	rs7414802	narrow_peak_19666	99	204	0.673267	68	0.413534	1.59715e-09	1.49012e-07	TRUE
chr10_43393747_G_T	rs74135415	narrow_peak_24433	134	54	0.712766	41	0.176692	4.92554e-09	4.27293e-07	TRUE
chr10_29315214_C_T	rs74128134	narrow_peak_23704	146	53	0.733668	32	0.12782	3.03255e-11	3.6039e-09	TRUE
chr10_29315204_C_A	rs74128133	narrow_peak_23704	144	52	0.734694	32	0.12782	3.49627e-11	4.10391e-09	TRUE
chr10_29315189_T_C	rs74128132	narrow_peak_23704	197	99	0.665541	39	0.154135	1.27872e-08	1.03177e-06	TRUE
chr10_29315162_G_A	rs74128131	narrow_peak_23704	131	51	0.71978	32	0.12782	2.65104e-09	2.39553e-07	TRUE
chr10_29315153_T_C	rs74128130	narrow_peak_23704	130	47	0.734463	32	0.12782	3.38141e-10	3.48269e-08	TRUE
chr10_29315106_T_C	rs74128129	narrow_peak_23704	118	47	0.715152	32	0.12782	3.12761e-08	2.36212e-06	TRUE
chr10_29315069_C_A	rs74128128	narrow_peak_23704	111	51	0.685185	32	0.12782	2.77451e-06	0.000140133	TRUE
chr10_29315030_C_T	rs74128126	narrow_peak_23704	69	37	0.650943	32	0.12782	0.00244001	0.0425735	TRUE
chr17_75277227_G_T	rs7407009	narrow_peak_93568d	324	409	0.557981	39	0.253788	0.0018985	0.0352298	TRUE
chr1_21059787_C_T	rs74059000	narrow_peak_2926a	73	40	0.646018	16	0.0601504	0.00245581	0.0427003	TRUE
chr12_3085947_T_C	rs74057729	narrow_peak_44721a	97	45	0.683099	29	0.116541	1.52194e-05	0.000636748	TRUE
chr16_75268062_G_C	rs7404505	narrow_peak_83578	73	321	0.814721	58	0.302326	3.42221e-38	3.04678e-35	TRUE
chr16_84853572_A_G	rs7403974	narrow_peak_84431	221	155	0.587766	32	0.12782	0.00077997	0.0176142	TRUE
chr16_85236551_G_C	rs74031726	narrow_peak_84519	241	174	0.580723	42	0.19697	0.00117019	0.0242546	TRUE
chr8_1403511_G_T	rs740246	narrow_peak_208404a	131	72	0.64532	47	0.221805	4.17414e-05	0.00153962	TRUE
chr20_36544188_G_A	rs73908016	narrow_peak_129900a	116	239	0.673239	35	0.161654	6.14704e-11	6.99651e-09	TRUE
chr9_139973629_A_C	rs7390710	narrow_peak_229378e	279	422	0.601997	58	0.37594	7.39762e-08	5.21932e-06	TRUE
chr3_193776424_C_A	rs73891340	narrow_peak_155820	36	83	0.697479	37	0.161654	1.96118e-05	0.000790607	TRUE
chr3_173950816_A_C	rs73882728	narrow_peak_154179	23	54	0.701299	20	0.0827068	0.00053878	0.0130659	TRUE
chr3_69059101_C_A	rs73835394	narrow_peak_147218c	17	43	0.716667	18	0.0894309	0.00106577	0.0224602	TRUE
chr4_7416812_C_T	rs73796556	narrow_peak_157562b	125	81	0.606796	37	0.169173	0.00264909	0.04523	TRUE
chr4_3311371_G_T	rs73795505	narrow_peak_156930d	93	45	0.673913	36	0.209091	5.37308e-05	0.00190506	TRUE
chr4_3311370_T_C	rs73795503	narrow_peak_156930d	67	19	0.77907	13	0.0625	1.94096e-07	1.27761e-05	TRUE
chr22_19132325_A_G	rs737923	narrow_peak_135944	568	437	0.565174	65	0.469925	4.02339e-05	0.00149092	TRUE
chr6_33796962_G_A	rs73747335	narrow_peak_184705	45	19	0.703125	21	0.0864662	0.00156279	0.030362	TRUE
chr6_33796943_A_G	rs73747334	narrow_peak_184705	52	20	0.722222	21	0.0864662	0.000207716	0.00596056	TRUE
chr7_138604993_T_G	rs73729963	narrow_peak_206233	83	36	0.697479	20	0.0757576	1.96118e-05	0.000790607	TRUE
chr7_105622513_C_A	rs73720318	narrow_peak_203589c	80	15	0.842105	25	0.109023	6.81278e-12	8.72825e-10	TRUE
chr8_71520915_T_C	rs73685686	narrow_peak_213579c	43	80	0.650407	18	0.075188	0.00108443	0.022794	TRUE
chr22_32340379_G_A	rs7364274	narrow_peak_137847a	760	639	0.543245	47	0.274436	0.00132707	0.0266925	TRUE
chr9_132222530_T_C	rs73632105	narrow_peak_228004b	394	255	0.607088	73	0.43985	5.41797e-08	3.93355e-06	TRUE
chr14_23526249_G_T	rs73598409	narrow_peak_62397b	97	53	0.646667	49	0.274436	0.000409773	0.0104487	TRUE
chr19_49150048_G_T	rs73581711	narrow_peak_106022c	202	127	0.613982	27	0.131579	4.19948e-05	0.00154745	TRUE
chr2_102226016_C_T	rs7355302	narrow_peak_115553c	44	80	0.645161	50	0.37594	0.00156473	0.0303682	TRUE
chr8_1845500_C_T	rs73542954	narrow_peak_208508	74	38	0.660714	13	0.0585938	0.000860568	0.0190026	TRUE
chr20_30296881_C_T	rs7354225	narrow_peak_129037	101	60	0.627329	36	0.157895	0.00153832	0.0299996	TRUE
chr8_1789170_G_A	rs73538786	narrow_peak_208490	63	19	0.768293	16	0.0601504	1.14675e-06	6.41492e-05	TRUE
chr8_118725496_T_C	rs735248	narrow_peak_216542	47	85	0.643939	42	0.225564	0.00119511	0.0246231	TRUE
chr9_96128114_A_T	rs73516357	narrow_peak_224206b	97	23	0.808333	22	0.0977444	5.26361e-12	6.84367e-10	TRUE
chr19_7935177_C_G	rs73500088	narrow_peak_101697a	75	37	0.669643	11	0.0572519	0.000420968	0.0106978	TRUE
chr12_132820146_C_A	rs73488340	narrow_peak_55246	102	60	0.62963	21	0.0789474	0.00120722	0.0248384	TRUE
chr5_173399635_G_C	rs734863	narrow_peak_180659a	123	77	0.615	47	0.214286	0.00140169	0.0278786	TRUE
chr5_173399841_T_C	rs734860	narrow_peak_180659a	305	217	0.584291	68	0.421053	0.000135536	0.0041585	TRUE
chr20_25062001_T_A	rs7344824	narrow_peak_128846	213	116	0.647416	43	0.229323	9.81976e-08	6.8637e-06	TRUE
chr1_111148758_C_A	rs734376	narrow_peak_11190a	98	56	0.636364	31	0.146617	0.000893531	0.0195644	TRUE
chr8_131540474_G_T	rs73414516	narrow_peak_217696	44	19	0.698413	16	0.0676692	0.00222753	0.0398253	TRUE
chr5_166732986_C_T	rs7341056	narrow_peak_179791	76	26	0.745098	33	0.146617	7.43905e-07	4.33449e-05	TRUE
chr7_105546452_C_T	rs73408351	narrow_peak_203578a	45	16	0.737705	34	0.150376	0.000264279	0.00726231	TRUE
chr18_6729349_A_G	rs73380708	narrow_peak_95213	422	221	0.656299	51	0.229323	1.83389e-15	3.39787e-13	TRUE
chr13_115000317_T_C	rs7336692	narrow_peak_62030	186	279	0.6	43	0.236842	1.87112e-05	0.000763083	TRUE
chr17_6358989_G_C	rs73346328	narrow_peak_86383c	160	247	0.60688	50	0.315385	1.88498e-05	0.000767544	TRUE
chr12_55749222_G_C	rs73326725	narrow_peak_48830b	56	99	0.63871	63	0.304511	0.000691662	0.0159734	TRUE
chr13_111567902_C_T	rs7332097	narrow_peak_61495	1617	1417	0.53296	67	0.447368	0.000301498	0.0080966	TRUE
chr7_44348774_A_G	rs73317780	narrow_peak_199225	29	64	0.688172	18	0.075188	0.000365796	0.00954038	TRUE
chr14_76734048_C_G	rs73308616	narrow_peak_66362	180	94	0.656934	45	0.266917	2.26564e-07	1.47015e-05	TRUE
chr13_87534747_A_G	rs7330816	narrow_peak_59800b	89	136	0.604444	73	0.492481	0.00209547	0.0379747	TRUE
chr13_25531110_C_T	rs7330773	narrow_peak_55901	61	31	0.663043	46	0.203008	0.0023146	0.0409223	TRUE
chr10_45496326_T_G	rs73283471	narrow_peak_24621	85	49	0.634328	18	0.0676692	0.00237182	0.0416675	TRUE
chr4_27125351_A_T	rs73253670	narrow_peak_158993	176	45	0.79638	33	0.131579	1.69137e-19	4.57957e-17	TRUE
chr6_170231119_G_T	rs73252314	narrow_peak_194787c	49	167	0.773148	46	0.233083	2.9248e-16	5.84154e-14	TRUE
chr16_1993477_A_G	rs732510	narrow_peak_77747	968	839	0.535695	72	0.43609	0.00259309	0.0445288	TRUE
chr16_84875610_G_A	rs73250056	narrow_peak_84437a	127	75	0.628713	19	0.0864662	0.000310541	0.00829911	TRUE
chr13_27609552_A_G	rs7323810	narrow_peak_56139	55	93	0.628378	61	0.492481	0.00224437	0.039963	TRUE
chr7_127651281_T_C	rs73232972	narrow_peak_205074a	51	16	0.761194	40	0.165414	2.16892e-05	0.000868042	TRUE
chr13_113001343_G_C	rs7322084	narrow_peak_61682a	152	95	0.615385	74	0.458647	0.000346867	0.00911472	TRUE
chr3_134027352_G_T	rs73217361	narrow_peak_151388	124	74	0.626263	29	0.139098	0.000467085	0.0116555	TRUE
chr13_21912855_G_A	rs7320279	narrow_peak_55587d	68	109	0.615819	60	0.360902	0.00254302	0.0438753	TRUE
chr21_34785476_C_A	rs73194070	narrow_peak_133869	79	42	0.652893	46	0.195489	0.000983028	0.0210416	TRUE
chr20_55734476_A_G	rs73182104	narrow_peak_131938	41	12	0.773585	12	0.0526316	8.17133e-05	0.00272434	TRUE
chr4_57740536_A_G	rs73165963	narrow_peak_160422	95	53	0.641892	44	0.263158	0.000697914	0.0160784	TRUE
chr4_57740533_G_A	rs73165962	narrow_peak_160422	85	49	0.634328	43	0.259398	0.00237182	0.0416675	TRUE
chr20_61464142_G_A	rs73157310	narrow_peak_132696	91	46	0.664234	25	0.093985	0.000150419	0.00453965	TRUE
chr12_131272819_A_G	rs7315707	narrow_peak_54996a	153	219	0.58871	52	0.315789	0.000730153	0.0166861	TRUE
chr7_100182468_G_T	rs73156210	narrow_peak_202918b	141	79	0.640909	22	0.0902256	3.50155e-05	0.00132502	TRUE
chr12_126468018_G_A	rs7314461	narrow_peak_54762	298	157	0.654945	74	0.473684	3.69807e-11	4.32629e-09	TRUE
chr3_64902426_T_C	rs73127613	narrow_peak_146841	72	35	0.672897	54	0.315789	0.000445302	0.0111999	TRUE
chr3_65013235_C_A	rs73116479	narrow_peak_146847b	49	20	0.710145	36	0.203008	0.000636173	0.0149783	TRUE
chr12_73006173_G_A	rs7309263	narrow_peak_50062	419	275	0.603746	58	0.458647	5.1212e-08	3.72839e-06	TRUE
chr2_232544856_C_G	rs73084865	narrow_peak_125118a	329	254	0.564322	42	0.210526	0.00215162	0.0388448	TRUE
chr1_214856920_G_A	rs73083660	narrow_peak_18291	65	29	0.691489	40	0.157895	0.000261683	0.0072231	TRUE
chr3_47523843_C_T	rs73081211	narrow_peak_144793a	44	92	0.676471	31	0.139098	4.70967e-05	0.00170463	TRUE
chr3_49577017_A_C	rs73074830	narrow_peak_145062	125	64	0.661376	25	0.131579	1.08041e-05	0.000474114	TRUE
chr3_184347868_G_A	rs73064987	narrow_peak_154935	100	41	0.70922	41	0.25188	7.2371e-07	4.23562e-05	TRUE
chr19_49399676_T_C	rs73061692	narrow_peak_106071	68	123	0.643979	17	0.0639098	8.41176e-05	0.00279386	TRUE
chr3_39446889_T_C	rs73060221	narrow_peak_143923	57	105	0.648148	35	0.131579	0.000201259	0.00581659	TRUE
chr3_39446496_A_T	rs73060219	narrow_peak_143923	117	271	0.698454	35	0.131579	3.47869e-15	6.22579e-13	TRUE
chr1_181064226_T_C	rs73054327	narrow_peak_15493	24	67	0.736264	16	0.075188	7.34855e-06	0.000337119	TRUE
chr3_179371483_T_C	rs73052556	narrow_peak_154488	103	157	0.603846	36	0.195489	0.000975825	0.0209386	TRUE
chr19_44455262_G_C	rs73038529	narrow_peak_105330	79	33	0.705357	20	0.075188	1.63569e-05	0.000677591	TRUE
chr12_7951738_T_A	rs7302398	narrow_peak_45340d	185	123	0.600649	65	0.327068	0.000489627	0.0121128	TRUE
chr19_21688495_C_T	rs73017722	narrow_peak_103392	478	388	0.551963	73	0.484962	0.0024722	0.0429422	TRUE
chr3_9144288_C_T	rs73017408	narrow_peak_141186b	167	66	0.716738	18	0.075188	2.8013e-11	3.35565e-09	TRUE
chr12_131356055_C_A	rs7301722	narrow_peak_55008b	250	187	0.572082	55	0.289474	0.00297506	0.0495788	TRUE
chr12_126468005_A_C	rs7300527	narrow_peak_54762	294	132	0.690141	73	0.477444	2.85989e-15	5.1801e-13	TRUE
chr11_118560857_G_A	rs73001406	narrow_peak_42288	847	537	0.611994	48	0.270677	7.39144e-17	1.60105e-14	TRUE
chr12_7282909_T_C	rs7300098	narrow_peak_45291c	202	734	0.784188	49	0.244361	1.54621e-71	3.69175e-68	TRUE
chr11_121243662_T_C	rs72992	narrow_peak_42756a	82	165	0.668016	49	0.281955	1.39699e-07	9.45017e-06	TRUE
chr12_7792830_T_C	rs7299145	narrow_peak_45320	24	52	0.684211	23	0.131579	0.00176187	0.0333502	TRUE
chr11_121243716_C_T	rs72991	narrow_peak_42756a	95	146	0.605809	43	0.221805	0.00123191	0.0252321	TRUE
chr19_1593238_C_G	rs72989714	narrow_peak_100674c	126	70	0.642857	39	0.154135	7.70506e-05	0.00259109	TRUE
chr12_133485415_G_C	rs7298644	narrow_peak_55371	361	525	0.592551	48	0.263158	3.99194e-08	2.96167e-06	TRUE
chr12_122459836_A_G	rs7298159	narrow_peak_54215c	57	297	0.838983	31	0.307377	2.76806e-40	2.74338e-37	TRUE
chr12_96916254_T_C	rs7297965	narrow_peak_51511	66	22	0.75	45	0.296992	2.87939e-06	0.000144873	TRUE
chr12_8043688_G_C	rs7297809	narrow_peak_45352	127	206	0.618619	50	0.218045	1.76098e-05	0.000722089	TRUE
chr12_113659752_T_C	rs7297749	narrow_peak_53146	123	185	0.600649	23	0.0864662	0.000489627	0.0121128	TRUE
chr2_236681671_T_C	rs72977127	narrow_peak_125654	56	16	0.777778	51	0.259398	2.39732e-06	0.000123396	TRUE
chr12_4463020_C_G	rs7297048	narrow_peak_44955	81	37	0.686441	68	0.484848	6.29189e-05	0.00217218	TRUE
chr2_121467361_A_G	rs72968063	narrow_peak_117080	304	208	0.59375	36	0.157895	2.55425e-05	0.00100163	TRUE
chr2_121467307_C_G	rs72968062	narrow_peak_117080	239	175	0.577295	36	0.157895	0.00192428	0.0356045	TRUE
chr12_38710583_C_T	rs7296576	narrow_peak_47374	273	182	0.6	63	0.409774	2.31173e-05	0.000917489	TRUE
chr12_4463032_G_T	rs7296130	narrow_peak_44955	77	40	0.65812	65	0.450758	0.000799584	0.0179834	TRUE
chr12_113860162_A_G	rs7295347	narrow_peak_53181	41	84	0.672	21	0.0864662	0.000150133	0.00453878	TRUE
chr2_203926271_A_G	rs72934512	narrow_peak_122954a	70	11	0.864198	24	0.0902256	1.18282e-11	1.48283e-09	TRUE
chr11_65770403_T_C	rs72930964	narrow_peak_37681	49	16	0.753846	17	0.0639098	5.08477e-05	0.00181941	TRUE
chr4_125558161_T_A	rs72925417	narrow_peak_164397	112	69	0.618785	17	0.0789474	0.00172057	0.0327158	TRUE
chr3_66848593_C_T	rs72915003	narrow_peak_147090	65	26	0.714286	14	0.0526316	5.31176e-05	0.00188906	TRUE
chr11_19975397_G_A	rs72913125	narrow_peak_34758a	28	85	0.752212	59	0.386364	7.34365e-08	5.1855e-06	TRUE
chr19_56578238_C_T	rs729078	narrow_peak_106938	27	69	0.71875	18	0.0902256	2.14844e-05	0.00086048	TRUE
chr22_30234218_A_T	rs7289250	narrow_peak_137568	124	78	0.613861	15	0.056391	0.00148197	0.0291388	TRUE
chr22_37414983_G_A	rs7288429	narrow_peak_138503	126	74	0.63	28	0.135338	0.000289275	0.00782235	TRUE
chr11_269129_C_T	rs72882962	narrow_peak_32514a	103	30	0.774436	34	0.165414	1.4519e-10	1.56923e-08	TRUE
chr18_6729258_C_T	rs72882524	narrow_peak_95213	194	272	0.583691	53	0.31203	0.000350887	0.00919783	TRUE
chr2_153032693_C_T	rs72864765	narrow_peak_119095	130	187	0.589905	37	0.176692	0.00161763	0.0312218	TRUE
chr22_20779604_T_G	rs7286419	narrow_peak_136183b	320	453	0.586028	69	0.5	1.94696e-06	0.000103302	TRUE
chr11_11862919_G_A	rs72856331	narrow_peak_33936	190	117	0.618893	37	0.176692	3.66986e-05	0.00137938	TRUE
chr11_9336093_C_T	rs72850544	narrow_peak_33626	454	360	0.55774	40	0.180451	0.00110288	0.0230895	TRUE
chr22_26976545_C_T	rs7285019	narrow_peak_137087b	155	234	0.601542	63	0.379699	7.26781e-05	0.00246376	TRUE
chr22_45497905_T_C	rs7284581	narrow_peak_139965	166	92	0.643411	52	0.315789	4.77349e-06	0.000228049	TRUE
chr17_71591870_C_T	rs72845797	narrow_peak_92968	180	54	0.769231	30	0.120301	5.02616e-17	1.10697e-14	TRUE
chr6_27265761_A_G	rs72839453	narrow_peak_184477	14	37	0.72549	12	0.0601504	0.0017692	0.0334166	TRUE
chr17_4876327_T_C	rs72835097	narrow_peak_86224	42	85	0.669291	14	0.0526316	0.000170094	0.00504354	TRUE
chr17_46969801_G_A	rs72831898	narrow_peak_90721	417	543	0.565625	33	0.139098	5.35104e-05	0.00190174	TRUE
chr5_175561156_A_G	rs72823180	narrow_peak_180897b	309	168	0.647799	74	0.428571	1.07141e-10	1.17369e-08	TRUE
chr21_44357886_A_G	rs7282181	narrow_peak_134962a	291	84	0.776	67	0.37218	7.65293e-28	3.86528e-25	TRUE
chr2_48597295_C_T	rs72820439	narrow_peak_111617	64	30	0.680851	42	0.203008	0.000587902	0.0140537	TRUE
chr17_3433756_A_G	rs72816035	narrow_peak_85993	100	38	0.724638	46	0.210526	1.28848e-07	8.79542e-06	TRUE
chr21_38444995_A_G	rs7280542	narrow_peak_134250a	256	340	0.57047	69	0.379699	0.000661963	0.0154196	TRUE
chr16_84402417_T_A	rs72804628	narrow_peak_84351	49	90	0.647482	17	0.0714286	0.000638295	0.0150114	TRUE
chr21_37432910_C_G	rs7280136	narrow_peak_134110	684	573	0.544153	68	0.353383	0.00190682	0.0353487	TRUE
chr16_78079555_G_A	rs72800943	narrow_peak_83755	42	84	0.666667	64	0.323308	0.000229978	0.00648773	TRUE
chr21_16377650_C_T	rs7280064	narrow_peak_133047	70	26	0.729167	41	0.199248	8.04955e-06	0.00036608	TRUE
chr5_133841944_C_T	rs72798636	narrow_peak_176867a	211	367	0.634948	42	0.240602	8.82199e-11	9.81773e-09	TRUE
chr10_43522315_C_G	rs72779330	narrow_peak_24450a	81	164	0.669388	17	0.0639098	1.23706e-07	8.49406e-06	TRUE
chr10_835542_C_T	rs72776479	narrow_peak_21386a	158	58	0.731481	35	0.146617	6.82679e-12	8.73554e-10	TRUE
chr16_5302932_G_T	rs72775752	narrow_peak_78293b	95	46	0.673759	34	0.210526	4.4918e-05	0.00164189	TRUE
chr1_245316755_C_A	rs72775502	narrow_peak_20955f	162	103	0.611321	67	0.447368	0.000348565	0.00914547	TRUE
chr5_98099206_G_T	rs72773672	narrow_peak_174428	70	19	0.786517	26	0.105263	4.95749e-08	3.62176e-06	TRUE
chr16_13451868_G_A	rs72771617	narrow_peak_79104	64	132	0.673469	32	0.12782	1.34976e-06	7.44742e-05	TRUE
chr9_136753148_C_G	rs72762877	narrow_peak_228777b	62	29	0.681319	24	0.0902256	0.000705341	0.0162215	TRUE
chr15_68254367_T_G	rs72757575	narrow_peak_73608	85	15	0.85	37	0.146617	4.82542e-13	7.02126e-11	TRUE
chr21_38964847_G_C	rs7275584	narrow_peak_134334b	217	111	0.661585	67	0.379699	4.98808e-09	4.32362e-07	TRUE
chr15_77956355_C_T	rs72744591	narrow_peak_74848a	132	81	0.619718	45	0.259398	0.000580367	0.0139138	TRUE
chr1_223204002_G_A	rs72744133	narrow_peak_18783a	309	436	0.585235	39	0.25188	3.71215e-06	0.000181677	TRUE
chr14_74868710_T_C	rs72730154	narrow_peak_66111b	152	225	0.596817	40	0.225564	0.000200187	0.0057888	TRUE
chr14_74868624_A_G	rs72730152	narrow_peak_66111b	123	181	0.595395	40	0.225564	0.00104558	0.0221235	TRUE
chr5_34523058_G_A	rs72728811	narrow_peak_170611	61	132	0.683938	33	0.154135	3.49707e-07	2.18682e-05	TRUE
chr14_65381022_C_T	rs72726294	narrow_peak_65119	66	137	0.674877	30	0.120301	6.98292e-07	4.10056e-05	TRUE
chr14_69564683_A_G	rs72718302	narrow_peak_65548	66	31	0.680412	33	0.12406	0.000490158	0.0121133	TRUE
chr1_95349711_G_A	rs72718274	narrow_peak_10378	213	130	0.620991	54	0.293233	8.6665e-06	0.000390085	TRUE
chr4_168818542_C_T	rs72707348	narrow_peak_166768	113	60	0.653179	49	0.206767	6.82516e-05	0.0023348	TRUE
chr5_1004312_T_G	rs72705193	narrow_peak_168520b	66	22	0.75	23	0.0912698	2.87939e-06	0.000144873	TRUE
chr15_24114802_C_G	rs72703993	narrow_peak_69415	79	42	0.652893	22	0.105263	0.000983028	0.0210416	TRUE
chr4_183729202_A_G	rs72703980	narrow_peak_167611a	78	29	0.728972	32	0.157895	2.35189e-06	0.000121546	TRUE
chr14_94360362_C_T	rs72698215	narrow_peak_67710b	299	101	0.7475	34	0.174242	7.74939e-24	2.97121e-21	TRUE
chr20_10599514_T_C	rs7268238	narrow_peak_127701b	20	45	0.692308	38	0.19697	0.00262638	0.044951	TRUE
chr14_39673348_T_C	rs72673365	narrow_peak_63391	91	44	0.674074	41	0.236842	6.42838e-05	0.00221142	TRUE
chr5_128797105_G_A	rs72663400	narrow_peak_176421b	349	252	0.580699	44	0.180451	8.71713e-05	0.00288081	TRUE
chr4_93441994_A_T	rs72661929	narrow_peak_162467b	212	287	0.57515	39	0.266917	0.000905812	0.0197551	TRUE
chr1_36184698_A_T	rs72659663	narrow_peak_5061b	227	165	0.579082	37	0.184211	0.00202476	0.0370473	TRUE
chr1_36184697_G_A	rs72659661	narrow_peak_5061b	227	163	0.582051	37	0.184211	0.00139133	0.0277198	TRUE
chr1_31360799_G_A	rs72657253	narrow_peak_4457b	70	35	0.666667	25	0.101504	0.000821453	0.0183456	TRUE
chr1_28264249_G_A	rs72655101	narrow_peak_4038	127	83	0.604762	61	0.266917	0.00291454	0.0488569	TRUE
chr1_33232375_G_T	rs72654014	narrow_peak_4732a	97	147	0.602459	15	0.056391	0.0016523	0.0317451	TRUE
chr20_12110189_A_G	rs7264753	narrow_peak_127799	210	126	0.625	53	0.319549	5.35385e-06	0.000253584	TRUE
chr1_109940503_G_C	rs72646553	narrow_peak_11032	328	254	0.563574	28	0.142857	0.00244958	0.0426272	TRUE
chr12_51632448_A_G	rs72644879	narrow_peak_48279	244	144	0.628866	37	0.176692	4.35406e-07	2.67494e-05	TRUE
chr12_50303809_G_A	rs72644873	narrow_peak_48130a	68	24	0.73913	20	0.0977444	4.93535e-06	0.000235033	TRUE
chr4_180092599_A_G	rs72641729	narrow_peak_167346a	16	40	0.714286	22	0.0902256	0.00184155	0.034498	TRUE
chr4_180092390_A_T	rs72641728	narrow_peak_167346a	13	52	0.8	21	0.0864662	1.16881e-06	6.53136e-05	TRUE
chr8_49343578_C_T	rs72639024	narrow_peak_212147b	111	64	0.634286	40	0.180451	0.000472093	0.011756	TRUE
chr8_49343544_C_T	rs72639023	narrow_peak_212147b	93	53	0.636986	40	0.180451	0.00117256	0.0242918	TRUE
chr20_3713940_G_C	rs7263781	narrow_peak_127164a	29	59	0.670455	20	0.0827068	0.00182403	0.0342429	TRUE
chr1_161582500_C_T	rs72633684	narrow_peak_13848	310	222	0.582707	50	0.225564	0.000156942	0.00470534	TRUE
chr16_1122857_G_A	rs72633257	narrow_peak_77575	167	113	0.596429	60	0.428571	0.00149331	0.0292959	TRUE
chr16_89882826_C_T	rs72631431	narrow_peak_85439	516	648	0.556701	69	0.469925	0.000121305	0.00379052	TRUE
chr13_30328960_G_A	rs72623487	narrow_peak_56453b	53	21	0.716216	33	0.154135	0.000256489	0.00711524	TRUE
chr4_135545821_C_A	rs72618098	narrow_peak_164778	119	71	0.626316	53	0.296992	0.000612564	0.0145168	TRUE
chr8_17270837_G_C	rs72607374	narrow_peak_209646	803	1018	0.559033	75	0.447368	5.1556e-07	3.10207e-05	TRUE
chr19_55672569_G_A	rs7260371	narrow_peak_106836	158	219	0.580902	33	0.139098	0.00196117	0.0361395	TRUE
chr19_29218465_G_T	rs7259439	narrow_peak_103552	269	149	0.643541	64	0.443609	4.63436e-09	4.03701e-07	TRUE
chr19_29218429_G_T	rs7259429	narrow_peak_103552	255	139	0.647208	64	0.443609	5.38533e-09	4.63355e-07	TRUE
chr19_29218294_G_A	rs7259296	narrow_peak_103552	134	83	0.617512	64	0.443609	0.000653923	0.0152832	TRUE
chr19_29218292_G_A	rs7259294	narrow_peak_103552	134	83	0.617512	64	0.443609	0.000653923	0.0152832	TRUE
chr19_55392646_A_G	rs7259090	narrow_peak_106789	97	59	0.621795	35	0.161654	0.00293058	0.0489852	TRUE
chr19_42210824_C_T	rs7258524	narrow_peak_105063	225	153	0.595238	25	0.093985	0.000250346	0.006978	TRUE
chr7_59417_T_G	rs72578846	narrow_peak_194889	129	183	0.586538	60	0.398496	0.00263827	0.0451113	TRUE
chr7_1709603_T_C	rs72575928	narrow_peak_195216b	826	693	0.543779	66	0.451128	0.000702008	0.016159	TRUE
chr19_58570697_G_T	rs7256947	narrow_peak_107083	432	197	0.686804	57	0.304511	3.64797e-21	1.14059e-18	TRUE
chr19_2900916_A_T	rs7256762	narrow_peak_100936	837	714	0.539652	71	0.477444	0.00194019	0.0358389	TRUE
chr10_45869700_G_C	rs72561472	narrow_peak_24648	179	124	0.590759	36	0.142857	0.00187302	0.0348403	TRUE
chr19_30157115_G_C	rs7255393	narrow_peak_103673a	420	64	0.867769	59	0.289474	3.21258e-65	6.36787e-62	TRUE
chr19_2900915_G_A	rs7255359	narrow_peak_100936	849	714	0.543186	71	0.477444	0.000695569	0.0160373	TRUE
chr19_17600244_A_G	rs7255307	narrow_peak_102897	168	281	0.625835	51	0.25188	1.08045e-07	7.50208e-06	TRUE
chr19_41532126_C_A	rs7255146	narrow_peak_104986	47	18	0.723077	35	0.146617	0.00042213	0.0107144	TRUE
chr19_57989075_G_T	rs7254867	narrow_peak_107030	222	294	0.569767	60	0.308271	0.00174772	0.033172	TRUE
chr19_17600601_G_A	rs7254408	narrow_peak_102897	55	97	0.638158	51	0.25188	0.000824682	0.0183943	TRUE
chr19_17600547_G_A	rs7254296	narrow_peak_102897	56	107	0.656442	51	0.25188	7.94571e-05	0.0026605	TRUE
chr19_20479245_G_C	rs7252354	narrow_peak_103336	108	46	0.701299	70	0.368421	6.3279e-07	3.74522e-05	TRUE
chr19_1021725_C_A	rs7251792	narrow_peak_100553b	374	494	0.569124	61	0.364662	5.23002e-05	0.0018644	TRUE
chr19_17600140_C_G	rs7251644	narrow_peak_102897	251	580	0.697954	51	0.25188	8.92214e-31	5.2364e-28	TRUE
chr19_14639947_A_T	rs7249458	narrow_peak_102544	452	336	0.573604	67	0.417293	4.06777e-05	0.00150525	TRUE
chr19_33625750_C_T	rs7249077	narrow_peak_104048	131	69	0.655	23	0.116541	1.38575e-05	0.000587725	TRUE
chr4_107035697_C_G	rs72489522	narrow_peak_163231	43	101	0.701389	49	0.206767	1.48738e-06	8.11724e-05	TRUE
chr19_4610003_G_A	rs7248943	narrow_peak_101240	50	98	0.662162	69	0.484962	9.82676e-05	0.00317842	TRUE
chr19_20479132_A_G	rs7248914	narrow_peak_103336	167	74	0.692946	70	0.368421	1.97149e-09	1.8184e-07	TRUE
chr19_20479130_A_G	rs7248913	narrow_peak_103336	168	75	0.691358	70	0.368421	2.3136e-09	2.10803e-07	TRUE
chr20_58691666_T_G	rs72487356	narrow_peak_132348	18	261	0.935484	23	0.115079	2.06855e-56	3.24345e-53	TRUE
chr2_242640659_G_A	rs72484056	narrow_peak_126617c	209	124	0.627628	37	0.184211	3.71034e-06	0.000181677	TRUE
chr19_489166_A_G	rs7247848	narrow_peak_100438	236	145	0.619423	27	0.146617	3.62683e-06	0.000178128	TRUE
chr18_12076869_T_A	rs7244932	narrow_peak_95778	26	56	0.682927	40	0.212598	0.00122038	0.0250356	TRUE
chr18_20863912_A_C	rs7239632	narrow_peak_96235	292	219	0.571429	71	0.492481	0.00142334	0.0282076	TRUE
chr18_56531300_C_T	rs7239625	narrow_peak_98949b	501	389	0.562921	51	0.274436	0.000195139	0.0056756	TRUE
chr18_20863913_G_A	rs7237966	narrow_peak_96235	305	219	0.582061	71	0.492481	0.00019854	0.005748	TRUE
chr18_74799198_C_G	rs7237284	narrow_peak_100063	206	275	0.571726	53	0.319549	0.00190155	0.0352696	TRUE
chr18_63418098_C_G	rs7236903	narrow_peak_99466	325	244	0.571178	54	0.255639	0.000782692	0.0176678	TRUE
chr18_57733991_T_G	rs7234273	narrow_peak_99108b	127	76	0.625616	58	0.458647	0.00042192	0.0107117	TRUE
chr18_59990831_T_C	rs7234211	narrow_peak_99220b	82	143	0.635556	39	0.206767	5.7507e-05	0.00201246	TRUE
chr18_9708100_C_T	rs7230946	narrow_peak_95525a	207	94	0.687708	38	0.18797	6.48193e-11	7.35377e-09	TRUE
chr18_20513374_C_T	rs7227168	narrow_peak_96186a	279	205	0.576446	30	0.12782	0.000887528	0.0194654	TRUE
chr17_72440591_G_A	rs7225984	narrow_peak_93109	55	106	0.658385	49	0.266917	7.14912e-05	0.00242587	TRUE
chr17_47992951_A_G	rs7222443	narrow_peak_90870	21	114	0.844444	59	0.432331	1.15991e-16	2.4617e-14	TRUE
chr17_7210836_T_G	rs7220464	narrow_peak_86489a	564	347	0.6191	36	0.265152	6.4812e-13	9.28898e-11	TRUE
chr17_80376130_T_A	rs7220204	narrow_peak_94526	347	212	0.620751	41	0.291667	1.23768e-08	1.00328e-06	TRUE
chr17_46024660_A_C	rs7220104	narrow_peak_90582	300	402	0.57265	63	0.379699	0.000134446	0.00412989	TRUE
chr17_80551057_A_C	rs7220002	narrow_peak_94556	130	71	0.646766	7	0.0565217	3.81292e-05	0.001425	TRUE
chr17_80550955_A_C	rs7219842	narrow_peak_94556	134	79	0.629108	24	0.129032	0.000200149	0.0057888	TRUE
chr17_55129613_C_A	rs7218578	narrow_peak_91364	110	59	0.650888	49	0.236842	0.000107426	0.00342803	TRUE
chr17_76607403_T_C	rs7217977	narrow_peak_93840a	113	44	0.719745	42	0.300752	3.48574e-08	2.61567e-06	TRUE
chr17_2701998_G_A	rs7217135	narrow_peak_85915b	143	225	0.611413	51	0.244361	2.24721e-05	0.000895263	TRUE
chr17_78539425_C_T	rs7216810	narrow_peak_94160	665	268	0.712755	42	0.166667	1.27614e-39	1.22995e-36	TRUE
chr17_43226478_C_T	rs7216041	narrow_peak_90313b	56	113	0.668639	39	0.291667	1.38295e-05	0.000586777	TRUE
chr17_74609160_C_A	rs7214944	narrow_peak_93459	219	160	0.577836	65	0.5	0.00284077	0.0478111	TRUE
chr17_13209949_A_T	rs7213958	narrow_peak_87076	185	113	0.620805	60	0.481203	3.60229e-05	0.00135787	TRUE
chr17_2251059_G_A	rs7213791	narrow_peak_85838	333	258	0.563452	46	0.240602	0.00230738	0.0408702	TRUE
chr17_8245040_C_T	rs7213527	narrow_peak_86639	72	36	0.666667	55	0.334586	0.00068423	0.01584	TRUE
chr17_33639803_A_G	rs7210737	narrow_peak_89050a	15	50	0.769231	12	0.0526316	1.5717e-05	0.000655219	TRUE
chr17_78539594_T_A	rs7210150	narrow_peak_94160	83	143	0.632743	56	0.360902	7.94693e-05	0.0026605	TRUE
chr17_3416309_A_C	rs7209047	narrow_peak_85990a	105	62	0.628743	61	0.349624	0.00109106	0.0228648	TRUE
chr17_72440847_C_T	rs7208253	narrow_peak_93109	47	86	0.646617	48	0.263158	0.000913198	0.019879	TRUE
chr17_2702161_T_C	rs7207754	narrow_peak_85915b	166	260	0.610329	50	0.263158	6.09177e-06	0.000284938	TRUE
chr17_65632_C_T	rs7207457	narrow_peak_85507a	476	219	0.684892	59	0.417293	8.79044e-23	3.10936e-20	TRUE
chr16_3086447_C_G	rs7206805	narrow_peak_77928	311	229	0.575926	62	0.338346	0.0004799	0.0119186	TRUE
chr16_86825147_G_C	rs7206031	narrow_peak_84834b	97	45	0.683099	53	0.417293	1.52194e-05	0.000636748	TRUE
chr16_84150290_G_A	rs7205646	narrow_peak_84305	838	1038	0.553305	65	0.492481	4.25331e-06	0.000205355	TRUE
chr16_11043413_C_T	rs7205474	narrow_peak_78754	121	227	0.652299	38	0.172932	1.4166e-08	1.13431e-06	TRUE
chr16_84150378_A_G	rs7205363	narrow_peak_84305	869	1060	0.549508	64	0.496241	1.49562e-05	0.000626486	TRUE
chr16_90112866_T_A	rs7203994	narrow_peak_85480a	99	60	0.622642	28	0.150376	0.00247299	0.0429422	TRUE
chr16_83986888_G_A	rs7203864	narrow_peak_84281	296	198	0.59919	62	0.368421	1.19932e-05	0.000519566	TRUE
chr16_83986885_C_G	rs7203516	narrow_peak_84281	302	201	0.600398	62	0.368421	7.71551e-06	0.000352261	TRUE
chr16_10598293_A_C	rs7198926	narrow_peak_78696	80	142	0.63964	59	0.492481	3.80586e-05	0.00142337	TRUE
chr16_67927124_C_T	rs7196789	narrow_peak_82776	336	242	0.581315	33	0.146617	0.000106122	0.00339586	TRUE
chr16_88772491_A_G	rs7194105	narrow_peak_85199	156	219	0.584	37	0.200758	0.00133516	0.0267651	TRUE
chr16_81907867_T_G	rs7189462	narrow_peak_84114b	76	124	0.62	54	0.413534	0.00084507	0.0187416	TRUE
chr16_81907731_T_C	rs7189106	narrow_peak_84114b	84	130	0.607477	54	0.413534	0.00202571	0.0370549	TRUE
chr16_23410532_G_A	rs7187919	narrow_peak_80088	103	44	0.70068	17	0.0639098	1.25508e-06	6.98001e-05	TRUE
chr16_79804077_T_G	rs7187245	narrow_peak_83880	46	90	0.661765	46	0.195489	0.000201797	0.00582959	TRUE
chr15_45695382_G_A	rs7182723	narrow_peak_71409	177	120	0.59596	63	0.432331	0.00112091	0.0233877	TRUE
chr15_23039586_A_T	rs7182365	narrow_peak_69360	103	32	0.762963	29	0.12406	6.79679e-10	6.67831e-08	TRUE
chr15_25104146_C_G	rs7181554	narrow_peak_69444	75	137	0.646226	27	0.12406	2.4691e-05	0.000971867	TRUE
chr15_85361042_T_G	rs7179643	narrow_peak_75675	352	447	0.559449	51	0.319549	0.000871624	0.0192129	TRUE
chr15_73994847_C_A	rs7173476	narrow_peak_74323c	56	19	0.746667	28	0.142857	2.24296e-05	0.00089397	TRUE
chr15_92397670_C_A	rs7173207	narrow_peak_76405a	106	58	0.646341	37	0.191729	0.000220706	0.00626657	TRUE
chr1_19975445_T_G	rs71645456	narrow_peak_2784	157	46	0.773399	33	0.131579	2.20036e-15	4.03418e-13	TRUE
chr4_18023845_G_A	rs71603398	narrow_peak_158436b	383	225	0.629934	28	0.135338	1.52796e-10	1.64309e-08	TRUE
chr5_154026601_C_T	rs71590142	narrow_peak_179109	44	15	0.745763	15	0.0639098	0.000203722	0.00587235	TRUE
chr14_23630102_T_G	rs7157193	narrow_peak_62414	55	20	0.733333	35	0.206767	6.4949e-05	0.00223127	TRUE
chr14_23952551_T_G	rs7157016	narrow_peak_62459c	265	180	0.595506	50	0.225564	6.51862e-05	0.00223795	TRUE
chr14_66301776_A_G	rs7154449	narrow_peak_65219	43	144	0.770053	70	0.398496	6.16632e-14	1.00124e-11	TRUE
chr6_109804681_G_T	rs71539090	narrow_peak_189773a	663	477	0.581579	51	0.431298	3.99748e-08	2.96369e-06	TRUE
chr8_135725058_C_T	rs71528372	narrow_peak_218000b	207	120	0.633028	31	0.174419	1.72965e-06	9.32091e-05	TRUE
chr14_105363157_A_G	rs7152667	narrow_peak_69183	175	122	0.589226	53	0.342105	0.00249223	0.0431835	TRUE
chr8_22456517_C_G	rs71513892	narrow_peak_210125a	360	281	0.561622	58	0.263158	0.00204077	0.037234	TRUE
chr1_12655525_A_G	rs71509077	narrow_peak_1767a	628	518	0.547993	60	0.458015	0.00127282	0.0258271	TRUE
chr8_1711918_G_C	rs71499040	narrow_peak_208472	182	277	0.603486	35	0.298319	1.07106e-05	0.000470401	TRUE
chr11_62370155_G_A	rs71490394	narrow_peak_37178a	330	218	0.60219	48	0.270677	1.96092e-06	0.000103828	TRUE
chr14_92588219_G_A	rs7148709	narrow_peak_67486	275	193	0.587607	64	0.466165	0.00017473	0.00516786	TRUE
chr14_104028270_T_C	rs7148456	narrow_peak_68958b	101	62	0.619632	55	0.349624	0.00280273	0.0472542	TRUE
chr10_70587193_C_G	rs71478860	narrow_peak_26071b	171	233	0.576733	29	0.12406	0.00236543	0.0416075	TRUE
chr14_40832004_A_G	rs7147817	narrow_peak_63442	23	52	0.693333	56	0.466165	0.00107952	0.022709	TRUE
chr11_128761328_C_G	rs71470655	narrow_peak_43536a	48	17	0.738462	26	0.19697	0.000152107	0.00457998	TRUE
chr11_128761330_C_G	rs71470654	narrow_peak_43536a	54	20	0.72973	30	0.219697	9.61299e-05	0.0031237	TRUE
chr11_65308164_A_C	rs71462347	narrow_peak_37606c	227	161	0.585052	21	0.0864662	0.00094316	0.0204086	TRUE
chr14_40817493_T_C	rs7144842	narrow_peak_63441	140	215	0.605634	49	0.281955	8.11342e-05	0.00271019	TRUE
chr14_96504285_G_A	rs7143235	narrow_peak_67992b	46	82	0.640625	68	0.473684	0.00186247	0.0347657	TRUE
chr14_77493875_T_C	rs71428775	narrow_peak_66484e	163	240	0.595533	74	0.384615	0.000146811	0.00445371	TRUE
chr2_234118224_C_A	rs71421691	narrow_peak_125340a	223	93	0.705696	40	0.18797	1.80925e-13	2.76667e-11	TRUE
chr2_233497907_G_A	rs71421653	narrow_peak_125267a	20	59	0.746835	17	0.0714286	1.29671e-05	0.000555796	TRUE
chr14_103243408_A_G	rs71421262	narrow_peak_68814c	135	81	0.625	57	0.477444	0.000290904	0.00785023	TRUE
chr14_96446101_C_T	rs7142065	narrow_peak_67985b	270	178	0.602679	59	0.31203	1.6066e-05	0.000667912	TRUE
chr2_66652708_G_A	rs71411937	narrow_peak_113016a	65	32	0.670103	38	0.180451	0.00104961	0.0221864	TRUE
chr14_101962670_G_A	rs7140926	narrow_peak_68615	288	184	0.610169	74	0.451128	1.94311e-06	0.000103202	TRUE
chr15_90792697_G_C	rs71405692	narrow_peak_76240	454	330	0.579082	60	0.390977	1.07516e-05	0.000472006	TRUE
chr15_90792684_C_G	rs71405691	narrow_peak_76240	431	289	0.598611	60	0.390977	1.35554e-07	9.21127e-06	TRUE
chr22_25506779_C_T	rs713989	narrow_peak_136895a	311	220	0.585687	53	0.357143	9.05932e-05	0.00297787	TRUE
chr17_72450171_G_T	rs71383053	narrow_peak_93112	735	441	0.625	55	0.304511	8.79955e-18	2.07273e-15	TRUE
chr16_50186692_T_G	rs71373283	narrow_peak_81403b	212	92	0.697368	37	0.199153	4.66156e-12	6.10624e-10	TRUE
chr17_20946558_G_C	rs71371043	narrow_peak_87974b	1360	1183	0.534801	50	0.270677	0.000480507	0.0119292	TRUE
chr17_7307074_G_C	rs71370494	narrow_peak_86503a	378	280	0.574468	45	0.244361	0.000151942	0.00457897	TRUE
chr18_77711964_T_C	rs71367560	narrow_peak_100342b	161	261	0.618483	42	0.195489	1.29299e-06	7.16053e-05	TRUE
chr18_77712549_G_A	rs71361470	narrow_peak_100342b	217	54	0.800738	43	0.179389	2.51405e-24	1.01974e-21	TRUE
chr17_16356622_A_G	rs71360170	narrow_peak_87340	129	74	0.635468	48	0.203008	0.000138182	0.00423104	TRUE
chr19_18228619_C_T	rs71332122	narrow_peak_102998	352	448	0.56	56	0.428571	0.000772758	0.0174811	TRUE
chr21_33103158_G_A	rs71321400	narrow_peak_133676b	150	101	0.59761	24	0.0977444	0.00238099	0.0417867	TRUE
chr11_119312750_G_C	rs7131641	narrow_peak_42411c	87	48	0.644444	53	0.259398	0.000999484	0.0213286	TRUE
chr22_34318251_G_C	rs71313185	narrow_peak_138132c	115	58	0.66474	17	0.0639098	1.75379e-05	0.00072014	TRUE
chr3_176080269_C_G	rs71312370	narrow_peak_154270b	148	208	0.58427	15	0.0714286	0.00172745	0.0328287	TRUE
chr11_121107473_T_A	rs7129335	narrow_peak_42741	121	39	0.75625	31	0.116541	5.70367e-11	6.54862e-09	TRUE
chr11_63789405_C_G	rs7127558	narrow_peak_37353a	77	127	0.622549	42	0.286957	0.000568738	0.0136944	TRUE
chr11_94822718_C_G	rs7125999	narrow_peak_40587	459	342	0.573034	62	0.451128	4.03534e-05	0.0014943	TRUE
chr11_3443773_A_G	rs7124571	narrow_peak_33085	851	980	0.535227	66	0.338346	0.00276771	0.0468292	TRUE
chr11_45944105_C_G	rs7124434	narrow_peak_36303	556	705	0.55908	32	0.165414	3.01533e-05	0.00115865	TRUE
chr11_45944108_A_G	rs7124323	narrow_peak_36303	544	705	0.564452	32	0.165414	5.80915e-06	0.000273056	TRUE
chr11_11259129_T_C	rs7120631	narrow_peak_33853a	129	52	0.712707	68	0.451128	9.74737e-09	8.03145e-07	TRUE
chr11_7927876_T_A	rs7120455	narrow_peak_33438b	56	10	0.848485	15	0.056391	6.90142e-09	5.84701e-07	TRUE
chr11_134738507_G_A	rs7120454	narrow_peak_44287	70	126	0.642857	29	0.109023	7.70506e-05	0.00259109	TRUE
chr11_46934369_C_T	rs7120113	narrow_peak_36442	353	438	0.553729	27	0.109023	0.0027971	0.04722	TRUE
chr11_93853108_C_G	rs7119866	narrow_peak_40481b	230	115	0.666667	67	0.394737	5.85869e-10	5.83952e-08	TRUE
chr20_62063630_T_G	rs71191626	narrow_peak_132820b	194	136	0.587879	36	0.186992	0.00166183	0.0318815	TRUE
chr20_62063592_A_C	rs71191625	narrow_peak_132820b	180	116	0.608108	34	0.171875	0.00023803	0.00668437	TRUE
chr6_157695827_G_A	rs71191619	narrow_peak_193413	243	323	0.570671	42	0.255639	0.00088243	0.0193617	TRUE
chr11_93853152_G_C	rs7119039	narrow_peak_40481b	170	104	0.620438	66	0.390977	8.00085e-05	0.00267514	TRUE
chr11_14371944_G_A	rs7118490	narrow_peak_34244	69	112	0.618785	23	0.109023	0.00172057	0.0327158	TRUE
chr11_130030363_C_G	rs7117343	narrow_peak_43671a	44	81	0.648	24	0.142857	0.0011925	0.0246222	TRUE
chr11_8730633_G_C	rs7117300	narrow_peak_33543	130	192	0.596273	62	0.428571	0.00065248	0.0152596	TRUE
chr11_93517874_C_G	rs7116967	narrow_peak_40454	341	435	0.560567	63	0.379699	0.000831286	0.0185219	TRUE
chr11_79149013_G_A	rs7116789	narrow_peak_39598a	306	220	0.581749	58	0.315789	0.00020423	0.0058825	TRUE
chr11_7657821_G_T	rs7110779	narrow_peak_33420a	18	43	0.704918	36	0.210526	0.0018681	0.0347967	TRUE
chr11_45944029_T_G	rs7109981	narrow_peak_36303	581	695	0.544671	32	0.165414	0.00154945	0.030172	TRUE
chr4_89618837_T_C	rs710834	narrow_peak_162212	154	219	0.587131	70	0.488722	0.000896111	0.0196168	TRUE
chr3_189701726_A_G	rs710557	narrow_peak_155499	29	74	0.718447	57	0.43985	1.07053e-05	0.000470364	TRUE
chr11_6411319_C_G	rs7103750	narrow_peak_33308	168	114	0.595745	18	0.075188	0.00155313	0.0302212	TRUE
chr11_11259298_C_T	rs7101996	narrow_peak_33853a	63	20	0.759036	67	0.469925	2.4307e-06	0.00012493	TRUE
chr22_47198999_G_A	rs710120	narrow_peak_140243	155	87	0.640496	63	0.364662	1.46623e-05	0.000616881	TRUE
chr22_47199148_A_G	rs710119	narrow_peak_140243	219	136	0.616901	57	0.281955	1.23792e-05	0.000533429	TRUE
chr10_28966299_C_T	rs7099888	narrow_peak_23677	340	478	0.584352	34	0.150376	1.57945e-06	8.57072e-05	TRUE
chr10_92572748_T_C	rs7096934	narrow_peak_28315a	262	58	0.81875	49	0.266917	4.12211e-32	2.62454e-29	TRUE
chr10_47654300_G_C	rs7095001	narrow_peak_24746	370	498	0.573733	53	0.357143	1.57454e-05	0.00065614	TRUE
chr10_93444009_G_A	rs7094498	narrow_peak_28372	105	65	0.617647	64	0.488722	0.00267298	0.0455196	TRUE
chr10_104429746_G_C	rs7094325	narrow_peak_29562a	223	57	0.796429	60	0.278195	2.28144e-24	9.32594e-22	TRUE
chr10_20105223_G_A	rs7094178	narrow_peak_23020a	320	247	0.564374	68	0.368421	0.00246704	0.0428746	TRUE
chr10_99185690_T_G	rs7093752	narrow_peak_28953a	79	140	0.639269	22	0.140187	4.52468e-05	0.00165049	TRUE
chr10_100215967_A_G	rs7093411	narrow_peak_29087a	78	129	0.623188	61	0.379699	0.000481086	0.0119351	TRUE
chr10_88160418_C_T	rs7085743	narrow_peak_27890a	123	178	0.591362	37	0.199248	0.00180801	0.0340456	TRUE
chr10_123872127_C_T	rs7084822	narrow_peak_31202	106	54	0.6625	31	0.154135	4.79954e-05	0.00173032	TRUE
chr10_58346199_G_C	rs7080410	narrow_peak_25375	26	57	0.686747	22	0.0977444	0.000877552	0.0192788	TRUE
chr10_92572981_C_A	rs7079426	narrow_peak_28315a	176	31	0.850242	48	0.270677	8.38298e-26	3.84574e-23	TRUE
chr10_3089315_G_A	rs7078831	narrow_peak_21637a	35	67	0.656863	57	0.484962	0.00199281	0.0366128	TRUE
chr10_46970136_C_A	rs7078142	narrow_peak_24687	233	86	0.730408	33	0.12406	8.2989e-17	1.78656e-14	TRUE
chr10_124877289_T_C	rs7075280	narrow_peak_31311	211	301	0.587891	81	0.43985	8.05869e-05	0.00269362	TRUE
chr10_133814879_A_C	rs7074509	narrow_peak_32226	201	115	0.636076	58	0.488722	1.50974e-06	8.23072e-05	TRUE
chr10_76490210_G_C	rs7072603	narrow_peak_26875	82	41	0.666667	19	0.0789474	0.000275618	0.00751688	TRUE
chr10_69523429_G_C	rs7072575	narrow_peak_25962a	63	104	0.622754	19	0.0789474	0.00187833	0.0348944	TRUE
chr10_60271824_G_A	rs7069916	narrow_peak_25440b	43	18	0.704918	58	0.383459	0.0018681	0.0347967	TRUE
chr10_95610978_C_T	rs7068140	narrow_peak_28592b	43	14	0.754386	47	0.394737	0.000153889	0.0046257	TRUE
chr10_30842791_C_T	rs7067585	narrow_peak_23856b	173	118	0.594502	37	0.176692	0.00150449	0.0294603	TRUE
chr4_140549479_A_G	rs706344	narrow_peak_165030	86	163	0.654618	58	0.315789	1.21395e-06	6.768e-05	TRUE
chr12_56435504_G_C	rs705705	narrow_peak_48890	850	575	0.596491	48	0.285714	3.32157e-13	4.91475e-11	TRUE
chr3_171756912_A_G	rs705030	narrow_peak_153977b	56	97	0.633987	68	0.421053	0.00115046	0.0238998	TRUE
chr9_130132392_A_G	rs7048256	narrow_peak_227660	51	23	0.689189	56	0.300752	0.00151622	0.0296498	TRUE
chr9_136475007_G_T	rs7047411	narrow_peak_228715	134	77	0.635071	64	0.473684	0.000105812	0.003387	TRUE
chr9_28688478_G_T	rs7042990	narrow_peak_220934	101	60	0.627329	64	0.338346	0.00153832	0.0299996	TRUE
chr9_27341338_A_G	rs7041639	narrow_peak_220838	44	16	0.733333	33	0.131579	0.000394043	0.0101272	TRUE
chr9_27341154_A_T	rs7041345	narrow_peak_220838	67	30	0.690722	44	0.195489	0.00021891	0.00622734	TRUE
chr9_73786741_A_G	rs7040038	narrow_peak_222369	67	30	0.690722	59	0.394737	0.00021891	0.00622734	TRUE
chr9_130526543_A_G	rs7038732	narrow_peak_227730	167	242	0.591687	53	0.349624	0.000244062	0.00683368	TRUE
chr9_124360546_C_T	rs7038469	narrow_peak_226756b	789	614	0.562366	70	0.428571	3.30199e-06	0.000163518	TRUE
chr9_74061106_G_A	rs7036129	narrow_peak_222384	104	56	0.65	47	0.236842	0.000183096	0.00537803	TRUE
chr9_34957613_A_G	rs7031962	narrow_peak_221302	76	41	0.649573	53	0.319549	0.0015572	0.030278	TRUE
chr9_119245183_G_A	rs7030607	narrow_peak_226327	217	60	0.783394	58	0.285714	4.83608e-22	1.62318e-19	TRUE
chr9_13688782_A_T	rs7026298	narrow_peak_219934	99	153	0.607143	36	0.195489	0.00080791	0.0181357	TRUE
chr9_115096306_A_T	rs7024744	narrow_peak_225852	355	258	0.579119	32	0.157895	0.000102386	0.00329438	TRUE
chr9_127906190_T_C	rs7024471	narrow_peak_227310	241	314	0.565766	70	0.481203	0.00221278	0.0396222	TRUE
chr9_96128491_C_A	rs7022471	narrow_peak_224206b	106	165	0.608856	44	0.285714	0.000406508	0.0103856	TRUE
chr8_1749388_C_T	rs7017381	narrow_peak_208481d	69	114	0.622951	51	0.296992	0.00108669	0.0228325	TRUE
chr8_144161405_A_G	rs7009496	narrow_peak_218723a	116	65	0.640884	41	0.206767	0.000184739	0.00541965	TRUE
chr8_10592278_C_G	rs7007318	narrow_peak_209137	307	221	0.581439	73	0.462406	0.000210039	0.00602065	TRUE
chr8_142231636_T_C	rs7004350	narrow_peak_218417d	92	179	0.660517	34	0.142857	1.3793e-07	9.34855e-06	TRUE
chr8_142231539_T_C	rs7004194	narrow_peak_218417d	80	149	0.650655	37	0.154135	6.01115e-06	0.000281292	TRUE
chr8_94457880_C_A	rs7000573	narrow_peak_214872b	43	77	0.641667	32	0.19697	0.00244686	0.042601	TRUE
chr1_75140269_C_T	rs699800	narrow_peak_8895a	84	43	0.661417	50	0.323308	0.000346959	0.00911472	TRUE
chr8_33343059_G_A	rs6995455	narrow_peak_211142	108	31	0.776978	72	0.488722	3.51869e-11	4.12103e-09	TRUE
chr8_144517745_C_T	rs6994534	narrow_peak_218784a	305	228	0.572233	61	0.357143	0.000977146	0.0209584	TRUE
chr8_74884530_G_T	rs6990813	narrow_peak_213881	1242	1085	0.533734	53	0.244361	0.00121645	0.0249815	TRUE
chr8_145007947_G_A	rs6989119	narrow_peak_218869	120	179	0.598662	57	0.387218	0.000768379	0.0174007	TRUE
chr8_141341758_C_T	rs6988605	narrow_peak_218259	69	36	0.657143	57	0.304511	0.00165903	0.0318394	TRUE
chr7_2282964_T_G	rs6978317	narrow_peak_195349a	79	172	0.685259	52	0.383459	4.27046e-09	3.73549e-07	TRUE
chr1_228192622_G_C	rs697763	narrow_peak_19348a	225	160	0.584416	47	0.221805	0.00108075	0.0227304	TRUE
chr7_87257904_T_C	rs6977049	narrow_peak_201954a	203	50	0.802372	28	0.10687	4.77769e-23	1.70721e-20	TRUE
chr7_16793504_A_G	rs6975847	narrow_peak_196544	549	276	0.665455	54	0.368421	1.19865e-21	3.89859e-19	TRUE
chr7_20160779_G_A	rs6974530	narrow_peak_196752	222	143	0.608219	43	0.289474	4.17532e-05	0.00153962	TRUE
chr7_20160584_G_C	rs6974181	narrow_peak_196752	190	107	0.639731	29	0.139098	1.68585e-06	9.09642e-05	TRUE
chr7_20160546_C_A	rs6973755	narrow_peak_196752	227	114	0.665689	29	0.139098	9.33592e-10	8.98979e-08	TRUE
chr7_20160370_C_A	rs6973530	narrow_peak_196752	154	100	0.606299	29	0.139098	0.000847899	0.0187805	TRUE
chr3_64204700_G_C	rs697285	narrow_peak_146764	52	98	0.653333	48	0.218045	0.000215077	0.00615161	TRUE
chr7_3762229_T_G	rs6970399	narrow_peak_195587	90	50	0.642857	14	0.0601504	0.000913113	0.019879	TRUE
chr7_75850253_G_A	rs6970288	narrow_peak_201175	79	41	0.658333	22	0.0902256	0.000666724	0.0155099	TRUE
chr7_100209604_G_A	rs6969697	narrow_peak_202920	389	298	0.56623	37	0.169173	0.000585516	0.0140117	TRUE
chr7_100209747_A_C	rs6969584	narrow_peak_202920	621	505	0.55151	37	0.169173	0.000603914	0.0143636	TRUE
chr7_27702670_G_A	rs6969043	narrow_peak_197525	405	308	0.568022	26	0.0977444	0.000317884	0.00845023	TRUE
chr7_27702676_A_G	rs6968631	narrow_peak_197525	398	314	0.558989	26	0.0977444	0.00184738	0.0345825	TRUE
chr1_33231747_C_G	rs696624	narrow_peak_4732a	110	63	0.635838	22	0.0827068	0.000436892	0.0110414	TRUE
chr7_64023437_A_G	rs6965883	narrow_peak_200109	400	529	0.569429	48	0.218045	2.60098e-05	0.00101843	TRUE
chr7_21186406_A_G	rs6964924	narrow_peak_196840	145	96	0.60166	61	0.37218	0.00192715	0.0356438	TRUE
chr7_76751658_C_A	rs6962194	narrow_peak_201293	972	838	0.537017	59	0.342105	0.0017634	0.033373	TRUE
chr7_150724324_T_C	rs6953514	narrow_peak_207327c	51	96	0.653061	23	0.093985	0.000257241	0.00713045	TRUE
chr19_7747293_T_G	rs6952	narrow_peak_101667a	52	91	0.636364	54	0.293233	0.00139827	0.027837	TRUE
chr7_83780284_C_A	rs6950885	narrow_peak_201793	122	52	0.701149	39	0.161654	1.15168e-07	7.9546e-06	TRUE
chr7_55955113_G_A	rs6947853	narrow_peak_200081	270	196	0.579399	47	0.229323	0.000703974	0.0162007	TRUE
chr7_3762323_G_C	rs6945690	narrow_peak_195587	96	57	0.627451	14	0.0601504	0.0020249	0.0370473	TRUE
chr6_71378106_C_T	rs6940971	narrow_peak_187387	386	273	0.585736	31	0.154135	1.22575e-05	0.000529707	TRUE
chr6_169156486_C_T	rs6939247	narrow_peak_194684	54	114	0.678571	50	0.368421	4.25352e-06	0.000205355	TRUE
chr6_35032996_T_A	rs6937805	narrow_peak_184915	257	142	0.64411	58	0.360902	9.14181e-09	7.55026e-07	TRUE
chr6_692805_C_G	rs6936164	narrow_peak_181703	369	273	0.574766	44	0.300752	0.000172819	0.00511854	TRUE
chr6_7217517_C_T	rs6931262	narrow_peak_182550	15	56	0.788732	17	0.0714286	1.0414e-06	5.86619e-05	TRUE
chr5_6475963_T_C	rs693093	narrow_peak_168963	140	211	0.60114	22	0.112782	0.000178259	0.00525707	TRUE
chr6_118699394_C_G	rs6928210	narrow_peak_190481	310	225	0.579439	64	0.390977	0.000274131	0.00748022	TRUE
chr6_20467578_G_A	rs6926668	narrow_peak_183865	62	127	0.671958	51	0.244361	2.60653e-06	0.000132798	TRUE
chr6_151366839_T_G	rs6925760	narrow_peak_192863b	140	82	0.630631	40	0.255639	0.000120233	0.00376372	TRUE
chr6_3756654_T_C	rs6925319	narrow_peak_182132	161	97	0.624031	62	0.488722	8.11985e-05	0.00271148	TRUE
chr6_2876101_A_G	rs6922930	narrow_peak_181974a	16	39	0.709091	18	0.0902256	0.00266726	0.0454825	TRUE
chr6_108393223_T_C	rs6921166	narrow_peak_189604	108	44	0.710526	29	0.109023	2.15876e-07	1.40513e-05	TRUE
chr6_157140842_T_A	rs6914855	narrow_peak_193295b	16	41	0.719298	52	0.233083	0.00126356	0.0256608	TRUE
chr6_27515505_G_A	rs6911283	narrow_peak_184506	110	184	0.62585	34	0.150376	1.88082e-05	0.000766744	TRUE
chr6_151366537_T_C	rs6910267	narrow_peak_192863b	114	70	0.619565	44	0.240602	0.0014563	0.0287308	TRUE
chr6_25279158_C_A	rs6909014	narrow_peak_184247a	333	225	0.596774	51	0.236842	5.54452e-06	0.000261436	TRUE
chr6_3511596_A_T	rs6908806	narrow_peak_182095b	61	31	0.663043	16	0.0606061	0.0023146	0.0409223	TRUE
chr6_106909194_A_G	rs6908055	narrow_peak_189417	54	20	0.72973	31	0.169173	9.61299e-05	0.0031237	TRUE
chr6_692700_T_G	rs6906847	narrow_peak_181703	238	148	0.61658	28	0.120301	5.37867e-06	0.000254415	TRUE
chr6_37427816_G_A	rs6904458	narrow_peak_185263	23	121	0.840278	14	0.0526316	2.92358e-17	6.56275e-15	TRUE
chr6_156069830_G_T	rs6903473	narrow_peak_193237b	15	58	0.794521	58	0.325758	4.0932e-07	2.5265e-05	TRUE
chr6_158958176_A_G	rs6901163	narrow_peak_193623	623	821	0.56856	78	0.451128	2.08042e-07	1.35919e-05	TRUE
chr5_12660815_T_G	rs6897114	narrow_peak_169502	139	92	0.601732	45	0.244361	0.00240046	0.042051	TRUE
chr5_149541421_C_T	rs6894617	narrow_peak_178660	251	179	0.583721	63	0.25188	0.000601117	0.0143036	TRUE
chr5_1641815_C_T	rs6888166	narrow_peak_168637	135	200	0.597015	61	0.379699	0.000453889	0.011364	TRUE
chr5_2039040_T_A	rs6887786	narrow_peak_168704	270	160	0.627907	33	0.230469	1.26237e-07	8.63404e-06	TRUE
chr5_177651040_C_T	rs6887384	narrow_peak_181190b	213	441	0.674312	29	0.109023	3.00703e-19	7.93727e-17	TRUE
chr5_12662892_A_G	rs6887002	narrow_peak_169503	77	39	0.663793	38	0.203008	0.000534095	0.0130034	TRUE
chr5_177607896_C_T	rs6883816	narrow_peak_181180	106	157	0.596958	46	0.195489	0.00199114	0.0366128	TRUE
chr5_179230321_T_C	rs6883116	narrow_peak_181416	230	362	0.611486	64	0.37594	6.45689e-08	4.61218e-06	TRUE
chr5_141648926_A_G	rs6873025	narrow_peak_177855	91	42	0.684211	65	0.402256	2.58964e-05	0.00101437	TRUE
chr5_162236906_C_A	rs6871499	narrow_peak_179651	117	63	0.65	52	0.233083	6.95054e-05	0.0023669	TRUE
chr5_133842274_C_G	rs6869430	narrow_peak_176867a	204	286	0.583673	43	0.244361	0.000245418	0.00685703	TRUE
chr5_112406526_C_T	rs6866442	narrow_peak_175248a	14	36	0.72	62	0.308271	0.00260217	0.044632	TRUE
chr4_24415276_A_G	rs6858097	narrow_peak_158698	24	61	0.717647	42	0.180451	7.39595e-05	0.00250316	TRUE
chr2_31480015_T_G	rs685524	narrow_peak_110081b	61	146	0.705314	42	0.225564	3.19548e-09	2.84734e-07	TRUE
chr4_22525065_A_T	rs6852599	narrow_peak_158585	56	24	0.7	33	0.131579	0.000451517	0.0113127	TRUE
chr4_55099164_T_G	rs6850748	narrow_peak_160201	200	282	0.585062	35	0.154135	0.000217667	0.00620713	TRUE
chr4_42273342_G_A	rs6841612	narrow_peak_159699a	23	69	0.75	53	0.364662	1.67044e-06	9.01787e-05	TRUE
chr4_190107598_G_A	rs6839879	narrow_peak_168278	20	77	0.793814	41	0.176692	4.59076e-09	4.00234e-07	TRUE
chr4_128526697_A_C	rs6837843	narrow_peak_164505	24	52	0.684211	51	0.31203	0.00176187	0.0333502	TRUE
chr4_24415312_T_C	rs6835454	narrow_peak_158698	22	52	0.702703	42	0.180451	0.000642807	0.0150602	TRUE
chr4_57740317_A_G	rs6835102	narrow_peak_160422	35	67	0.656863	47	0.221805	0.00199281	0.0366128	TRUE
chr4_56298414_C_G	rs6834676	narrow_peak_160300a	105	60	0.636364	58	0.278195	0.000572212	0.013734	TRUE
chr4_184695118_G_C	rs6825775	narrow_peak_167749	80	134	0.626168	49	0.289474	0.000272106	0.00743075	TRUE
chr9_111881927_T_C	rs6825	narrow_peak_225570	392	492	0.556561	47	0.402256	0.000859425	0.0189918	TRUE
chr4_88787439_T_C	rs6821260	narrow_peak_162126	19	66	0.776471	20	0.075188	3.04068e-07	1.9174e-05	TRUE
chr4_178405937_G_A	rs6820293	narrow_peak_167302	97	44	0.687943	50	0.308271	9.47934e-06	0.000422251	TRUE
chr4_1513588_A_C	rs6814795	narrow_peak_156608	373	268	0.581903	61	0.402256	3.84984e-05	0.00143624	TRUE
chr21_40909854_A_G	rs681447	narrow_peak_134545	94	206	0.686667	67	0.364662	8.94936e-11	9.94738e-09	TRUE
chr4_187112394_A_T	rs6814261	narrow_peak_168061	310	214	0.591603	58	0.338346	3.16953e-05	0.00121258	TRUE
chr1_227506034_T_C	rs68133756	narrow_peak_19285	316	457	0.591203	43	0.191729	4.44522e-07	2.72299e-05	TRUE
chr14_61655082_A_C	rs68106703	narrow_peak_64793a	216	318	0.595506	66	0.308271	1.16945e-05	0.000508721	TRUE
chr21_40909715_T_C	rs680944	narrow_peak_134545	167	310	0.649895	67	0.364662	5.74663e-11	6.59075e-09	TRUE
chr16_87908895_C_G	rs68039470	narrow_peak_85035	144	95	0.60251	47	0.199248	0.00184349	0.0345158	TRUE
chr3_171892723_A_C	rs6802518	narrow_peak_154011c	31	64	0.673684	55	0.346154	0.000924644	0.0200534	TRUE
chr3_137331428_C_T	rs6802517	narrow_peak_151667b	181	123	0.595395	52	0.315789	0.00104558	0.0221235	TRUE
chr3_171758068_C_G	rs68014738	narrow_peak_153977b	339	265	0.561258	44	0.24812	0.00294376	0.0491274	TRUE
chr11_77349181_T_C	rs68013767	narrow_peak_39394	60	30	0.666667	31	0.131579	0.00206027	0.0374855	TRUE
chr3_195102447_T_A	rs6801007	narrow_peak_156016a	76	36	0.678571	51	0.342105	0.000198237	0.005748	TRUE
chr8_87520894_C_A	rs68008113	narrow_peak_214530	693	557	0.5544	51	0.31203	0.000132455	0.00408067	TRUE
chr3_11642259_A_C	rs6799718	narrow_peak_141511	93	198	0.680412	26	0.0977444	7.14472e-10	6.98872e-08	TRUE
chr11_64578113_T_A	rs679946	narrow_peak_37497	970	1145	0.541371	48	0.315789	0.000153404	0.00461509	TRUE
chr4_187406976_C_T	rs67926703	narrow_peak_168099a	113	66	0.631285	53	0.304511	0.000548363	0.0132738	TRUE
chr15_59841885_G_A	rs67915343	narrow_peak_72511a	46	20	0.69697	70	0.481203	0.00185823	0.0347298	TRUE
chr3_184788461_C_T	rs6790405	narrow_peak_154996a	196	125	0.610592	52	0.398496	8.79112e-05	0.00289969	TRUE
chr3_39459418_C_T	rs6787462	narrow_peak_143927a	155	104	0.598456	67	0.364662	0.00183562	0.0344297	TRUE
chr13_114045569_C_T	rs67861926	narrow_peak_61873	101	160	0.613027	39	0.154135	0.000313374	0.00834724	TRUE
chr20_3451000_G_C	rs67859337	narrow_peak_127135	60	29	0.674157	42	0.203008	0.00133526	0.0267651	TRUE
chr13_114004470_G_A	rs67821571	narrow_peak_61865a	78	42	0.65	61	0.402256	0.00129933	0.0262503	TRUE
chr3_44552294_T_C	rs6781791	narrow_peak_144429	185	434	0.701131	60	0.431818	5.07729e-24	1.96824e-21	TRUE
chr3_66603485_C_G	rs6780747	narrow_peak_147064a	78	38	0.672414	59	0.304511	0.000258261	0.00715307	TRUE
chr3_25461836_C_T	rs6778608	narrow_peak_142794	282	207	0.576687	54	0.240602	0.000801548	0.0180198	TRUE
chr3_110245862_A_G	rs6778144	narrow_peak_149109b	23	72	0.757895	47	0.221805	4.75748e-07	2.89067e-05	TRUE
chr1_169083208_C_T	rs67777478	narrow_peak_14548	134	85	0.611872	39	0.161654	0.00113194	0.0235524	TRUE
chr7_152687069_C_T	rs67745630	narrow_peak_207611	81	151	0.650862	19	0.0789474	5.04518e-06	0.000239829	TRUE
chr7_132372798_G_A	rs677153	narrow_peak_205706	172	113	0.603509	70	0.451128	0.000567602	0.0136702	TRUE
chr3_184788936_A_G	rs6768663	narrow_peak_154996a	123	69	0.640625	57	0.454887	0.000118979	0.00373338	TRUE
chr3_62425025_T_A	rs6767628	narrow_peak_146542	63	22	0.741176	39	0.206767	9.81198e-06	0.000433655	TRUE
chr3_196375140_T_G	rs6766451	narrow_peak_156198a	106	51	0.675159	37	0.214286	1.35088e-05	0.000574794	TRUE
chr20_47721759_T_C	rs67654540	narrow_peak_131150a	67	33	0.67	67	0.409774	0.00087372	0.0192429	TRUE
chr3_129062628_G_A	rs6764649	narrow_peak_150931	196	137	0.588589	45	0.327068	0.00144404	0.0285373	TRUE
chr10_54668416_A_G	rs67635317	narrow_peak_25281	71	116	0.620321	31	0.154135	0.00123236	0.0252321	TRUE
chr3_136538380_G_T	rs6763369	narrow_peak_151616b	178	125	0.587459	43	0.229323	0.00275435	0.0466256	TRUE
chr1_38461821_C_T	rs67631072	narrow_peak_5341	801	573	0.582969	62	0.428571	8.37483e-10	8.12901e-08	TRUE
chr3_185911823_T_G	rs6762646	narrow_peak_155136	243	316	0.565295	47	0.221805	0.00229563	0.0406951	TRUE
chr2_100106797_C_A	rs6761390	narrow_peak_115345	905	769	0.540621	63	0.43985	0.000962764	0.0207388	TRUE
chr2_238398268_T_C	rs6760963	narrow_peak_125908b	42	18	0.7	27	0.131579	0.00267044	0.0454983	TRUE
chr2_194367466_T_C	rs6760726	narrow_peak_122202	695	403	0.632969	62	0.421053	1.00966e-18	2.56208e-16	TRUE
chr11_83298989_T_C	rs676038	narrow_peak_39801	195	595	0.753165	70	0.451128	8.07331e-48	9.86211e-45	TRUE
chr2_207668093_G_A	rs6760210	narrow_peak_123251	121	77	0.611111	63	0.394737	0.00216374	0.0390235	TRUE
chr2_160761082_T_G	rs6760195	narrow_peak_119690	874	613	0.587761	55	0.364662	1.38526e-11	1.72428e-09	TRUE
chr2_1735066_T_C	rs6759232	narrow_peak_107432a	20	74	0.787234	61	0.281955	1.84612e-08	1.45276e-06	TRUE
chr2_170590102_G_A	rs67500252	narrow_peak_120408	221	126	0.636888	35	0.176692	3.84152e-07	2.38095e-05	TRUE
chr2_194367474_G_C	rs6745670	narrow_peak_122202	690	424	0.61939	62	0.421053	1.49563e-15	2.80577e-13	TRUE
chr2_160760799_C_G	rs6744553	narrow_peak_119690	312	195	0.615385	55	0.364662	2.29395e-07	1.4876e-05	TRUE
chr2_130763669_C_T	rs6744055	narrow_peak_117766	407	305	0.571629	63	0.43985	0.000149992	0.00453843	TRUE
chr1_21023131_C_G	rs674102	narrow_peak_2919b	466	342	0.576733	56	0.466165	1.45693e-05	0.000614689	TRUE
chr1_21023145_G_A	rs674081	narrow_peak_2919b	440	355	0.553459	56	0.466165	0.00286707	0.0481997	TRUE
chr1_181374969_T_G	rs673671	narrow_peak_15530	62	114	0.647727	62	0.383459	0.000108772	0.00346169	TRUE
chr2_37194037_C_T	rs6736165	narrow_peak_110390	199	74	0.728938	22	0.193798	2.13676e-14	3.63232e-12	TRUE
chr2_213403972_G_A	rs6735626	narrow_peak_123699b	83	127	0.604762	46	0.244275	0.00291454	0.0488569	TRUE
chr2_222237430_A_G	rs6734958	narrow_peak_124359	184	42	0.814159	31	0.146617	2.17578e-22	7.46983e-20	TRUE
chr2_25499867_C_G	rs6733868	narrow_peak_109387b	205	272	0.570231	69	0.454887	0.00247603	0.0429879	TRUE
chr2_66808384_A_T	rs6728456	narrow_peak_113037a	51	21	0.708333	21	0.0789474	0.000534964	0.0130034	TRUE
chr2_220351379_C_T	rs6726806	narrow_peak_124251	310	193	0.616302	41	0.236842	2.05065e-07	1.34309e-05	TRUE
chr17_18266567_G_A	rs672356	narrow_peak_87639	312	151	0.673866	40	0.263158	5.83093e-14	9.49718e-12	TRUE
chr2_23193560_T_G	rs6722798	narrow_peak_109116a	91	181	0.665441	30	0.112782	5.18596e-08	3.77032e-06	TRUE
chr2_31605411_T_G	rs6720163	narrow_peak_110092	46	169	0.786047	66	0.473684	1.02459e-17	2.40264e-15	TRUE
chr2_201172086_C_T	rs67190025	narrow_peak_122647	238	170	0.583333	46	0.481203	0.00088788	0.0194691	TRUE
chr2_309480_G_A	rs6717613	narrow_peak_107173a	203	368	0.644483	52	0.368421	4.81931e-12	6.30501e-10	TRUE
chr2_194367540_A_G	rs6716963	narrow_peak_122202	489	380	0.562716	62	0.421053	0.000244419	0.00683456	TRUE
chr20_52210392_C_A	rs67150672	narrow_peak_131720b	465	369	0.557554	62	0.360902	0.000991864	0.0211875	TRUE
chr2_130763615_G_C	rs6714619	narrow_peak_117766	374	518	0.580717	63	0.43985	1.60343e-06	8.6829e-05	TRUE
chr2_189168555_A_T	rs6712056	narrow_peak_121838	700	493	0.586756	69	0.462406	2.24941e-09	2.0531e-07	TRUE
chr1_55266797_G_C	rs671108	narrow_peak_7249a	243	167	0.592683	46	0.285714	0.000204268	0.0058825	TRUE
chr2_100020742_G_A	rs6711073	narrow_peak_115337a	65	109	0.626437	62	0.43609	0.00105591	0.0222838	TRUE
chr2_132440040_T_C	rs6710318	narrow_peak_117940	601	488	0.551882	67	0.296992	0.000682083	0.0158251	TRUE
chr1_85987130_T_A	rs671020	narrow_peak_9556	47	116	0.711656	21	0.0789474	6.45035e-08	4.61218e-06	TRUE
chr2_179729081_C_T	rs6709708	narrow_peak_121255	53	90	0.629371	62	0.300752	0.00248679	0.0431034	TRUE
chr11_86383679_G_A	rs670736	narrow_peak_40011	15	105	0.875	39	0.199248	8.27451e-18	1.95343e-15	TRUE
chr2_238480453_A_G	rs6705281	narrow_peak_125924	95	148	0.609053	50	0.300752	0.0008152	0.0182681	TRUE
chr2_85773641_C_T	rs6704863	narrow_peak_114394a	96	33	0.744186	17	0.0639098	2.54756e-08	1.95496e-06	TRUE
chr1_175099574_C_T	rs6704290	narrow_peak_14960b	304	202	0.600791	57	0.492481	6.65689e-06	0.000308377	TRUE
chr1_26527783_G_A	rs6703730	narrow_peak_3786	515	413	0.554957	58	0.338346	0.000905104	0.0197475	TRUE
chr1_33231403_G_T	rs6702519	narrow_peak_4732a	379	279	0.575988	37	0.154135	0.000110513	0.00350541	TRUE
chr1_84972059_C_G	rs6701280	narrow_peak_9435	345	432	0.555985	27	0.109023	0.00201465	0.0369125	TRUE
chr1_3514751_T_C	rs6701230	narrow_peak_512a	259	168	0.606557	59	0.244361	1.23718e-05	0.000533329	TRUE
chr1_248100333_G_A	rs6701018	narrow_peak_21231a	330	175	0.653465	53	0.320833	4.95999e-12	6.4569e-10	TRUE
chr14_40832263_T_C	rs67001402	narrow_peak_63442	53	18	0.746479	47	0.274436	3.88476e-05	0.00144679	TRUE
chr1_56856389_G_A	rs6700032	narrow_peak_7372	27	74	0.732673	33	0.179389	3.17989e-06	0.000158099	TRUE
chr1_2564183_T_C	rs6698817	narrow_peak_374	59	123	0.675824	58	0.406015	2.40037e-06	0.000123492	TRUE
chr1_46216722_A_G	rs6697821	narrow_peak_6307	171	106	0.617329	59	0.274436	0.000112623	0.00355944	TRUE
chr1_76769194_C_G	rs6697478	narrow_peak_9008	42	13	0.763636	53	0.319549	0.000113611	0.00358742	TRUE
chr16_85557166_C_T	rs66952057	narrow_peak_84592a	207	273	0.56875	61	0.402256	0.00296952	0.0495101	TRUE
chr1_33231380_T_G	rs6694085	narrow_peak_4732a	376	284	0.569697	37	0.154135	0.000389098	0.0100188	TRUE
chr1_162167884_C_T	rs6692381	narrow_peak_13920a	161	85	0.654472	45	0.274436	1.44646e-06	7.91859e-05	TRUE
chr1_15911597_A_G	rs6687585	narrow_peak_2067	338	155	0.685598	65	0.37218	1.1004e-16	2.34014e-14	TRUE
chr1_14463497_A_G	rs6686025	narrow_peak_1852	76	39	0.66087	61	0.484962	0.000717191	0.016458	TRUE
chr4_5958413_G_A	rs66841448	narrow_peak_157301c	104	27	0.793893	45	0.236842	7.43183e-12	9.45219e-10	TRUE
chr4_146857601_T_C	rs66838267	narrow_peak_165432e	75	127	0.628713	33	0.169173	0.000310541	0.00829911	TRUE
chr1_11986621_T_C	rs6682554	narrow_peak_1675b	198	275	0.581395	56	0.390977	0.000462732	0.0115661	TRUE
chr1_93427231_C_G	rs6681240	narrow_peak_10133a	928	1078	0.537388	68	0.496241	0.000874251	0.0192465	TRUE
chr4_57773908_G_A	rs66790703	narrow_peak_160424c	551	397	0.581224	52	0.285714	6.3697e-07	3.76572e-05	TRUE
chr20_18081956_C_G	rs66783238	narrow_peak_128192	48	103	0.682119	71	0.327068	8.9516e-06	0.000401541	TRUE
chr1_37041885_C_A	rs6678301	narrow_peak_5160a	152	74	0.672566	30	0.150376	2.31914e-07	1.50208e-05	TRUE
chr1_31255634_G_A	rs6677811	narrow_peak_4434	153	241	0.611675	41	0.266917	1.08159e-05	0.000474434	TRUE
chr1_15438646_A_T	rs66777636	narrow_peak_1989	29	74	0.718447	69	0.492481	1.07053e-05	0.000470364	TRUE
chr1_101251197_G_A	rs6676530	narrow_peak_10694	74	41	0.643478	62	0.428571	0.0026857	0.0456621	TRUE
chr1_241326886_C_T	rs6675503	narrow_peak_20607	68	33	0.673267	31	0.116541	0.000641249	0.0150405	TRUE
chr1_110950439_C_T	rs6674775	narrow_peak_11159	381	286	0.571214	57	0.357143	0.000267076	0.00732194	TRUE
chr1_62744872_A_G	rs6674685	narrow_peak_7934	107	24	0.816794	18	0.079646	1.0474e-13	1.6497e-11	TRUE
chr15_65693397_T_C	rs667436	narrow_peak_73250b	303	394	0.56528	45	0.206767	0.000641699	0.0150477	TRUE
chr1_31687774_T_C	rs6671739	narrow_peak_4519a	238	175	0.576271	68	0.496241	0.00224329	0.039963	TRUE
chr1_14463452_G_A	rs6671472	narrow_peak_1852	89	42	0.679389	61	0.484962	4.9153e-05	0.00176599	TRUE
chr1_74988337_A_T	rs6671223	narrow_peak_8889	27	101	0.789062	53	0.214286	2.98609e-11	3.55673e-09	TRUE
chr1_14463224_G_T	rs6671183	narrow_peak_1852	210	116	0.644172	61	0.484962	2.15505e-07	1.40359e-05	TRUE
chr1_14463067_G_A	rs6671072	narrow_peak_1852	500	299	0.625782	60	0.368421	1.13925e-12	1.59791e-10	TRUE
chr1_85410544_C_T	rs666779	narrow_peak_9487	196	48	0.803279	45	0.199248	2.081e-22	7.19144e-20	TRUE
chr1_162167921_G_A	rs6667431	narrow_peak_13920a	154	71	0.684444	45	0.274436	3.23605e-08	2.43876e-06	TRUE
chr1_235806045_G_T	rs6667053	narrow_peak_20233b	102	152	0.598425	56	0.300752	0.00204805	0.0373279	TRUE
chr1_248100467_A_C	rs6667031	narrow_peak_21231a	623	995	0.614957	70	0.393443	1.96958e-20	5.82858e-18	TRUE
chr1_227183434_T_C	rs6664955	narrow_peak_19256a	49	119	0.708333	65	0.349624	6.64631e-08	4.73696e-06	TRUE
chr1_31191438_C_A	rs6663914	narrow_peak_4416a	847	696	0.548931	52	0.255639	0.000132671	0.00408372	TRUE
chr1_248100472_C_T	rs6662156	narrow_peak_21231a	267	167	0.615207	21	0.0789474	1.82201e-06	9.75646e-05	TRUE
chr1_210110905_A_T	rs6658933	narrow_peak_17832	96	447	0.823204	76	0.451128	4.05985e-55	6.27217e-52	TRUE
chr1_28696890_C_A	rs6657880	narrow_peak_4087	258	176	0.59447	69	0.334586	9.6671e-05	0.00313837	TRUE
chr1_43473253_C_T	rs6656620	narrow_peak_5947b	817	538	0.602952	57	0.31203	3.49144e-14	5.82212e-12	TRUE
chr12_12878765_T_C	rs66561220	narrow_peak_45836b	231	143	0.617647	57	0.30916	6.2328e-06	0.000290887	TRUE
chr12_55749131_T_G	rs66516917	narrow_peak_48830b	39	94	0.706767	63	0.319549	2.0566e-06	0.000108136	TRUE
chr11_88034978_G_A	rs665137	narrow_peak_40100	25	117	0.823944	53	0.378049	1.98566e-15	3.66614e-13	TRUE
chr1_242342549_C_T	rs66482918	narrow_peak_20678a	141	225	0.614754	54	0.293233	1.32207e-05	0.000564822	TRUE
chr7_71148103_G_A	rs664112	narrow_peak_200649	189	123	0.605769	58	0.285714	0.000222127	0.00629838	TRUE
chr1_108743178_C_G	rs663481	narrow_peak_10931b	159	109	0.593284	31	0.139098	0.00269406	0.0457672	TRUE
chr1_108742954_A_C	rs662282	narrow_peak_10931b	322	143	0.692473	31	0.139098	6.29625e-17	1.37516e-14	TRUE
chr19_7616474_C_G	rs661825	narrow_peak_101646	642	511	0.556808	73	0.462406	0.000126952	0.00394119	TRUE
chr1_1590526_G_C	rs6604980	narrow_peak_182	237	159	0.598485	37	0.161654	0.000104057	0.00334304	TRUE
chr1_41861897_C_T	rs6600375	narrow_peak_5760a	87	50	0.635036	38	0.203008	0.00198869	0.0365759	TRUE
chr11_321001_A_G	rs6598045	narrow_peak_32527d	629	511	0.551754	51	0.206767	0.000524269	0.0128057	TRUE
chr11_63655122_T_C	rs6591825	narrow_peak_37332b	111	67	0.623596	58	0.413534	0.00120601	0.0248183	TRUE
chr11_129939198_G_C	rs6590436	narrow_peak_43655a	398	490	0.551802	55	0.259398	0.00224195	0.039963	TRUE
chr11_129085913_C_T	rs6590367	narrow_peak_43563	52	236	0.819444	58	0.300752	3.64953e-29	1.95613e-26	TRUE
chr11_120895265_A_G	rs6589852	narrow_peak_42716	289	217	0.571146	58	0.383459	0.00157214	0.0305007	TRUE
chr7_64700289_G_A	rs658360	narrow_peak_200138	404	534	0.569296	72	0.473684	2.46144e-05	0.00096994	TRUE
chr12_66455619_T_A	rs6581664	narrow_peak_49563	12	56	0.823529	63	0.417293	6.2095e-08	4.46196e-06	TRUE
chr11_75945625_T_C	rs658036	narrow_peak_39207b	121	193	0.61465	64	0.428571	5.74437e-05	0.00201225	TRUE
chr11_7598563_T_C	rs6578879	narrow_peak_33415f	53	135	0.718085	81	0.464844	1.93842e-09	1.79103e-07	TRUE
chr1_101415707_A_G	rs6577219	narrow_peak_10703	73	33	0.688679	50	0.300752	0.000128221	0.00397235	TRUE
chr15_27076087_C_T	rs6576632	narrow_peak_69685	21	58	0.734177	56	0.413534	3.76151e-05	0.0014103	TRUE
chr7_64700434_C_T	rs657560	narrow_peak_200138	343	470	0.578106	66	0.413534	9.53409e-06	0.000424229	TRUE
chr7_54614585_A_G	rs657449	narrow_peak_199956	308	491	0.614518	63	0.357143	1.00373e-10	1.10532e-08	TRUE
chr14_23025586_G_A	rs6572536	narrow_peak_62322	98	176	0.642336	63	0.42803	2.84357e-06	0.00014352	TRUE
chr1_41158158_A_C	rs657149	narrow_peak_5678	275	357	0.564873	55	0.25188	0.00125526	0.0255813	TRUE
chr6_112187553_C_G	rs6568710	narrow_peak_190032	144	64	0.692308	47	0.221805	2.94119e-08	2.23418e-06	TRUE
chr18_58116073_A_C	rs6567172	narrow_peak_99128	14	55	0.797101	64	0.383459	6.92192e-07	4.06701e-05	TRUE
chr6_42284470_T_A	rs656588	narrow_peak_185943a	99	57	0.634615	60	0.458647	0.000966133	0.0207773	TRUE
chr19_53039361_T_A	rs656541	narrow_peak_106541b	385	283	0.576347	47	0.319549	9.04708e-05	0.00297571	TRUE
chr13_56234485_C_T	rs6561857	narrow_peak_58584	76	190	0.714286	43	0.206767	1.9526e-12	2.67445e-10	TRUE
chr12_133485407_A_T	rs6560912	narrow_peak_55371	394	696	0.638532	56	0.270677	4.47814e-20	1.2784e-17	TRUE
chr12_133485404_A_G	rs6560911	narrow_peak_55371	397	697	0.637112	56	0.270677	9.28498e-20	2.56019e-17	TRUE
chr8_144699957_C_G	rs6558379	narrow_peak_218819	862	730	0.541457	60	0.383459	0.00102017	0.0216689	TRUE
chr8_144699905_C_G	rs6558378	narrow_peak_218819	896	711	0.557561	60	0.383459	4.33227e-06	0.000208774	TRUE
chr5_168411569_C_T	rs6555845	narrow_peak_179977	70	131	0.651741	73	0.364662	2.01931e-05	0.00081248	TRUE
chr11_65069275_G_C	rs655433	narrow_peak_37563	174	120	0.591837	36	0.172932	0.00194434	0.0358795	TRUE
chr4_190107375_G_C	rs6553289	narrow_peak_168278	95	199	0.676871	15	0.0789474	1.28192e-09	1.21545e-07	TRUE
chr17_16439804_C_A	rs655110	narrow_peak_87356a	18	46	0.71875	34	0.265152	0.000617378	0.0146243	TRUE
chr22_20946457_G_A	rs654880	narrow_peak_136209	108	162	0.6	42	0.210526	0.00121655	0.0249815	TRUE
chr17_56736473_A_C	rs654778	narrow_peak_91609b	309	216	0.588571	57	0.387218	5.69861e-05	0.00200089	TRUE
chr2_88469863_G_C	rs6547758	narrow_peak_114644	113	164	0.592058	37	0.236842	0.0025992	0.0446102	TRUE
chr2_88469770_G_C	rs6547757	narrow_peak_114644	78	122	0.61	41	0.238636	0.00227944	0.0404367	TRUE
chr2_71680632_T_C	rs6546693	narrow_peak_113494	106	164	0.607407	26	0.142857	0.000499703	0.0122885	TRUE
chr2_54744140_G_A	rs6545422	narrow_peak_111956	205	80	0.719298	56	0.255639	8.17588e-14	1.30139e-11	TRUE
chr2_54744111_T_C	rs6545421	narrow_peak_111956	194	70	0.734848	56	0.270677	1.19521e-14	2.06517e-12	TRUE
chr2_54744093_A_G	rs6545420	narrow_peak_111956	165	54	0.753425	50	0.240602	2.90137e-14	4.87686e-12	TRUE
chr12_97543091_A_G	rs6538781	narrow_peak_51538	132	188	0.5875	71	0.432331	0.00206006	0.0374855	TRUE
chr12_95611141_C_T	rs6538617	narrow_peak_51373	1026	838	0.550429	59	0.296992	1.45922e-05	0.00061541	TRUE
chr9_138853324_C_T	rs6537921	narrow_peak_229164	296	457	0.606906	60	0.293233	4.84612e-09	4.20751e-07	TRUE
chr4_155338358_A_T	rs6536007	narrow_peak_166142c	58	19	0.753247	14	0.0859375	9.77507e-06	0.000432934	TRUE
chr21_46340154_C_T	rs6518205	narrow_peak_135332a	22	69	0.758242	45	0.214286	8.1872e-07	4.72846e-05	TRUE
chr19_8749639_A_G	rs6511182	narrow_peak_101835	61	28	0.685393	39	0.184211	0.000610259	0.0144654	TRUE
chr19_20162962_G_A	rs6511075	narrow_peak_103300	1429	1270	0.529455	54	0.255639	0.00234973	0.0413828	TRUE
chr19_20162951_G_C	rs6511074	narrow_peak_103300	1455	1220	0.543925	54	0.255639	5.98047e-06	0.000280106	TRUE
chr19_20162941_A_G	rs6511073	narrow_peak_103300	1411	1088	0.564626	54	0.255639	1.11822e-10	1.21862e-08	TRUE
chr19_20162824_G_C	rs6511072	narrow_peak_103300	741	976	0.568433	53	0.25188	1.5522e-08	1.23348e-06	TRUE
chr19_53836705_A_G	rs6509745	narrow_peak_106616	484	582	0.545966	59	0.352273	0.00295137	0.0492387	TRUE
chr19_29322773_C_T	rs6509059	narrow_peak_103557	54	25	0.683544	50	0.398496	0.00146607	0.0288965	TRUE
chr18_43733298_A_T	rs6507669	narrow_peak_97741	214	145	0.5961	58	0.293233	0.000319529	0.00848323	TRUE
chr18_43733297_G_T	rs6507668	narrow_peak_97741	215	146	0.595568	58	0.293233	0.000332165	0.00877877	TRUE
chr9_135906057_C_T	rs650627	narrow_peak_228619	581	715	0.551698	56	0.255639	0.000217767	0.00620828	TRUE
chr17_64529824_A_C	rs6504442	narrow_peak_92351c	142	206	0.591954	61	0.417293	0.000710048	0.0163119	TRUE
chr17_1617608_T_C	rs6502892	narrow_peak_85753d	228	305	0.572233	56	0.300752	0.000977146	0.0209584	TRUE
chr17_80061545_C_G	rs6502052	narrow_peak_94467b	244	316	0.564286	46	0.293233	0.00266551	0.0454808	TRUE
chr15_93652822_G_C	rs6497022	narrow_peak_76580	177	120	0.59596	53	0.244361	0.00112091	0.0233877	TRUE
chr15_93286500_G_A	rs6496987	narrow_peak_76534b	57	97	0.62987	61	0.402256	0.00158768	0.0307283	TRUE
chr15_90670057_C_T	rs6496631	narrow_peak_76222	237	125	0.654696	49	0.25188	4.10315e-09	3.59813e-07	TRUE
chr15_90669868_T_C	rs6496630	narrow_peak_76222	89	31	0.741667	52	0.263158	1.11877e-07	7.7375e-06	TRUE
chr15_90294306_C_G	rs6496598	narrow_peak_76169	388	799	0.673126	57	0.274436	2.68489e-33	1.93193e-30	TRUE
chr15_78060547_C_A	rs6495246	narrow_peak_74874a	119	61	0.661111	40	0.18797	1.84104e-05	0.000752571	TRUE
chr15_65024204_G_A	rs6494488	narrow_peak_73138	278	168	0.623318	39	0.199248	2.14196e-07	1.39593e-05	TRUE
chr15_64944184_A_T	rs6494485	narrow_peak_73126	31	120	0.794702	42	0.172932	1.47067e-13	2.2923e-11	TRUE
chr15_44580733_C_A	rs6493105	narrow_peak_71307	19	72	0.791209	12	0.253968	1.96713e-08	1.54337e-06	TRUE
chr13_87534563_C_A	rs6492614	narrow_peak_59800b	251	374	0.5984	70	0.383459	9.82793e-07	5.57491e-05	TRUE
chr13_87533724_G_A	rs6492612	narrow_peak_59800b	59	113	0.656977	70	0.383459	4.65489e-05	0.0016882	TRUE
chr13_24153348_G_A	rs6490807	narrow_peak_55736	565	453	0.55501	65	0.417293	0.000497437	0.0122528	TRUE
chr6_88678714_C_G	rs649029	narrow_peak_188292a	42	75	0.641026	47	0.327068	0.00292813	0.0489852	TRUE
chr12_125678817_T_G	rs6488991	narrow_peak_54688	161	247	0.605392	56	0.263158	2.41374e-05	0.00095329	TRUE
chr12_9218000_T_C	rs6487574	narrow_peak_45503	289	373	0.563444	57	0.281955	0.00123908	0.0253351	TRUE
chr12_19814255_G_A	rs6486999	narrow_peak_46333	101	46	0.687075	61	0.484962	6.67187e-06	0.000308908	TRUE
chr12_19814207_A_G	rs6486998	narrow_peak_46333	75	38	0.663717	49	0.319549	0.000640768	0.0150405	TRUE
chr12_131201622_C_G	rs6486572	narrow_peak_54988f	72	39	0.648649	51	0.31203	0.00223835	0.0399309	TRUE
chr11_17035314_C_T	rs6486344	narrow_peak_34450b	381	294	0.564444	64	0.330827	0.000918944	0.019971	TRUE
chr11_17034644_C_G	rs6486337	narrow_peak_34450b	180	121	0.598007	64	0.330827	0.000800533	0.0180009	TRUE
chr11_17034637_T_C	rs6486336	narrow_peak_34450b	177	116	0.604096	64	0.330827	0.000437009	0.0110414	TRUE
chr11_43976155_G_A	rs6485483	narrow_peak_36004	201	135	0.598214	75	0.447368	0.000376029	0.00972999	TRUE
chr10_24672963_T_C	rs6482388	narrow_peak_23393	194	304	0.610442	72	0.428571	9.41821e-07	5.36858e-05	TRUE
chr10_24672829_G_A	rs6482387	narrow_peak_23393	323	510	0.612245	72	0.428571	9.72717e-11	1.07454e-08	TRUE
chr10_24540811_G_T	rs6482379	narrow_peak_23382	154	66	0.7	52	0.285714	2.77612e-09	2.50554e-07	TRUE
chr10_54726056_A_C	rs6480983	narrow_peak_25287	312	90	0.776119	66	0.360902	8.96257e-30	4.98181e-27	TRUE
chr10_54711988_C_A	rs6480980	narrow_peak_25286	138	90	0.605263	49	0.229323	0.00179207	0.033794	TRUE
chr10_53669806_A_G	rs6480575	narrow_peak_25206	195	99	0.663265	47	0.244361	2.28369e-08	1.76797e-06	TRUE
chr10_53669770_G_A	rs6480574	narrow_peak_25206	161	87	0.649194	47	0.244361	3.03462e-06	0.00015145	TRUE
chr1_86441968_C_G	rs647977	narrow_peak_9596	108	163	0.601476	56	0.240602	0.00100097	0.021356	TRUE
chr10_63212097_T_C	rs6479764	narrow_peak_25672b	285	215	0.57	59	0.447368	0.00200031	0.0367149	TRUE
chr7_135247752_C_T	rs6467595	narrow_peak_205999	107	204	0.655949	59	0.289474	4.08961e-08	3.02559e-06	TRUE
chr7_32981880_C_A	rs6462438	narrow_peak_198165b	15	93	0.861111	58	0.293233	6.40456e-15	1.12326e-12	TRUE
chr7_28747739_G_A	rs6462099	narrow_peak_197663	30	72	0.705882	52	0.338346	3.88501e-05	0.00144679	TRUE
chr7_22601873_C_T	rs6461656	narrow_peak_196971	18	50	0.735294	25	0.109023	0.000130839	0.00403679	TRUE
chr7_66084740_T_C	rs6460308	narrow_peak_200256a	226	296	0.56705	64	0.338346	0.00249467	0.0432043	TRUE
chr7_64342994_T_G	rs6460203	narrow_peak_200119	257	145	0.639303	68	0.466165	2.53022e-08	1.94308e-06	TRUE
chr6_19805036_C_G	rs6456272	narrow_peak_183800	416	522	0.556503	32	0.165414	0.000599895	0.0142778	TRUE
chr6_84662798_A_G	rs6454350	narrow_peak_188070	19	46	0.707692	24	0.112782	0.00109008	0.0228648	TRUE
chr5_77518027_G_C	rs6453375	narrow_peak_173060	23	52	0.693333	56	0.330827	0.00107952	0.022709	TRUE
chr4_21305692_C_G	rs6448044	narrow_peak_158528	26	71	0.731959	25	0.102459	5.45855e-06	0.000257845	TRUE
chr3_58163914_A_G	rs6445954	narrow_peak_146125	187	250	0.572082	52	0.263158	0.00297506	0.0495788	TRUE
chr3_46618760_A_C	rs6442005	narrow_peak_144649a	216	299	0.580583	64	0.488722	0.000294073	0.0079215	TRUE
chr3_46587606_C_T	rs6442004	narrow_peak_144643b	132	18	0.88	29	0.109023	1.29136e-22	4.49219e-20	TRUE
chr3_46587456_A_C	rs6442003	narrow_peak_144643b	196	18	0.915888	29	0.109023	5.54296e-39	5.10804e-36	TRUE
chr11_120827609_A_G	rs644057	narrow_peak_42707	59	97	0.621795	46	0.225564	0.00293058	0.0489852	TRUE
chr3_99013185_A_C	rs6440525	narrow_peak_148521b	247	176	0.583924	64	0.263158	0.000648002	0.0151752	TRUE
chr3_125634473_G_A	rs6438945	narrow_peak_150407	436	349	0.555414	34	0.12782	0.00212468	0.0384775	TRUE
chr3_95646179_A_G	rs6438206	narrow_peak_148384	385	293	0.567847	66	0.398496	0.000465813	0.0116341	TRUE
chr3_105073472_A_C	rs6437582	narrow_peak_148812a	50	88	0.637681	59	0.424812	0.00153985	0.0300185	TRUE
chr2_191514409_T_G	rs6434408	narrow_peak_122005c	175	118	0.59727	50	0.270677	0.00103549	0.0219453	TRUE
chr2_191514408_C_G	rs6434407	narrow_peak_122005c	172	119	0.591065	50	0.270677	0.00224599	0.0399716	TRUE
chr2_9615881_T_C	rs6432009	narrow_peak_108057c	71	138	0.660287	61	0.447368	4.16837e-06	0.000201801	TRUE
chr2_239165128_A_G	rs6431590	narrow_peak_126030	40	80	0.666667	47	0.319549	0.0003304	0.00873871	TRUE
chr2_237052065_A_C	rs6431432	narrow_peak_125728	79	172	0.685259	58	0.315789	4.27046e-09	3.73549e-07	TRUE
chr13_77565655_C_T	rs642394	narrow_peak_59408	110	63	0.635838	59	0.484962	0.000436892	0.0110414	TRUE
chr11_305619_T_C	rs6421984	narrow_peak_32520a	64	157	0.710407	47	0.304511	3.35082e-10	3.45796e-08	TRUE
chr19_54676763_C_T	rs641738	narrow_peak_106733a	727	404	0.642794	81	0.432331	5.38715e-22	1.80238e-19	TRUE
chr1_32705639_A_C	rs640243	narrow_peak_4667a	365	272	0.572998	28	0.120301	0.000261143	0.00721768	TRUE
chr1_120217650_T_A	rs640195	narrow_peak_12002b	346	65	0.841849	56	0.300752	2.12775e-47	2.56932e-44	TRUE
chr1_120217558_G_A	rs639761	narrow_peak_12002b	208	35	0.855967	55	0.296992	3.92756e-31	2.37132e-28	TRUE
chr16_1153598_C_T	rs639396	narrow_peak_77581	234	167	0.583541	45	0.244361	0.000957573	0.0206651	TRUE
chr16_1153597_T_G	rs639395	narrow_peak_77581	234	167	0.583541	45	0.244361	0.000957573	0.0206651	TRUE
chr4_39699099_A_T	rs63694262	narrow_peak_159394	163	102	0.615094	70	0.376	0.000215062	0.00615161	TRUE
chr12_69754012_C_T	rs634512	narrow_peak_49841	455	297	0.605053	75	0.492481	9.15487e-09	7.55511e-07	TRUE
chr1_33646497_T_C	rs634307	narrow_peak_4783a	834	965	0.536409	52	0.278195	0.00216816	0.0390496	TRUE
chr14_74983495_C_G	rs63395061	narrow_peak_66131	172	234	0.576355	68	0.421053	0.00242542	0.0423894	TRUE
chr5_172261593_T_C	rs63376061	narrow_peak_180499a	168	249	0.597122	47	0.441406	8.52993e-05	0.00283132	TRUE
chr1_201574364_C_G	rs633454	narrow_peak_16746	24	54	0.692308	28	0.105263	0.000901004	0.0196829	TRUE
chr1_33618639_G_C	rs631646	narrow_peak_4778	409	272	0.600587	56	0.315789	1.70928e-07	1.13436e-05	TRUE
chr6_158889055_A_G	rs631222	narrow_peak_193611	151	217	0.589674	59	0.379699	0.000682554	0.0158293	TRUE
chr5_83017562_A_G	rs62710961	narrow_peak_173567b	117	60	0.661017	59	0.354962	2.19953e-05	0.000878265	TRUE
chr11_107268535_T_C	rs626280	narrow_peak_41217	99	55	0.642857	55	0.259398	0.000489793	0.0121128	TRUE
chr15_49103174_T_A	rs62621137	narrow_peak_71613	276	200	0.579832	27	0.101504	0.000572777	0.0137413	TRUE
chr9_139637734_A_G	rs62582222	narrow_peak_229317	159	64	0.713004	45	0.176692	1.63754e-10	1.75364e-08	TRUE
chr8_115018477_G_A	rs62540681	narrow_peak_216342b	54	11	0.830769	37	0.169173	6.02754e-08	4.34309e-06	TRUE
chr9_4741387_C_G	rs62540578	narrow_peak_219432	841	651	0.563673	65	0.424812	9.61635e-07	5.47262e-05	TRUE
chr9_37668561_A_T	rs62533869	narrow_peak_221662	38	15	0.716981	16	0.0827068	0.00219019	0.0393585	TRUE
chr8_111707229_C_G	rs62528214	narrow_peak_216231c	82	31	0.725664	59	0.394737	1.73e-06	9.32091e-05	TRUE
chr8_145026382_G_A	rs62523992	narrow_peak_218873d	412	740	0.642361	52	0.270677	3.00741e-22	1.0159e-19	TRUE
chr8_145026380_G_A	rs62523991	narrow_peak_218873d	386	666	0.63308	45	0.221805	5.01709e-18	1.21445e-15	TRUE
chr8_145026378_G_A	rs62523990	narrow_peak_218873d	304	617	0.669924	38	0.180451	2.98154e-25	1.31607e-22	TRUE
chr8_134781810_A_C	rs62517313	narrow_peak_217950	24	54	0.692308	29	0.116541	0.000901004	0.0196829	TRUE
chr7_141437940_C_A	rs62486738	narrow_peak_206600	263	401	0.603916	57	0.43985	9.54863e-08	6.67864e-06	TRUE
chr7_125564088_C_G	rs62482667	narrow_peak_204905b	135	24	0.849057	67	0.432331	5.85383e-20	1.63993e-17	TRUE
chr7_155137546_T_C	rs62480666	narrow_peak_207736	125	178	0.587459	57	0.266917	0.00275435	0.0466256	TRUE
chr7_76023084_C_T	rs62476799	narrow_peak_201207	333	422	0.55894	47	0.470149	0.00134624	0.0269594	TRUE
chr7_121261188_C_G	rs62474101	narrow_peak_204543	46	16	0.741935	15	0.056391	0.000176327	0.00520924	TRUE
chr7_131339554_T_C	rs62467949	narrow_peak_205570a	34	69	0.669903	16	0.075188	0.000727571	0.0166344	TRUE
chr7_93269581_T_C	rs62465535	narrow_peak_202323a	134	33	0.802395	62	0.308271	1.22482e-15	2.33103e-13	TRUE
chr7_44103631_A_T	rs62458755	narrow_peak_199179d	352	242	0.592593	46	0.218045	7.31215e-06	0.000335736	TRUE
chr7_44103604_G_A	rs62458754	narrow_peak_199179d	266	183	0.592428	33	0.139098	0.000104465	0.00335409	TRUE
chr7_12443542_C_T	rs62448595	narrow_peak_196324	444	335	0.569961	51	0.289474	0.000106482	0.00340636	TRUE
chr7_30830641_G_T	rs62446934	narrow_peak_197944	55	27	0.670732	27	0.109023	0.00264249	0.0451467	TRUE
chr6_161100512_C_T	rs62439764	narrow_peak_193845	267	193	0.580435	72	0.451128	0.000649084	0.0151904	TRUE
chr7_121755_C_G	rs62428582	narrow_peak_194897g	115	73	0.611702	60	0.255639	0.00269148	0.0457307	TRUE
chr6_119256391_G_A	rs62422270	narrow_peak_190522	572	822	0.58967	59	0.387218	2.28341e-11	2.77643e-09	TRUE
chr6_119256348_T_C	rs62422269	narrow_peak_190522	723	928	0.562084	59	0.387218	4.98784e-07	3.01321e-05	TRUE
chr6_119256232_G_C	rs62422268	narrow_peak_190522	679	796	0.539661	59	0.387218	0.002513	0.0434573	TRUE
chr6_119256173_C_G	rs62422267	narrow_peak_190522	628	769	0.550465	59	0.387218	0.000177828	0.00524768	TRUE
chr6_119256165_A_G	rs62422266	narrow_peak_190522	595	728	0.550265	59	0.387218	0.000281396	0.00765063	TRUE
chr6_37665921_A_C	rs62398402	narrow_peak_185303c	45	16	0.737705	18	0.0909091	0.000264279	0.00726231	TRUE
chr6_41702582_C_T	rs62396735	narrow_peak_185858b	281	201	0.582988	65	0.37218	0.000311124	0.00831048	TRUE
chr5_126194271_G_T	rs62392878	narrow_peak_176214	179	61	0.745833	49	0.296992	1.22272e-14	2.10925e-12	TRUE
chr5_138089086_G_A	rs62384262	narrow_peak_177330b	534	288	0.649635	43	0.303846	7.31614e-18	1.74285e-15	TRUE
chr5_141237698_C_A	rs62381421	narrow_peak_177783	118	182	0.606667	30	0.12782	0.000262379	0.00723092	TRUE
chr5_150036996_A_T	rs62380600	narrow_peak_178752	38	97	0.718519	46	0.172932	3.95763e-07	2.44858e-05	TRUE
chr5_64779708_G_A	rs62368978	narrow_peak_172123a	108	35	0.755245	55	0.281955	7.38134e-10	7.20675e-08	TRUE
chr5_43001318_C_G	rs62367685	narrow_peak_171114	69	36	0.657143	77	0.462406	0.00165903	0.0318394	TRUE
chr5_70990147_G_C	rs62363394	narrow_peak_172421	41	16	0.719298	24	0.0902256	0.00126356	0.0256608	TRUE
chr5_83017568_A_G	rs62362955	narrow_peak_173567b	94	43	0.686131	50	0.210526	1.56794e-05	0.000653911	TRUE
chr5_83017566_A_G	rs62362954	narrow_peak_173567b	92	45	0.671533	50	0.212121	7.30683e-05	0.00247459	TRUE
chr5_83017564_A_G	rs62362953	narrow_peak_173567b	104	47	0.688742	54	0.267176	4.0346e-06	0.000196048	TRUE
chr5_83017560_A_G	rs62362952	narrow_peak_173567b	125	72	0.634518	64	0.389313	0.000195076	0.00567536	TRUE
chr5_19859404_C_G	rs62352167	narrow_peak_170013	108	23	0.824427	57	0.357143	2.29532e-14	3.89555e-12	TRUE
chr5_12662475_C_T	rs62347657	narrow_peak_169503	141	64	0.687805	39	0.199248	7.88055e-08	5.54515e-06	TRUE
chr5_12662246_T_C	rs62347656	narrow_peak_169503	236	101	0.700297	38	0.203008	1.3652e-13	2.13424e-11	TRUE
chr4_185394026_C_T	rs62339994	narrow_peak_167844b	304	394	0.56447	36	0.172932	0.000743847	0.0169512	TRUE
chr4_129582846_T_A	rs62319809	narrow_peak_164591	88	47	0.651852	70	0.330827	0.000527335	0.0128745	TRUE
chr4_39699101_A_T	rs62310075	narrow_peak_159394	235	88	0.727554	72	0.473684	1.32729e-16	2.81125e-14	TRUE
chr4_39699097_A_T	rs62310074	narrow_peak_159394	24	56	0.7	24	0.102564	0.000451517	0.0113127	TRUE
chr4_89117287_C_T	rs62309282	narrow_peak_162170	21	50	0.704225	17	0.0639098	0.000766765	0.0173717	TRUE
chr4_54969786_A_G	rs62297614	narrow_peak_160190	165	30	0.846154	45	0.20229	8.74155e-24	3.33943e-21	TRUE
chr4_54969784_A_G	rs62297613	narrow_peak_160190	157	34	0.82199	47	0.207031	4.324e-20	1.23776e-17	TRUE
chr3_179834672_G_A	rs62290528	narrow_peak_154538b	24	52	0.684211	19	0.0789474	0.00176187	0.0333502	TRUE
chr4_8609848_G_A	rs62288581	narrow_peak_157809	271	142	0.656174	69	0.454887	2.16148e-10	2.27987e-08	TRUE
chr3_193789905_A_G	rs62286271	narrow_peak_155821	11	79	0.877778	51	0.221805	7.77376e-14	1.24493e-11	TRUE
chr3_151111319_G_A	rs62285886	narrow_peak_152735	25	52	0.675325	18	0.0676692	0.00279905	0.04722	TRUE
chr3_194871435_A_C	rs62285218	narrow_peak_155981	321	158	0.670146	42	0.24812	7.76336e-14	1.24493e-11	TRUE
chr3_194871405_G_A	rs62285217	narrow_peak_155981	210	104	0.66879	33	0.206767	2.21182e-09	2.02407e-07	TRUE
chr3_150983936_G_A	rs62282989	narrow_peak_152721a	39	15	0.722222	24	0.0977444	0.00149626	0.0293373	TRUE
chr3_157155828_A_G	rs62278648	narrow_peak_153146b	299	421	0.584722	44	0.244275	6.19568e-06	0.000289283	TRUE
chr3_110246927_T_C	rs62271633	narrow_peak_149109b	22	54	0.710526	39	0.169173	0.000312979	0.00834517	TRUE
chr3_72788705_A_C	rs62251634	narrow_peak_147585	29	59	0.670455	38	0.203008	0.00182403	0.0342429	TRUE
chr3_15900973_A_C	rs62243667	narrow_peak_142119c	375	471	0.556738	54	0.458647	0.00107817	0.0226897	TRUE
chr22_45665141_A_G	rs62231121	narrow_peak_139993a	194	62	0.757812	29	0.125	5.17036e-17	1.13397e-14	TRUE
chr21_35064732_G_A	rs62227745	narrow_peak_133901	82	43	0.656	44	0.285714	0.000618058	0.0146338	TRUE
chr22_30993079_C_T	rs62227016	narrow_peak_137687	109	202	0.649518	61	0.342105	1.48266e-07	9.97188e-06	TRUE
chr20_62792355_C_T	rs62219666	narrow_peak_132950e	129	50	0.72067	65	0.364662	3.09756e-09	2.77894e-07	TRUE
chr21_47603995_A_G	rs62215189	narrow_peak_135584b	158	82	0.658333	35	0.161654	1.05899e-06	5.95889e-05	TRUE
chr21_15436365_G_A	rs62209918	narrow_peak_133008c	50	89	0.640288	48	0.315789	0.00118793	0.0245424	TRUE
chr20_62115386_C_T	rs62209271	narrow_peak_132834	127	181	0.587662	46	0.278195	0.00247271	0.0429422	TRUE
chr20_36544364_T_C	rs62201727	narrow_peak_129900a	101	253	0.714689	35	0.176692	3.51993e-16	7.01683e-14	TRUE
chr20_61557906_C_T	rs62200158	narrow_peak_132714	492	382	0.562929	41	0.191729	0.000222995	0.00631959	TRUE
chr2_238864939_G_A	rs62194505	narrow_peak_125985b	234	318	0.576087	66	0.43609	0.000401817	0.0102833	TRUE
chr2_242535385_G_A	rs62193004	narrow_peak_126603	46	97	0.678322	28	0.12782	2.40791e-05	0.000951651	TRUE
chr2_242535187_G_A	rs62193003	narrow_peak_126603	20	52	0.722222	28	0.12782	0.000207716	0.00596056	TRUE
chr2_213102644_C_T	rs62182610	narrow_peak_123683	116	61	0.655367	29	0.131579	4.32299e-05	0.00158628	TRUE
chr2_179315781_C_T	rs62176113	narrow_peak_121236	2552	16	0.993769	62	0.233083	0	0	TRUE
chr2_130970889_G_A	rs62165111	narrow_peak_117785	305	124	0.710956	89	0.402256	1.09395e-18	2.76261e-16	TRUE
chr2_62020988_C_T	rs62148135	narrow_peak_112502	43	81	0.653226	25	0.12406	0.00082026	0.0183268	TRUE
chr2_73277523_A_G	rs62147754	narrow_peak_113662	478	119	0.80067	80	0.451128	6.61923e-52	9.5258e-49	TRUE
chr19_48945880_T_C	rs62130268	narrow_peak_105984f	225	161	0.582902	45	0.191729	0.00131309	0.0264519	TRUE
chr19_55904516_C_T	rs62128188	narrow_peak_106883	346	104	0.768889	51	0.25188	1.96882e-31	1.21667e-28	TRUE
chr19_55587658_G_A	rs62124197	narrow_peak_106816	181	121	0.599338	43	0.229323	0.000661477	0.0154172	TRUE
chr19_8214705_A_G	rs62123281	narrow_peak_101752a	507	400	0.558986	73	0.394737	0.000426091	0.0108019	TRUE
chr19_8214703_C_T	rs62123280	narrow_peak_101752a	507	394	0.562708	73	0.394737	0.00018716	0.00547538	TRUE
chr19_53194400_T_G	rs62120880	narrow_peak_106554b	79	41	0.658333	41	0.206767	0.000666724	0.0155099	TRUE
chr19_41532133_A_G	rs62120870	narrow_peak_104986	67	36	0.650485	50	0.270677	0.00292919	0.0489852	TRUE
chr19_53934678_C_T	rs62117320	narrow_peak_106625	192	270	0.584416	62	0.398496	0.000330566	0.00874091	TRUE
chr19_46296230_A_T	rs62111759	narrow_peak_105580	600	490	0.550459	71	0.5	0.000953081	0.0205893	TRUE
chr19_21769335_C_T	rs62110212	narrow_peak_103395	143	203	0.586705	47	0.191729	0.00147858	0.0290994	TRUE
chr19_40949218_C_A	rs62109498	narrow_peak_104901b	820	689	0.543406	42	0.18797	0.000812647	0.0182148	TRUE
chr17_73584086_C_T	rs62089218	narrow_peak_93279b	184	122	0.601307	27	0.101504	0.000468954	0.0116855	TRUE
chr17_73583878_G_C	rs62089217	narrow_peak_93279b	133	75	0.639423	27	0.101504	7.00721e-05	0.00238543	TRUE
chr17_56429675_C_G	rs62082090	narrow_peak_91579a	483	592	0.550698	36	0.203008	0.000978999	0.0209807	TRUE
chr17_80343917_C_T	rs62079518	narrow_peak_94522c	80	32	0.714286	16	0.0687023	6.56634e-06	0.000304828	TRUE
chr17_76370896_C_T	rs62079153	narrow_peak_93785	458	364	0.557178	65	0.492481	0.00116672	0.024209	TRUE
chr17_79093427_C_T	rs62073018	narrow_peak_94286a	335	459	0.578086	66	0.496241	1.22298e-05	0.000528725	TRUE
chr6_147570239_G_T	rs620715	narrow_peak_192469	58	102	0.6375	57	0.477444	0.000629347	0.0148509	TRUE
chr17_2595291_C_T	rs62068251	narrow_peak_85894b	63	14	0.818182	48	0.47619	1.41407e-08	1.13315e-06	TRUE
chr17_2288854_C_G	rs62067041	narrow_peak_85847	79	42	0.652893	25	0.101504	0.000983028	0.0210416	TRUE
chr17_63557920_A_G	rs62065660	narrow_peak_92272b	142	217	0.604457	19	0.0864662	8.90297e-05	0.0029329	TRUE
chr17_77673505_C_T	rs62063806	narrow_peak_94006a	167	50	0.769585	32	0.157895	6.39946e-16	1.25195e-13	TRUE
chr17_48208058_A_G	rs62060035	narrow_peak_90914a	91	167	0.647287	44	0.286822	2.58041e-06	0.000131659	TRUE
chr17_48638215_G_A	rs62059718	narrow_peak_90985b	205	136	0.601173	24	0.0902256	0.000220863	0.00626932	TRUE
chr17_65610_G_T	rs62057050	narrow_peak_85507a	209	414	0.664526	32	0.142857	1.61118e-16	3.38526e-14	TRUE
chr17_65314_C_T	rs62057049	narrow_peak_85507a	103	158	0.605364	41	0.184211	0.000797842	0.0179673	TRUE
chr16_88527591_C_T	rs62048962	narrow_peak_85149	59	23	0.719512	32	0.162602	8.71548e-05	0.00288081	TRUE
chr16_88810659_T_C	rs62048195	narrow_peak_85206a	170	117	0.592334	46	0.233083	0.00209055	0.0379248	TRUE
chr16_28565489_G_A	rs62034351	narrow_peak_80552	334	241	0.58087	47	0.244361	0.000120865	0.00377788	TRUE
chr15_89960286_T_A	rs62020775	narrow_peak_76131	96	58	0.623377	30	0.157895	0.00274858	0.0465804	TRUE
chr15_90645265_G_A	rs62019188	narrow_peak_76220b	337	247	0.577055	59	0.462406	0.000224691	0.00636081	TRUE
chr16_5500817_A_G	rs62016402	narrow_peak_78315	128	184	0.589744	72	0.458647	0.00180192	0.0339371	TRUE
chr14_89907508_G_C	rs61999701	narrow_peak_67160b	459	603	0.567797	63	0.349624	1.11079e-05	0.000486429	TRUE
chr14_105400010_A_G	rs61996029	narrow_peak_69188b	86	15	0.851485	17	0.073913	2.82693e-13	4.20062e-11	TRUE
chr14_90864418_A_C	rs61989064	narrow_peak_67268a	127	79	0.616505	27	0.12406	0.00100984	0.0215264	TRUE
chr14_92721409_C_T	rs61977770	narrow_peak_67496	77	42	0.647059	25	0.116541	0.00171053	0.0325897	TRUE
chr13_115000465_T_C	rs61973461	narrow_peak_62030	369	290	0.559939	43	0.236842	0.00235303	0.0414274	TRUE
chr13_98980184_A_G	rs61970889	narrow_peak_60388	80	152	0.655172	36	0.145038	2.63599e-06	0.000133909	TRUE
chr13_50018842_T_G	rs61959991	narrow_peak_58049	434	314	0.580214	60	0.43609	1.30155e-05	0.000557646	TRUE
chr12_55749330_A_G	rs61957943	narrow_peak_48830b	63	194	0.754864	64	0.315789	1.06241e-16	2.26393e-14	TRUE
chr13_27049616_G_A	rs61944841	narrow_peak_56072	348	186	0.651685	59	0.477444	2.20889e-12	3.0137e-10	TRUE
chr12_124985610_A_G	rs61933577	narrow_peak_54546	23	87	0.790909	15	0.056391	6.04117e-10	5.99863e-08	TRUE
chr12_44152472_A_C	rs61933168	narrow_peak_47600	28	62	0.688889	18	0.11811	0.000437922	0.0110458	TRUE
chr12_50898728_G_A	rs61927768	narrow_peak_48203	348	444	0.560606	52	0.24812	0.00072647	0.0166273	TRUE
chr12_51157863_G_T	rs61926301	narrow_peak_48246	491	400	0.551066	71	0.359848	0.0025495	0.0439296	TRUE
chr12_3186439_A_C	rs61918053	narrow_peak_44748a	630	371	0.629371	49	0.31203	2.40056e-16	4.89692e-14	TRUE
chr11_108535637_C_T	rs61915779	narrow_peak_41322	139	201	0.591176	33	0.169173	0.000912026	0.0198741	TRUE
chr12_297429_A_G	rs61907088	narrow_peak_44356d	133	287	0.683333	66	0.398496	4.32336e-14	7.11897e-12	TRUE
chr12_297409_C_T	rs61907087	narrow_peak_44356d	119	295	0.71256	61	0.394737	2.41347e-18	5.95182e-16	TRUE
chr11_75946166_G_A	rs61894426	narrow_peak_39207b	366	266	0.579114	46	0.24812	7.95973e-05	0.00266394	TRUE
chr11_17035718_A_G	rs61881311	narrow_peak_34450b	309	233	0.570111	64	0.330827	0.00125444	0.0255696	TRUE
chr11_506596_C_T	rs61877760	narrow_peak_32569	121	176	0.592593	20	0.0902256	0.00168232	0.0322159	TRUE
chr11_833262_T_G	rs61876748	narrow_peak_32622a	488	257	0.655034	50	0.300752	1.98078e-17	4.50413e-15	TRUE
chr10_100068655_G_A	rs61875341	narrow_peak_29068b	111	61	0.645349	45	0.221805	0.00016965	0.00503461	TRUE
chr11_2290439_G_C	rs61873084	narrow_peak_32897c	188	124	0.602564	42	0.240602	0.000346226	0.00910457	TRUE
chr11_2930773_G_T	rs61871178	narrow_peak_33001	255	132	0.658915	50	0.240602	4.01295e-10	4.10098e-08	TRUE
chr10_86056336_T_C	rs61864977	narrow_peak_27741	129	207	0.616071	61	0.349624	2.4607e-05	0.00096994	TRUE
chr10_134726841_G_T	rs61863089	narrow_peak_32413	166	112	0.597122	45	0.266917	0.00143499	0.0283798	TRUE
chr10_44881986_C_T	rs61858676	narrow_peak_24576	31	153	0.831522	26	0.127119	1.37612e-20	4.11876e-18	TRUE
chr10_72384550_T_C	rs61858609	narrow_peak_26323c	183	128	0.588424	61	0.364662	0.00214772	0.0388078	TRUE
chr1_248100548_G_C	rs61857507	narrow_peak_21231a	293	659	0.692227	64	0.418605	4.42486e-33	3.1409e-30	TRUE
chr10_73638474_G_A	rs61852184	narrow_peak_26566	135	87	0.608108	35	0.199248	0.00154974	0.030172	TRUE
chr10_73638396_C_G	rs61852183	narrow_peak_26566	127	71	0.641414	51	0.32197	8.39453e-05	0.00278902	TRUE
chr10_29795627_C_G	rs61849285	narrow_peak_23746	162	100	0.618321	36	0.15625	0.000153872	0.0046257	TRUE
chr10_29795611_A_T	rs61849284	narrow_peak_23746	172	45	0.792627	33	0.154167	1.08927e-18	2.75743e-16	TRUE
chr10_29795606_C_T	rs61849283	narrow_peak_23746	199	54	0.786561	39	0.186508	1.07243e-20	3.24682e-18	TRUE
chr10_29795604_C_T	rs61849282	narrow_peak_23746	172	50	0.774775	32	0.148438	7.17411e-17	1.56364e-14	TRUE
chr10_53670004_A_C	rs61847452	narrow_peak_25206	371	190	0.661319	47	0.244361	1.77189e-14	3.02185e-12	TRUE
chr10_47599575_A_G	rs61843581	narrow_peak_24737a	79	41	0.658333	39	0.154135	0.000666724	0.0155099	TRUE
chr10_19799396_T_G	rs61841375	narrow_peak_23011	109	55	0.664634	25	0.116541	2.99466e-05	0.00115113	TRUE
chr10_6244293_C_T	rs61839757	narrow_peak_21935d	259	182	0.587302	53	0.274436	0.000286278	0.00776328	TRUE
chr10_38691719_C_G	rs61837215	narrow_peak_24392a	147	300	0.671141	62	0.398496	3.86233e-13	5.6591e-11	TRUE
chr1_205512773_A_G	rs61822866	narrow_peak_17362	120	72	0.625	16	0.0676692	0.00065503	0.0153022	TRUE
chr1_76081121_T_C	rs61797277	narrow_peak_8950a	24	130	0.844156	43	0.191729	8.23736e-19	2.11067e-16	TRUE
chr4_3311354_G_T	rs61790545	narrow_peak_156930d	127	51	0.713483	40	0.204724	1.14505e-08	9.32132e-07	TRUE
chr1_44966474_A_C	rs61787493	narrow_peak_6159	315	226	0.582255	27	0.109023	0.000149891	0.00453668	TRUE
chr1_22351947_G_T	rs61778042	narrow_peak_3123b	330	127	0.722101	31	0.162879	7.03339e-22	2.34569e-19	TRUE
chr1_11986535_G_A	rs61776480	narrow_peak_1675b	151	239	0.612821	63	0.481061	9.73111e-06	0.000431898	TRUE
chr1_57015992_T_C	rs61772627	narrow_peak_7396	288	182	0.612766	32	0.120301	1.1566e-06	6.46658e-05	TRUE
chr1_20095361_T_C	rs61768318	narrow_peak_2809a	45	11	0.803571	28	0.112782	5.37832e-06	0.000254415	TRUE
chr16_30134679_C_T	rs61764202	narrow_peak_80771b	335	424	0.55863	68	0.406015	0.00138653	0.0276702	TRUE
chr1_6320708_A_G	rs61760841	narrow_peak_771c	545	295	0.64881	59	0.349624	4.91059e-18	1.19141e-15	TRUE
chr1_6320649_G_C	rs61760840	narrow_peak_771c	631	363	0.634809	63	0.37218	1.59155e-17	3.65065e-15	TRUE
chr17_7240391_C_T	rs61759532	narrow_peak_86494	262	129	0.670077	37	0.199248	1.58155e-11	1.95241e-09	TRUE
chr1_3388183_G_A	rs61759241	narrow_peak_484	118	68	0.634409	14	0.0526316	0.000303236	0.00813496	TRUE
chr1_30558818_T_G	rs61759062	narrow_peak_4343	163	59	0.734234	40	0.195489	1.8554e-12	2.55129e-10	TRUE
chr12_132999046_T_C	rs61681166	narrow_peak_55284	69	35	0.663462	36	0.225564	0.00110862	0.0231793	TRUE
chr16_88052985_G_A	rs61649802	narrow_peak_85067b	105	36	0.744681	37	0.281955	5.07987e-09	4.39593e-07	TRUE
chr7_194776_C_G	rs61627631	narrow_peak_194915a	256	184	0.581818	62	0.345865	0.000694962	0.0160319	TRUE
chr20_42766253_G_A	rs61613873	narrow_peak_130432	82	40	0.672131	24	0.112782	0.000179846	0.00529701	TRUE
chr21_47560565_C_A	rs61584630	narrow_peak_135574b	21	220	0.912863	58	0.395349	5.25158e-43	5.68768e-40	TRUE
chr12_133102689_G_C	rs61569604	narrow_peak_55308	19	51	0.728571	15	0.056391	0.000166042	0.00494571	TRUE
chr2_242988763_T_C	rs61526076	narrow_peak_126682	69	24	0.741935	29	0.15678	3.30289e-06	0.000163518	TRUE
chr5_1799743_A_C	rs61525327	narrow_peak_168666b	78	234	0.75	43	0.25188	2.9258e-19	7.74231e-17	TRUE
chr1_86046182_C_A	rs61511471	narrow_peak_9567b	160	373	0.699812	59	0.45122	1.2809e-20	3.85573e-18	TRUE
chr9_111882439_G_C	rs61505195	narrow_peak_225570	597	159	0.789683	51	0.319549	1.95454e-60	3.20835e-57	TRUE
chr2_188898665_C_T	rs61480706	narrow_peak_121812b	113	182	0.616949	37	0.176692	7.01288e-05	0.00238658	TRUE
chr20_60299522_C_T	rs6142675	narrow_peak_132494	385	300	0.562044	65	0.409774	0.00131299	0.0264519	TRUE
chr20_33780427_A_G	rs6142313	narrow_peak_129494	142	55	0.720812	63	0.492481	4.68835e-10	4.70874e-08	TRUE
chr20_31474770_A_G	rs6141842	narrow_peak_129209	115	177	0.606164	63	0.417293	0.000341091	0.00898078	TRUE
chr13_98968312_G_C	rs614069	narrow_peak_60386a	100	55	0.645161	65	0.477444	0.000375605	0.0097214	TRUE
chr2_194367318_G_A	rs61406818	narrow_peak_122202	548	260	0.678218	54	0.330827	1.84786e-24	7.58307e-22	TRUE
chr14_23721307_C_G	rs61397282	narrow_peak_62426a	220	146	0.601093	45	0.191729	0.000129333	0.00399974	TRUE
chr15_64126488_G_A	rs61385516	narrow_peak_73010	219	288	0.568047	43	0.244361	0.00249421	0.0432035	TRUE
chr19_29218742_C_T	rs61378972	narrow_peak_103552	114	47	0.708075	49	0.221805	1.31786e-07	8.97845e-06	TRUE
chr4_57844381_C_A	rs61337636	narrow_peak_160431a	53	24	0.688312	18	0.0676692	0.00126323	0.0256608	TRUE
chr1_96988776_T_A	rs61334931	narrow_peak_10471b	27	55	0.670732	51	0.319549	0.00264249	0.0451467	TRUE
chr20_25061875_T_C	rs61304082	narrow_peak_128846	285	90	0.76	43	0.229323	1.02248e-24	4.3313e-22	TRUE
chr20_38898213_T_C	rs6129555	narrow_peak_130141b	67	111	0.623596	69	0.342105	0.00120601	0.0248183	TRUE
chr7_128021720_G_A	rs61283864	narrow_peak_205134a	78	39	0.666667	29	0.139098	0.000396178	0.0101612	TRUE
chr20_56804031_C_T	rs6123781	narrow_peak_132115a	67	35	0.656863	12	0.0526316	0.00199281	0.0366128	TRUE
chr21_37528857_C_A	rs61232790	narrow_peak_134126a	945	800	0.541547	64	0.443609	0.000562703	0.0135647	TRUE
chr20_61664617_A_G	rs6122350	narrow_peak_132740b	261	188	0.581292	61	0.357143	0.000662604	0.0154311	TRUE
chr20_62526024_T_G	rs6122208	narrow_peak_132904b	600	440	0.576923	71	0.417293	7.82558e-07	4.53957e-05	TRUE
chr1_109782003_A_G	rs611945	narrow_peak_11008a	301	515	0.631127	60	0.323308	6.42449e-14	1.03995e-11	TRUE
chr1_109782037_A_G	rs611905	narrow_peak_11008a	281	492	0.636481	60	0.323308	2.95956e-14	4.96671e-12	TRUE
chr2_128165478_T_C	rs61185143	narrow_peak_117498	286	197	0.592133	63	0.364662	5.95339e-05	0.0020696	TRUE
chr19_34397147_C_G	rs61181149	narrow_peak_104183b	283	208	0.576375	29	0.139098	0.000821713	0.0183475	TRUE
chr9_140336421_G_T	rs61181128	narrow_peak_229449	203	130	0.60961	54	0.300752	7.48846e-05	0.00253284	TRUE
chr20_2633380_G_A	rs6115306	narrow_peak_127034	75	240	0.761905	39	0.219626	2.79531e-21	8.84524e-19	TRUE
chr20_25566485_A_G	rs6115218	narrow_peak_128933	240	168	0.588235	46	0.285714	0.000426263	0.0108036	TRUE
chr20_25064312_A_C	rs6115024	narrow_peak_128847a	101	58	0.63522	49	0.289474	0.000811347	0.0181934	TRUE
chr2_49307948_A_G	rs61127120	narrow_peak_111664	57	25	0.695122	31	0.146617	0.000534721	0.0130034	TRUE
chr19_30718774_C_G	rs61115258	narrow_peak_103752a	173	238	0.579075	48	0.263158	0.00156326	0.030362	TRUE
chr20_13039962_G_A	rs6109675	narrow_peak_127855b	84	46	0.646154	54	0.278195	0.00109256	0.0228871	TRUE
chr1_208955262_C_T	rs61096499	narrow_peak_17735	147	230	0.61008	61	0.259398	2.24312e-05	0.00089397	TRUE
chr20_5150051_T_C	rs6107589	narrow_peak_127339	61	100	0.621118	63	0.477444	0.00263473	0.0450727	TRUE
chr9_114170205_A_G	rs61071664	narrow_peak_225767	70	27	0.721649	33	0.176692	1.4767e-05	0.000620041	TRUE
chr22_25833818_T_A	rs610620	narrow_peak_136942	201	127	0.612805	55	0.484962	5.19556e-05	0.00185401	TRUE
chr13_86317651_G_A	rs610472	narrow_peak_59774	29	58	0.666667	29	0.109023	0.00247942	0.0430111	TRUE
chr7_22601889_T_C	rs61046852	narrow_peak_196971	146	34	0.811111	59	0.402256	9.801e-18	2.30345e-15	TRUE
chr11_117688225_G_C	rs610226	narrow_peak_42183b	127	204	0.616314	60	0.330827	2.729e-05	0.00105987	TRUE
chr20_59268874_A_C	rs6101024	narrow_peak_132378	36	67	0.650485	24	0.112782	0.00292919	0.0489852	TRUE
chr20_58100862_T_G	rs6100478	narrow_peak_132299a	110	162	0.595588	63	0.319549	0.00193165	0.0357019	TRUE
chr7_100937120_A_C	rs61003282	narrow_peak_203034c	111	180	0.618557	45	0.206767	6.23931e-05	0.00215686	TRUE
chr17_78966186_C_G	rs60989638	narrow_peak_94261a	234	172	0.576355	61	0.432331	0.00242542	0.0423894	TRUE
chr19_29218682_C_T	rs60984070	narrow_peak_103552	319	140	0.694989	64	0.443609	3.86345e-17	8.59904e-15	TRUE
chr20_42059529_A_G	rs6093836	narrow_peak_130348	91	44	0.674074	58	0.406015	6.42838e-05	0.00221142	TRUE
chr20_59268896_G_T	rs6092982	narrow_peak_132378	30	62	0.673913	25	0.109023	0.00111093	0.0232071	TRUE
chr17_80189813_G_A	rs60910743	narrow_peak_94487a	218	144	0.60221	31	0.131579	0.000118555	0.00372444	TRUE
chr20_62063326_C_T	rs6090418	narrow_peak_132820b	112	19	0.854962	17	0.0669291	3.10753e-17	6.946e-15	TRUE
chr20_30467811_G_A	rs6089106	narrow_peak_129057	169	48	0.778802	23	0.139098	5.4074e-17	1.18349e-14	TRUE
chr20_33754604_G_T	rs6088747	narrow_peak_129490	92	53	0.634483	64	0.496241	0.00151191	0.029578	TRUE
chr11_613742_G_A	rs60870990	narrow_peak_32584	610	195	0.757764	35	0.192913	1.62875e-50	2.1937e-47	TRUE
chr3_123101990_A_G	rs60870039	narrow_peak_150082	201	142	0.586006	66	0.473684	0.00169829	0.0324153	TRUE
chr20_7784681_G_A	rs6086223	narrow_peak_127493	66	112	0.629213	34	0.142857	0.00069978	0.0161147	TRUE
chr1_26686342_A_T	rs60841532	narrow_peak_3809a	82	21	0.796117	28	0.106061	1.06968e-09	1.02438e-07	TRUE
chr19_9165785_G_C	rs60841040	narrow_peak_101851a	186	111	0.626263	67	0.447368	1.59306e-05	0.000663071	TRUE
chr7_2145629_T_C	rs60838694	narrow_peak_195317a	383	519	0.575388	60	0.345865	6.69854e-06	0.00030987	TRUE
chr20_25186147_A_G	rs6083777	narrow_peak_128857c	29	63	0.684783	33	0.214286	0.00050909	0.0124871	TRUE
chr1_5892328_A_G	rs60811161	narrow_peak_694a	66	23	0.741573	19	0.25	5.69025e-06	0.000267827	TRUE
chr9_136064130_C_G	rs60806133	narrow_peak_228645	95	22	0.811966	57	0.299242	5.3144e-12	6.90117e-10	TRUE
chr20_12734055_A_G	rs6078745	narrow_peak_127833a	28	100	0.78125	24	0.0977444	1.09515e-10	1.19595e-08	TRUE
chr16_58144761_A_G	rs60765503	narrow_peak_82170	44	83	0.653543	20	0.075188	0.000684609	0.0158452	TRUE
chr20_52330138_T_C	rs60762133	narrow_peak_131740d	57	28	0.670588	23	0.101504	0.00219491	0.0393693	TRUE
chr6_40316960_C_T	rs60761154	narrow_peak_185644a	156	98	0.614173	67	0.454887	0.000329929	0.00873406	TRUE
chr1_2516781_G_A	rs60733400	narrow_peak_368b	169	111	0.603571	57	0.417293	0.000632421	0.0149134	TRUE
chr7_22601869_C_T	rs60732330	narrow_peak_196971	160	20	0.888889	59	0.402256	2.60705e-28	1.33602e-25	TRUE
[truncated: 103,056 more rows]
