# Supplementary material for: Complex regulatory networks influence pluripotent cell state transitions in human iPSCs
Source: Nat Commun. 2024 Feb 23;15:1664. doi: 10.1038/s41467-024-45506-6 (PMC10891157; doi:10.1038/s41467-024-45506-6)
Supplement: Supplementary file 20 — Source Data [file 41467_2024_45506_MOESM20_ESM.zip]

Archive with 12 entries (11 files):
- SourceData/
- __MACOSX/._SourceData
- SourceData/Figure5_source.xlsx
- __MACOSX/SourceData/._Figure5_source.xlsx
- SourceData/Figure3_source.xlsx
- __MACOSX/SourceData/._Figure3_source.xlsx
- SourceData/Figure1_source.xlsx
- __MACOSX/SourceData/._Figure1_source.xlsx
- SourceData/Figure4_source.xlsx
- __MACOSX/SourceData/._Figure4_source.xlsx
- SourceData/Figure2_source.xlsx
- __MACOSX/SourceData/._Figure2_source.xlsx
