# Supplementary material for: Complex regulatory networks influence pluripotent cell state transitions in human iPSCs
Source: Nat Commun. 2024 Feb 23;15:1664. doi: 10.1038/s41467-024-45506-6 (PMC10891157; doi:10.1038/s41467-024-45506-6)
Supplement: Supplementary file 20 — Source Data [file 41467_2024_45506_MOESM20_ESM.zip › SourceData/Figure5_source.xlsx]

## Sheet: Figure5a
RNM ID	ATAC Peak ID	Allelic Imbalance Fraction
RNM.1	narrow_peak_184946b	0.562771
RNM.1	narrow_peak_48560	0.707627
RNM.1	narrow_peak_121255	0.629371
RNM.1	narrow_peak_3809a	0.82069
RNM.1	narrow_peak_20856	0.664516
RNM.1	narrow_peak_45243	0.697183
RNM.1	narrow_peak_154935	0.70922
RNM.1	narrow_peak_33671	0.593443
RNM.1	narrow_peak_226891	0.650794
RNM.1	narrow_peak_65548	0.680412
RNM.1	narrow_peak_146542	0.741176
RNM.1	narrow_peak_161231a	0.646341
RNM.1	narrow_peak_217877	0.765625
RNM.1	narrow_peak_105846b	0.574118
RNM.1	narrow_peak_180965	0.666667
RNM.1	narrow_peak_46333	0.687075
RNM.1	narrow_peak_52394	0.596206
RNM.1	narrow_peak_51455	0.638298
RNM.1	narrow_peak_18045	0.62449
RNM.1	narrow_peak_147090	0.714286
RNM.1	narrow_peak_107841	0.674157
RNM.1	narrow_peak_85993	0.768
RNM.1	narrow_peak_15530	0.647727
RNM.1	narrow_peak_226855	0.72973
RNM.1	narrow_peak_164009	0.700787
RNM.1	narrow_peak_23856b	0.594502
RNM.1	narrow_peak_1477a	0.644737
RNM.1	narrow_peak_101835	0.685393
RNM.1	narrow_peak_3809a	0.825397
RNM.1	narrow_peak_48560	0.727536
RNM.1	narrow_peak_28372	0.617647
RNM.1	narrow_peak_10471b	0.670732
RNM.1	narrow_peak_157644	0.80198
RNM.1	narrow_peak_229046c	0.664894
RNM.1	narrow_peak_171606	0.645455
RNM.1	narrow_peak_147630b	0.670782
RNM.1	narrow_peak_56991	0.615607
RNM.1	narrow_peak_185271	0.591281
RNM.1	narrow_peak_3809a	0.858268
RNM.1	narrow_peak_218869	0.581967
RNM.1	narrow_peak_124425	0.700935
RNM.1	narrow_peak_81740	0.555291
RNM.1	narrow_peak_134077	0.848837
RNM.1	narrow_peak_216550	0.609375
RNM.1	narrow_peak_138585	0.657588
RNM.1	narrow_peak_138585	0.627078
RNM.1	narrow_peak_31354	0.793651
RNM.1	narrow_peak_62520	0.5791
RNM.1	narrow_peak_72010a	0.660606
RNM.1	narrow_peak_19256a	0.675
RNM.1	narrow_peak_94282	0.581864
RNM.1	narrow_peak_3809a	0.896552
RNM.1	narrow_peak_208689	0.672
RNM.1	narrow_peak_102881	0.634731
RNM.1	narrow_peak_16223	0.742857
RNM.1	narrow_peak_102881	0.579646
RNM.1	narrow_peak_109632	0.576125
RNM.1	narrow_peak_102882	0.665706
RNM.1	narrow_peak_102882	0.672922
RNM.1	narrow_peak_45243	0.65873
RNM.1	narrow_peak_32457	0.731959
RNM.1	narrow_peak_42741	0.75625
RNM.1	narrow_peak_76224	0.578704
RNM.1	narrow_peak_104095c	0.819149
RNM.1	narrow_peak_107173a	0.644483
RNM.1	narrow_peak_106060c	0.69375
RNM.1	narrow_peak_146847b	0.701493
RNM.1	narrow_peak_55820	0.693182
RNM.1	narrow_peak_218869	0.598662
RNM.1	narrow_peak_126339	0.66
RNM.1	narrow_peak_101851a	0.626263
RNM.1	narrow_peak_32324b	0.647059
RNM.1	narrow_peak_158585	0.7
RNM.1	narrow_peak_138591a	0.581967
RNM.1	narrow_peak_178160	0.587699
RNM.1	narrow_peak_136705c	0.641304
RNM.1	narrow_peak_101451a	0.641026
RNM.1	narrow_peak_159529b	0.712121
RNM.1	narrow_peak_187140	0.692308
RNM.1	narrow_peak_15513	0.664671
RNM.1	narrow_peak_214648	0.626168
RNM.1	narrow_peak_68003	0.643678
RNM.1	narrow_peak_225285a	0.648649
RNM.1	narrow_peak_188534c	0.695652
RNM.1	narrow_peak_136705c	0.648276
RNM.1	narrow_peak_185271	0.627628
RNM.1	narrow_peak_55367	0.568862
RNM.1	narrow_peak_138591a	0.597059
RNM.1	narrow_peak_174751	0.643172
RNM.1	narrow_peak_101020	0.626984
RNM.1	narrow_peak_155475a	0.661157
RNM.1	narrow_peak_46494b	0.742857
RNM.1	narrow_peak_210909b	0.6
RNM.1	narrow_peak_218736c	0.751592
RNM.1	narrow_peak_229408	0.537104
RNM.1	narrow_peak_105644	0.561481
RNM.1	narrow_peak_80606c	0.643077
RNM.1	narrow_peak_105644	0.58967
RNM.1	narrow_peak_80606c	0.643678
RNM.1	narrow_peak_189474a	0.588435
RNM.1	narrow_peak_44262a	0.659722
RNM.1	narrow_peak_183062c	0.6875
RNM.1	narrow_peak_104370c	0.666667
RNM.1	narrow_peak_91049	0.591054
RNM.1	narrow_peak_100057	0.664706
RNM.1	narrow_peak_77629b	0.59396
RNM.1	narrow_peak_110081b	0.714286
RNM.1	narrow_peak_65861	0.633333
RNM.1	narrow_peak_220838	0.733333
RNM.1	narrow_peak_36876	0.7
RNM.1	narrow_peak_152757b	0.613333
RNM.1	narrow_peak_161231a	0.702899
RNM.1	narrow_peak_19192	0.621399
RNM.1	narrow_peak_36990	0.619048
RNM.1	narrow_peak_13519	0.742138
RNM.1	narrow_peak_56991	0.626775
RNM.1	narrow_peak_161447	0.617544
RNM.1	narrow_peak_180965	0.677019
RNM.1	narrow_peak_26235	0.638298
RNM.1	narrow_peak_203495	0.583851
RNM.1	narrow_peak_139810	0.694215
RNM.1	narrow_peak_81740	0.568408
RNM.1	narrow_peak_57237	0.61204
RNM.1	narrow_peak_125877	0.628788
RNM.1	narrow_peak_144308	0.706806
RNM.1	narrow_peak_68003	0.617978
RNM.1	narrow_peak_223994	0.625654
RNM.1	narrow_peak_120577b	0.774194
RNM.1	narrow_peak_45243	0.694268
RNM.1	narrow_peak_106021a	0.756983
RNM.1	narrow_peak_102185b	0.611814
RNM.1	narrow_peak_104095c	0.745098
RNM.1	narrow_peak_138091a	0.585837
RNM.1	narrow_peak_200649	0.605769
RNM.1	narrow_peak_205706	0.603509
RNM.1	narrow_peak_157644	0.743243
RNM.1	narrow_peak_40903	0.63089
RNM.1	narrow_peak_112857b	0.65035
RNM.1	narrow_peak_177783	0.606667
RNM.1	narrow_peak_182132	0.624031
RNM.1	narrow_peak_112058	0.629032
RNM.1	narrow_peak_139496	0.63354
RNM.1	narrow_peak_178160	0.587583
RNM.1	narrow_peak_185680	0.727273
RNM.1	narrow_peak_219096	0.609137
RNM.1	narrow_peak_135291a	0.623457
RNM.1	narrow_peak_166826	0.594907
RNM.1	narrow_peak_131061b	0.779661
RNM.1	narrow_peak_44642a	0.642512
RNM.1	narrow_peak_143921	0.663366
RNM.1	narrow_peak_94723b	0.615126
RNM.1	narrow_peak_78315	0.636364
RNM.1	narrow_peak_161215	0.784314
RNM.1	narrow_peak_92877b	0.648936
RNM.1	narrow_peak_187666	0.69697
RNM.1	narrow_peak_108652	0.651786
RNM.1	narrow_peak_158698	0.702703
RNM.1	narrow_peak_42200	0.623482
RNM.1	narrow_peak_72046	0.693069
RNM.1	narrow_peak_48830b	0.706767
RNM.1	narrow_peak_106536a	0.663366
RNM.1	narrow_peak_124425	0.692308
RNM.1	narrow_peak_104598b	0.852941
RNM.1	narrow_peak_113851	0.581683
RNM.1	narrow_peak_81799	0.75641
RNM.1	narrow_peak_223994	0.581967
RNM.1	narrow_peak_185263	0.840278
RNM.1	narrow_peak_155223a	0.576014
RNM.1	narrow_peak_9596	0.601476
RNM.1	narrow_peak_46779	0.782895
RNM.1	narrow_peak_76273	0.670455
RNM.1	narrow_peak_132785b	0.564917
RNM.1	narrow_peak_210670	0.611296
RNM.1	narrow_peak_144489	0.815217
RNM.1	narrow_peak_136705c	0.656504
RNM.1	narrow_peak_68314	0.588745
RNM.1	narrow_peak_3809a	0.879032
RNM.1	narrow_peak_89810	0.666667
RNM.1	narrow_peak_51511	0.75
RNM.1	narrow_peak_85993	0.748092
RNM.1	narrow_peak_112941a	0.60076
RNM.1	narrow_peak_47360	0.761905
RNM.1	narrow_peak_20741	0.777439
RNM.1	narrow_peak_224838	0.697248
RNM.1	narrow_peak_211496	0.621891
RNM.1	narrow_peak_185677	0.588235
RNM.1	narrow_peak_110081b	0.644886
RNM.1	narrow_peak_44642a	0.599174
RNM.1	narrow_peak_76215	0.713092
RNM.1	narrow_peak_32238	0.581152
RNM.1	narrow_peak_23069	0.586957
RNM.1	narrow_peak_164987a	0.732143
RNM.1	narrow_peak_47698	0.722892
RNM.1	narrow_peak_122309	0.662338
RNM.1	narrow_peak_42183b	0.616314
RNM.1	narrow_peak_28592b	0.754386
RNM.1	narrow_peak_115781b	0.688889
RNM.1	narrow_peak_22643c	0.63522
RNM.1	narrow_peak_101451a	0.655949
RNM.1	narrow_peak_93099b	0.697368
RNM.1	narrow_peak_140612b	0.664234
RNM.1	narrow_peak_155136	0.59552
RNM.1	narrow_peak_48830b	0.63871
RNM.1	narrow_peak_94434a	0.611872
RNM.1	narrow_peak_155223a	0.56147
RNM.1	narrow_peak_62839	0.684211
RNM.1	narrow_peak_14079	0.645455
RNM.1	narrow_peak_182939a	0.637795
RNM.1	narrow_peak_183029b	0.745455
RNM.1	narrow_peak_126624a	0.630435
RNM.1	narrow_peak_28982b	0.72
RNM.1	narrow_peak_163931	0.618519
RNM.1	narrow_peak_39666	0.677778
RNM.1	narrow_peak_180200a	0.614504
RNM.1	narrow_peak_65160	0.656863
RNM.1	narrow_peak_53617a	0.611111
RNM.1	narrow_peak_29087a	0.623188
RNM.1	narrow_peak_213152	0.592068
RNM.1	narrow_peak_17579	0.673267
RNM.1	narrow_peak_132294	0.633987
RNM.1	narrow_peak_22946a	0.706897
RNM.1	narrow_peak_195632a	0.621762
RNM.1	narrow_peak_36572	0.673913
RNM.1	narrow_peak_61517	0.675325
RNM.1	narrow_peak_13519	0.680233
RNM.1	narrow_peak_77581	0.583541
RNM.1	narrow_peak_156916	0.602804
RNM.1	narrow_peak_185680	0.708738
RNM.1	narrow_peak_198134	0.591696
RNM.1	narrow_peak_101762	0.578322
RNM.1	narrow_peak_77629b	0.657258
RNM.1	narrow_peak_87030	0.735849
RNM.1	narrow_peak_127497	0.626667
RNM.1	narrow_peak_23803	0.60251
RNM.1	narrow_peak_65910	0.641221
RNM.1	narrow_peak_218869	0.587393
RNM.1	narrow_peak_99972b	0.59761
RNM.1	narrow_peak_23856b	0.670455
RNM.1	narrow_peak_4038	0.583133
RNM.1	narrow_peak_81498	0.590832
RNM.1	narrow_peak_107173a	0.6
RNM.1	narrow_peak_162020	0.675214
RNM.1	narrow_peak_105960	0.554043
RNM.1	narrow_peak_42532	0.558074
RNM.1	narrow_peak_87623a	0.556477
RNM.1	narrow_peak_110458	0.685484
RNM.1	narrow_peak_200201	0.590909
RNM.1	narrow_peak_13546	0.577093
RNM.1	narrow_peak_77756d	0.57
RNM.1	narrow_peak_15386a	0.659574
RNM.1	narrow_peak_167749	0.626168
RNM.1	narrow_peak_128799c	0.666667
RNM.1	narrow_peak_214872b	0.641667
RNM.1	narrow_peak_106022c	0.613982
RNM.1	narrow_peak_104095c	0.668508
RNM.1	narrow_peak_157644	0.756522
RNM.1	narrow_peak_188952	0.657143
RNM.1	narrow_peak_7118b	0.64557
RNM.1	narrow_peak_104095c	0.65
RNM.1	narrow_peak_17211a	0.571125
RNM.1	narrow_peak_139496	0.673203
RNM.1	narrow_peak_49425	0.631016
RNM.1	narrow_peak_112941a	0.594203
RNM.1	narrow_peak_104370c	0.623256
RNM.1	narrow_peak_201167	0.590909
RNM.1	narrow_peak_162915	0.628141
RNM.1	narrow_peak_92607b	0.612245
RNM.1	narrow_peak_61682a	0.615385
RNM.1	narrow_peak_77629b	0.67619
RNM.1	narrow_peak_108242	0.594096
RNM.1	narrow_peak_143830a	0.726316
RNM.1	narrow_peak_229046c	0.645455
RNM.1	narrow_peak_49888	0.58908
RNM.1	narrow_peak_181608	0.623457
RNM.1	narrow_peak_120461	0.840909
RNM.1	narrow_peak_33543	0.596273
RNM.1	narrow_peak_158585	0.621622
RNM.1	narrow_peak_190481	0.579439
RNM.1	narrow_peak_210034	0.601942
RNM.1	narrow_peak_225255	0.856287
RNM.1	narrow_peak_225255	0.574219
RNM.1	narrow_peak_229200b	0.641399
RNM.1	narrow_peak_21619	0.664
RNM.1	narrow_peak_40481b	0.620438
RNM.1	narrow_peak_100957a	0.621951
RNM.1	narrow_peak_57468a	0.6
RNM.1	narrow_peak_194640	0.628571
RNM.1	narrow_peak_83849c	0.627778
RNM.1	narrow_peak_194656	0.821429
RNM.1	narrow_peak_68003	0.625468
RNM.1	narrow_peak_210386	0.714286
RNM.1	narrow_peak_185271	0.622807
RNM.1	narrow_peak_19256a	0.78125
RNM.1	narrow_peak_202150	0.724138
RNM.1	narrow_peak_136705c	0.653226
RNM.1	narrow_peak_155524	0.644628
RNM.1	narrow_peak_207287	0.682243
RNM.1	narrow_peak_68314	0.612137
RNM.1	narrow_peak_114375a	0.560448
RNM.1	narrow_peak_102882	0.707792
RNM.1	narrow_peak_102882	0.702454
RNM.1	narrow_peak_73024	0.618012
RNM.1	narrow_peak_130907	0.649203
RNM.1	narrow_peak_85993	0.66787
RNM.1	narrow_peak_34762	0.58613
RNM.1	narrow_peak_43339	0.622857
RNM.1	narrow_peak_110081b	0.604545
RNM.1	narrow_peak_28283b	0.643182
RNM.1	narrow_peak_215469	0.609375
RNM.1	narrow_peak_164773	0.730159
RNM.1	narrow_peak_69538b	0.9
RNM.1	narrow_peak_110081b	0.606061
RNM.1	narrow_peak_38298	0.598326
RNM.1	narrow_peak_38339b	0.59322
RNM.1	narrow_peak_115553c	0.645161
RNM.1	narrow_peak_185911a	0.59387
RNM.1	narrow_peak_32324b	0.584046
RNM.1	narrow_peak_160105b	0.637993
RNM.1	narrow_peak_11011	0.680556
RNM.1	narrow_peak_2863a	0.657692
RNM.1	narrow_peak_140612b	0.738095
RNM.1	narrow_peak_165786a	0.764706
RNM.1	narrow_peak_203399	0.5621
RNM.1	narrow_peak_139839b	0.621145
RNM.1	narrow_peak_66275	0.670391
RNM.1	narrow_peak_149645	0.723958
RNM.1	narrow_peak_93891	0.613953
RNM.1	narrow_peak_169356c	0.55375
RNM.1	narrow_peak_53181	0.672
RNM.1	narrow_peak_53221	0.69084
RNM.1	narrow_peak_93934	0.601732
RNM.1	narrow_peak_19256a	0.698795
RNM.1	narrow_peak_106021a	0.898734
RNM.1	narrow_peak_19256a	0.708333
RNM.1	narrow_peak_36154	0.682927
RNM.1	narrow_peak_69360	0.762963
RNM.1	narrow_peak_106922a	0.599237
RNM.1	narrow_peak_69443	0.753846
RNM.1	narrow_peak_32520a	0.710407
RNM.1	narrow_peak_80606c	0.597744
RNM.1	narrow_peak_56453b	0.716216
RNM.1	narrow_peak_146614c	0.699115
RNM.1	narrow_peak_484	0.634409
RNM.1	narrow_peak_123433c	0.619855
RNM.1	narrow_peak_146753	0.661417
RNM.1	narrow_peak_138408	0.579186
RNM.1	narrow_peak_222888	0.797546
RNM.1	narrow_peak_77629b	0.661538
RNM.1	narrow_peak_110081b	0.705314
RNM.1	narrow_peak_152581	0.562219
RNM.1	narrow_peak_139529a	0.62
RNM.1	narrow_peak_111617	0.680851
RNM.1	narrow_peak_23803	0.645985
RNM.1	narrow_peak_192863b	0.619565
RNM.1	narrow_peak_81296b	0.650943
RNM.1	narrow_peak_218869	0.58613
RNM.1	narrow_peak_697	0.637097
RNM.1	narrow_peak_56991	0.679758
RNM.1	narrow_peak_101853	0.668224
RNM.1	narrow_peak_70260b	0.648438
RNM.1	narrow_peak_66131	0.576355
RNM.1	narrow_peak_81649	0.617904
RNM.1	narrow_peak_138811	0.815668
RNM.1	narrow_peak_124425	0.730337
RNM.1	narrow_peak_113851	0.613497
RNM.1	narrow_peak_91520	0.641026
RNM.1	narrow_peak_706	0.61157
RNM.1	narrow_peak_70717	0.639098
RNM.1	narrow_peak_81740	0.571429
RNM.1	narrow_peak_196299	0.601533
RNM.1	narrow_peak_157523a	0.707763
RNM.1	narrow_peak_87623a	0.579618
RNM.1	narrow_peak_131938	0.773585
RNM.1	narrow_peak_157523a	0.716346
RNM.1	narrow_peak_116952	0.726337
RNM.1	narrow_peak_157562b	0.606796
RNM.1	narrow_peak_71079b	0.588785
RNM.1	narrow_peak_75353	0.641667
RNM.1	narrow_peak_209031b	0.626126
RNM.1	narrow_peak_209081	0.624339
RNM.1	narrow_peak_205706	0.631902
RNM.1	narrow_peak_147909a	0.741176
RNM.1	narrow_peak_16223	0.650943
RNM.1	narrow_peak_57596	0.720988
RNM.1	narrow_peak_33292	0.637097
RNM.1	narrow_peak_82838	0.639752
RNM.1	narrow_peak_206128	0.60219
RNM.1	narrow_peak_71525b	0.834951
RNM.1	narrow_peak_22765a	0.621469
RNM.1	narrow_peak_108242	0.6
RNM.1	narrow_peak_21729	0.699313
RNM.1	narrow_peak_139529a	0.61809
RNM.1	narrow_peak_139561	0.719921
RNM.1	narrow_peak_215572b	0.780702
RNM.1	narrow_peak_125452a	0.655502
RNM.1	narrow_peak_78315	0.589744
RNM.1	narrow_peak_76215	0.707373
RNM.1	narrow_peak_181608	0.653846
RNM.1	narrow_peak_76215	0.671875
RNM.1	narrow_peak_190452	0.592068
RNM.1	narrow_peak_46333	0.663717
RNM.1	narrow_peak_72046	0.721519
RNM.1	narrow_peak_20678a	0.696552
RNM.1	narrow_peak_20678a	0.614754
RNM.1	narrow_peak_138886	0.613861
RNM.1	narrow_peak_158826	0.639752
RNM.1	narrow_peak_168392a	0.633588
RNM.1	narrow_peak_133901	0.656
RNM.1	narrow_peak_172977	0.68595
RNM.1	narrow_peak_67875a	0.752475
RNM.1	narrow_peak_72517	0.563129
RNM.1	narrow_peak_151468b	0.580357
RNM.1	narrow_peak_73608	0.85
RNM.1	narrow_peak_36146	0.725
RNM.1	narrow_peak_200508a	0.5825
RNM.1	narrow_peak_207287	0.791667
RNM.1	narrow_peak_51307	0.683333
RNM.1	narrow_peak_68314	0.591518
RNM.1	narrow_peak_84227	0.77381
RNM.1	narrow_peak_76534b	0.62987
RNM.1	narrow_peak_220111b	0.648148
RNM.1	narrow_peak_220111b	0.697674
RNM.1	narrow_peak_63224	0.691667
RNM.1	narrow_peak_194965	0.683824
RNM.1	narrow_peak_20741	0.756494
RNM.1	narrow_peak_34758a	0.692308
RNM.1	narrow_peak_3809a	0.5625
RNM.1	narrow_peak_220838	0.690722
RNM.1	narrow_peak_197734a	0.658683
RNM.1	narrow_peak_220868a	0.632653
RNM.1	narrow_peak_65660a	0.740741
RNM.1	narrow_peak_86792	0.626943
RNM.1	narrow_peak_117609	0.689139
RNM.1	narrow_peak_126258a	0.711538
RNM.1	narrow_peak_126258a	0.696078
RNM.1	narrow_peak_185858b	0.582988
RNM.1	narrow_peak_32324b	0.624204
RNM.1	narrow_peak_115605	0.650485
RNM.1	narrow_peak_151072	0.656566
RNM.1	narrow_peak_43568	0.618812
RNM.1	narrow_peak_160137b	0.591216
RNM.1	narrow_peak_28673	0.577295
RNM.1	narrow_peak_105285	0.677885
RNM.1	narrow_peak_169290c	0.601695
RNM.1	narrow_peak_155136	0.565295
RNM.1	narrow_peak_169356c	0.793103
RNM.1	narrow_peak_44163	0.751938
RNM.1	narrow_peak_32453a	0.639269
RNM.1	narrow_peak_32454	0.61157
RNM.1	narrow_peak_169356c	0.620112
RNM.1	narrow_peak_36004	0.598214
RNM.1	narrow_peak_15378	0.616034
RNM.1	narrow_peak_147561	0.648855
RNM.1	narrow_peak_224105a	0.700935
RNM.1	narrow_peak_166063d	0.73913
RNM.1	narrow_peak_166090	0.710145
RNM.1	narrow_peak_73935	0.719101
RNM.1	narrow_peak_180200a	0.592834
RNM.1	narrow_peak_117065	0.703704
RNM.1	narrow_peak_141186b	0.716738
RNM.1	narrow_peak_105644	0.5625
RNM.1	narrow_peak_141289	0.605634
RNM.1	narrow_peak_222369	0.690722
RNM.1	narrow_peak_10346	0.617391
RNM.1	narrow_peak_36572	0.650685
RNM.1	narrow_peak_195632a	0.603704
RNM.1	narrow_peak_13519	0.616477
RNM.1	narrow_peak_176164	0.637324
RNM.1	narrow_peak_146764	0.653333
RNM.1	narrow_peak_77581	0.583541
RNM.1	narrow_peak_168128	0.793893
RNM.1	narrow_peak_172220b	0.698276
RNM.1	narrow_peak_106255b	0.601156
RNM.1	narrow_peak_117713	0.735849
RNM.1	narrow_peak_76215	0.646091
RNM.1	narrow_peak_41988d	0.664336
RNM.1	narrow_peak_23803	0.632787
RNM.1	narrow_peak_23803	0.662921
RNM.1	narrow_peak_100581c	0.612457
RNM.1	narrow_peak_44752	0.664286
RNM.1	narrow_peak_161250	0.595506
RNM.1	narrow_peak_56991	0.673759
RNM.1	narrow_peak_81498	0.591315
RNM.1	narrow_peak_17097d	0.571721
RNM.1	narrow_peak_138886	0.58312
RNM.1	narrow_peak_195967b	0.687783
RNM.1	narrow_peak_100438	0.619423
RNM.1	narrow_peak_105960	0.595156
RNM.1	narrow_peak_208694	0.666667
RNM.1	narrow_peak_3722a	0.7
RNM.1	narrow_peak_188233	0.608333
RNM.1	narrow_peak_120653	0.62449
RNM.1	narrow_peak_93840a	0.719745
RNM.1	narrow_peak_32454	0.585089
RNM.1	narrow_peak_91609b	0.588571
RNM.1	narrow_peak_98398	0.591304
RNM.1	narrow_peak_28070	0.578221
RNM.1	narrow_peak_104095c	0.75
RNM.1	narrow_peak_139286b	0.604046
RNM.1	narrow_peak_75353	0.72619
RNM.1	narrow_peak_150248a	0.586402
RNM.1	narrow_peak_84227	0.768707
RNM.1	narrow_peak_143105a	0.619318
RNM.1	narrow_peak_178766	0.682243
RNM.1	narrow_peak_17211a	0.669767
RNM.1	narrow_peak_143280	0.626062
RNM.1	narrow_peak_172220b	0.691667
RNM.1	narrow_peak_132867	0.612676
RNM.1	narrow_peak_172220b	0.666667
RNM.1	narrow_peak_193809	0.737226
RNM.1	narrow_peak_28283b	0.604982
RNM.1	narrow_peak_93459	0.577836
RNM.1	narrow_peak_65660a	0.73913
RNM.1	narrow_peak_143830a	0.646552
RNM.1	narrow_peak_93510d	0.716216
RNM.1	narrow_peak_178291	0.607306
RNM.1	narrow_peak_92828d	0.677083
RNM.1	narrow_peak_12956	0.705882
RNM.1	narrow_peak_97220a	0.666667
RNM.1	narrow_peak_129494	0.724444
RNM.1	narrow_peak_219236	0.619048
RNM.1	narrow_peak_158698	0.717647
RNM.1	narrow_peak_225255	0.85
RNM.1	narrow_peak_55280b	0.705882
RNM.1	narrow_peak_85871a	0.622568
RNM.1	narrow_peak_129966	0.564516
RNM.1	narrow_peak_33858a	0.73494
RNM.1	narrow_peak_133869	0.652893
RNM.1	narrow_peak_67875a	0.765432
RNM.1	narrow_peak_93112	0.625
RNM.1	narrow_peak_85871a	0.650718
RNM.1	narrow_peak_80088	0.70068
RNM.1	narrow_peak_47972	0.582386
RNM.1	narrow_peak_23629	0.651515
RNM.1	narrow_peak_47987b	0.563283
RNM.1	narrow_peak_87634b	0.607692
RNM.1	narrow_peak_36152d	0.631285
RNM.1	narrow_peak_68314	0.595604
RNM.1	narrow_peak_207287	0.669355
RNM.1	narrow_peak_216674	0.670103
RNM.1	narrow_peak_213046	0.642512
RNM.1	narrow_peak_117020	0.569892
RNM.1	narrow_peak_42836a	0.641115
RNM.1	narrow_peak_117080	0.577295
RNM.1	narrow_peak_42920	0.582057
RNM.1	narrow_peak_164397	0.618785
RNM.1	narrow_peak_63391	0.674074
RNM.1	narrow_peak_178860b	0.67619
RNM.1	narrow_peak_134417	0.627219
RNM.1	narrow_peak_21729	0.722864
RNM.1	narrow_peak_44445b	0.70068
RNM.1	narrow_peak_694a	0.662879
RNM.1	narrow_peak_102497a	0.631206
RNM.1	narrow_peak_146847b	0.710145
RNM.1	narrow_peak_92732	0.565945
RNM.1	narrow_peak_37618	0.641975
RNM.1	narrow_peak_191755	0.666667
RNM.1	narrow_peak_3526b	0.713262
RNM.1	narrow_peak_76215	0.710417
RNM.1	narrow_peak_23157	0.652416
RNM.1	narrow_peak_93640	0.637795
RNM.1	narrow_peak_19192	0.654867
RNM.1	narrow_peak_174751	0.621053
RNM.1	narrow_peak_81498	0.638514
RNM.1	narrow_peak_165558	0.679012
RNM.1	narrow_peak_35727	0.602041
RNM.1	narrow_peak_32453a	0.674847
RNM.1	narrow_peak_106833a	0.621019
RNM.1	narrow_peak_105381b	0.690141
RNM.1	narrow_peak_131871	0.735294
RNM.1	narrow_peak_28942	0.553261
RNM.1	narrow_peak_23502	0.730769
RNM.1	narrow_peak_15725b	0.699187
RNM.1	narrow_peak_75031	0.641667
RNM.1	narrow_peak_169356c	0.613402
RNM.1	narrow_peak_35861	0.820513
RNM.1	narrow_peak_32454	0.57268
RNM.1	narrow_peak_56392	0.62
RNM.1	narrow_peak_199271c	0.681034
RNM.1	narrow_peak_53536	0.71831
RNM.1	narrow_peak_157523a	0.597222
RNM.1	narrow_peak_68314	0.599589
RNM.1	narrow_peak_141074	0.604167
RNM.1	narrow_peak_93295b	0.596774
RNM.1	narrow_peak_53826a	0.692308
RNM.1	narrow_peak_123433c	0.629291
RNM.1	narrow_peak_65660a	0.722222
RNM.1	narrow_peak_90904	0.630682
RNM.1	narrow_peak_152496	0.663462
RNM.1	narrow_peak_86762	0.564014
RNM.1	narrow_peak_189679	0.594937
RNM.1	narrow_peak_178160	0.596639
RNM.1	narrow_peak_9008	0.763636
RNM.1	narrow_peak_41755	0.604027
RNM.1	narrow_peak_65660a	0.673684
RNM.1	narrow_peak_90931	0.727273
RNM.1	narrow_peak_22485b	0.882353
RNM.1	narrow_peak_192863b	0.630631
RNM.1	narrow_peak_85541c	0.627832
RNM.1	narrow_peak_92812	0.55675
RNM.1	narrow_peak_49888	0.596591
RNM.1	narrow_peak_91194b	0.619048
RNM.1	narrow_peak_227942	0.601227
RNM.1	narrow_peak_102725	0.848739
RNM.1	narrow_peak_4038	0.604762
RNM.1	narrow_peak_56991	0.661538
RNM.1	narrow_peak_40481b	0.666667
RNM.1	narrow_peak_162020	0.639098
RNM.1	narrow_peak_91520	0.61326
RNM.1	narrow_peak_66361	0.757576
RNM.1	narrow_peak_214648	0.712766
RNM.1	narrow_peak_48830b	0.754864
RNM.1	narrow_peak_31435a	0.684564
RNM.1	narrow_peak_212557c	0.608844
RNM.1	narrow_peak_124425	0.669903
RNM.1	narrow_peak_32454	0.732394
RNM.1	narrow_peak_73608	0.590078
RNM.1	narrow_peak_202150	0.684685
RNM.1	narrow_peak_171606	0.736111
RNM.1	narrow_peak_157596b	0.76699
RNM.1	narrow_peak_56392	0.641414
RNM.1	narrow_peak_208354a	0.686441
RNM.1	narrow_peak_7396	0.612766
RNM.1	narrow_peak_117020	0.559819
RNM.1	narrow_peak_168449	0.84
RNM.1	narrow_peak_73016a	0.660377
RNM.1	narrow_peak_34758a	0.752212
RNM.1	narrow_peak_92351c	0.591954
RNM.1	narrow_peak_112948b	0.678218
RNM.1	narrow_peak_189514	0.710145
RNM.1	narrow_peak_63391	0.65812
RNM.1	narrow_peak_179031a	0.657258
RNM.1	narrow_peak_146753	0.789474
RNM.1	narrow_peak_694a	0.741573
RNM.1	narrow_peak_113145	0.58642
RNM.1	narrow_peak_184705	0.714286
RNM.1	narrow_peak_194217	0.684211
RNM.1	narrow_peak_94723b	0.606061
RNM.1	narrow_peak_184705	0.764706
RNM.1	narrow_peak_23157	0.620253
RNM.1	narrow_peak_129494	0.720812
RNM.1	narrow_peak_224838	0.718954
RNM.1	narrow_peak_129490	0.634483
RNM.1	narrow_peak_101342b	0.725
RNM.1	narrow_peak_95056	0.592405
RNM.1	narrow_peak_67875a	0.769231
RNM.1	narrow_peak_229204a	0.833333
RNM.1	narrow_peak_225255	0.753425
RNM.1	narrow_peak_55284	0.663462
RNM.1	narrow_peak_194640	0.723577
RNM.1	narrow_peak_163630	0.587467
RNM.1	narrow_peak_158826	0.663636
RNM.1	narrow_peak_185994	0.658537
RNM.1	narrow_peak_212558	0.573626
RNM.1	narrow_peak_11652b	0.63587
RNM.1	narrow_peak_53135	0.586457
RNM.1	narrow_peak_131871	0.772727
RNM.1	narrow_peak_116761	0.666667
RNM.1	narrow_peak_194889	0.586538
RNM.1	narrow_peak_2809a	0.803571
RNM.1	narrow_peak_49065b	0.598824
RNM.1	narrow_peak_157523a	0.676056
RNM.1	narrow_peak_98521	0.626866
RNM.1	narrow_peak_93934	0.603448
RNM.1	narrow_peak_84227	0.809524
RNM.1	narrow_peak_17001a	0.828125
RNM.1	narrow_peak_32554a	0.816901
RNM.1	narrow_peak_136962	0.648649
RNM.1	narrow_peak_3809a	0.796117
RNM.1	narrow_peak_685b	0.584958
RNM.1	narrow_peak_99220b	0.635556
RNM.1	narrow_peak_176164	0.685714
RNM.1	narrow_peak_172220b	0.712177
RNM.1	narrow_peak_184657	0.682353
RNM.1	narrow_peak_204543	0.741935
RNM.1	narrow_peak_77581	0.609009
RNM.1	narrow_peak_55065	0.635714
RNM.1	narrow_peak_125232a	0.628458
RNM.1	narrow_peak_92607b	0.752941
RNM.1	narrow_peak_78315	0.632184
RNM.1	narrow_peak_139561	0.678862
RNM.1	narrow_peak_94723b	0.631676
RNM.1	narrow_peak_19192	0.606936
RNM.1	narrow_peak_180965	0.677019
RNM.1	narrow_peak_29450a	0.8
RNM.1	narrow_peak_90300	0.876404
RNM.1	narrow_peak_157186a	0.662921
RNM.1	narrow_peak_44981	0.682243
RNM.1	narrow_peak_156195	0.582624
RNM.1	narrow_peak_212558	0.669421
RNM.1	narrow_peak_32453a	0.683453
RNM.1	narrow_peak_15626	0.59291
RNM.1	narrow_peak_20859	0.696319
RNM.1	narrow_peak_118080a	0.615385
RNM.1	narrow_peak_69046a	0.689405
RNM.1	narrow_peak_28786b	0.712766
RNM.1	narrow_peak_212486a	0.707865
RNM.1	narrow_peak_4811	0.591029
RNM.1	narrow_peak_73935	0.72043
RNM.1	narrow_peak_19256a	0.65625
RNM.1	narrow_peak_68314	0.591241
RNM.1	narrow_peak_169630	0.59188
RNM.1	narrow_peak_73935	0.764151
RNM.1	narrow_peak_77581	0.569231
RNM.1	narrow_peak_84702	0.88785
RNM.1	narrow_peak_207316c	0.731844
RNM.1	narrow_peak_3809a	0.84507
RNM.1	narrow_peak_10346	0.592857
RNM.1	narrow_peak_138367b	0.664804
RNM.1	narrow_peak_65660a	0.722222
RNM.1	narrow_peak_193809	0.690647
RNM.1	narrow_peak_92378	0.725806
RNM.1	narrow_peak_85993	0.724638
RNM.1	narrow_peak_152539c	0.585366
RNM.1	narrow_peak_162915	0.631313
RNM.1	narrow_peak_172220b	0.72043
RNM.1	narrow_peak_48830b	0.653846
RNM.1	narrow_peak_62403	0.716981
RNM.1	narrow_peak_172220b	0.757282
RNM.1	narrow_peak_78293b	0.673759
RNM.1	narrow_peak_184705	0.722222
RNM.1	narrow_peak_62414	0.733333
RNM.1	narrow_peak_184705	0.703125
RNM.1	narrow_peak_28786b	0.619048
RNM.1	narrow_peak_23157	0.715596
RNM.1	narrow_peak_23856b	0.596026
RNM.1	narrow_peak_56991	0.645833
RNM.1	narrow_peak_83748	0.559952
RNM.1	narrow_peak_44987a	0.583333
RNM.1	narrow_peak_73935	0.69863
RNM.1	narrow_peak_20859	0.631818
RNM.1	narrow_peak_157301c	0.793893
RNM.1	narrow_peak_55280b	0.675676
RNM.1	narrow_peak_32453a	0.89899
RNM.1	narrow_peak_85990a	0.628743
RNM.1	narrow_peak_169356c	0.647959
RNM.1	narrow_peak_143280	0.68125
RNM.1	narrow_peak_73608	0.584383
RNM.1	narrow_peak_93785	0.557178
RNM.1	narrow_peak_140886b	0.598361
RNM.1	narrow_peak_116952	0.734375
RNM.1	narrow_peak_84702	0.761905
RNM.1	narrow_peak_176164	0.76
RNM.1	narrow_peak_184657	0.702532
RNM.1	narrow_peak_93934	0.601732
RNM.1	narrow_peak_49563	0.823529
RNM.1	narrow_peak_117080	0.59375
RNM.1	narrow_peak_224838	0.664384
RNM.1	narrow_peak_132867	0.629371
RNM.1	narrow_peak_224838	0.634921
RNM.1	narrow_peak_85993	0.826389
RNM.1	narrow_peak_224788a	0.680412
RNM.1	narrow_peak_65660a	0.739726
RNM.1	narrow_peak_62373	0.683333
RNM.1	narrow_peak_65660a	0.735294
RNM.1	narrow_peak_106536a	0.688073
RNM.1	narrow_peak_120919	0.5623
RNM.1	narrow_peak_33420a	0.704918
RNM.1	narrow_peak_225255	0.822368
RNM.1	narrow_peak_219129	0.635556
RNM.1	narrow_peak_62403	0.728395
RNM.1	narrow_peak_37618	0.605263
RNM.1	narrow_peak_73024	0.615385
RNM.1	narrow_peak_32211	0.627273
RNM.1	narrow_peak_91087	0.728814
RNM.1	narrow_peak_55280b	0.701493
RNM.1	narrow_peak_49609	0.673684
RNM.1	narrow_peak_91271	0.788462
RNM.1	narrow_peak_3809a	0.802817
RNM.1	narrow_peak_143280	0.650485
RNM.1	narrow_peak_55284	0.673077
RNM.1	narrow_peak_189604	0.710526
RNM.1	narrow_peak_35727	0.592405
RNM.1	narrow_peak_91364	0.650888
RNM.1	narrow_peak_48318	0.589744
RNM.1	narrow_peak_84227	0.697917
RNM.1	narrow_peak_224838	0.65812
RNM.1	narrow_peak_226713	0.58156
RNM.1	narrow_peak_164397	0.630435
RNM.1	narrow_peak_81498	0.614865
RNM.1	narrow_peak_36145	0.644068
RNM.1	narrow_peak_4038	0.618677
RNM.1	narrow_peak_100438	0.675978
RNM.1	narrow_peak_105960	0.685567
RNM.1	narrow_peak_106833a	0.705128
RNM.1	narrow_peak_32453a	0.670807
RNM.1	narrow_peak_118080a	0.59589
RNM.1	narrow_peak_55280b	0.84127
RNM.1	narrow_peak_20859	0.643243
RNM.1	narrow_peak_117080	0.652482
RNM.1	narrow_peak_117080	0.635359
RNM.1	narrow_peak_117080	0.655172
RNM.1	narrow_peak_123433c	0.704545
RNM.1	narrow_peak_78710	0.712121
RNM.1	narrow_peak_193809	0.765957
RNM.1	narrow_peak_22452	0.636029
RNM.1	narrow_peak_81498	0.575962
RNM.1	narrow_peak_163630	0.564706
RNM.1	narrow_peak_81649	0.62753
RNM.1	narrow_peak_14960b	0.600791
RNM.1	narrow_peak_225255	0.840909
RNM.1	narrow_peak_91449a	0.682927
RNM.1	narrow_peak_222365b	0.61165
RNM.1	narrow_peak_17001a	0.639785
RNM.1	narrow_peak_157804a	0.543239
RNM.1	narrow_peak_66254a	0.628319
RNM.1	narrow_peak_17219	0.585644
RNM.1	narrow_peak_3809a	0.623377
RNM.1	narrow_peak_150334	0.678571
RNM.1	narrow_peak_62007b	0.606742
RNM.1	narrow_peak_29414	0.6875
RNM.1	narrow_peak_222369	0.669492
RNM.1	narrow_peak_74414b	0.572687
RNM.10	narrow_peak_21231a	0.833333
RNM.10	narrow_peak_205330a	0.564516
RNM.10	narrow_peak_156161b	0.57554
RNM.10	narrow_peak_24390	0.639175
RNM.10	narrow_peak_23393	0.612245
RNM.10	narrow_peak_62937a	0.75089
RNM.10	narrow_peak_223455	0.645669
RNM.10	narrow_peak_134201a	0.615702
RNM.10	narrow_peak_76277a	0.620321
RNM.10	narrow_peak_134250a	0.57047
RNM.10	narrow_peak_17832	0.61553
RNM.10	narrow_peak_144439	0.592516
RNM.10	narrow_peak_31317a	0.574468
RNM.10	narrow_peak_24460b	0.710027
RNM.10	narrow_peak_194787c	0.773148
RNM.10	narrow_peak_21231a	0.692227
RNM.10	narrow_peak_45415	0.551383
RNM.10	narrow_peak_128666b	0.816667
RNM.10	narrow_peak_229165	0.878587
RNM.10	narrow_peak_62360	0.573077
RNM.10	narrow_peak_185294	0.628713
RNM.10	narrow_peak_95213	0.583691
RNM.10	narrow_peak_219810	0.730769
RNM.10	narrow_peak_171115b	0.573009
RNM.10	narrow_peak_17832	0.858407
RNM.10	narrow_peak_210042	0.666667
RNM.10	narrow_peak_75553	0.55969
RNM.10	narrow_peak_20098a	0.540541
RNM.10	narrow_peak_105277	0.612648
RNM.10	narrow_peak_76277a	0.584951
RNM.10	narrow_peak_171489	0.691176
RNM.10	narrow_peak_100342b	0.800738
RNM.10	narrow_peak_75165	0.585421
RNM.10	narrow_peak_171266a	0.633588
RNM.10	narrow_peak_95845b	0.619792
RNM.10	narrow_peak_160190	0.745455
RNM.10	narrow_peak_5235c	0.623377
RNM.10	narrow_peak_66485c	0.650338
RNM.10	narrow_peak_197525	0.558989
RNM.10	narrow_peak_190906c	0.578415
RNM.10	narrow_peak_134238	0.583942
RNM.10	narrow_peak_172007	0.732283
RNM.10	narrow_peak_88019	0.621302
RNM.10	narrow_peak_192754c	0.646707
RNM.10	narrow_peak_214663a	0.550538
RNM.10	narrow_peak_95778	0.682927
RNM.10	narrow_peak_62322	0.642336
RNM.10	narrow_peak_95213	0.656299
RNM.10	narrow_peak_153791	0.651235
RNM.10	narrow_peak_20078a	0.582677
RNM.10	narrow_peak_17832	0.628392
RNM.10	narrow_peak_162212	0.587131
RNM.10	narrow_peak_109593	0.56325
RNM.10	narrow_peak_135035b	0.64898
RNM.10	narrow_peak_104055	0.532508
RNM.10	narrow_peak_32859	0.589041
RNM.10	narrow_peak_219574	0.736842
RNM.10	narrow_peak_75553	0.607759
RNM.10	narrow_peak_6555d	0.599585
RNM.10	narrow_peak_66362	0.644214
RNM.10	narrow_peak_228557a	0.706186
RNM.10	narrow_peak_21231a	0.668269
RNM.10	narrow_peak_200835b	0.713415
RNM.10	narrow_peak_219810	0.730769
RNM.10	narrow_peak_134250a	0.576497
RNM.10	narrow_peak_185848	0.551136
RNM.10	narrow_peak_155821	0.877778
RNM.10	narrow_peak_228715	0.635071
RNM.10	narrow_peak_111193a	0.657658
RNM.10	narrow_peak_135035b	0.65625
RNM.10	narrow_peak_131297	0.626667
RNM.10	narrow_peak_64087c	0.668508
RNM.10	narrow_peak_127799	0.625
RNM.10	narrow_peak_12391a	0.659686
RNM.10	narrow_peak_104055	0.530726
RNM.10	narrow_peak_136267	0.660131
RNM.10	narrow_peak_134250a	0.600459
RNM.10	narrow_peak_55915	0.584726
RNM.10	narrow_peak_134250a	0.590959
RNM.10	narrow_peak_44359	0.623656
RNM.10	narrow_peak_66484e	0.595533
RNM.10	narrow_peak_33914b	0.709163
RNM.10	narrow_peak_21231a	0.653465
RNM.10	narrow_peak_103752a	0.579075
RNM.10	narrow_peak_223786b	0.5449
RNM.10	narrow_peak_104055	0.537162
RNM.10	narrow_peak_165806	0.686275
RNM.10	narrow_peak_105277	0.678926
RNM.10	narrow_peak_53535	0.624204
RNM.10	narrow_peak_71307	0.791209
RNM.10	narrow_peak_134250a	0.63017
RNM.10	narrow_peak_97184b	0.625
RNM.10	narrow_peak_138453	0.75
RNM.10	narrow_peak_205486b	0.639831
RNM.10	narrow_peak_125982b	0.669903
RNM.10	narrow_peak_29779	0.618785
RNM.10	narrow_peak_26548	0.708333
RNM.10	narrow_peak_29120	0.892704
RNM.10	narrow_peak_98920b	0.53338
RNM.10	narrow_peak_132836	0.616034
RNM.10	narrow_peak_186183b	0.610909
RNM.10	narrow_peak_223607	0.592145
RNM.10	narrow_peak_131301b	0.730769
RNM.10	narrow_peak_185805	0.73444
RNM.10	narrow_peak_159314a	0.689046
RNM.10	narrow_peak_219810	0.686567
RNM.10	narrow_peak_12391a	0.570539
RNM.10	narrow_peak_181974a	0.709091
RNM.10	narrow_peak_111208b	0.558376
RNM.10	narrow_peak_97184b	0.575503
RNM.10	narrow_peak_180735d	0.68
RNM.10	narrow_peak_91057a	0.65035
RNM.10	narrow_peak_17832	0.658798
RNM.10	narrow_peak_31313e	0.611111
RNM.10	narrow_peak_118625b	0.716418
RNM.10	narrow_peak_16608	0.561191
RNM.10	narrow_peak_17832	0.823204
RNM.10	narrow_peak_79841	0.566387
RNM.10	narrow_peak_100342b	0.624719
RNM.10	narrow_peak_193623	0.56856
RNM.10	narrow_peak_47221a	0.568773
RNM.10	narrow_peak_91579a	0.54588
RNM.10	narrow_peak_89476	0.569678
RNM.10	narrow_peak_197330	0.645161
RNM.10	narrow_peak_133853a	0.567568
RNM.10	narrow_peak_91579a	0.550698
RNM.10	narrow_peak_89177	0.647436
RNM.10	narrow_peak_31317a	0.657895
RNM.10	narrow_peak_14496	0.659091
RNM.10	narrow_peak_221302	0.888889
RNM.10	narrow_peak_146129	0.558389
RNM.10	narrow_peak_156184	0.55314
RNM.10	narrow_peak_47399	0.611111
RNM.10	narrow_peak_192754c	0.684211
RNM.10	narrow_peak_29120	0.823529
RNM.10	narrow_peak_167899c	0.636364
RNM.10	narrow_peak_6526a	0.608553
RNM.10	narrow_peak_192754c	0.668966
RNM.10	narrow_peak_199573	0.565152
RNM.10	narrow_peak_36303	0.55908
RNM.10	narrow_peak_80005a	0.708134
RNM.10	narrow_peak_17832	0.575488
RNM.10	narrow_peak_15060	0.684685
RNM.10	narrow_peak_207731a	0.535409
RNM.10	narrow_peak_186494	0.578005
RNM.10	narrow_peak_128846	0.647416
RNM.10	narrow_peak_202280c	0.666667
RNM.10	narrow_peak_164426	0.724638
RNM.10	narrow_peak_225956	0.642487
RNM.10	narrow_peak_141826	0.619565
RNM.10	narrow_peak_207731a	0.580348
RNM.10	narrow_peak_120486c	0.588757
RNM.10	narrow_peak_1263a	0.74505
RNM.10	narrow_peak_35315b	0.69375
RNM.10	narrow_peak_98143e	0.638462
RNM.10	narrow_peak_77263a	0.62766
RNM.10	narrow_peak_115663	0.6375
RNM.10	narrow_peak_88960c	0.636364
RNM.10	narrow_peak_198161b	0.605351
RNM.10	narrow_peak_48439	0.586111
RNM.10	narrow_peak_210297	0.656934
RNM.10	narrow_peak_172933a	0.566604
RNM.10	narrow_peak_24202b	0.617544
RNM.10	narrow_peak_44126	0.679389
RNM.10	narrow_peak_100958b	0.6
RNM.10	narrow_peak_216342b	0.830769
RNM.10	narrow_peak_208141a	0.558074
RNM.10	narrow_peak_117766	0.571629
RNM.10	narrow_peak_122986	0.553952
RNM.10	narrow_peak_66362	0.656934
RNM.10	narrow_peak_218490	0.69697
RNM.10	narrow_peak_136267	0.834483
RNM.10	narrow_peak_51373	0.550429
RNM.10	narrow_peak_197525	0.568022
RNM.10	narrow_peak_37401a	0.571717
RNM.10	narrow_peak_227119	0.605422
RNM.10	narrow_peak_24390	0.595238
RNM.10	narrow_peak_128846	0.76
RNM.10	narrow_peak_69415	0.652893
RNM.10	narrow_peak_84737e	0.808081
RNM.10	narrow_peak_120879b	0.601695
RNM.10	narrow_peak_109773b	0.632979
RNM.10	narrow_peak_113037a	0.832685
RNM.10	narrow_peak_47556b	0.628571
RNM.10	narrow_peak_53365b	0.701031
RNM.10	narrow_peak_68814c	0.625
RNM.10	narrow_peak_229533a	0.86747
RNM.10	narrow_peak_24576	0.642857
RNM.10	narrow_peak_100342b	0.618483
RNM.10	narrow_peak_93568d	0.723077
RNM.10	narrow_peak_215512e	0.583832
RNM.10	narrow_peak_5587a	0.612565
RNM.10	narrow_peak_65874a	0.592058
RNM.10	narrow_peak_117766	0.580717
RNM.10	narrow_peak_63959a	0.685841
RNM.10	narrow_peak_100342b	0.584
RNM.10	narrow_peak_70305	0.689655
RNM.10	narrow_peak_21231a	0.614957
RNM.10	narrow_peak_21231a	0.615207
RNM.10	narrow_peak_134847	0.646688
RNM.10	narrow_peak_160190	0.846154
RNM.10	narrow_peak_32897c	0.602564
RNM.10	narrow_peak_32859	0.647059
RNM.10	narrow_peak_91579a	0.676904
RNM.10	narrow_peak_3574	0.62381
RNM.10	narrow_peak_44126	0.603083
RNM.10	narrow_peak_95213	0.781818
RNM.10	narrow_peak_160190	0.82199
RNM.10	narrow_peak_23393	0.610442
RNM.10	narrow_peak_101573b	0.557498
RNM.10	narrow_peak_1054	0.707071
RNM.10	narrow_peak_131749c	0.669118
RNM.10	narrow_peak_53365b	0.725926
RNM.10	narrow_peak_126682	0.823529
RNM.10	narrow_peak_1500c	0.562212
RNM.10	narrow_peak_24390	0.583732
RNM.10	narrow_peak_227119	0.6
RNM.10	narrow_peak_36303	0.564452
RNM.10	narrow_peak_199405a	0.544964
RNM.10	narrow_peak_208286b	0.671756
RNM.10	narrow_peak_36303	0.544671
RNM.10	narrow_peak_24888	0.609442
RNM.10	narrow_peak_24978	0.707692
RNM.10	narrow_peak_48439	0.676829
RNM.10	narrow_peak_55736	0.55501
RNM.10	narrow_peak_26071b	0.576733
RNM.10	narrow_peak_105670	0.5902
RNM.10	narrow_peak_48439	0.807547
RNM.10	narrow_peak_92586b	0.623932
RNM.10	narrow_peak_41725c	0.655172
RNM.10	narrow_peak_76169	0.609023
RNM.10	narrow_peak_93568d	0.557981
RNM.10	narrow_peak_24648	0.597484
RNM.10	narrow_peak_120408	0.636888
RNM.10	narrow_peak_12391a	0.684066
RNM.10	narrow_peak_64091	0.536626
RNM.10	narrow_peak_68903a	0.647059
RNM.10	narrow_peak_115750b	0.582057
RNM.10	narrow_peak_137616	0.67033
RNM.10	narrow_peak_149299	0.538502
RNM.10	narrow_peak_32421	0.734375
RNM.10	narrow_peak_42558	0.614943
RNM.10	narrow_peak_216342b	0.685714
RNM.10	narrow_peak_210295	0.677019
RNM.10	narrow_peak_223786b	0.551107
RNM.10	narrow_peak_81660	0.576195
RNM.10	narrow_peak_161530	0.62782
RNM.10	narrow_peak_228004b	0.607088
RNM.10	narrow_peak_192754c	0.680982
RNM.10	narrow_peak_165806	0.588173
RNM.10	narrow_peak_165806	0.619253
RNM.10	narrow_peak_101573b	0.553459
RNM.10	narrow_peak_151481	0.550892
RNM.10	narrow_peak_48024b	0.763485
RNM.10	narrow_peak_128846	0.59816
RNM.10	narrow_peak_82129a	0.643836
RNM.10	narrow_peak_105670	0.582183
RNM.10	narrow_peak_24390	0.560178
RNM.10	narrow_peak_125267a	0.746835
RNM.10	narrow_peak_56377	0.750842
RNM.10	narrow_peak_150819a	0.655738
RNM.10	narrow_peak_76169	0.562173
RNM.10	narrow_peak_192754c	0.670732
RNM.10	narrow_peak_62369b	0.661957
RNM.10	narrow_peak_10981	0.64881
RNM.10	narrow_peak_105670	0.558824
RNM.10	narrow_peak_24576	0.703271
RNM.10	narrow_peak_193845	0.580435
RNM.10	narrow_peak_192754c	0.678571
RNM.10	narrow_peak_24202b	0.610338
RNM.10	narrow_peak_24576	0.831522
RNM.10	narrow_peak_89476	0.613811
RNM.10	narrow_peak_207736	0.587459
RNM.10	narrow_peak_126682	0.741935
RNM.10	narrow_peak_91057a	0.60251
RNM.10	narrow_peak_12391a	0.680851
RNM.10	narrow_peak_213913	0.653061
RNM.10	narrow_peak_81450	0.637097
RNM.10	narrow_peak_161530	0.603715
RNM.10	narrow_peak_131297	0.600791
RNM.10	narrow_peak_62550	0.621875
RNM.10	narrow_peak_208141a	0.550838
RNM.10	narrow_peak_221302	0.649573
RNM.10	narrow_peak_208141a	0.565943
RNM.10	narrow_peak_36303	0.546392
RNM.10	narrow_peak_67961	0.650888
RNM.10	narrow_peak_24648	0.590759
RNM.10	narrow_peak_58049	0.580214
RNM.10	narrow_peak_68903a	0.648649
RNM.10	narrow_peak_127135	0.674157
RNM.10	narrow_peak_114644	0.61
RNM.10	narrow_peak_156518	0.584707
RNM.10	narrow_peak_160201	0.585062
RNM.10	narrow_peak_56139	0.628378
RNM.10	narrow_peak_96186a	0.576446
RNM.10	narrow_peak_82996a	0.608696
RNM.10	narrow_peak_76144b	0.663793
RNM.10	narrow_peak_53948	0.610656
RNM.10	narrow_peak_113037a	0.708333
RNM.10	narrow_peak_160190	0.707317
RNM.10	narrow_peak_7839b	0.84127
RNM.10	narrow_peak_120408	0.60688
RNM.10	narrow_peak_131297	0.751479
RNM.10	narrow_peak_106712	0.827027
RNM.10	narrow_peak_52063a	0.706897
RNM.10	narrow_peak_219077	0.663265
RNM.10	narrow_peak_168520b	0.75
RNM.10	narrow_peak_78714	0.62
RNM.10	narrow_peak_21231a	0.674033
RNM.10	narrow_peak_86371	0.594164
RNM.10	narrow_peak_87362b	0.611607
RNM.10	narrow_peak_226670	0.600473
RNM.10	narrow_peak_76129d	0.705128
RNM.10	narrow_peak_105670	0.569254
RNM.10	narrow_peak_135941	0.595797
RNM.10	narrow_peak_219143	0.754717
RNM.10	narrow_peak_76169	0.673126
RNM.10	narrow_peak_150392	0.604545
RNM.10	narrow_peak_5587a	0.637615
RNM.10	narrow_peak_22350	0.611111
RNM.10	narrow_peak_40404	0.623003
RNM.10	narrow_peak_110856	0.680412
RNM.10	narrow_peak_229533a	0.749333
RNM.10	narrow_peak_186629	0.779783
RNM.10	narrow_peak_110930	0.609639
RNM.10	narrow_peak_106526	0.636364
RNM.10	narrow_peak_124176a	0.583144
RNM.10	narrow_peak_22363	0.589372
RNM.10	narrow_peak_20955f	0.611321
RNM.10	narrow_peak_172290a	0.557123
RNM.10	narrow_peak_138503	0.63
RNM.10	narrow_peak_105670	0.579596
RNM.10	narrow_peak_64793a	0.595506
RNM.10	narrow_peak_226670	0.553803
RNM.10	narrow_peak_48439	0.6
RNM.10	narrow_peak_37133	0.612546
RNM.10	narrow_peak_103704b	0.688889
RNM.10	narrow_peak_6734b	0.809091
RNM.10	narrow_peak_17006	0.684211
RNM.10	narrow_peak_186629	0.893617
RNM.10	narrow_peak_103704b	0.66129
RNM.10	narrow_peak_124228a	0.640625
RNM.10	narrow_peak_61643a	0.71875
RNM.10	narrow_peak_127799	0.631579
RNM.10	narrow_peak_186635b	0.613208
RNM.10	narrow_peak_114644	0.592058
RNM.10	narrow_peak_197216a	0.643564
RNM.10	narrow_peak_105286	0.561851
RNM.10	narrow_peak_23677	0.584352
RNM.10	narrow_peak_192754c	0.767773
RNM.10	narrow_peak_127799	0.616915
RNM.10	narrow_peak_101573b	0.581955
RNM.10	narrow_peak_70305	0.693694
RNM.10	narrow_peak_84829	0.682171
RNM.10	narrow_peak_225852	0.579119
RNM.10	narrow_peak_37611c	0.681818
RNM.10	narrow_peak_160190	0.871622
RNM.10	narrow_peak_55736	0.641221
RNM.10	narrow_peak_193191	0.756098
RNM.10	narrow_peak_84834b	0.683099
RNM.10	narrow_peak_69457	0.756098
RNM.10	narrow_peak_76122b	0.618497
RNM.10	narrow_peak_48690b	0.661538
RNM.10	narrow_peak_76614c	0.7
RNM.10	narrow_peak_105670	0.56125
RNM.10	narrow_peak_156885a	0.590164
RNM.10	narrow_peak_105670	0.560166
RNM.10	narrow_peak_29143c	0.642229
RNM.10	narrow_peak_133820	0.605364
RNM.10	narrow_peak_45458	0.644295
RNM.10	narrow_peak_26157	0.574661
RNM.10	narrow_peak_84829	0.677419
RNM.10	narrow_peak_76169	0.554455
RNM.10	narrow_peak_66211	0.567362
RNM.10	narrow_peak_130754	0.590529
RNM.10	narrow_peak_40011	0.875
RNM.10	narrow_peak_34491	0.596542
RNM.10	narrow_peak_130754	0.603627
RNM.10	narrow_peak_25819	0.552813
RNM.10	narrow_peak_192754c	0.637931
RNM.10	narrow_peak_208391	0.590258
RNM.10	narrow_peak_17006	0.663043
RNM.10	narrow_peak_44411	0.615616
RNM.10	narrow_peak_84870	0.620553
RNM.10	narrow_peak_36303	0.613793
RNM.11	narrow_peak_26711a	0.855422
RNM.11	narrow_peak_128900	0.58753
RNM.11	narrow_peak_112869a	0.600649
RNM.11	narrow_peak_112869a	0.596875
RNM.11	narrow_peak_200097	0.87069
RNM.11	narrow_peak_33119	0.556042
RNM.11	narrow_peak_103552	0.697368
RNM.11	narrow_peak_128847a	0.701439
RNM.11	narrow_peak_129842c	0.628713
RNM.11	narrow_peak_87076	0.601375
RNM.11	narrow_peak_67496	0.647059
RNM.11	narrow_peak_104501	0.625668
RNM.11	narrow_peak_122202	0.61939
RNM.11	narrow_peak_54988f	0.636986
RNM.11	narrow_peak_62342	0.657407
RNM.11	narrow_peak_69685	0.734177
RNM.11	narrow_peak_68888	0.603675
RNM.11	narrow_peak_122202	0.658654
RNM.11	narrow_peak_102370	0.684932
RNM.11	narrow_peak_54411	0.647959
RNM.11	narrow_peak_178752	0.84
RNM.11	narrow_peak_78674b	0.768116
RNM.11	narrow_peak_31311	0.587891
RNM.11	narrow_peak_103396b	0.691489
RNM.11	narrow_peak_90901b	0.609827
RNM.11	narrow_peak_103396b	0.644231
RNM.11	narrow_peak_36791	0.614583
RNM.11	narrow_peak_24433	0.630573
RNM.11	narrow_peak_134331a	0.578947
RNM.11	narrow_peak_208537b	0.628205
RNM.11	narrow_peak_86074	0.646018
RNM.11	narrow_peak_200081	0.579399
RNM.11	narrow_peak_128933	0.596091
RNM.11	narrow_peak_135954b	0.676692
RNM.11	narrow_peak_101843	0.59612
RNM.11	narrow_peak_24433	0.712766
RNM.11	narrow_peak_85033a	0.586159
RNM.11	narrow_peak_36794a	0.550936
RNM.11	narrow_peak_88935a	0.607843
RNM.11	narrow_peak_167962	0.691358
RNM.11	narrow_peak_368b	0.603571
RNM.11	narrow_peak_107083	0.582291
RNM.11	narrow_peak_24418	0.789823
RNM.11	narrow_peak_107088	0.696429
RNM.11	narrow_peak_107079	0.589443
RNM.11	narrow_peak_200096	0.714697
RNM.11	narrow_peak_126947c	0.683761
RNM.11	narrow_peak_132501	0.826446
RNM.11	narrow_peak_38224	0.691176
RNM.11	narrow_peak_186516b	0.734177
RNM.11	narrow_peak_45320	0.684211
RNM.11	narrow_peak_125118a	0.564322
RNM.11	narrow_peak_17825	0.636364
RNM.11	narrow_peak_85972	0.648855
RNM.11	narrow_peak_130451b	0.691176
RNM.11	narrow_peak_85968	0.573379
RNM.11	narrow_peak_95965	0.727273
RNM.11	narrow_peak_185303c	0.806452
RNM.11	narrow_peak_54215c	0.838983
RNM.11	narrow_peak_107042	0.708117
RNM.11	narrow_peak_107076	0.560852
RNM.11	narrow_peak_80961d	0.821705
RNM.11	narrow_peak_88935a	0.608955
RNM.11	narrow_peak_88935a	0.872642
RNM.11	narrow_peak_85968	0.559341
RNM.11	narrow_peak_106619a	0.640845
RNM.11	narrow_peak_38224	0.661836
RNM.11	narrow_peak_136182	0.680851
RNM.11	narrow_peak_54988f	0.648649
RNM.11	narrow_peak_106619a	0.74
RNM.11	narrow_peak_106004	0.650602
RNM.11	narrow_peak_132494	0.562044
RNM.11	narrow_peak_106619a	0.674115
RNM.11	narrow_peak_21076b	0.684211
RNM.11	narrow_peak_185303c	0.737705
RNM.11	narrow_peak_186516b	0.746835
RNM.11	narrow_peak_128847a	0.63522
RNM.11	narrow_peak_207638a	0.685393
RNM.11	narrow_peak_28315a	0.850242
RNM.11	narrow_peak_98838b	0.596123
RNM.11	narrow_peak_5645a	0.670569
RNM.11	narrow_peak_104501	0.639706
RNM.11	narrow_peak_26711a	0.784946
RNM.11	narrow_peak_106789	0.621795
RNM.11	narrow_peak_130178a	0.692308
RNM.11	narrow_peak_54762	0.654945
RNM.11	narrow_peak_107083	0.686804
RNM.11	narrow_peak_86876b	0.745665
RNM.11	narrow_peak_103552	0.617512
RNM.11	narrow_peak_130956	0.584323
RNM.11	narrow_peak_21076b	0.769231
RNM.11	narrow_peak_218723a	0.640884
RNM.11	narrow_peak_85033a	0.572573
RNM.11	narrow_peak_117498	0.592133
RNM.11	narrow_peak_103396b	0.658824
RNM.11	narrow_peak_104501	0.601436
RNM.11	narrow_peak_144463b	0.879518
RNM.11	narrow_peak_178588b	0.648148
RNM.11	narrow_peak_86927	0.584302
RNM.11	narrow_peak_130323	0.685393
RNM.11	narrow_peak_207245a	0.604348
RNM.11	narrow_peak_68888	0.605634
RNM.11	narrow_peak_85968	0.569359
RNM.11	narrow_peak_132378	0.650485
RNM.11	narrow_peak_132348	0.888
RNM.11	narrow_peak_102230	0.639004
RNM.11	narrow_peak_102219b	0.561483
RNM.11	narrow_peak_85033a	0.581395
RNM.11	narrow_peak_34450b	0.564444
RNM.11	narrow_peak_134331a	0.603306
RNM.11	narrow_peak_101843	0.603194
RNM.11	narrow_peak_19540c	0.6
RNM.11	narrow_peak_122202	0.632969
RNM.11	narrow_peak_80962	0.732877
RNM.11	narrow_peak_210562e	0.75817
RNM.11	narrow_peak_129063	0.929412
RNM.11	narrow_peak_56404	0.635659
RNM.11	narrow_peak_103395	0.586705
RNM.11	narrow_peak_24621	0.634328
RNM.11	narrow_peak_133008c	0.640288
RNM.11	narrow_peak_54988f	0.663717
RNM.11	narrow_peak_86074	0.646018
RNM.11	narrow_peak_54411	0.64094
RNM.11	narrow_peak_106554b	0.658333
RNM.11	narrow_peak_102416	0.589147
RNM.11	narrow_peak_71923	0.663158
RNM.11	narrow_peak_120580d	0.591988
RNM.11	narrow_peak_103552	0.647208
RNM.11	narrow_peak_186516b	0.707692
RNM.11	narrow_peak_122202	0.678218
RNM.11	narrow_peak_168133b	0.607143
RNM.11	narrow_peak_62568a	0.766667
RNM.11	narrow_peak_133930	0.628242
RNM.11	narrow_peak_100560a	0.67757
RNM.11	narrow_peak_135546b	0.776596
RNM.11	narrow_peak_77975	0.560091
RNM.11	narrow_peak_33119	0.542783
RNM.11	narrow_peak_104501	0.616667
RNM.11	narrow_peak_106004	0.666667
RNM.11	narrow_peak_54762	0.690141
RNM.11	narrow_peak_167611a	0.728972
RNM.11	narrow_peak_85033a	0.59375
RNM.11	narrow_peak_159105	0.605882
RNM.11	narrow_peak_210562e	0.695906
RNM.11	narrow_peak_106616	0.545966
RNM.11	narrow_peak_85968	0.604493
RNM.11	narrow_peak_159105	0.597877
RNM.11	narrow_peak_62374	0.659443
RNM.11	narrow_peak_86927	0.582927
RNM.11	narrow_peak_106280	0.597156
RNM.11	narrow_peak_67992b	0.640625
RNM.11	narrow_peak_78674b	0.708333
RNM.11	narrow_peak_24433	0.651429
RNM.11	narrow_peak_122202	0.656613
RNM.11	narrow_peak_106854b	0.561404
RNM.11	narrow_peak_47374	0.69863
RNM.11	narrow_peak_103552	0.702564
RNM.11	narrow_peak_47374	0.6
RNM.11	narrow_peak_107028	0.555212
RNM.11	narrow_peak_28304a	0.614407
RNM.11	narrow_peak_32061b	0.661157
RNM.11	narrow_peak_32061b	0.679487
RNM.11	narrow_peak_106619a	0.661728
RNM.11	narrow_peak_130432	0.672131
RNM.11	narrow_peak_28315a	0.741379
RNM.11	narrow_peak_28315a	0.810811
RNM.11	narrow_peak_104501	0.625277
RNM.11	narrow_peak_55707b	0.656934
RNM.11	narrow_peak_72023	0.747664
RNM.11	narrow_peak_124232c	0.628931
RNM.11	narrow_peak_103300	0.568433
RNM.11	narrow_peak_134681	0.553957
RNM.11	narrow_peak_134704c	0.628788
RNM.11	narrow_peak_55730	0.717105
RNM.11	narrow_peak_168704	0.627907
RNM.11	narrow_peak_5979	0.601562
RNM.11	narrow_peak_3231	0.637271
RNM.11	narrow_peak_89050a	0.637209
RNM.11	narrow_peak_87527d	0.623967
RNM.11	narrow_peak_116536b	0.648276
RNM.11	narrow_peak_24387	0.61215
RNM.11	narrow_peak_54762	0.594458
RNM.11	narrow_peak_85968	0.580677
RNM.11	narrow_peak_103395	0.758065
RNM.11	narrow_peak_103392	0.551963
RNM.11	narrow_peak_101593b	0.821782
RNM.11	narrow_peak_218709	0.589831
RNM.11	narrow_peak_218719a	0.677778
RNM.11	narrow_peak_88935a	0.748858
RNM.11	narrow_peak_89074	0.634259
RNM.11	narrow_peak_103396b	0.647059
RNM.11	narrow_peak_26711a	0.855422
RNM.11	narrow_peak_141440b	0.613475
RNM.11	narrow_peak_69650a	0.585938
RNM.11	narrow_peak_36791	0.609865
RNM.11	narrow_peak_107030	0.569767
RNM.11	narrow_peak_104498	0.657754
RNM.11	narrow_peak_132378	0.673913
RNM.11	narrow_peak_168133b	0.598053
RNM.11	narrow_peak_186773b	0.612766
RNM.11	narrow_peak_195633b	0.630435
RNM.11	narrow_peak_44356d	0.71256
RNM.11	narrow_peak_56404	0.663462
RNM.11	narrow_peak_103552	0.711409
RNM.11	narrow_peak_69685	0.842324
RNM.11	narrow_peak_200097	0.835681
RNM.11	narrow_peak_86191b	0.610169
RNM.11	narrow_peak_120580d	0.594203
RNM.11	narrow_peak_158705d	0.617694
RNM.11	narrow_peak_37768	0.667391
RNM.11	narrow_peak_103557	0.731343
RNM.11	narrow_peak_11190a	0.636364
RNM.11	narrow_peak_208574	0.727273
RNM.11	narrow_peak_210235	0.694444
RNM.11	narrow_peak_132346	0.637795
RNM.11	narrow_peak_132348	0.935484
RNM.11	narrow_peak_200165	0.561362
RNM.11	narrow_peak_208164a	0.762963
RNM.11	narrow_peak_86413	0.607143
RNM.11	narrow_peak_102133	0.630573
RNM.11	narrow_peak_90598a	0.574468
RNM.11	narrow_peak_6105	0.670782
RNM.11	narrow_peak_136619	0.614334
RNM.11	narrow_peak_49014a	0.586288
RNM.11	narrow_peak_374	0.700483
RNM.11	narrow_peak_128847a	0.696154
RNM.11	narrow_peak_102179	0.62069
RNM.11	narrow_peak_54862	0.8
RNM.11	narrow_peak_24392a	0.671141
RNM.11	narrow_peak_34450b	0.570111
RNM.11	narrow_peak_54988f	0.641379
RNM.11	narrow_peak_186516b	0.788462
RNM.11	narrow_peak_34450b	0.598007
RNM.11	narrow_peak_150329	0.659091
RNM.11	narrow_peak_38224	0.672727
RNM.11	narrow_peak_130956	0.717241
RNM.11	narrow_peak_130956	0.598361
RNM.11	narrow_peak_129057	0.778802
RNM.11	narrow_peak_68615	0.610169
RNM.11	narrow_peak_45503	0.563444
RNM.11	narrow_peak_11311c	0.602694
RNM.11	narrow_peak_135945a	0.590909
RNM.11	narrow_peak_85502a	0.617978
RNM.11	narrow_peak_168751b	0.619048
RNM.11	narrow_peak_225986a	0.759091
RNM.11	narrow_peak_104501	0.782051
RNM.11	narrow_peak_13960	0.837838
RNM.11	narrow_peak_104501	0.654835
RNM.11	narrow_peak_79389a	0.626728
RNM.11	narrow_peak_104501	0.638591
RNM.11	narrow_peak_106481	0.660767
RNM.11	narrow_peak_89030	0.830986
RNM.11	narrow_peak_104501	0.661538
RNM.11	narrow_peak_109001	0.699301
RNM.11	narrow_peak_136538a	0.676692
RNM.11	narrow_peak_106538	0.741379
RNM.11	narrow_peak_136463	0.807407
RNM.11	narrow_peak_81670	0.731563
RNM.11	narrow_peak_200138	0.569296
RNM.11	narrow_peak_200138	0.578106
RNM.11	narrow_peak_116536b	0.666667
RNM.11	narrow_peak_70776c	0.555692
RNM.11	narrow_peak_208158c	0.674157
RNM.11	narrow_peak_6105	0.651852
RNM.11	narrow_peak_149999	0.637993
RNM.11	narrow_peak_130338	0.609375
RNM.11	narrow_peak_130397b	0.577566
RNM.11	narrow_peak_85968	0.594456
RNM.11	narrow_peak_178752	0.810458
RNM.11	narrow_peak_56404	0.634328
RNM.11	narrow_peak_130348	0.674074
RNM.11	narrow_peak_185792a	0.769231
RNM.11	narrow_peak_195587	0.642857
RNM.11	narrow_peak_103396b	0.615242
RNM.11	narrow_peak_4139	0.719577
RNM.11	narrow_peak_102926	0.83908
RNM.11	narrow_peak_103552	0.643541
RNM.11	narrow_peak_122202	0.692308
RNM.11	narrow_peak_29246	0.58371
RNM.11	narrow_peak_103552	0.617512
RNM.11	narrow_peak_88697d	0.619883
RNM.11	narrow_peak_114954b	0.652893
RNM.11	narrow_peak_122202	0.673522
RNM.11	narrow_peak_68888	0.605263
RNM.11	narrow_peak_210235	0.667702
RNM.11	narrow_peak_122202	0.580475
RNM.11	narrow_peak_168751b	0.673575
RNM.11	narrow_peak_105063	0.595238
RNM.11	narrow_peak_104501	0.606091
RNM.11	narrow_peak_79389a	0.651429
RNM.11	narrow_peak_73226	0.62069
RNM.11	narrow_peak_97714	0.674699
RNM.11	narrow_peak_68987	0.594427
RNM.11	narrow_peak_60586	0.6
RNM.11	narrow_peak_136502	0.794872
RNM.11	narrow_peak_104525	0.593264
RNM.11	narrow_peak_90522	0.631148
RNM.11	narrow_peak_183536a	0.721649
RNM.11	narrow_peak_172891	0.604762
RNM.11	narrow_peak_105326	0.670588
RNM.11	narrow_peak_90522	0.648107
RNM.11	narrow_peak_101556b	0.584507
RNM.11	narrow_peak_128587	0.702128
RNM.11	narrow_peak_167611a	0.789474
RNM.11	narrow_peak_208187b	0.571661
RNM.11	narrow_peak_106899	0.622407
RNM.11	narrow_peak_151798	0.604444
RNM.11	narrow_peak_155275a	0.68125
RNM.11	narrow_peak_102171b	0.651163
RNM.11	narrow_peak_135504	0.670588
RNM.11	narrow_peak_184611a	0.864865
RNM.11	narrow_peak_157876a	0.624171
RNM.11	narrow_peak_44356d	0.646199
RNM.11	narrow_peak_90901b	0.601351
RNM.11	narrow_peak_102416	0.600478
RNM.11	narrow_peak_128933	0.588235
RNM.11	narrow_peak_122202	0.708995
RNM.11	narrow_peak_103463	0.578089
RNM.11	narrow_peak_24529c	0.609375
RNM.11	narrow_peak_102416	0.566038
RNM.11	narrow_peak_107016	0.612245
RNM.11	narrow_peak_102419	0.584
RNM.11	narrow_peak_157876a	0.618223
RNM.11	narrow_peak_161735b	0.68254
RNM.11	narrow_peak_200138	0.581477
RNM.11	narrow_peak_85033a	0.564136
RNM.11	narrow_peak_103552	0.694989
RNM.11	narrow_peak_54411	0.644845
RNM.11	narrow_peak_168751b	0.678191
RNM.11	narrow_peak_132648c	0.677419
RNM.11	narrow_peak_208565	0.561769
RNM.11	narrow_peak_208572	0.744186
RNM.11	narrow_peak_62030	0.559939
RNM.11	narrow_peak_200124b	0.747368
RNM.11	narrow_peak_103300	0.543925
RNM.11	narrow_peak_199020	0.707547
RNM.11	narrow_peak_159105	0.568089
RNM.11	narrow_peak_34450b	0.604096
RNM.11	narrow_peak_137687	0.649518
RNM.11	narrow_peak_136439	0.610465
RNM.11	narrow_peak_136439	0.631443
RNM.11	narrow_peak_199020	0.715768
RNM.11	narrow_peak_208158c	0.683544
RNM.11	narrow_peak_6105	0.654412
RNM.11	narrow_peak_54807	0.751938
RNM.11	narrow_peak_49063a	0.556657
RNM.11	narrow_peak_374	0.675824
RNM.11	narrow_peak_28999b	0.560801
RNM.11	narrow_peak_178752	0.813433
RNM.11	narrow_peak_62397b	0.646667
RNM.11	narrow_peak_102416	0.554556
RNM.11	narrow_peak_113808a	0.587692
RNM.11	narrow_peak_168716b	0.66
RNM.11	narrow_peak_28315a	0.803571
RNM.11	narrow_peak_150329	0.616099
RNM.11	narrow_peak_195587	0.627451
RNM.11	narrow_peak_103516	0.63354
RNM.11	narrow_peak_57615d	0.908451
RNM.11	narrow_peak_122202	0.701333
RNM.11	narrow_peak_150411a	0.670157
RNM.11	narrow_peak_157869	0.688889
RNM.11	narrow_peak_184611a	0.90678
RNM.11	narrow_peak_208591	0.730337
RNM.11	narrow_peak_95525a	0.687708
RNM.11	narrow_peak_178752	0.718519
RNM.11	narrow_peak_228130a	0.615385
RNM.11	narrow_peak_105339	0.655022
RNM.11	narrow_peak_86074	0.644628
RNM.11	narrow_peak_62507	0.604348
RNM.11	narrow_peak_62507	0.628319
RNM.11	narrow_peak_210041	0.623596
RNM.11	narrow_peak_42180d	0.633333
RNM.11	narrow_peak_106512	0.561798
RNM.11	narrow_peak_62540	0.722798
RNM.11	narrow_peak_11190a	0.643478
RNM.11	narrow_peak_69188b	0.851485
RNM.11	narrow_peak_184609b	0.848837
RNM.11	narrow_peak_103300	0.623306
RNM.11	narrow_peak_103300	0.564626
RNM.11	narrow_peak_109001	0.6
RNM.11	narrow_peak_137687	0.679487
RNM.11	narrow_peak_131740d	0.670588
RNM.11	narrow_peak_105330	0.705357
RNM.11	narrow_peak_103300	0.529455
RNM.11	narrow_peak_6105	0.688259
RNM.11	narrow_peak_93913	0.649123
RNM.11	narrow_peak_132001	0.839695
RNM.11	narrow_peak_62140	0.602671
RNM.11	narrow_peak_195633b	0.661017
RNM.11	narrow_peak_109001	0.636364
RNM.11	narrow_peak_132299a	0.654135
RNM.11	narrow_peak_26323c	0.588424
RNM.11	narrow_peak_101866	0.666667
RNM.11	narrow_peak_97172b	0.703704
RNM.11	narrow_peak_208404a	0.64532
RNM.11	narrow_peak_33119	0.608836
RNM.11	narrow_peak_104183b	0.576375
RNM.11	narrow_peak_195019	0.746094
RNM.11	narrow_peak_132299a	0.719512
RNM.11	narrow_peak_48405	0.613372
RNM.11	narrow_peak_94160	0.632743
RNM.11	narrow_peak_208066	0.771605
RNM.11	narrow_peak_81804a	0.608355
RNM.11	narrow_peak_62030	0.6
RNM.11	narrow_peak_1522a	0.590759
RNM.11	narrow_peak_37928d	0.641791
RNM.11	narrow_peak_137687	0.660793
RNM.11	narrow_peak_225934	0.615819
RNM.11	narrow_peak_28315a	0.802817
RNM.11	narrow_peak_38262c	0.58806
RNM.11	narrow_peak_73226	0.634615
RNM.11	narrow_peak_87076	0.620805
RNM.11	narrow_peak_208072b	0.75
RNM.11	narrow_peak_116304b	0.872229
RNM.11	narrow_peak_208167	0.628378
RNM.11	narrow_peak_71431a	0.664804
RNM.11	narrow_peak_227515	0.563444
RNM.11	narrow_peak_113760	0.540816
RNM.11	narrow_peak_74869	0.575397
RNM.11	narrow_peak_116304b	0.552727
RNM.11	narrow_peak_208072b	0.689655
RNM.11	narrow_peak_137687	0.595541
RNM.11	narrow_peak_28767	0.543772
RNM.11	narrow_peak_86413	0.590805
RNM.11	narrow_peak_221134a	0.557737
RNM.11	narrow_peak_49014a	0.589494
RNM.11	narrow_peak_33001	0.658915
RNM.11	narrow_peak_157866b	0.639118
RNM.11	narrow_peak_103631	0.606715
RNM.11	narrow_peak_120580d	0.576869
RNM.11	narrow_peak_24450a	0.669388
RNM.11	narrow_peak_106992a	0.57056
RNM.11	narrow_peak_136439	0.621359
RNM.11	narrow_peak_89050a	0.769231
RNM.11	narrow_peak_199686	0.65812
RNM.11	narrow_peak_107016	0.630952
RNM.11	narrow_peak_101667a	0.636364
RNM.11	narrow_peak_99234	0.640625
RNM.11	narrow_peak_130956	0.714286
RNM.11	narrow_peak_71431a	0.571739
RNM.11	narrow_peak_101866	0.675192
RNM.11	narrow_peak_16671	0.580994
RNM.11	narrow_peak_55500b	0.782609
RNM.11	narrow_peak_134652	0.595331
RNM.11	narrow_peak_117785	0.601824
RNM.11	narrow_peak_134704c	0.614458
RNM.11	narrow_peak_104525	0.595361
RNM.11	narrow_peak_60702b	0.619565
RNM.11	narrow_peak_192906	0.738806
RNM.11	narrow_peak_19305	0.566085
RNM.11	narrow_peak_74843b	0.70632
RNM.11	narrow_peak_62514	0.553781
RNM.11	narrow_peak_200119	0.639303
RNM.11	narrow_peak_45199	0.547445
RNM.11	narrow_peak_94884b	0.579032
RNM.11	narrow_peak_73226	0.617816
RNM.11	narrow_peak_44356d	0.602469
RNM.11	narrow_peak_44356d	0.608924
RNM.11	narrow_peak_208072b	0.733333
RNM.11	narrow_peak_116304b	0.557055
RNM.11	narrow_peak_228130a	0.575701
RNM.11	narrow_peak_60702b	0.652381
RNM.11	narrow_peak_151206b	0.651376
RNM.11	narrow_peak_43671a	0.648
RNM.11	narrow_peak_43671a	0.612613
RNM.11	narrow_peak_132299a	0.624413
RNM.11	narrow_peak_132299a	0.636842
RNM.11	narrow_peak_122202	0.67268
RNM.11	narrow_peak_101667a	0.570281
RNM.11	narrow_peak_103557	0.683544
RNM.11	narrow_peak_117785	0.710956
RNM.11	narrow_peak_94884b	0.582927
RNM.11	narrow_peak_1767a	0.547993
RNM.11	narrow_peak_200109	0.569429
RNM.11	narrow_peak_200119	0.682353
RNM.11	narrow_peak_186516b	0.74359
RNM.11	narrow_peak_33119	0.540086
RNM.11	narrow_peak_62350	0.584821
RNM.11	narrow_peak_97172b	0.796875
RNM.11	narrow_peak_106475	0.623037
RNM.11	narrow_peak_103557	0.688172
RNM.11	narrow_peak_22504	0.57047
RNM.11	narrow_peak_78674b	0.704545
RNM.11	narrow_peak_199712	0.798635
RNM.11	narrow_peak_94067	0.597315
RNM.11	narrow_peak_101862	0.806122
RNM.11	narrow_peak_200097	0.740506
RNM.11	narrow_peak_223218	0.602996
RNM.11	narrow_peak_73226	0.706667
RNM.11	narrow_peak_104501	0.647325
RNM.11	narrow_peak_219251a	0.574032
RNM.11	narrow_peak_47374	0.615108
RNM.11	narrow_peak_122202	0.675585
RNM.11	narrow_peak_132299a	0.595588
RNM.11	narrow_peak_183536a	0.738318
RNM.11	narrow_peak_105720	0.590439
RNM.11	narrow_peak_105068	0.71
RNM.11	narrow_peak_208559b	0.742331
RNM.11	narrow_peak_208565	0.583483
RNM.11	narrow_peak_223218	0.560122
RNM.11	narrow_peak_200097	0.77193
RNM.11	narrow_peak_103552	0.708075
RNM.11	narrow_peak_60702b	0.651282
RNM.11	narrow_peak_68571	0.858974
RNM.11	narrow_peak_106938	0.71875
RNM.11	narrow_peak_208559b	0.724299
RNM.11	narrow_peak_106294	0.635236
RNM.11	narrow_peak_90901b	0.596364
RNM.11	narrow_peak_122202	0.562716
RNM.11	narrow_peak_94160	0.712755
RNM.11	narrow_peak_90901b	0.562791
RNM.11	narrow_peak_208362a	0.823529
RNM.11	narrow_peak_28315a	0.81875
RNM.11	narrow_peak_77147	0.69863
RNM.11	narrow_peak_192890a	0.579268
RNM.11	narrow_peak_55457b	0.641026
RNM.11	narrow_peak_44356d	0.683333
RNM.11	narrow_peak_225943	0.576577
RNM.12	narrow_peak_2638b	0.722222
RNM.12	narrow_peak_13848	0.552941
RNM.12	narrow_peak_219075b	0.690391
RNM.12	narrow_peak_171548	0.588556
RNM.12	narrow_peak_184364d	0.552415
RNM.12	narrow_peak_160402a	0.846774
RNM.12	narrow_peak_30327b	0.596947
RNM.12	narrow_peak_162126	0.705882
RNM.12	narrow_peak_219075b	0.568543
RNM.12	narrow_peak_15349	0.725705
RNM.12	narrow_peak_184364d	0.574545
RNM.12	narrow_peak_20927b	0.560953
RNM.12	narrow_peak_20108	0.716418
RNM.12	narrow_peak_205432	0.625995
RNM.12	narrow_peak_46657	0.60473
RNM.12	narrow_peak_37207	0.706897
RNM.12	narrow_peak_37681	0.753846
RNM.12	narrow_peak_162126	0.727273
RNM.12	narrow_peak_184405	0.599099
RNM.12	narrow_peak_162126	0.814159
RNM.12	narrow_peak_77962a	0.625
RNM.12	narrow_peak_48896	0.730769
RNM.12	narrow_peak_82776	0.581315
RNM.12	narrow_peak_184366	0.590278
RNM.12	narrow_peak_62891	0.679426
RNM.12	narrow_peak_184514b	0.576613
RNM.12	narrow_peak_184604b	0.671233
RNM.12	narrow_peak_168010b	0.643357
RNM.12	narrow_peak_107779	0.673684
RNM.12	narrow_peak_182341c	0.570499
RNM.12	narrow_peak_71409	0.60125
RNM.12	narrow_peak_142663b	0.611354
RNM.12	narrow_peak_30165b	0.783019
RNM.12	narrow_peak_184595b	0.694761
RNM.12	narrow_peak_71409	0.59596
RNM.12	narrow_peak_184595b	0.738292
RNM.12	narrow_peak_54406	0.57162
RNM.12	narrow_peak_205432	0.602122
RNM.12	narrow_peak_164022	0.733333
RNM.12	narrow_peak_124669	0.649682
RNM.12	narrow_peak_205432	0.597964
RNM.12	narrow_peak_193764a	0.622318
RNM.12	narrow_peak_162126	0.784
RNM.12	narrow_peak_157429	0.591011
RNM.12	narrow_peak_83203	0.574252
RNM.12	narrow_peak_40639a	0.542169
RNM.12	narrow_peak_184350b	0.666667
RNM.12	narrow_peak_188170b	0.893764
RNM.12	narrow_peak_3415	0.856364
RNM.12	narrow_peak_220610	0.601329
RNM.12	narrow_peak_34263a	0.551907
RNM.12	narrow_peak_66496a	0.670213
RNM.12	narrow_peak_193764a	0.579096
RNM.12	narrow_peak_153977b	0.561258
RNM.12	narrow_peak_86602	0.6683
RNM.12	narrow_peak_124918	0.746939
RNM.12	narrow_peak_77961	0.652921
RNM.12	narrow_peak_184333b	0.584821
RNM.12	narrow_peak_205995	0.544325
RNM.12	narrow_peak_134268	0.60241
RNM.12	narrow_peak_14780	0.763889
RNM.12	narrow_peak_224492a	0.696165
RNM.12	narrow_peak_147608	0.604396
RNM.12	narrow_peak_27998b	0.601307
RNM.12	narrow_peak_182341c	0.574353
RNM.12	narrow_peak_86586	0.642857
RNM.12	narrow_peak_22864	0.6125
RNM.12	narrow_peak_185272b	0.755556
RNM.12	narrow_peak_11159	0.571214
RNM.12	narrow_peak_180659a	0.584291
RNM.12	narrow_peak_77962a	0.623256
RNM.12	narrow_peak_179102b	0.80597
RNM.12	narrow_peak_67486	0.587607
RNM.12	narrow_peak_158436b	0.629934
RNM.12	narrow_peak_168191a	0.682692
RNM.12	narrow_peak_67268a	0.616505
RNM.12	narrow_peak_184366	0.645695
RNM.12	narrow_peak_39598a	0.581749
RNM.12	narrow_peak_123142b	0.67234
RNM.12	narrow_peak_22864	0.754098
RNM.12	narrow_peak_145647	0.578788
RNM.12	narrow_peak_226456	0.77027
RNM.12	narrow_peak_157429	0.583082
RNM.12	narrow_peak_171096	0.591912
RNM.12	narrow_peak_171022	0.598413
RNM.12	narrow_peak_177274	0.605691
RNM.12	narrow_peak_2973	0.648649
RNM.12	narrow_peak_219625	0.780142
RNM.12	narrow_peak_162126	0.789474
RNM.12	narrow_peak_41265a	0.605096
RNM.12	narrow_peak_215042	0.604167
RNM.12	narrow_peak_225560	0.542813
RNM.12	narrow_peak_77061c	0.571262
RNM.12	narrow_peak_225560	0.826531
RNM.12	narrow_peak_203682a	0.544715
RNM.12	narrow_peak_218672	0.779874
RNM.12	narrow_peak_203718b	0.572727
RNM.12	narrow_peak_153977b	0.717172
RNM.12	narrow_peak_107779	0.780822
RNM.12	narrow_peak_107779	0.630573
RNM.12	narrow_peak_122005c	0.591065
RNM.12	narrow_peak_14780	0.65
RNM.12	narrow_peak_48896	0.712329
RNM.12	narrow_peak_144429	0.701131
RNM.12	narrow_peak_211143b	0.581451
RNM.12	narrow_peak_90761	0.535194
RNM.12	narrow_peak_159394	0.615094
RNM.12	narrow_peak_168666b	0.75
RNM.12	narrow_peak_109823a	0.583056
RNM.12	narrow_peak_106628b	0.851351
RNM.12	narrow_peak_67486	0.610656
RNM.12	narrow_peak_170452b	0.576786
RNM.12	narrow_peak_21385	0.566102
RNM.12	narrow_peak_152721a	0.722222
RNM.12	narrow_peak_161172	0.673684
RNM.12	narrow_peak_172168	0.55814
RNM.12	narrow_peak_211143b	0.596774
RNM.12	narrow_peak_177330b	0.649635
RNM.12	narrow_peak_215239	0.613636
RNM.12	narrow_peak_29453	0.585185
RNM.12	narrow_peak_153007a	0.619583
RNM.12	narrow_peak_29527b	0.561889
RNM.12	narrow_peak_191933	0.594681
RNM.12	narrow_peak_11822	0.632075
RNM.12	narrow_peak_1673b	0.607613
RNM.12	narrow_peak_171096	0.580556
RNM.12	narrow_peak_1673b	0.648501
RNM.12	narrow_peak_1673b	0.725338
RNM.12	narrow_peak_10280a	0.656566
RNM.12	narrow_peak_188292a	0.641026
RNM.12	narrow_peak_211143b	0.569565
RNM.12	narrow_peak_1673b	0.690789
RNM.12	narrow_peak_57505	0.759398
RNM.12	narrow_peak_57505	0.769014
RNM.12	narrow_peak_57505	0.774908
RNM.12	narrow_peak_57505	0.673352
RNM.12	narrow_peak_57505	0.737069
RNM.12	narrow_peak_153977b	0.633987
RNM.12	narrow_peak_152185	0.550485
RNM.12	narrow_peak_134268	0.69917
RNM.12	narrow_peak_57505	0.75
RNM.12	narrow_peak_92219	0.622378
RNM.12	narrow_peak_135648	0.549214
RNM.12	narrow_peak_162126	0.776471
RNM.12	narrow_peak_197346c	0.651007
RNM.12	narrow_peak_211143b	0.582844
RNM.12	narrow_peak_191433a	0.668142
RNM.12	narrow_peak_202834b	0.55102
RNM.12	narrow_peak_219075b	0.642303
RNM.12	narrow_peak_180659a	0.615
RNM.12	narrow_peak_137088	0.576744
RNM.12	narrow_peak_206274b	0.57868
RNM.12	narrow_peak_189904	0.581818
RNM.12	narrow_peak_15480	0.766423
RNM.12	narrow_peak_10253c	0.67426
RNM.12	narrow_peak_190327	0.640845
RNM.12	narrow_peak_92219	0.616588
RNM.12	narrow_peak_193785a	0.699115
RNM.12	narrow_peak_190374	0.829493
RNM.12	narrow_peak_21789	0.680982
RNM.12	narrow_peak_215813	0.612903
RNM.12	narrow_peak_165432e	0.837209
RNM.12	narrow_peak_1673b	0.593472
RNM.12	narrow_peak_145647	0.561863
RNM.12	narrow_peak_59258b	0.560586
RNM.12	narrow_peak_162089	0.608924
RNM.12	narrow_peak_178520	0.57346
RNM.12	narrow_peak_89447a	0.67623
RNM.12	narrow_peak_205159a	0.563456
RNM.12	narrow_peak_173021b	0.590769
RNM.12	narrow_peak_173021b	0.543428
RNM.12	narrow_peak_57505	0.739857
RNM.12	narrow_peak_134110	0.544153
RNM.12	narrow_peak_93254	0.570325
RNM.12	narrow_peak_34263a	0.651685
RNM.12	narrow_peak_181912	0.679688
RNM.12	narrow_peak_78492a	0.679612
RNM.12	narrow_peak_57505	0.649123
RNM.12	narrow_peak_57505	0.673913
RNM.12	narrow_peak_57505	0.666667
RNM.12	narrow_peak_13672	0.58312
RNM.12	narrow_peak_78579b	0.571688
RNM.12	narrow_peak_92219	0.613678
RNM.12	narrow_peak_211143b	0.594072
RNM.12	narrow_peak_43210a	0.666667
RNM.12	narrow_peak_219075b	0.690979
RNM.12	narrow_peak_219075b	0.641115
RNM.12	narrow_peak_108065	0.654846
RNM.12	narrow_peak_220802	0.63843
RNM.12	narrow_peak_60140	0.75
RNM.12	narrow_peak_223171b	0.605416
RNM.12	narrow_peak_182341c	0.559322
RNM.12	narrow_peak_11499	0.579075
RNM.12	narrow_peak_164931	0.717391
RNM.12	narrow_peak_35122	0.752
RNM.12	narrow_peak_71744b	0.571429
RNM.12	narrow_peak_24678	0.579032
RNM.12	narrow_peak_28571	0.795322
RNM.12	narrow_peak_150882	0.62254
RNM.12	narrow_peak_47715	0.925134
RNM.12	narrow_peak_35538a	0.573791
RNM.12	narrow_peak_131322	0.56172
RNM.12	narrow_peak_35625	0.534854
RNM.12	narrow_peak_172622	0.606362
RNM.12	narrow_peak_15610	0.564356
RNM.12	narrow_peak_184323a	0.633188
RNM.12	narrow_peak_105288b	0.570597
RNM.12	narrow_peak_5600	0.54902
RNM.12	narrow_peak_89447a	0.592982
RNM.12	narrow_peak_1675b	0.612821
RNM.12	narrow_peak_1675b	0.581395
RNM.12	narrow_peak_93226b	0.608997
RNM.12	narrow_peak_151418	0.71248
RNM.12	narrow_peak_61094c	0.646552
RNM.12	narrow_peak_86518b	0.605061
RNM.12	narrow_peak_86518b	0.600346
RNM.12	narrow_peak_183144a	0.644269
RNM.12	narrow_peak_183144a	0.56319
RNM.12	narrow_peak_80552	0.58087
RNM.12	narrow_peak_48203	0.560606
RNM.12	narrow_peak_105595d	0.56392
RNM.12	narrow_peak_160424c	0.581224
RNM.12	narrow_peak_211143b	0.576631
RNM.12	narrow_peak_213219	0.671512
RNM.12	narrow_peak_127034	0.761905
RNM.12	narrow_peak_43210a	0.555411
RNM.12	narrow_peak_60106	0.561983
RNM.12	narrow_peak_182294	0.552473
RNM.12	narrow_peak_61522a	0.765432
RNM.12	narrow_peak_11151c	0.541105
RNM.12	narrow_peak_182341c	0.557303
RNM.12	narrow_peak_152551	0.550323
RNM.12	narrow_peak_91016	0.598446
RNM.12	narrow_peak_56600	0.593123
RNM.12	narrow_peak_48509	0.595506
RNM.12	narrow_peak_81101	0.679012
RNM.12	narrow_peak_180849	0.597865
RNM.12	narrow_peak_13848	0.582707
RNM.12	narrow_peak_66071	0.534259
RNM.12	narrow_peak_187559b	0.568006
RNM.12	narrow_peak_170735b	0.56078
RNM.12	narrow_peak_170953a	0.881356
RNM.12	narrow_peak_153126b	0.57554
RNM.12	narrow_peak_35625	0.727412
RNM.12	narrow_peak_1673b	0.656977
RNM.12	narrow_peak_142024b	0.593137
RNM.12	narrow_peak_1673b	0.574427
RNM.12	narrow_peak_62054	0.631356
RNM.12	narrow_peak_62088	0.587432
RNM.12	narrow_peak_33936	0.618893
RNM.12	narrow_peak_93220	0.588022
RNM.12	narrow_peak_137847a	0.543245
RNM.12	narrow_peak_62092b	0.611429
RNM.12	narrow_peak_62092b	0.57931
RNM.12	narrow_peak_62092b	0.574637
RNM.12	narrow_peak_62092b	0.574603
RNM.12	narrow_peak_62092b	0.559297
RNM.12	narrow_peak_184477	0.72549
RNM.12	narrow_peak_184506	0.62585
RNM.12	narrow_peak_49081	0.575269
RNM.12	narrow_peak_184526a	0.706897
RNM.12	narrow_peak_184546b	0.654867
RNM.12	narrow_peak_184549a	0.742857
RNM.12	narrow_peak_143157a	0.549894
RNM.12	narrow_peak_184595b	0.685022
RNM.12	narrow_peak_157775	0.60472
RNM.12	narrow_peak_224492a	0.702381
RNM.12	narrow_peak_111435	0.741036
RNM.12	narrow_peak_219075b	0.753201
RNM.12	narrow_peak_119784	0.588816
RNM.12	narrow_peak_223112c	0.745322
RNM.12	narrow_peak_154488	0.603846
RNM.12	narrow_peak_57967	0.568
RNM.12	narrow_peak_15480	0.653302
RNM.12	narrow_peak_172358	0.66087
RNM.12	narrow_peak_224841b	0.560386
RNM.12	narrow_peak_49841	0.605053
RNM.12	narrow_peak_196850	0.681373
RNM.12	narrow_peak_168223a	0.653631
RNM.12	narrow_peak_219324b	0.6
RNM.12	narrow_peak_206600	0.603916
RNM.12	narrow_peak_181616c	0.694444
RNM.12	narrow_peak_163458b	0.634812
[truncated: 4,324 more rows]

## Sheet: Figure5b
Number of TFBSs Overlapped	Number of ASCA SNPs
0	4390
1	802
2	429
3	253
4	187
5	143
6	70
7	31
8	10
9	6
10	2

## Sheet: Figure5c
TF	log2(OR)	P-value	Adjusted P-value
AR-FOXJ3 Complex	1.02574	0.00061259	0.00402559
ATF3-USF-TFE3 Complex	0.874994	0.0046387	0.0237089
BC11LA ELF SPIB Complex	0.536053	0.0012136	0.00744341
CTCF Family	0.84318	1.1024e-08	1.1269e-07
E2F Family	0.961253	1.1628e-15	1.78296e-14
EGR-ZnF Complex	1.36737	6.7004e-76	3.08218e-74
ETS2	0.569491	0.0095955	0.0401266
GLI3	1.29101	0.0034108	0.0184584
IRF-STAT Complex	0.863146	9.8398e-08	9.05262e-07
KLF15-MAZ-TAF1 Complex	1.09626	1.2832e-57	2.95136e-56
Kruppel Family	1.27739	6.0805e-76	3.08218e-74
MAF Family	0.708408	0.0053361	0.025838
MYC-MAX-MXI1 Complex	0.975997	0.00011389	0.000952535
MZF1	0.715454	0.01173	0.04692
NANOG-OCT4 Complex	1.65947	4.4322e-12	5.82518e-11
NR1D1	0.729444	0.0090862	0.0398062
NR1H3	0.97159	0.0066053	0.0303844
RARA-RXRA Complex	1.02148	1.255e-11	1.44325e-10
SALL4-ZIC1 Complex	1.50131	2.642e-27	4.86128e-26
SOX-LEF1 Complex	0.634129	0.0028883	0.0166077
SP-E2F4 Complex	1.0895	8.2576e-66	2.53233e-64
TEAD Family	1.10635	0.00041855	0.00296205
ZBTB33	1.41684	0.00024074	0.00184567

## Sheet: Figure5d
TFBS	SNP ID	Allelic Imbalance Fraction
Kruppel Family	chr1_10856517_G_A	0.562212
SP-E2F4 Complex	chr1_10856517_G_A	0.562212
EGR-ZnF Complex	chr1_10856517_G_A	0.562212
Kruppel Family	chr1_108742954_A_C	0.692473
BC11LA ELF SPIB Complex	chr1_108743042_C_A	0.624021
KLF15-MAZ-TAF1 Complex	chr1_108743042_C_A	0.624021
EGR-ZnF Complex	chr1_108743042_C_A	0.624021
SOX-LEF1 Complex	chr1_110160137_G_A	0.638978
Kruppel Family	chr1_110210818_C_T	0.549865
E2F Family	chr1_110210818_C_T	0.549865
EGR-ZnF Complex	chr1_110210818_C_T	0.549865
SP-E2F4 Complex	chr1_110210818_C_T	0.549865
KLF15-MAZ-TAF1 Complex	chr1_110210818_C_T	0.549865
ATF3-USF-TFE3 Complex	chr1_110881432_G_C	0.541105
SALL4-ZIC1 Complex	chr1_1109554_G_C	0.649123
E2F Family	chr1_1109554_G_C	0.649123
Kruppel Family	chr1_1109554_G_C	0.649123
EGR-ZnF Complex	chr1_1109554_G_C	0.649123
EGR-ZnF Complex	chr1_111148758_C_A	0.636364
Kruppel Family	chr1_111148758_C_A	0.636364
SALL4-ZIC1 Complex	chr1_111148758_C_A	0.636364
E2F Family	chr1_114472321_C_A	0.579075
Kruppel Family	chr1_114472321_C_A	0.579075
SP-E2F4 Complex	chr1_114472321_C_A	0.579075
KLF15-MAZ-TAF1 Complex	chr1_114472321_C_A	0.579075
Kruppel Family	chr1_114631393_C_T	0.572854
SP-E2F4 Complex	chr1_114631393_C_T	0.572854
KLF15-MAZ-TAF1 Complex	chr1_114631393_C_T	0.572854
IRF-STAT Complex	chr1_114631393_C_T	0.572854
EGR-ZnF Complex	chr1_114631393_C_T	0.572854
MZF1	chr1_114631393_C_T	0.572854
SALL4-ZIC1 Complex	chr1_11709052_C_G	0.946035
SP-E2F4 Complex	chr1_11709052_C_G	0.946035
Kruppel Family	chr1_11709052_C_G	0.946035
KLF15-MAZ-TAF1 Complex	chr1_11865804_A_G	0.675781
SP-E2F4 Complex	chr1_11865804_A_G	0.675781
Kruppel Family	chr1_11969614_G_A	0.648501
SP-E2F4 Complex	chr1_11969614_G_A	0.648501
KLF15-MAZ-TAF1 Complex	chr1_11986535_G_A	0.612821
EGR-ZnF Complex	chr1_11986535_G_A	0.612821
Kruppel Family	chr1_11986535_G_A	0.612821
SP-E2F4 Complex	chr1_11986535_G_A	0.612821
RARA-RXRA Complex	chr1_11986535_G_A	0.612821
SP-E2F4 Complex	chr1_11986621_T_C	0.581395
Kruppel Family	chr1_11986621_T_C	0.581395
BC11LA ELF SPIB Complex	chr1_12655525_A_G	0.547993
E2F Family	chr1_12655525_A_G	0.547993
IRF-STAT Complex	chr1_12655525_A_G	0.547993
SP-E2F4 Complex	chr1_12655525_A_G	0.547993
EGR-ZnF Complex	chr1_12655525_A_G	0.547993
Kruppel Family	chr1_12655525_A_G	0.547993
KLF15-MAZ-TAF1 Complex	chr1_12655525_A_G	0.547993
Kruppel Family	chr1_1273278_A_G	0.600775
KLF15-MAZ-TAF1 Complex	chr1_1273278_A_G	0.600775
SP-E2F4 Complex	chr1_1273278_A_G	0.600775
EGR-ZnF Complex	chr1_1273278_A_G	0.600775
EGR-ZnF Complex	chr1_147012951_T_A	0.570539
EGR-ZnF Complex	chr1_147012953_T_A	0.659686
EGR-ZnF Complex	chr1_147012955_T_A	0.684066
EGR-ZnF Complex	chr1_147012957_T_A	0.680851
AR-FOXJ3 Complex	chr1_153756131_C_A	0.705882
IRF-STAT Complex	chr1_153756131_C_A	0.705882
SP-E2F4 Complex	chr1_154581304_A_G	0.659155
RARA-RXRA Complex	chr1_154581304_A_G	0.659155
KLF15-MAZ-TAF1 Complex	chr1_154581304_A_G	0.659155
EGR-ZnF Complex	chr1_154581304_A_G	0.659155
SALL4-ZIC1 Complex	chr1_154581315_A_G	0.66
EGR-ZnF Complex	chr1_154581315_A_G	0.66
Kruppel Family	chr1_154581315_A_G	0.66
KLF15-MAZ-TAF1 Complex	chr1_154581315_A_G	0.66
MZF1	chr1_154581315_A_G	0.66
RARA-RXRA Complex	chr1_154581315_A_G	0.66
E2F Family	chr1_154581315_A_G	0.66
SP-E2F4 Complex	chr1_154581315_A_G	0.66
ETS2	chr1_155139509_T_C	0.566512
CTCF Family	chr1_15573711_C_A	0.584475
SP-E2F4 Complex	chr1_15573758_G_A	0.591255
Kruppel Family	chr1_15573758_G_A	0.591255
SP-E2F4 Complex	chr1_15573769_G_A	0.599284
SP-E2F4 Complex	chr1_15573950_A_C	0.57561
Kruppel Family	chr1_1566068_A_G	0.592784
EGR-ZnF Complex	chr1_1566068_A_G	0.592784
SP-E2F4 Complex	chr1_1566068_A_G	0.592784
KLF15-MAZ-TAF1 Complex	chr1_1566068_A_G	0.592784
Kruppel Family	chr1_156663278_C_T	0.596939
IRF-STAT Complex	chr1_156663278_C_T	0.596939
E2F Family	chr1_156663278_C_T	0.596939
EGR-ZnF Complex	chr1_156663278_C_T	0.596939
KLF15-MAZ-TAF1 Complex	chr1_156663278_C_T	0.596939
SP-E2F4 Complex	chr1_156663278_C_T	0.596939
Kruppel Family	chr1_15851676_C_A	0.578544
E2F Family	chr1_15851676_C_A	0.578544
EGR-ZnF Complex	chr1_15851676_C_A	0.578544
SP-E2F4 Complex	chr1_15851676_C_A	0.578544
KLF15-MAZ-TAF1 Complex	chr1_15851676_C_A	0.578544
SP-E2F4 Complex	chr1_15911597_A_G	0.685598
KLF15-MAZ-TAF1 Complex	chr1_15911597_A_G	0.685598
CTCF Family	chr1_159750732_A_C	0.543074
SP-E2F4 Complex	chr1_159750732_A_C	0.543074
TEAD Family	chr1_161582500_C_T	0.582707
KLF15-MAZ-TAF1 Complex	chr1_162167921_G_A	0.684444
E2F Family	chr1_16533096_C_T	0.585809
SP-E2F4 Complex	chr1_16533096_C_T	0.585809
KLF15-MAZ-TAF1 Complex	chr1_16533096_C_T	0.585809
SP-E2F4 Complex	chr1_16533105_G_C	0.564479
SP-E2F4 Complex	chr1_168106099_A_G	0.574279
RARA-RXRA Complex	chr1_16817677_T_C	0.595318
KLF15-MAZ-TAF1 Complex	chr1_171750471_A_G	0.540281
SOX-LEF1 Complex	chr1_171750471_A_G	0.540281
SP-E2F4 Complex	chr1_171750774_C_T	0.564427
SP-E2F4 Complex	chr1_178063040_G_A	0.557348
Kruppel Family	chr1_178063040_G_A	0.557348
E2F Family	chr1_178063040_G_A	0.557348
EGR-ZnF Complex	chr1_178063040_G_A	0.557348
Kruppel Family	chr1_18023154_A_G	0.609091
BC11LA ELF SPIB Complex	chr1_18023154_A_G	0.609091
IRF-STAT Complex	chr1_18023154_A_G	0.609091
IRF-STAT Complex	chr1_180992166_C_A	0.653302
KLF15-MAZ-TAF1 Complex	chr1_180992168_C_A	0.766423
IRF-STAT Complex	chr1_180992168_C_A	0.766423
Kruppel Family	chr1_182361506_C_T	0.564356
KLF15-MAZ-TAF1 Complex	chr1_1840673_G_A	0.636166
Kruppel Family	chr1_1840673_G_A	0.636166
BC11LA ELF SPIB Complex	chr1_1840673_G_A	0.636166
SP-E2F4 Complex	chr1_1840673_G_A	0.636166
RARA-RXRA Complex	chr1_1840673_G_A	0.636166
EGR-ZnF Complex	chr1_1840673_G_A	0.636166
BC11LA ELF SPIB Complex	chr1_1840676_G_T	0.706044
RARA-RXRA Complex	chr1_1840676_G_T	0.706044
Kruppel Family	chr1_1840676_G_T	0.706044
EGR-ZnF Complex	chr1_1840676_G_T	0.706044
MZF1	chr1_1840676_G_T	0.706044
SP-E2F4 Complex	chr1_1840676_G_T	0.706044
KLF15-MAZ-TAF1 Complex	chr1_1840676_G_T	0.706044
RARA-RXRA Complex	chr1_1840677_G_A	0.659404
BC11LA ELF SPIB Complex	chr1_1840677_G_A	0.659404
SP-E2F4 Complex	chr1_1840677_G_A	0.659404
Kruppel Family	chr1_1840677_G_A	0.659404
EGR-ZnF Complex	chr1_1840677_G_A	0.659404
MZF1	chr1_1840677_G_A	0.659404
KLF15-MAZ-TAF1 Complex	chr1_1840677_G_A	0.659404
SP-E2F4 Complex	chr1_1875858_C_G	0.672414
SP-E2F4 Complex	chr1_1875859_A_G	0.68059
EGR-ZnF Complex	chr1_18807339_T_C	0.604263
KLF15-MAZ-TAF1 Complex	chr1_18807339_T_C	0.604263
SP-E2F4 Complex	chr1_18807339_T_C	0.604263
SOX-LEF1 Complex	chr1_195817629_G_T	0.662474
TEAD Family	chr1_195817629_G_T	0.662474
EGR-ZnF Complex	chr1_196961231_C_T	0.567524
Kruppel Family	chr1_196961231_C_T	0.567524
SP-E2F4 Complex	chr1_196961231_C_T	0.567524
RARA-RXRA Complex	chr1_1978857_A_G	0.557447
CTCF Family	chr1_19975330_G_A	0.756198
CTCF Family	chr1_19975333_G_A	0.826316
MAF Family	chr1_200708025_T_C	0.561191
SP-E2F4 Complex	chr1_201857560_G_A	0.623077
Kruppel Family	chr1_201857560_G_A	0.623077
EGR-ZnF Complex	chr1_201857560_G_A	0.623077
EGR-ZnF Complex	chr1_203277248_G_C	0.639785
KLF15-MAZ-TAF1 Complex	chr1_203965804_G_A	0.571721
EGR-ZnF Complex	chr1_203965804_G_A	0.571721
SP-E2F4 Complex	chr1_203965804_G_A	0.571721
SALL4-ZIC1 Complex	chr1_204679925_G_C	0.585644
SP-E2F4 Complex	chr1_205426695_T_G	0.638629
KLF15-MAZ-TAF1 Complex	chr1_205426695_T_G	0.638629
RARA-RXRA Complex	chr1_205426695_T_G	0.638629
BC11LA ELF SPIB Complex	chr1_205426695_T_G	0.638629
Kruppel Family	chr1_205426695_T_G	0.638629
EGR-ZnF Complex	chr1_205426695_T_G	0.638629
E2F Family	chr1_205426695_T_G	0.638629
Kruppel Family	chr1_20670158_A_C	0.677419
EGR-ZnF Complex	chr1_20670158_A_C	0.677419
SALL4-ZIC1 Complex	chr1_20670158_A_C	0.677419
KLF15-MAZ-TAF1 Complex	chr1_20670158_A_C	0.677419
SP-E2F4 Complex	chr1_20670158_A_C	0.677419
SP-E2F4 Complex	chr1_20915531_A_G	0.648829
SP-E2F4 Complex	chr1_209979518_T_A	0.546632
KLF15-MAZ-TAF1 Complex	chr1_209979518_T_A	0.546632
KLF15-MAZ-TAF1 Complex	chr1_210110911_A_T	0.575488
EGR-ZnF Complex	chr1_210110913_A_T	0.61553
IRF-STAT Complex	chr1_210110913_A_T	0.61553
KLF15-MAZ-TAF1 Complex	chr1_210110913_A_T	0.61553
BC11LA ELF SPIB Complex	chr1_210110915_A_T	0.658798
IRF-STAT Complex	chr1_210110915_A_T	0.658798
KLF15-MAZ-TAF1 Complex	chr1_210110915_A_T	0.658798
EGR-ZnF Complex	chr1_210110915_A_T	0.658798
KLF15-MAZ-TAF1 Complex	chr1_210110917_A_T	0.858407
BC11LA ELF SPIB Complex	chr1_210110917_A_T	0.858407
EGR-ZnF Complex	chr1_210110917_A_T	0.858407
IRF-STAT Complex	chr1_210110917_A_T	0.858407
CTCF Family	chr1_21023131_C_G	0.576733
EGR-ZnF Complex	chr1_212872553_T_C	0.568379
EGR-ZnF Complex	chr1_22240060_G_A	0.704762
SP-E2F4 Complex	chr1_22240060_G_A	0.704762
SP-E2F4 Complex	chr1_223196191_C_A	0.61125
SP-E2F4 Complex	chr1_223196269_C_T	0.615504
E2F Family	chr1_223196269_C_T	0.615504
Kruppel Family	chr1_223196269_C_T	0.615504
EGR-ZnF Complex	chr1_223196269_C_T	0.615504
Kruppel Family	chr1_22351947_G_T	0.722101
SALL4-ZIC1 Complex	chr1_22351947_G_T	0.722101
EGR-ZnF Complex	chr1_226112210_A_C	0.690773
SALL4-ZIC1 Complex	chr1_226112210_A_C	0.690773
SP-E2F4 Complex	chr1_226112210_A_C	0.690773
Kruppel Family	chr1_226112210_A_C	0.690773
KLF15-MAZ-TAF1 Complex	chr1_226112210_A_C	0.690773
SP-E2F4 Complex	chr1_226112214_C_A	0.934959
EGR-ZnF Complex	chr1_226112214_C_A	0.934959
SALL4-ZIC1 Complex	chr1_226112214_C_A	0.934959
KLF15-MAZ-TAF1 Complex	chr1_226112214_C_A	0.934959
Kruppel Family	chr1_226112214_C_A	0.934959
SP-E2F4 Complex	chr1_226595377_C_G	0.640449
SP-E2F4 Complex	chr1_227506004_A_G	0.58194
EGR-ZnF Complex	chr1_227506004_A_G	0.58194
EGR-ZnF Complex	chr1_227730453_C_A	0.566085
Kruppel Family	chr1_228248361_C_A	0.617834
SP-E2F4 Complex	chr1_228248361_C_A	0.617834
SP-E2F4 Complex	chr1_228401632_G_C	0.59147
Kruppel Family	chr1_228401632_G_C	0.59147
KLF15-MAZ-TAF1 Complex	chr1_228401632_G_C	0.59147
EGR-ZnF Complex	chr1_228401632_G_C	0.59147
BC11LA ELF SPIB Complex	chr1_230413313_T_C	0.551515
IRF-STAT Complex	chr1_230413313_T_C	0.551515
SP-E2F4 Complex	chr1_231004471_C_T	0.582064
KLF15-MAZ-TAF1 Complex	chr1_231004471_C_T	0.582064
E2F Family	chr1_231004471_C_T	0.582064
Kruppel Family	chr1_231004471_C_T	0.582064
EGR-ZnF Complex	chr1_231004471_C_T	0.582064
CTCF Family	chr1_231004471_C_T	0.582064
SP-E2F4 Complex	chr1_231377623_A_G	0.610092
Kruppel Family	chr1_231377623_A_G	0.610092
KLF15-MAZ-TAF1 Complex	chr1_234735980_C_T	0.540541
Kruppel Family	chr1_234735980_C_T	0.540541
SP-E2F4 Complex	chr1_234735980_C_T	0.540541
KLF15-MAZ-TAF1 Complex	chr1_234746921_G_C	0.795761
EGR-ZnF Complex	chr1_234746921_G_C	0.795761
Kruppel Family	chr1_234746921_G_C	0.795761
MYC-MAX-MXI1 Complex	chr1_238811326_C_T	0.592334
ATF3-USF-TFE3 Complex	chr1_238811326_C_T	0.592334
Kruppel Family	chr1_24104834_G_C	0.856364
SP-E2F4 Complex	chr1_24104834_G_C	0.856364
EGR-ZnF Complex	chr1_24104834_G_C	0.856364
E2F Family	chr1_24104834_G_C	0.856364
KLF15-MAZ-TAF1 Complex	chr1_24104834_G_C	0.856364
TEAD Family	chr1_242342504_C_T	0.696552
SP-E2F4 Complex	chr1_245133489_T_G	0.560953
Kruppel Family	chr1_245133489_T_G	0.560953
ZBTB33	chr1_24741819_A_G	0.560606
MYC-MAX-MXI1 Complex	chr1_248100333_G_A	0.653465
CTCF Family	chr1_248100333_G_A	0.653465
CTCF Family	chr1_26021816_G_T	0.73
SALL4-ZIC1 Complex	chr1_26527783_G_A	0.554957
EGR-ZnF Complex	chr1_26527783_G_A	0.554957
Kruppel Family	chr1_26527783_G_A	0.554957
KLF15-MAZ-TAF1 Complex	chr1_26527783_G_A	0.554957
KLF15-MAZ-TAF1 Complex	chr1_26608782_C_T	0.572802
EGR-ZnF Complex	chr1_26608782_C_T	0.572802
EGR-ZnF Complex	chr1_26633317_G_C	0.729047
Kruppel Family	chr1_26633317_G_C	0.729047
SP-E2F4 Complex	chr1_26633317_G_C	0.729047
KLF15-MAZ-TAF1 Complex	chr1_26633317_G_C	0.729047
SALL4-ZIC1 Complex	chr1_26633317_G_C	0.729047
SP-E2F4 Complex	chr1_26633320_T_G	0.961385
KLF15-MAZ-TAF1 Complex	chr1_26633320_T_G	0.961385
Kruppel Family	chr1_26633320_T_G	0.961385
EGR-ZnF Complex	chr1_26633320_T_G	0.961385
SALL4-ZIC1 Complex	chr1_26633320_T_G	0.961385
KLF15-MAZ-TAF1 Complex	chr1_26633333_T_G	0.674312
SP-E2F4 Complex	chr1_26644399_C_T	0.719424
KLF15-MAZ-TAF1 Complex	chr1_26644399_C_T	0.719424
EGR-ZnF Complex	chr1_26644399_C_T	0.719424
Kruppel Family	chr1_26644399_C_T	0.719424
IRF-STAT Complex	chr1_28264081_C_T	0.583133
IRF-STAT Complex	chr1_28575121_T_G	0.579235
MAF Family	chr1_28575140_T_G	0.621053
Kruppel Family	chr1_29451398_G_C	0.567867
KLF15-MAZ-TAF1 Complex	chr1_29586703_A_C	0.569257
KLF15-MAZ-TAF1 Complex	chr1_30558818_T_G	0.734234
RARA-RXRA Complex	chr1_30558818_T_G	0.734234
EGR-ZnF Complex	chr1_30558818_T_G	0.734234
BC11LA ELF SPIB Complex	chr1_30558818_T_G	0.734234
IRF-STAT Complex	chr1_30558818_T_G	0.734234
Kruppel Family	chr1_31158305_A_C	0.562696
SP-E2F4 Complex	chr1_31158305_A_C	0.562696
SP-E2F4 Complex	chr1_31191438_C_A	0.548931
EGR-ZnF Complex	chr1_31191438_C_A	0.548931
RARA-RXRA Complex	chr1_31191438_C_A	0.548931
Kruppel Family	chr1_31191438_C_A	0.548931
KLF15-MAZ-TAF1 Complex	chr1_31191438_C_A	0.548931
KLF15-MAZ-TAF1 Complex	chr1_31255634_G_A	0.611675
EGR-ZnF Complex	chr1_31297746_C_A	0.611765
Kruppel Family	chr1_31297746_C_A	0.611765
CTCF Family	chr1_33231403_G_T	0.575988
EGR-ZnF Complex	chr1_33232375_G_T	0.602459
Kruppel Family	chr1_33232375_G_T	0.602459
SP-E2F4 Complex	chr1_33232375_G_T	0.602459
SALL4-ZIC1 Complex	chr1_33232375_G_T	0.602459
SP-E2F4 Complex	chr1_33618639_G_C	0.600587
Kruppel Family	chr1_33618639_G_C	0.600587
SALL4-ZIC1 Complex	chr1_33618639_G_C	0.600587
KLF15-MAZ-TAF1 Complex	chr1_33618639_G_C	0.600587
SP-E2F4 Complex	chr1_33646497_T_C	0.536409
EGR-ZnF Complex	chr1_3371612_C_T	0.601852
Kruppel Family	chr1_3371612_C_T	0.601852
SP-E2F4 Complex	chr1_3371612_C_T	0.601852
RARA-RXRA Complex	chr1_3388183_G_A	0.634409
SP-E2F4 Complex	chr1_3515396_C_A	0.645349
Kruppel Family	chr1_3515396_C_A	0.645349
MAF Family	chr1_36184697_G_A	0.582051
MAF Family	chr1_36184698_A_T	0.579082
KLF15-MAZ-TAF1 Complex	chr1_37041885_C_A	0.672566
EGR-ZnF Complex	chr1_37041885_C_A	0.672566
KLF15-MAZ-TAF1 Complex	chr1_38461821_C_T	0.582969
E2F Family	chr1_39457293_T_C	0.58221
BC11LA ELF SPIB Complex	chr1_39492462_C_T	0.630435
NR1H3	chr1_40265569_C_T	0.686869
SP-E2F4 Complex	chr1_40781177_A_C	0.670569
EGR-ZnF Complex	chr1_40781177_A_C	0.670569
Kruppel Family	chr1_40781177_A_C	0.670569
Kruppel Family	chr1_43473253_C_T	0.602952
SP-E2F4 Complex	chr1_43473253_C_T	0.602952
EGR-ZnF Complex	chr1_43613786_G_T	0.579901
KLF15-MAZ-TAF1 Complex	chr1_43613786_G_T	0.579901
Kruppel Family	chr1_43613786_G_T	0.579901
RARA-RXRA Complex	chr1_43613786_G_T	0.579901
E2F Family	chr1_43613786_G_T	0.579901
SP-E2F4 Complex	chr1_43613786_G_T	0.579901
NR1H3	chr1_44011737_G_A	0.543488
CTCF Family	chr1_44569269_T_C	0.670782
EGR-ZnF Complex	chr1_44966474_A_C	0.582255
SALL4-ZIC1 Complex	chr1_44966474_A_C	0.582255
KLF15-MAZ-TAF1 Complex	chr1_44966474_A_C	0.582255
E2F Family	chr1_44966474_A_C	0.582255
Kruppel Family	chr1_44966474_A_C	0.582255
SP-E2F4 Complex	chr1_44966474_A_C	0.582255
EGR-ZnF Complex	chr1_47999344_G_A	0.608553
Kruppel Family	chr1_47999344_G_A	0.608553
SP-E2F4 Complex	chr1_47999344_G_A	0.608553
E2F Family	chr1_47999344_G_A	0.608553
SOX-LEF1 Complex	chr1_57015992_T_C	0.612766
SALL4-ZIC1 Complex	chr1_5892328_A_G	0.741573
Kruppel Family	chr1_5892328_A_G	0.741573
SP-E2F4 Complex	chr1_5892335_G_A	0.662879
Kruppel Family	chr1_5892335_G_A	0.662879
KLF15-MAZ-TAF1 Complex	chr1_5892335_G_A	0.662879
RARA-RXRA Complex	chr1_62208337_G_A	0.56068
Kruppel Family	chr1_62208337_G_A	0.56068
KLF15-MAZ-TAF1 Complex	chr1_62208337_G_A	0.56068
EGR-ZnF Complex	chr1_62208337_G_A	0.56068
SP-E2F4 Complex	chr1_62208337_G_A	0.56068
Kruppel Family	chr1_62208338_C_A	0.59466
RARA-RXRA Complex	chr1_62208338_C_A	0.59466
SP-E2F4 Complex	chr1_62208338_C_A	0.59466
EGR-ZnF Complex	chr1_62208338_C_A	0.59466
KLF15-MAZ-TAF1 Complex	chr1_62208338_C_A	0.59466
SP-E2F4 Complex	chr1_62208340_C_A	0.594132
KLF15-MAZ-TAF1 Complex	chr1_62208340_C_A	0.594132
Kruppel Family	chr1_62208340_C_A	0.594132
EGR-ZnF Complex	chr1_62208340_C_A	0.594132
RARA-RXRA Complex	chr1_62208340_C_A	0.594132
KLF15-MAZ-TAF1 Complex	chr1_6309319_C_G	0.58706
EGR-ZnF Complex	chr1_6309319_C_G	0.58706
Kruppel Family	chr1_6309319_C_G	0.58706
SP-E2F4 Complex	chr1_6309319_C_G	0.58706
SP-E2F4 Complex	chr1_6320649_G_C	0.634809
CTCF Family	chr1_6320649_G_C	0.634809
SP-E2F4 Complex	chr1_65885962_G_T	0.535961
SP-E2F4 Complex	chr1_65886211_G_C	0.634069
Kruppel Family	chr1_65886211_G_C	0.634069
EGR-ZnF Complex	chr1_65886211_G_C	0.634069
KLF15-MAZ-TAF1 Complex	chr1_65886211_G_C	0.634069
SP-E2F4 Complex	chr1_67520140_T_G	0.589595
Kruppel Family	chr1_67520140_T_G	0.589595
MAF Family	chr1_7178131_A_G	0.580556
EGR-ZnF Complex	chr1_7843709_A_T	0.650104
SP-E2F4 Complex	chr1_7843709_A_T	0.650104
EGR-ZnF Complex	chr1_7843710_A_C	0.659533
SP-E2F4 Complex	chr1_7843710_A_C	0.659533
KLF15-MAZ-TAF1 Complex	chr1_8021740_G_A	0.571429
SP-E2F4 Complex	chr1_8021973_G_T	0.724747
Kruppel Family	chr1_8021973_G_T	0.724747
SP-E2F4 Complex	chr1_82266502_G_C	0.57
EGR-ZnF Complex	chr1_82266502_G_C	0.57
RARA-RXRA Complex	chr1_82266502_G_C	0.57
KLF15-MAZ-TAF1 Complex	chr1_8484823_A_G	0.639618
IRF-STAT Complex	chr1_8484823_A_G	0.639618
IRF-STAT Complex	chr1_84972059_C_G	0.555985
CTCF Family	chr1_85410544_C_T	0.803279
Kruppel Family	chr1_86046180_C_A	0.908232
SALL4-ZIC1 Complex	chr1_86046180_C_A	0.908232
EGR-ZnF Complex	chr1_86046180_C_A	0.908232
EGR-ZnF Complex	chr1_86046182_C_A	0.699812
SALL4-ZIC1 Complex	chr1_86046182_C_A	0.699812
SP-E2F4 Complex	chr1_911595_A_G	0.571664
EGR-ZnF Complex	chr1_911595_A_G	0.571664
CTCF Family	chr1_911595_A_G	0.571664
SALL4-ZIC1 Complex	chr1_9189318_A_G	0.796703
KLF15-MAZ-TAF1 Complex	chr1_9189318_A_G	0.796703
Kruppel Family	chr1_9189318_A_G	0.796703
SP-E2F4 Complex	chr1_9189352_C_T	0.615635
EGR-ZnF Complex	chr1_9189352_C_T	0.615635
KLF15-MAZ-TAF1 Complex	chr1_9189352_C_T	0.615635
Kruppel Family	chr1_9189352_C_T	0.615635
Kruppel Family	chr1_9189357_A_C	0.65894
EGR-ZnF Complex	chr1_9189357_A_C	0.65894
SP-E2F4 Complex	chr1_9189357_A_C	0.65894
KLF15-MAZ-TAF1 Complex	chr1_9189357_A_C	0.65894
E2F Family	chr1_9189364_T_C	0.780093
EGR-ZnF Complex	chr1_9189364_T_C	0.780093
KLF15-MAZ-TAF1 Complex	chr1_9189364_T_C	0.780093
SP-E2F4 Complex	chr1_9189364_T_C	0.780093
Kruppel Family	chr1_9189364_T_C	0.780093
SP-E2F4 Complex	chr1_9189376_A_G	0.844595
SP-E2F4 Complex	chr1_9352808_G_T	0.74505
EGR-ZnF Complex	chr1_9352808_G_T	0.74505
Kruppel Family	chr1_9352808_G_T	0.74505
SOX-LEF1 Complex	chr1_96941158_C_A	0.629454
NANOG-OCT4 Complex	chr1_96941158_C_A	0.629454
EGR-ZnF Complex	chr10_102758337_G_T	0.6
KLF15-MAZ-TAF1 Complex	chr10_102758337_G_T	0.6
SALL4-ZIC1 Complex	chr10_102758337_G_T	0.6
SP-E2F4 Complex	chr10_102758337_G_T	0.6
Kruppel Family	chr10_102758337_G_T	0.6
GLI3	chr10_102772840_T_C	0.698908
SP-E2F4 Complex	chr10_103590342_C_A	0.8
EGR-ZnF Complex	chr10_103590342_C_A	0.8
Kruppel Family	chr10_103590342_C_A	0.8
EGR-ZnF Complex	chr10_103603794_T_G	0.585185
SALL4-ZIC1 Complex	chr10_103603794_T_G	0.585185
KLF15-MAZ-TAF1 Complex	chr10_103603794_T_G	0.585185
SP-E2F4 Complex	chr10_103603794_T_G	0.585185
Kruppel Family	chr10_103603794_T_G	0.585185
CTCF Family	chr10_104429746_G_C	0.796429
KLF15-MAZ-TAF1 Complex	chr10_1095412_T_C	0.705249
Kruppel Family	chr10_1095412_T_C	0.705249
EGR-ZnF Complex	chr10_1095412_T_C	0.705249
RARA-RXRA Complex	chr10_1095412_T_C	0.705249
SALL4-ZIC1 Complex	chr10_1095412_T_C	0.705249
SP-E2F4 Complex	chr10_1095412_T_C	0.705249
SP-E2F4 Complex	chr10_112679304_T_G	0.783019
Kruppel Family	chr10_112679304_T_G	0.783019
SALL4-ZIC1 Complex	chr10_112679304_T_G	0.783019
EGR-ZnF Complex	chr10_112679304_T_G	0.783019
KLF15-MAZ-TAF1 Complex	chr10_112679304_T_G	0.783019
AR-FOXJ3 Complex	chr10_123891900_A_C	0.659794
SOX-LEF1 Complex	chr10_123891900_A_C	0.659794
Kruppel Family	chr10_12391497_G_T	0.659546
KLF15-MAZ-TAF1 Complex	chr10_12391497_G_T	0.659546
SP-E2F4 Complex	chr10_12391497_G_T	0.659546
SP-E2F4 Complex	chr10_123922866_C_G	0.573088
Kruppel Family	chr10_123922866_C_G	0.573088
KLF15-MAZ-TAF1 Complex	chr10_123922866_C_G	0.573088
IRF-STAT Complex	chr10_124877289_T_C	0.587891
E2F Family	chr10_124877289_T_C	0.587891
NR1D1	chr10_124877289_T_C	0.587891
EGR-ZnF Complex	chr10_125780759_G_C	0.684564
KLF15-MAZ-TAF1 Complex	chr10_125780759_G_C	0.684564
NANOG-OCT4 Complex	chr10_126051366_G_A	0.72973
NANOG-OCT4 Complex	chr10_126393943_A_C	0.776
NANOG-OCT4 Complex	chr10_126823966_T_C	0.574341
IRF-STAT Complex	chr10_126823966_T_C	0.574341
MZF1	chr10_12808289_C_G	0.636029
Kruppel Family	chr10_12808289_C_G	0.636029
KLF15-MAZ-TAF1 Complex	chr10_12808289_C_G	0.636029
NANOG-OCT4 Complex	chr10_129240089_T_C	0.592998
MAF Family	chr10_129240089_T_C	0.592998
MAF Family	chr10_129240182_G_A	0.629738
NR1D1	chr10_129240182_G_A	0.629738
SP-E2F4 Complex	chr10_133734972_G_A	0.627273
ETS2	chr10_133814879_A_C	0.636076
BC11LA ELF SPIB Complex	chr10_133814879_A_C	0.636076
EGR-ZnF Complex	chr10_133879048_C_T	0.581152
SP-E2F4 Complex	chr10_133879048_C_T	0.581152
Kruppel Family	chr10_133879048_C_T	0.581152
KLF15-MAZ-TAF1 Complex	chr10_134067063_G_A	0.59816
SP-E2F4 Complex	chr10_134145440_A_C	0.646018
Kruppel Family	chr10_134145440_A_C	0.646018
EGR-ZnF Complex	chr10_134233155_G_A	0.8
SALL4-ZIC1 Complex	chr10_134233155_G_A	0.8
Kruppel Family	chr10_134233155_G_A	0.8
SP-E2F4 Complex	chr10_134233155_G_A	0.8
SP-E2F4 Complex	chr10_134726864_A_G	0.624309
EGR-ZnF Complex	chr10_134726864_A_G	0.624309
Kruppel Family	chr10_134726864_A_G	0.624309
BC11LA ELF SPIB Complex	chr10_134726864_A_G	0.624309
KLF15-MAZ-TAF1 Complex	chr10_134726864_A_G	0.624309
Kruppel Family	chr10_134957803_C_T	0.57268
KLF15-MAZ-TAF1 Complex	chr10_134957803_C_T	0.57268
E2F Family	chr10_134957803_C_T	0.57268
SP-E2F4 Complex	chr10_134957803_C_T	0.57268
EGR-ZnF Complex	chr10_134957803_C_T	0.57268
RARA-RXRA Complex	chr10_134957803_C_T	0.57268
NANOG-OCT4 Complex	chr10_21762343_G_C	0.652416
KLF15-MAZ-TAF1 Complex	chr10_23384238_A_G	0.65035
RARA-RXRA Complex	chr10_23384238_A_G	0.65035
SP-E2F4 Complex	chr10_25305402_G_A	0.553257
KLF15-MAZ-TAF1 Complex	chr10_25305402_G_A	0.553257
MZF1	chr10_29315106_T_C	0.715152
IRF-STAT Complex	chr10_29315189_T_C	0.665541
TEAD Family	chr10_29315204_C_A	0.734694
IRF-STAT Complex	chr10_30663464_T_C	0.684492
NR1D1	chr10_30811853_T_A	0.589744
RARA-RXRA Complex	chr10_30811853_T_A	0.589744
KLF15-MAZ-TAF1 Complex	chr10_30811853_T_A	0.589744
ETS2	chr10_30842890_G_A	0.596026
BC11LA ELF SPIB Complex	chr10_30842890_G_A	0.596026
RARA-RXRA Complex	chr10_43522315_C_G	0.669388
SP-E2F4 Complex	chr10_43522315_C_G	0.669388
KLF15-MAZ-TAF1 Complex	chr10_44812013_T_C	0.760417
Kruppel Family	chr10_44812013_T_C	0.760417
SP-E2F4 Complex	chr10_44812013_T_C	0.760417
E2F Family	chr10_44812013_T_C	0.760417
KLF15-MAZ-TAF1 Complex	chr10_45496326_T_G	0.634328
SP-E2F4 Complex	chr10_45496326_T_G	0.634328
KLF15-MAZ-TAF1 Complex	chr10_45869700_G_C	0.590759
E2F Family	chr10_46975255_G_C	0.75
SP-E2F4 Complex	chr10_46992061_A_G	0.802878
Kruppel Family	chr10_46992604_T_C	0.695138
SALL4-ZIC1 Complex	chr10_46992604_T_C	0.695138
EGR-ZnF Complex	chr10_46992604_T_C	0.695138
SP-E2F4 Complex	chr10_46992604_T_C	0.695138
KLF15-MAZ-TAF1 Complex	chr10_46992604_T_C	0.695138
KLF15-MAZ-TAF1 Complex	chr10_46993031_T_C	0.76535
KLF15-MAZ-TAF1 Complex	chr10_46993326_T_C	0.722999
KLF15-MAZ-TAF1 Complex	chr10_46993449_A_C	0.733838
EGR-ZnF Complex	chr10_46993449_A_C	0.733838
KLF15-MAZ-TAF1 Complex	chr10_47008019_C_G	0.709184
Kruppel Family	chr10_47008019_C_G	0.709184
SP-E2F4 Complex	chr10_47008019_C_G	0.709184
EGR-ZnF Complex	chr10_47008019_C_G	0.709184
SALL4-ZIC1 Complex	chr10_47008019_C_G	0.709184
SALL4-ZIC1 Complex	chr10_47008030_G_C	0.673913
SP-E2F4 Complex	chr10_47008030_G_C	0.673913
KLF15-MAZ-TAF1 Complex	chr10_47008030_G_C	0.673913
Kruppel Family	chr10_47008030_G_C	0.673913
SP-E2F4 Complex	chr10_47008306_C_A	0.813793
KLF15-MAZ-TAF1 Complex	chr10_47008306_C_A	0.813793
Kruppel Family	chr10_47008306_C_A	0.813793
EGR-ZnF Complex	chr10_47008306_C_A	0.813793
KLF15-MAZ-TAF1 Complex	chr10_54725972_A_G	0.772031
E2F Family	chr10_55237139_T_C	0.597561
EGR-ZnF Complex	chr10_55237139_T_C	0.597561
CTCF Family	chr10_60144998_C_A	0.555448
RARA-RXRA Complex	chr10_65274839_G_A	0.630491
EGR-ZnF Complex	chr10_65274927_A_G	0.715743
KLF15-MAZ-TAF1 Complex	chr10_65389883_T_G	0.571121
EGR-ZnF Complex	chr10_65389883_T_G	0.571121
Kruppel Family	chr10_69609323_C_T	0.670455
SOX-LEF1 Complex	chr10_71334622_C_T	0.574661
RARA-RXRA Complex	chr10_71334622_C_T	0.574661
E2F Family	chr10_72319272_C_T	0.769231
SP-E2F4 Complex	chr10_72319272_C_T	0.769231
EGR-ZnF Complex	chr10_72319272_C_T	0.769231
Kruppel Family	chr10_72319272_C_T	0.769231
KLF15-MAZ-TAF1 Complex	chr10_72319272_C_T	0.769231
CTCF Family	chr10_72319272_C_T	0.769231
EGR-ZnF Complex	chr10_72432498_C_A	0.564263
SP-E2F4 Complex	chr10_72432498_C_A	0.564263
SP-E2F4 Complex	chr10_72648083_T_G	0.552951
SP-E2F4 Complex	chr10_72648084_C_T	0.55449
EGR-ZnF Complex	chr10_74870853_T_G	0.855422
KLF15-MAZ-TAF1 Complex	chr10_74870853_T_G	0.855422
EGR-ZnF Complex	chr10_74870854_A_C	0.855422
KLF15-MAZ-TAF1 Complex	chr10_74870854_A_C	0.855422
E2F Family	chr10_80955240_G_A	0.56407
SP-E2F4 Complex	chr10_80955240_G_A	0.56407
EGR-ZnF Complex	chr10_80981214_C_T	0.736
KLF15-MAZ-TAF1 Complex	chr10_80981214_C_T	0.736
E2F Family	chr10_80981214_C_T	0.736
SP-E2F4 Complex	chr10_80981214_C_T	0.736
SALL4-ZIC1 Complex	chr10_80981214_C_T	0.736
Kruppel Family	chr10_80981214_C_T	0.736
EGR-ZnF Complex	chr10_81164169_C_A	0.632597
Kruppel Family	chr10_81164169_C_A	0.632597
BC11LA ELF SPIB Complex	chr10_81164169_C_A	0.632597
KLF15-MAZ-TAF1 Complex	chr10_81164169_C_A	0.632597
SP-E2F4 Complex	chr10_81164169_C_A	0.632597
RARA-RXRA Complex	chr10_81164169_C_A	0.632597
E2F Family	chr10_81164169_C_A	0.632597
Kruppel Family	chr10_82116602_G_A	0.563397
SP-E2F4 Complex	chr10_82116960_T_C	0.596639
Kruppel Family	chr10_82116960_T_C	0.596639
NANOG-OCT4 Complex	chr10_83011426_A_T	0.754491
E2F Family	chr10_835167_C_T	0.641196
E2F Family	chr10_88137224_G_A	0.565295
SP-E2F4 Complex	chr10_92061769_T_C	0.714783
KLF15-MAZ-TAF1 Complex	chr10_92061769_T_C	0.714783
SP-E2F4 Complex	chr10_95462288_G_A	0.795322
KLF15-MAZ-TAF1 Complex	chr10_95462288_G_A	0.795322
KLF15-MAZ-TAF1 Complex	chr10_95753822_A_G	0.689165
SP-E2F4 Complex	chr10_95753822_A_G	0.689165
MZF1	chr10_96305504_T_C	0.572917
EGR-ZnF Complex	chr10_96305504_T_C	0.572917
Kruppel Family	chr10_96305504_T_C	0.572917
KLF15-MAZ-TAF1 Complex	chr10_96305504_T_C	0.572917
SP-E2F4 Complex	chr10_96305504_T_C	0.572917
EGR-ZnF Complex	chr10_98346649_T_G	0.56719
KLF15-MAZ-TAF1 Complex	chr10_98346649_T_G	0.56719
Kruppel Family	chr10_98346649_T_G	0.56719
SP-E2F4 Complex	chr10_98346649_T_G	0.56719
SP-E2F4 Complex	chr10_99185690_T_G	0.639269
Kruppel Family	chr10_99185690_T_G	0.639269
KLF15-MAZ-TAF1 Complex	chr11_116567449_A_C	0.587973
EGR-ZnF Complex	chr11_116567449_A_C	0.587973
EGR-ZnF Complex	chr11_118560857_G_A	0.611994
ATF3-USF-TFE3 Complex	chr11_118560857_G_A	0.611994
MAF Family	chr11_119835506_A_G	0.643192
KLF15-MAZ-TAF1 Complex	chr11_119928883_C_A	0.558074
EGR-ZnF Complex	chr11_121671949_C_A	0.653933
Kruppel Family	chr11_121671949_C_A	0.653933
RARA-RXRA Complex	chr11_121671949_C_A	0.653933
SP-E2F4 Complex	chr11_121671949_C_A	0.653933
KLF15-MAZ-TAF1 Complex	chr11_121671949_C_A	0.653933
KLF15-MAZ-TAF1 Complex	chr11_121671951_G_T	0.653846
Kruppel Family	chr11_121671951_G_T	0.653846
RARA-RXRA Complex	chr11_121671951_G_T	0.653846
EGR-ZnF Complex	chr11_121671951_G_T	0.653846
SP-E2F4 Complex	chr11_121671951_G_T	0.653846
SP-E2F4 Complex	chr11_125495521_G_T	0.555411
TEAD Family	chr11_129085913_C_T	0.819444
Kruppel Family	chr11_129939198_G_C	0.551802
E2F Family	chr11_129939198_G_C	0.551802
SP-E2F4 Complex	chr11_129939198_G_C	0.551802
KLF15-MAZ-TAF1 Complex	chr11_129939198_G_C	0.551802
CTCF Family	chr11_129940208_G_T	0.607759
SP-E2F4 Complex	chr11_129940208_G_T	0.607759
SP-E2F4 Complex	chr11_129940238_A_C	0.610714
KLF15-MAZ-TAF1 Complex	chr11_129940806_A_G	0.589623
SP-E2F4 Complex	chr11_129940806_A_G	0.589623
Kruppel Family	chr11_129940806_A_G	0.589623
EGR-ZnF Complex	chr11_129940806_A_G	0.589623
SP-E2F4 Complex	chr11_130029661_T_C	0.612613
Kruppel Family	chr11_130029661_T_C	0.612613
Kruppel Family	chr11_14371944_G_A	0.618785
EGR-ZnF Complex	chr11_14371944_G_A	0.618785
NR1D1	chr11_14371944_G_A	0.618785
EGR-ZnF Complex	chr11_14521128_G_C	0.651685
SALL4-ZIC1 Complex	chr11_14521128_G_C	0.651685
Kruppel Family	chr11_14521128_G_C	0.651685
SP-E2F4 Complex	chr11_14521128_G_C	0.651685
SP-E2F4 Complex	chr11_1568093_G_A	0.553846
E2F Family	chr11_1568093_G_A	0.553846
SALL4-ZIC1 Complex	chr11_16947464_G_C	0.556962
KLF15-MAZ-TAF1 Complex	chr11_16947464_G_C	0.556962
SP-E2F4 Complex	chr11_16947464_G_C	0.556962
ETS2	chr11_16947464_G_C	0.556962
E2F Family	chr11_16947464_G_C	0.556962
RARA-RXRA Complex	chr11_16947464_G_C	0.556962
Kruppel Family	chr11_16947464_G_C	0.556962
EGR-ZnF Complex	chr11_16947464_G_C	0.556962
IRF-STAT Complex	chr11_16947464_G_C	0.556962
KLF15-MAZ-TAF1 Complex	chr11_17035314_C_T	0.564444
ETS2	chr11_17035314_C_T	0.564444
MZF1	chr11_17035314_C_T	0.564444
Kruppel Family	chr11_17035314_C_T	0.564444
EGR-ZnF Complex	chr11_17411163_A_G	0.552463
Kruppel Family	chr11_20364657_C_T	0.665179
SP-E2F4 Complex	chr11_20364657_C_T	0.665179
SOX-LEF1 Complex	chr11_22647550_A_G	0.620482
BC11LA ELF SPIB Complex	chr11_268940_T_C	0.714286
MAF Family	chr11_2961945_G_A	0.604651
BC11LA ELF SPIB Complex	chr11_30344761_A_G	0.542336
IRF-STAT Complex	chr11_30344761_A_G	0.542336
MZF1	chr11_30344761_A_G	0.542336
Kruppel Family	chr11_30344761_A_G	0.542336
KLF15-MAZ-TAF1 Complex	chr11_30344761_A_G	0.542336
EGR-ZnF Complex	chr11_3181902_T_C	0.77261
SALL4-ZIC1 Complex	chr11_3181902_T_C	0.77261
Kruppel Family	chr11_3181902_T_C	0.77261
KLF15-MAZ-TAF1 Complex	chr11_3181902_T_C	0.77261
SP-E2F4 Complex	chr11_3181902_T_C	0.77261
RARA-RXRA Complex	chr11_3181902_T_C	0.77261
EGR-ZnF Complex	chr11_321001_A_G	0.551754
NR1D1	chr11_321001_A_G	0.551754
KLF15-MAZ-TAF1 Complex	chr11_321001_A_G	0.551754
SP-E2F4 Complex	chr11_321001_A_G	0.551754
Kruppel Family	chr11_321001_A_G	0.551754
ETS2	chr11_321001_A_G	0.551754
CTCF Family	chr11_33071526_G_A	0.802817
KLF15-MAZ-TAF1 Complex	chr11_33722084_G_T	0.572632
ATF3-USF-TFE3 Complex	chr11_3402094_G_A	0.75
MYC-MAX-MXI1 Complex	chr11_3402094_G_A	0.75
NR1D1	chr11_3402094_G_A	0.75
SP-E2F4 Complex	chr11_3443994_A_C	0.534173
SP-E2F4 Complex	chr11_34938079_G_C	0.727412
RARA-RXRA Complex	chr11_34938079_G_C	0.727412
E2F Family	chr11_3602202_C_T	0.636833
KLF15-MAZ-TAF1 Complex	chr11_3602202_C_T	0.636833
KLF15-MAZ-TAF1 Complex	chr11_3602220_C_G	0.643399
Kruppel Family	chr11_3602220_C_G	0.643399
SP-E2F4 Complex	chr11_36055097_G_C	0.602041
EGR-ZnF Complex	chr11_3663669_T_G	0.556042
Kruppel Family	chr11_3663689_C_T	0.608836
Kruppel Family	chr11_44642827_G_A	0.684385
KLF15-MAZ-TAF1 Complex	chr11_44642827_G_A	0.684385
SP-E2F4 Complex	chr11_44642827_G_A	0.684385
SALL4-ZIC1 Complex	chr11_45944029_T_G	0.544671
SP-E2F4 Complex	chr11_45944029_T_G	0.544671
Kruppel Family	chr11_45944029_T_G	0.544671
Kruppel Family	chr11_45944105_C_G	0.55908
SP-E2F4 Complex	chr11_45944105_C_G	0.55908
Kruppel Family	chr11_45944108_A_G	0.564452
E2F Family	chr11_45944108_A_G	0.564452
SP-E2F4 Complex	chr11_45944108_A_G	0.564452
SP-E2F4 Complex	chr11_45944161_C_A	0.546392
Kruppel Family	chr11_507447_C_T	0.576119
SP-E2F4 Complex	chr11_57078721_C_T	0.606796
E2F Family	chr11_57078721_C_T	0.606796
KLF15-MAZ-TAF1 Complex	chr11_57078954_C_T	0.547655
SP-E2F4 Complex	chr11_57078954_C_T	0.547655
Kruppel Family	chr11_57078954_C_T	0.547655
Kruppel Family	chr11_57479732_G_C	0.720721
SP-E2F4 Complex	chr11_57479732_G_C	0.720721
E2F Family	chr11_57479732_G_C	0.720721
IRF-STAT Complex	chr11_58695112_C_T	0.550936
EGR-ZnF Complex	chr11_60053453_T_A	0.7
Kruppel Family	chr11_613742_G_A	0.757764
SALL4-ZIC1 Complex	chr11_613742_G_A	0.757764
SP-E2F4 Complex	chr11_613742_G_A	0.757764
EGR-ZnF Complex	chr11_613742_G_A	0.757764
KLF15-MAZ-TAF1 Complex	chr11_613742_G_A	0.757764
KLF15-MAZ-TAF1 Complex	chr11_613757_A_G	0.603926
Kruppel Family	chr11_613757_A_G	0.603926
SP-E2F4 Complex	chr11_613757_A_G	0.603926
E2F Family	chr11_613757_A_G	0.603926
NR1D1	chr11_62369881_G_A	0.591195
MZF1	chr11_62369881_G_A	0.591195
KLF15-MAZ-TAF1 Complex	chr11_62369884_C_G	0.574442
NR1D1	chr11_62369884_C_G	0.574442
E2F Family	chr11_62380027_C_T	0.559758
KLF15-MAZ-TAF1 Complex	chr11_63821372_G_A	0.62605
KLF15-MAZ-TAF1 Complex	chr11_6411319_C_G	0.595745
E2F Family	chr11_6411319_C_G	0.595745
EGR-ZnF Complex	chr11_6411319_C_G	0.595745
AR-FOXJ3 Complex	chr11_64497189_A_C	0.702703
RARA-RXRA Complex	chr11_65341759_T_C	0.608696
E2F Family	chr11_65341759_T_C	0.608696
KLF15-MAZ-TAF1 Complex	chr11_65341759_T_C	0.608696
Kruppel Family	chr11_65341759_T_C	0.608696
EGR-ZnF Complex	chr11_65341759_T_C	0.608696
SALL4-ZIC1 Complex	chr11_65341759_T_C	0.608696
SP-E2F4 Complex	chr11_65341759_T_C	0.608696
EGR-ZnF Complex	chr11_65354439_C_G	0.641975
SP-E2F4 Complex	chr11_65354439_C_G	0.641975
KLF15-MAZ-TAF1 Complex	chr11_65354439_C_G	0.641975
Kruppel Family	chr11_65354439_C_G	0.641975
SALL4-ZIC1 Complex	chr11_65354439_C_G	0.641975
EGR-ZnF Complex	chr11_66079786_G_A	0.544519
SP-E2F4 Complex	chr11_66079786_G_A	0.544519
Kruppel Family	chr11_66079786_G_A	0.544519
Kruppel Family	chr11_66079787_G_A	0.541797
EGR-ZnF Complex	chr11_66079787_G_A	0.541797
SP-E2F4 Complex	chr11_66079787_G_A	0.541797
EGR-ZnF Complex	chr11_66263243_C_T	0.867347
CTCF Family	chr11_66263243_C_T	0.867347
Kruppel Family	chr11_68207438_C_A	0.721739
SP-E2F4 Complex	chr11_68207438_C_A	0.721739
EGR-ZnF Complex	chr11_68207438_C_A	0.721739
SALL4-ZIC1 Complex	chr11_68207438_C_A	0.721739
KLF15-MAZ-TAF1 Complex	chr11_68723817_T_G	0.889764
Kruppel Family	chr11_68723817_T_G	0.889764
SP-E2F4 Complex	chr11_68723817_T_G	0.889764
Kruppel Family	chr11_69252161_C_T	0.691176
KLF15-MAZ-TAF1 Complex	chr11_71164046_C_G	0.551855
Kruppel Family	chr11_71164046_C_G	0.551855
SP-E2F4 Complex	chr11_71164046_C_G	0.551855
Kruppel Family	chr11_71164047_C_A	0.561072
KLF15-MAZ-TAF1 Complex	chr11_71164047_C_A	0.561072
SP-E2F4 Complex	chr11_71164047_C_A	0.561072
SALL4-ZIC1 Complex	chr11_72044894_G_C	0.63145
Kruppel Family	chr11_72044894_G_C	0.63145
EGR-ZnF Complex	chr11_72387975_C_A	0.560043
KLF15-MAZ-TAF1 Complex	chr11_72387975_C_A	0.560043
SP-E2F4 Complex	chr11_72387975_C_A	0.560043
CTCF Family	chr11_72452645_A_G	0.623596
EGR-ZnF Complex	chr11_763218_T_C	0.662835
Kruppel Family	chr11_763218_T_C	0.662835
RARA-RXRA Complex	chr11_763218_T_C	0.662835
SP-E2F4 Complex	chr11_763218_T_C	0.662835
ATF3-USF-TFE3 Complex	chr11_763218_T_C	0.662835
E2F Family	chr11_763218_T_C	0.662835
SP-E2F4 Complex	chr11_763251_A_G	0.811765
KLF15-MAZ-TAF1 Complex	chr11_763251_A_G	0.811765
EGR-ZnF Complex	chr11_763251_A_G	0.811765
Kruppel Family	chr11_763251_A_G	0.811765
E2F Family	chr11_763251_A_G	0.811765
Kruppel Family	chr11_763252_T_C	0.709677
SP-E2F4 Complex	chr11_763252_T_C	0.709677
KLF15-MAZ-TAF1 Complex	chr11_763252_T_C	0.709677
E2F Family	chr11_763252_T_C	0.709677
EGR-ZnF Complex	chr11_763252_T_C	0.709677
TEAD Family	chr11_76777816_T_G	0.627025
Kruppel Family	chr11_791009_C_T	0.628169
KLF15-MAZ-TAF1 Complex	chr11_791009_C_T	0.628169
SP-E2F4 Complex	chr11_791009_C_T	0.628169
SP-E2F4 Complex	chr11_8102815_C_G	0.565524
Kruppel Family	chr11_8102815_C_G	0.565524
EGR-ZnF Complex	chr11_8102815_C_G	0.565524
KLF15-MAZ-TAF1 Complex	chr11_833262_T_G	0.655034
KLF15-MAZ-TAF1 Complex	chr11_8730633_G_C	0.596273
EGR-ZnF Complex	chr11_8730633_G_C	0.596273
Kruppel Family	chr11_8730633_G_C	0.596273
SALL4-ZIC1 Complex	chr11_8730633_G_C	0.596273
E2F Family	chr11_8730633_G_C	0.596273
SP-E2F4 Complex	chr11_8730633_G_C	0.596273
CTCF Family	chr11_877783_G_A	0.763975
KLF15-MAZ-TAF1 Complex	chr11_9113002_A_G	0.659529
IRF-STAT Complex	chr11_92174367_A_G	0.684211
BC11LA ELF SPIB Complex	chr11_9336093_C_T	0.55774
KLF15-MAZ-TAF1 Complex	chr11_9336093_C_T	0.55774
SP-E2F4 Complex	chr11_93517874_C_G	0.560567
SP-E2F4 Complex	chr11_94822718_C_G	0.573034
BC11LA ELF SPIB Complex	chr11_95523030_T_G	0.542169
EGR-ZnF Complex	chr11_95523030_T_G	0.542169
IRF-STAT Complex	chr11_9648721_A_G	0.593443
IRF-STAT Complex	chr12_104680368_T_C	0.617225
NANOG-OCT4 Complex	chr12_104680368_T_C	0.617225
AR-FOXJ3 Complex	chr12_104680368_T_C	0.617225
NR1D1	chr12_106696586_A_G	0.576399
IRF-STAT Complex	chr12_108039648_T_G	0.596206
Kruppel Family	chr12_109125339_G_A	0.55162
KLF15-MAZ-TAF1 Complex	chr12_109125339_G_A	0.55162
E2F Family	chr12_109125339_G_A	0.55162
EGR-ZnF Complex	chr12_109125339_G_A	0.55162
Kruppel Family	chr12_109125340_C_A	0.552155
E2F Family	chr12_109125340_C_A	0.552155
KLF15-MAZ-TAF1 Complex	chr12_109125340_C_A	0.552155
EGR-ZnF Complex	chr12_109125340_C_A	0.552155
NR1H3	chr12_113659752_T_C	0.600649
KLF15-MAZ-TAF1 Complex	chr12_113860162_A_G	0.672
SP-E2F4 Complex	chr12_113860162_A_G	0.672
Kruppel Family	chr12_113860162_A_G	0.672
EGR-ZnF Complex	chr12_113860162_A_G	0.672
SP-E2F4 Complex	chr12_116946307_G_C	0.624204
CTCF Family	chr12_117125832_G_A	0.694737
SALL4-ZIC1 Complex	chr12_117125832_G_A	0.694737
KLF15-MAZ-TAF1 Complex	chr12_117490836_C_A	0.611111
Kruppel Family	chr12_117490836_C_A	0.611111
EGR-ZnF Complex	chr12_117490836_C_A	0.611111
E2F Family	chr12_117490836_C_A	0.611111
CTCF Family	chr12_120763440_C_A	0.610656
SALL4-ZIC1 Complex	chr12_120933977_T_C	0.583774
EGR-ZnF Complex	chr12_120933977_T_C	0.583774
TEAD Family	chr12_121149475_A_G	0.666667
Kruppel Family	chr12_122237637_T_G	0.861592
SP-E2F4 Complex	chr12_122237637_T_G	0.861592
EGR-ZnF Complex	chr12_122237637_T_G	0.861592
SALL4-ZIC1 Complex	chr12_122237637_T_G	0.861592
KLF15-MAZ-TAF1 Complex	chr12_122237637_T_G	0.861592
EGR-ZnF Complex	chr12_125053175_A_C	0.87395
E2F Family	chr12_125053175_A_C	0.87395
Kruppel Family	chr12_125053175_A_C	0.87395
SP-E2F4 Complex	chr12_125053175_A_C	0.87395
SALL4-ZIC1 Complex	chr12_125053175_A_C	0.87395
RARA-RXRA Complex	chr12_125053175_A_C	0.87395
KLF15-MAZ-TAF1 Complex	chr12_125053175_A_C	0.87395
CTCF Family	chr12_12510097_C_T	0.557676
NR1D1	chr12_125140547_T_C	0.590032
SALL4-ZIC1 Complex	chr12_125678817_T_G	0.605392
SP-E2F4 Complex	chr12_126467970_C_A	0.594458
Kruppel Family	chr12_126467970_C_A	0.594458
Kruppel Family	chr12_126468005_A_C	0.690141
SP-E2F4 Complex	chr12_126468005_A_C	0.690141
ZBTB33	chr12_126468005_A_C	0.690141
KLF15-MAZ-TAF1 Complex	chr12_126468005_A_C	0.690141
EGR-ZnF Complex	chr12_126468018_G_A	0.654945
ZBTB33	chr12_126468018_G_A	0.654945
KLF15-MAZ-TAF1 Complex	chr12_126468018_G_A	0.654945
RARA-RXRA Complex	chr12_126468018_G_A	0.654945
TEAD Family	chr12_131334638_G_A	0.72093
TEAD Family	chr12_131334649_G_T	0.701149
CTCF Family	chr12_131356055_C_A	0.572082
RARA-RXRA Complex	chr12_132335963_T_G	0.700617
CTCF Family	chr12_132335963_T_G	0.700617
SP-E2F4 Complex	chr12_132413687_G_A	0.695578
Kruppel Family	chr12_132413687_G_A	0.695578
EGR-ZnF Complex	chr12_132413687_G_A	0.695578
E2F Family	chr12_132413687_G_A	0.695578
SP-E2F4 Complex	chr12_132413710_C_G	0.648459
KLF15-MAZ-TAF1 Complex	chr12_132413710_C_G	0.648459
EGR-ZnF Complex	chr12_132413710_C_G	0.648459
Kruppel Family	chr12_132413719_C_T	0.562564
E2F Family	chr12_132413719_C_T	0.562564
KLF15-MAZ-TAF1 Complex	chr12_132413719_C_T	0.562564
SP-E2F4 Complex	chr12_132413719_C_T	0.562564
KLF15-MAZ-TAF1 Complex	chr12_132568752_A_C	0.555437
EGR-ZnF Complex	chr12_132568752_A_C	0.555437
SP-E2F4 Complex	chr12_132859896_G_C	0.586207
CTCF Family	chr12_132999036_C_T	0.673077
KLF15-MAZ-TAF1 Complex	chr12_133007053_A_G	0.595694
Kruppel Family	chr12_133007053_A_G	0.595694
SP-E2F4 Complex	chr12_133007053_A_G	0.595694
TEAD Family	chr12_133465686_A_T	0.568862
CTCF Family	chr12_14005024_C_T	0.627119
SP-E2F4 Complex	chr12_212666_T_G	0.861878
EGR-ZnF Complex	chr12_212666_T_G	0.861878
KLF15-MAZ-TAF1 Complex	chr12_212666_T_G	0.861878
SALL4-ZIC1 Complex	chr12_212931_T_C	0.827957
EGR-ZnF Complex	chr12_212931_T_C	0.827957
Kruppel Family	chr12_212931_T_C	0.827957
KLF15-MAZ-TAF1 Complex	chr12_212931_T_C	0.827957
SP-E2F4 Complex	chr12_24714667_G_A	0.598425
EGR-ZnF Complex	chr12_24714667_G_A	0.598425
Kruppel Family	chr12_24714667_G_A	0.598425
IRF-STAT Complex	chr12_24714667_G_A	0.598425
KLF15-MAZ-TAF1 Complex	chr12_24714667_G_A	0.598425
CTCF Family	chr12_25289010_G_A	0.734375
KLF15-MAZ-TAF1 Complex	chr12_3150841_G_C	0.656977
Kruppel Family	chr12_3150841_G_C	0.656977
EGR-ZnF Complex	chr12_3150841_G_C	0.656977
SP-E2F4 Complex	chr12_3150841_G_C	0.656977
RARA-RXRA Complex	chr12_3150841_G_C	0.656977
SALL4-ZIC1 Complex	chr12_3150841_G_C	0.656977
E2F Family	chr12_3150841_G_C	0.656977
SOX-LEF1 Complex	chr12_3214314_T_A	0.664286
MYC-MAX-MXI1 Complex	chr12_3246604_T_C	0.570833
NANOG-OCT4 Complex	chr12_45827345_A_G	0.722892
KLF15-MAZ-TAF1 Complex	chr12_46123439_T_C	0.925134
E2F Family	chr12_46123439_T_C	0.925134
EGR-ZnF Complex	chr12_46123439_T_C	0.925134
SP-E2F4 Complex	chr12_46123439_T_C	0.925134
SALL4-ZIC1 Complex	chr12_46123439_T_C	0.925134
Kruppel Family	chr12_46123439_T_C	0.925134
CTCF Family	chr12_48336311_G_T	0.630058
EGR-ZnF Complex	chr12_49212806_C_T	0.582386
E2F Family	chr12_49350458_C_T	0.563283
KLF15-MAZ-TAF1 Complex	chr12_49350458_C_T	0.563283
EGR-ZnF Complex	chr12_49350458_C_T	0.563283
SP-E2F4 Complex	chr12_49350458_C_T	0.563283
Kruppel Family	chr12_50303809_G_A	0.73913
EGR-ZnF Complex	chr12_50303809_G_A	0.73913
EGR-ZnF Complex	chr12_51157863_G_T	0.551066
Kruppel Family	chr12_51632448_A_G	0.628866
RARA-RXRA Complex	chr12_51632448_A_G	0.628866
KLF15-MAZ-TAF1 Complex	chr12_51632448_A_G	0.628866
EGR-ZnF Complex	chr12_51632448_A_G	0.628866
SP-E2F4 Complex	chr12_52542553_C_T	0.613372
KLF15-MAZ-TAF1 Complex	chr12_52542553_C_T	0.613372
Kruppel Family	chr12_52542553_C_T	0.613372
RARA-RXRA Complex	chr12_52542553_C_T	0.613372
SALL4-ZIC1 Complex	chr12_52702496_C_T	0.6
SP-E2F4 Complex	chr12_52702496_C_T	0.6
KLF15-MAZ-TAF1 Complex	chr12_52702496_C_T	0.6
KLF15-MAZ-TAF1 Complex	chr12_53359229_G_C	0.567652
Kruppel Family	chr12_53359229_G_C	0.567652
EGR-ZnF Complex	chr12_53359229_G_C	0.567652
SP-E2F4 Complex	chr12_53359229_G_C	0.567652
SALL4-ZIC1 Complex	chr12_53359396_T_G	0.578871
Kruppel Family	chr12_53359396_T_G	0.578871
GLI3	chr12_53359396_T_G	0.578871
SP-E2F4 Complex	chr12_53448320_C_T	0.56544
EGR-ZnF Complex	chr12_53448320_C_T	0.56544
Kruppel Family	chr12_53448320_C_T	0.56544
CTCF Family	chr12_53448320_C_T	0.56544
SOX-LEF1 Complex	chr12_55077445_A_G	0.693548
EGR-ZnF Complex	chr12_56101812_A_G	0.534789
E2F Family	chr12_56101812_A_G	0.534789
Kruppel Family	chr12_56435504_G_C	0.596491
SP-E2F4 Complex	chr12_56435504_G_C	0.596491
RARA-RXRA Complex	chr12_56435504_G_C	0.596491
EGR-ZnF Complex	chr12_56435504_G_C	0.596491
KLF15-MAZ-TAF1 Complex	chr12_56435504_G_C	0.596491
SALL4-ZIC1 Complex	chr12_56435504_G_C	0.596491
EGR-ZnF Complex	chr12_57487729_T_G	0.589494
MZF1	chr12_57487729_T_G	0.589494
Kruppel Family	chr12_57487814_A_C	0.586288
KLF15-MAZ-TAF1 Complex	chr12_57487814_A_C	0.586288
SP-E2F4 Complex	chr12_57487814_A_C	0.586288
RARA-RXRA Complex	chr12_57487814_A_C	0.586288
EGR-ZnF Complex	chr12_57487814_A_C	0.586288
SP-E2F4 Complex	chr12_57856014_C_T	0.598824
SP-E2F4 Complex	chr12_57984923_C_G	0.575269
EGR-ZnF Complex	chr12_57984923_C_G	0.575269
Kruppel Family	chr12_57984923_C_G	0.575269
KLF15-MAZ-TAF1 Complex	chr12_57984923_C_G	0.575269
Kruppel Family	chr12_64062465_G_A	0.575829
SP-E2F4 Complex	chr12_64062465_G_A	0.575829
KLF15-MAZ-TAF1 Complex	chr12_64062465_G_A	0.575829
EGR-ZnF Complex	chr12_64062465_G_A	0.575829
SP-E2F4 Complex	chr12_64062466_C_A	0.586124
Kruppel Family	chr12_64062466_C_A	0.586124
EGR-ZnF Complex	chr12_64062466_C_A	0.586124
KLF15-MAZ-TAF1 Complex	chr12_64062466_C_A	0.586124
Kruppel Family	chr12_6420037_G_A	0.607214
EGR-ZnF Complex	chr12_6420037_G_A	0.607214
SP-E2F4 Complex	chr12_6420037_G_A	0.607214
SP-E2F4 Complex	chr12_6484709_T_C	0.535411
Kruppel Family	chr12_66135315_G_T	0.659686
SP-E2F4 Complex	chr12_66135315_G_T	0.659686
EGR-ZnF Complex	chr12_6643927_T_G	0.57508
EGR-ZnF Complex	chr12_68617021_C_G	0.611538
ETS2	chr12_68617021_C_G	0.611538
IRF-STAT Complex	chr12_68617021_C_G	0.611538
KLF15-MAZ-TAF1 Complex	chr12_68617021_C_G	0.611538
Kruppel Family	chr12_69754012_C_T	0.605053
SALL4-ZIC1 Complex	chr12_69754012_C_T	0.605053
EGR-ZnF Complex	chr12_69754012_C_T	0.605053
KLF15-MAZ-TAF1 Complex	chr12_69754012_C_T	0.605053
GLI3	chr12_70290709_G_A	0.58908
EGR-ZnF Complex	chr12_7282909_T_C	0.784188
Kruppel Family	chr12_7282909_T_C	0.784188
KLF15-MAZ-TAF1 Complex	chr12_7282909_T_C	0.784188
SP-E2F4 Complex	chr12_7282909_T_C	0.784188
MYC-MAX-MXI1 Complex	chr12_73006173_G_A	0.603746
ATF3-USF-TFE3 Complex	chr12_73006173_G_A	0.603746
ATF3-USF-TFE3 Complex	chr12_751964_C_T	0.615616
SP-E2F4 Complex	chr12_79309077_G_A	0.621212
Kruppel Family	chr12_79309077_G_A	0.621212
SP-E2F4 Complex	chr12_8395684_A_G	0.538051
Kruppel Family	chr12_8395684_A_G	0.538051
TEAD Family	chr12_85199364_G_C	0.564236
SP-E2F4 Complex	chr12_8851317_A_C	0.644295
E2F Family	chr12_95611141_C_T	0.550429
Kruppel Family	chr12_95611141_C_T	0.550429
SP-E2F4 Complex	chr12_95611141_C_T	0.550429
Kruppel Family	chr12_96336281_G_A	0.587179
KLF15-MAZ-TAF1 Complex	chr12_96336281_G_A	0.587179
SP-E2F4 Complex	chr12_96336281_G_A	0.587179
TEAD Family	chr12_97790900_T_A	0.621083
E2F Family	chr13_110435953_A_G	0.631365
KLF15-MAZ-TAF1 Complex	chr13_111039949_G_A	0.62141
SP-E2F4 Complex	chr13_111566989_A_G	0.559719
EGR-ZnF Complex	chr13_111567902_C_T	0.53296
SP-E2F4 Complex	chr13_111567902_C_T	0.53296
KLF15-MAZ-TAF1 Complex	chr13_111567902_C_T	0.53296
E2F Family	chr13_111567902_C_T	0.53296
Kruppel Family	chr13_111567902_C_T	0.53296
SP-E2F4 Complex	chr13_111568146_G_A	0.571429
CTCF Family	chr13_111568146_G_A	0.571429
TEAD Family	chr13_114186666_T_C	0.895674
SP-E2F4 Complex	chr13_115000465_T_C	0.559939
ETS2	chr13_115047305_G_A	0.564648
IRF-STAT Complex	chr13_20694584_A_G	0.707692
TEAD Family	chr13_21902488_G_A	0.672727
Kruppel Family	chr13_21902535_C_T	0.650838
SP-E2F4 Complex	chr13_21902535_C_T	0.650838
KLF15-MAZ-TAF1 Complex	chr13_21902535_C_T	0.650838
KLF15-MAZ-TAF1 Complex	chr13_27203020_C_A	0.683333
NANOG-OCT4 Complex	chr13_30626294_A_C	0.658228
KLF15-MAZ-TAF1 Complex	chr13_30881026_G_A	0.562168
Kruppel Family	chr13_30881026_G_A	0.562168
SP-E2F4 Complex	chr13_30881026_G_A	0.562168
EGR-ZnF Complex	chr13_30881316_C_T	0.572104
Kruppel Family	chr13_30881316_C_T	0.572104
SP-E2F4 Complex	chr13_30881316_C_T	0.572104
E2F Family	chr13_30881316_C_T	0.572104
KLF15-MAZ-TAF1 Complex	chr13_30881316_C_T	0.572104
NR1D1	chr13_30996217_G_A	0.611727
KLF15-MAZ-TAF1 Complex	chr13_30996217_G_A	0.611727
EGR-ZnF Complex	chr13_30996217_G_A	0.611727
BC11LA ELF SPIB Complex	chr13_30996217_G_A	0.611727
SP-E2F4 Complex	chr13_30996217_G_A	0.611727
SP-E2F4 Complex	chr13_30996279_G_C	0.570946
KLF15-MAZ-TAF1 Complex	chr13_30996279_G_C	0.570946
Kruppel Family	chr13_30996279_G_C	0.570946
Kruppel Family	chr13_37352410_G_T	0.679758
SP-E2F4 Complex	chr13_37352410_G_T	0.679758
BC11LA ELF SPIB Complex	chr13_37352518_A_G	0.615607
IRF-STAT Complex	chr13_37352518_A_G	0.615607
NR1H3	chr13_37352518_A_G	0.615607
EGR-ZnF Complex	chr13_37352706_C_A	0.673759
Kruppel Family	chr13_37352706_C_A	0.673759
SP-E2F4 Complex	chr13_37352706_C_A	0.673759
CTCF Family	chr13_37352706_C_A	0.673759
SOX-LEF1 Complex	chr13_39260596_T_C	0.627297
BC11LA ELF SPIB Complex	chr13_39260893_C_T	0.562264
EGR-ZnF Complex	chr13_43597932_C_G	0.769014
CTCF Family	chr13_43597932_C_G	0.769014
KLF15-MAZ-TAF1 Complex	chr13_43597932_C_G	0.769014
EGR-ZnF Complex	chr13_44453905_G_T	0.597656
KLF15-MAZ-TAF1 Complex	chr13_44453905_G_T	0.597656
MAF Family	chr13_44806375_A_G	0.720988
KLF15-MAZ-TAF1 Complex	chr13_50018842_T_G	0.580214
KLF15-MAZ-TAF1 Complex	chr13_74708696_C_T	0.560586
Kruppel Family	chr13_74708696_C_T	0.560586
SP-E2F4 Complex	chr13_74708696_C_T	0.560586
EGR-ZnF Complex	chr13_74708696_C_T	0.560586
E2F Family	chr13_74708696_C_T	0.560586
EGR-ZnF Complex	chr13_86240611_G_A	0.733645
MYC-MAX-MXI1 Complex	chr13_87534563_C_A	0.5984
MYC-MAX-MXI1 Complex	chr13_87534747_A_G	0.604444
Kruppel Family	chr13_95248566_C_T	0.561983
SP-E2F4 Complex	chr13_95248566_C_T	0.561983
RARA-RXRA Complex	chr13_99127985_T_A	0.586207
KLF15-MAZ-TAF1 Complex	chr14_100037496_T_C	0.591518
KLF15-MAZ-TAF1 Complex	chr14_100037497_G_A	0.588745
SP-E2F4 Complex	chr14_100037541_G_A	0.612137
EGR-ZnF Complex	chr14_100037541_G_A	0.612137
KLF15-MAZ-TAF1 Complex	chr14_100037541_G_A	0.612137
Kruppel Family	chr14_100037541_G_A	0.612137
SALL4-ZIC1 Complex	chr14_100771483_T_C	0.608696
SP-E2F4 Complex	chr14_102512872_G_A	0.609442
Kruppel Family	chr14_102512872_G_A	0.609442
EGR-ZnF Complex	chr14_104009630_A_G	0.588727
NR1D1	chr14_104009630_A_G	0.588727
KLF15-MAZ-TAF1 Complex	chr14_104009630_A_G	0.588727
SP-E2F4 Complex	chr14_104028806_G_A	0.572781
KLF15-MAZ-TAF1 Complex	chr14_104028806_G_A	0.572781
EGR-ZnF Complex	chr14_104286547_C_G	0.610561
SALL4-ZIC1 Complex	chr14_104286547_C_G	0.610561
KLF15-MAZ-TAF1 Complex	chr14_104286547_C_G	0.610561
EGR-ZnF Complex	chr14_104322026_A_G	0.591022
KLF15-MAZ-TAF1 Complex	chr14_104322026_A_G	0.591022
KLF15-MAZ-TAF1 Complex	chr14_105348733_G_T	0.616333
EGR-ZnF Complex	chr14_105348733_G_T	0.616333
SP-E2F4 Complex	chr14_105400010_A_G	0.851485
KLF15-MAZ-TAF1 Complex	chr14_105400010_A_G	0.851485
SALL4-ZIC1 Complex	chr14_105400010_A_G	0.851485
Kruppel Family	chr14_105400010_A_G	0.851485
NR1D1	chr14_20811114_C_T	0.631356
RARA-RXRA Complex	chr14_21101333_A_T	0.611429
EGR-ZnF Complex	chr14_21101349_G_A	0.57931
E2F Family	chr14_21457887_C_T	0.602671
Kruppel Family	chr14_21457887_C_T	0.602671
EGR-ZnF Complex	chr14_21457887_C_T	0.602671
SP-E2F4 Complex	chr14_21457887_C_T	0.602671
ETS2	chr14_21507357_G_A	0.646259
KLF15-MAZ-TAF1 Complex	chr14_23341666_G_C	0.661957
SP-E2F4 Complex	chr14_23341666_G_C	0.661957
Kruppel Family	chr14_23341666_G_C	0.661957
EGR-ZnF Complex	chr14_23352386_C_G	0.601227
Kruppel Family	chr14_23352386_C_G	0.601227
KLF15-MAZ-TAF1 Complex	chr14_23352386_C_G	0.601227
KLF15-MAZ-TAF1 Complex	chr14_23369545_C_G	0.683333
E2F Family	chr14_23388871_C_G	0.659443
KLF15-MAZ-TAF1 Complex	chr14_23721307_C_G	0.601093
SP-E2F4 Complex	chr14_23721307_C_G	0.601093
Kruppel Family	chr14_23721307_C_G	0.601093
EGR-ZnF Complex	chr14_23721307_C_G	0.601093
NANOG-OCT4 Complex	chr14_23952551_T_G	0.595506
RARA-RXRA Complex	chr14_24422936_C_G	0.604348
Kruppel Family	chr14_24422936_C_G	0.604348
SP-E2F4 Complex	chr14_24422936_C_G	0.604348
KLF15-MAZ-TAF1 Complex	chr14_24422936_C_G	0.604348
EGR-ZnF Complex	chr14_24422936_C_G	0.604348
RARA-RXRA Complex	chr14_24549025_C_G	0.5791
EGR-ZnF Complex	chr14_24701598_A_C	0.722798
SP-E2F4 Complex	chr14_24701598_A_C	0.722798
Kruppel Family	chr14_24701598_A_C	0.722798
SALL4-ZIC1 Complex	chr14_24701598_A_C	0.722798
KLF15-MAZ-TAF1 Complex	chr14_24701598_A_C	0.722798
CTCF Family	chr14_24740763_C_T	0.580247
Kruppel Family	chr14_24868057_G_C	0.766667
SP-E2F4 Complex	chr14_24868057_G_C	0.766667
BC11LA ELF SPIB Complex	chr14_35591174_T_C	0.545643
SP-E2F4 Complex	chr14_39673443_C_T	0.65812
EGR-ZnF Complex	chr14_39673443_C_T	0.65812
Kruppel Family	chr14_39673443_C_T	0.65812
KLF15-MAZ-TAF1 Complex	chr14_39673443_C_T	0.65812
E2F Family	chr14_50779346_C_T	0.632457
Kruppel Family	chr14_50779346_C_T	0.632457
EGR-ZnF Complex	chr14_50779346_C_T	0.632457
SP-E2F4 Complex	chr14_50779346_C_T	0.632457
KLF15-MAZ-TAF1 Complex	chr14_50779346_C_T	0.632457
Kruppel Family	chr14_52118513_C_T	0.685841
SP-E2F4 Complex	chr14_52118513_C_T	0.685841
EGR-ZnF Complex	chr14_52118513_C_T	0.685841
KLF15-MAZ-TAF1 Complex	chr14_52118513_C_T	0.685841
Kruppel Family	chr14_55034879_T_C	0.60251
KLF15-MAZ-TAF1 Complex	chr14_55034879_T_C	0.60251
EGR-ZnF Complex	chr14_55034879_T_C	0.60251
SP-E2F4 Complex	chr14_55034879_T_C	0.60251
EGR-ZnF Complex	chr14_55151337_C_G	0.579737
Kruppel Family	chr14_55151337_C_G	0.579737
KLF15-MAZ-TAF1 Complex	chr14_55151337_C_G	0.579737
SP-E2F4 Complex	chr14_55151337_C_G	0.579737
EGR-ZnF Complex	chr14_60798033_T_A	0.639098
KLF15-MAZ-TAF1 Complex	chr14_61655082_A_C	0.595506
Kruppel Family	chr14_61655082_A_C	0.595506
EGR-ZnF Complex	chr14_61655082_A_C	0.595506
SP-E2F4 Complex	chr14_61655082_A_C	0.595506
EGR-ZnF Complex	chr14_65381022_C_T	0.674877
SP-E2F4 Complex	chr14_65381022_C_T	0.674877
SP-E2F4 Complex	chr14_65569461_C_G	0.878587
Kruppel Family	chr14_65569461_C_G	0.878587
EGR-ZnF Complex	chr14_65569461_C_G	0.878587
KLF15-MAZ-TAF1 Complex	chr14_65569461_C_G	0.878587
EGR-ZnF Complex	chr14_69951377_G_C	0.577114
SALL4-ZIC1 Complex	chr14_69951377_G_C	0.577114
Kruppel Family	chr14_74551518_T_A	0.533922
Kruppel Family	chr14_74551526_C_A	0.534259
SP-E2F4 Complex	chr14_74551526_C_A	0.534259
SP-E2F4 Complex	chr14_76880244_T_C	0.622581
EGR-ZnF Complex	chr14_76880244_T_C	0.622581
KLF15-MAZ-TAF1 Complex	chr14_76880244_T_C	0.622581
NANOG-OCT4 Complex	chr14_77499669_A_G	0.650338
IRF-STAT Complex	chr14_77499669_A_G	0.650338
BC11LA ELF SPIB Complex	chr14_77499669_A_G	0.650338
AR-FOXJ3 Complex	chr14_77499669_A_G	0.650338
SOX-LEF1 Complex	chr14_89907508_G_C	0.567797
Kruppel Family	chr14_90422211_G_A	0.624096
SP-E2F4 Complex	chr14_90422211_G_A	0.624096
CTCF Family	chr14_90864418_A_C	0.616505
ZBTB33	chr14_90864418_A_C	0.616505
Kruppel Family	chr14_92302972_G_A	0.565173
KLF15-MAZ-TAF1 Complex	chr14_92302972_G_A	0.565173
SP-E2F4 Complex	chr14_92302972_G_A	0.565173
SALL4-ZIC1 Complex	chr14_94360362_C_T	0.7475
Kruppel Family	chr14_94360362_C_T	0.7475
EGR-ZnF Complex	chr14_94360362_C_T	0.7475
KLF15-MAZ-TAF1 Complex	chr14_94360362_C_T	0.7475
MZF1	chr14_94360362_C_T	0.7475
KLF15-MAZ-TAF1 Complex	chr14_94360541_C_T	0.769504
SP-E2F4 Complex	chr14_94360541_C_T	0.769504
ETS2	chr14_94360541_C_T	0.769504
MZF1	chr14_94360541_C_T	0.769504
Kruppel Family	chr14_94360541_C_T	0.769504
EGR-ZnF Complex	chr14_94360541_C_T	0.769504
KLF15-MAZ-TAF1 Complex	chr14_94640447_A_G	0.557746
NANOG-OCT4 Complex	chr14_95721953_T_C	0.752475
NANOG-OCT4 Complex	chr14_96446101_C_T	0.602679
KLF15-MAZ-TAF1 Complex	chr14_99946577_G_T	0.594286
EGR-ZnF Complex	chr14_99946577_G_T	0.594286
Kruppel Family	chr15_100105553_C_A	0.571262
CTCF Family	chr15_100252805_G_T	0.639785
KLF15-MAZ-TAF1 Complex	chr15_102264304_G_C	0.550711
SP-E2F4 Complex	chr15_102264304_G_C	0.550711
IRF-STAT Complex	chr15_25104261_T_C	0.627358
SALL4-ZIC1 Complex	chr15_25199992_C_G	0.756098
Kruppel Family	chr15_25199992_C_G	0.756098
EGR-ZnF Complex	chr15_25199992_C_G	0.756098
EGR-ZnF Complex	chr15_25201659_A_T	0.610212
CTCF Family	chr15_26874395_T_C	0.585938
KLF15-MAZ-TAF1 Complex	chr15_29966969_A_G	0.577922
SP-E2F4 Complex	chr15_29966969_A_G	0.577922
E2F Family	chr15_29966969_A_G	0.577922
Kruppel Family	chr15_29966969_A_G	0.577922
EGR-ZnF Complex	chr15_29966969_A_G	0.577922
KLF15-MAZ-TAF1 Complex	chr15_31372892_T_C	0.589041
SP-E2F4 Complex	chr15_31372892_T_C	0.589041
Kruppel Family	chr15_31372892_T_C	0.589041
E2F Family	chr15_31372892_T_C	0.589041
EGR-ZnF Complex	chr15_31372892_T_C	0.589041
CTCF Family	chr15_39872056_T_C	0.555692
SALL4-ZIC1 Complex	chr15_40650435_C_T	0.676056
SP-E2F4 Complex	chr15_42119593_C_A	0.588785
Kruppel Family	chr15_42119593_C_A	0.588785
BC11LA ELF SPIB Complex	chr15_42119593_C_A	0.588785
KLF15-MAZ-TAF1 Complex	chr15_42119593_C_A	0.588785
EGR-ZnF Complex	chr15_42119593_C_A	0.588785
KLF15-MAZ-TAF1 Complex	chr15_43810906_A_C	0.666667
SP-E2F4 Complex	chr15_43810906_A_C	0.666667
EGR-ZnF Complex	chr15_43810906_A_C	0.666667
SALL4-ZIC1 Complex	chr15_43810906_A_C	0.666667
Kruppel Family	chr15_43810906_A_C	0.666667
ZBTB33	chr15_49103174_T_A	0.579832
ZBTB33	chr15_49103175_G_T	0.582278
ZBTB33	chr15_49103176_T_A	0.578947
Kruppel Family	chr15_51200281_G_C	0.571429
SP-E2F4 Complex	chr15_51200281_G_C	0.571429
SP-E2F4 Complex	chr15_55700427_G_A	0.565574
Kruppel Family	chr15_59981590_G_A	0.563129
EGR-ZnF Complex	chr15_59981590_G_A	0.563129
KLF15-MAZ-TAF1 Complex	chr15_59981590_G_A	0.563129
SP-E2F4 Complex	chr15_59981590_G_A	0.563129
KLF15-MAZ-TAF1 Complex	chr15_64126488_G_A	0.568047
IRF-STAT Complex	chr15_64993324_T_A	0.822785
AR-FOXJ3 Complex	chr15_64993324_T_A	0.822785
EGR-ZnF Complex	chr15_64995147_G_C	0.604478
Kruppel Family	chr15_64995147_G_C	0.604478
SP-E2F4 Complex	chr15_64995147_G_C	0.604478
KLF15-MAZ-TAF1 Complex	chr15_64995147_G_C	0.604478
NANOG-OCT4 Complex	chr15_65024204_G_A	0.623318
SOX-LEF1 Complex	chr15_65024204_G_A	0.623318
BC11LA ELF SPIB Complex	chr15_65100271_C_T	0.545833
IRF-STAT Complex	chr15_65100271_C_T	0.545833
MZF1	chr15_65100271_C_T	0.545833
BC11LA ELF SPIB Complex	chr15_65579033_G_A	0.575368
NR1D1	chr15_65579033_G_A	0.575368
EGR-ZnF Complex	chr15_66963473_T_C	0.593407
KLF15-MAZ-TAF1 Complex	chr15_66963473_T_C	0.593407
SP-E2F4 Complex	chr15_66963473_T_C	0.593407
Kruppel Family	chr15_66963473_T_C	0.593407
KLF15-MAZ-TAF1 Complex	chr15_74666658_T_A	0.56036
Kruppel Family	chr15_75743689_C_A	0.623779
KLF15-MAZ-TAF1 Complex	chr15_77819591_A_G	0.646226
BC11LA ELF SPIB Complex	chr15_78368353_C_T	0.583153
CTCF Family	chr15_78833102_C_T	0.621795
ZBTB33	chr15_78833102_C_T	0.621795
KLF15-MAZ-TAF1 Complex	chr15_80189398_C_T	0.585421
SP-E2F4 Complex	chr15_80189398_C_T	0.585421
Kruppel Family	chr15_80189398_C_T	0.585421
EGR-ZnF Complex	chr15_80445219_G_A	0.600563
SP-E2F4 Complex	chr15_80445219_G_A	0.600563
Kruppel Family	chr15_80445219_G_A	0.600563
KLF15-MAZ-TAF1 Complex	chr15_80445292_G_C	0.58248
E2F Family	chr15_80445292_G_C	0.58248
EGR-ZnF Complex	chr15_80445292_G_C	0.58248
EGR-ZnF Complex	chr15_81208055_C_T	0.672
KLF15-MAZ-TAF1 Complex	chr15_81208055_C_T	0.672
Kruppel Family	chr15_81208055_C_T	0.672
NANOG-OCT4 Complex	chr15_81596400_C_T	0.72619
RARA-RXRA Complex	chr15_85291714_C_G	0.736364
SP-E2F4 Complex	chr15_85291714_C_G	0.736364
KLF15-MAZ-TAF1 Complex	chr15_85291714_C_G	0.736364
EGR-ZnF Complex	chr15_85291714_C_G	0.736364
MZF1	chr15_85291714_C_G	0.736364
Kruppel Family	chr15_85291714_C_G	0.736364
GLI3	chr15_89954966_T_C	0.705128
SP-E2F4 Complex	chr15_90294281_A_C	0.554455
NANOG-OCT4 Complex	chr15_90619154_A_G	0.710417
Kruppel Family	chr15_90670057_C_T	0.654696
KLF15-MAZ-TAF1 Complex	chr15_90670057_C_T	0.654696
SP-E2F4 Complex	chr15_90670057_C_T	0.654696
EGR-ZnF Complex	chr15_90670057_C_T	0.654696
SALL4-ZIC1 Complex	chr15_90670057_C_T	0.654696
Kruppel Family	chr15_90792697_G_C	0.579082
AR-FOXJ3 Complex	chr15_90937051_T_A	0.590504
EGR-ZnF Complex	chr16_1031351_T_A	0.622857
Kruppel Family	chr16_10713477_A_G	0.62
NR1D1	chr16_11043413_C_T	0.652299
KLF15-MAZ-TAF1 Complex	chr16_1153499_G_C	0.609009
SP-E2F4 Complex	chr16_1353515_T_C	0.633333
KLF15-MAZ-TAF1 Complex	chr16_1353515_T_C	0.633333
EGR-ZnF Complex	chr16_1353515_T_C	0.633333
Kruppel Family	chr16_1353515_T_C	0.633333
SALL4-ZIC1 Complex	chr16_1353515_T_C	0.633333
Kruppel Family	chr16_1353734_C_T	0.626437
KLF15-MAZ-TAF1 Complex	chr16_13715773_G_C	0.670455
SP-E2F4 Complex	chr16_1392877_T_C	0.552901
EGR-ZnF Complex	chr16_1392877_T_C	0.552901
E2F Family	chr16_1392877_T_C	0.552901
Kruppel Family	chr16_1392877_T_C	0.552901
Kruppel Family	chr16_1393178_G_A	0.608563
SP-E2F4 Complex	chr16_1393178_G_A	0.608563
EGR-ZnF Complex	chr16_1393178_G_A	0.608563
ETS2	chr16_1393178_G_A	0.608563
KLF15-MAZ-TAF1 Complex	chr16_1393178_G_A	0.608563
MZF1	chr16_1393178_G_A	0.608563
SP-E2F4 Complex	chr16_1393191_C_T	0.601297
Kruppel Family	chr16_1393191_C_T	0.601297
NANOG-OCT4 Complex	chr16_16043174_C_G	0.651429
MAF Family	chr16_16043174_C_G	0.651429
SOX-LEF1 Complex	chr16_16043174_C_G	0.651429
KLF15-MAZ-TAF1 Complex	chr16_1922312_C_T	0.610169
IRF-STAT Complex	chr16_1922312_C_T	0.610169
ETS2	chr16_1922312_C_T	0.610169
BC11LA ELF SPIB Complex	chr16_1922312_C_T	0.610169
SP-E2F4 Complex	chr16_1922312_C_T	0.610169
EGR-ZnF Complex	chr16_2029412_C_A	0.576046
SP-E2F4 Complex	chr16_2029412_C_A	0.576046
KLF15-MAZ-TAF1 Complex	chr16_2029412_C_A	0.576046
E2F Family	chr16_2029412_C_A	0.576046
Kruppel Family	chr16_2029412_C_A	0.576046
CTCF Family	chr16_23410532_G_A	0.70068
SP-E2F4 Complex	chr16_25269496_C_T	0.603627
KLF15-MAZ-TAF1 Complex	chr16_2723368_A_C	0.543218
EGR-ZnF Complex	chr16_28875204_A_T	0.593651
Kruppel Family	chr16_28875204_A_T	0.593651
KLF15-MAZ-TAF1 Complex	chr16_28875204_A_T	0.593651
SP-E2F4 Complex	chr16_28875204_A_T	0.593651
Kruppel Family	chr16_28891465_C_T	0.564384
E2F Family	chr16_28891465_C_T	0.564384
SP-E2F4 Complex	chr16_28891465_C_T	0.564384
KLF15-MAZ-TAF1 Complex	chr16_28891465_C_T	0.564384
NR1H3	chr16_29118406_G_C	0.597744
RARA-RXRA Complex	chr16_29118679_C_T	0.643077
KLF15-MAZ-TAF1 Complex	chr16_29118679_C_T	0.643077
EGR-ZnF Complex	chr16_29118679_C_T	0.643077
ZBTB33	chr16_29118679_C_T	0.643077
SP-E2F4 Complex	chr16_29606414_A_G	0.651136
ETS2	chr16_29606414_A_G	0.651136
BC11LA ELF SPIB Complex	chr16_29606414_A_G	0.651136
KLF15-MAZ-TAF1 Complex	chr16_29606414_A_G	0.651136
EGR-ZnF Complex	chr16_29606414_A_G	0.651136
IRF-STAT Complex	chr16_29606414_A_G	0.651136
Kruppel Family	chr16_29606414_A_G	0.651136
MYC-MAX-MXI1 Complex	chr16_30134656_T_C	0.558946
ATF3-USF-TFE3 Complex	chr16_30134679_C_T	0.55863
Kruppel Family	chr16_30134679_C_T	0.55863
GLI3	chr16_3086447_C_G	0.575926
EGR-ZnF Complex	chr16_3156666_T_G	0.724863
E2F Family	chr16_3156666_T_G	0.724863
KLF15-MAZ-TAF1 Complex	chr16_3156666_T_G	0.724863
Kruppel Family	chr16_3156666_T_G	0.724863
SP-E2F4 Complex	chr16_3156666_T_G	0.724863
E2F Family	chr16_4524443_C_G	0.561937
Kruppel Family	chr16_4524443_C_G	0.561937
EGR-ZnF Complex	chr16_4524443_C_G	0.561937
SP-E2F4 Complex	chr16_4524443_C_G	0.561937
Kruppel Family	chr16_4526292_A_G	0.550817
SP-E2F4 Complex	chr16_4526292_A_G	0.550817
Kruppel Family	chr16_4664997_C_A	0.568138
SP-E2F4 Complex	chr16_4664997_C_A	0.568138
BC11LA ELF SPIB Complex	chr16_50186692_T_G	0.697368
AR-FOXJ3 Complex	chr16_50186692_T_G	0.697368
IRF-STAT Complex	chr16_50186692_T_G	0.697368
E2F Family	chr16_50913973_C_T	0.575962
SALL4-ZIC1 Complex	chr16_50913973_C_T	0.575962
Kruppel Family	chr16_50913973_C_T	0.575962
EGR-ZnF Complex	chr16_50913973_C_T	0.575962
KLF15-MAZ-TAF1 Complex	chr16_50913973_C_T	0.575962
SP-E2F4 Complex	chr16_50913973_C_T	0.575962
SP-E2F4 Complex	chr16_53164398_C_A	0.576195
KLF15-MAZ-TAF1 Complex	chr16_53164398_C_A	0.576195
Kruppel Family	chr16_53164398_C_A	0.576195
NR1D1	chr16_53407506_C_G	0.731563
NANOG-OCT4 Complex	chr16_54365347_G_T	0.555291
NANOG-OCT4 Complex	chr16_55326624_T_C	0.608355
IRF-STAT Complex	chr16_56581543_T_G	0.553459
BC11LA ELF SPIB Complex	chr16_56581543_T_G	0.553459
SP-E2F4 Complex	chr16_57809950_A_G	0.547638
Kruppel Family	chr16_57809950_A_G	0.547638
SP-E2F4 Complex	chr16_633706_C_T	0.777293
Kruppel Family	chr16_633706_C_T	0.777293
EGR-ZnF Complex	chr16_633706_C_T	0.777293
EGR-ZnF Complex	chr16_634170_T_G	0.589852
SP-E2F4 Complex	chr16_634170_T_G	0.589852
SALL4-ZIC1 Complex	chr16_634170_T_G	0.589852
EGR-ZnF Complex	chr16_680574_G_A	0.555154
MZF1	chr16_680574_G_A	0.555154
Kruppel Family	chr16_680666_T_C	0.573481
SALL4-ZIC1 Complex	chr16_680666_T_C	0.573481
KLF15-MAZ-TAF1 Complex	chr16_681280_G_T	0.547972
SP-E2F4 Complex	chr16_681280_G_T	0.547972
EGR-ZnF Complex	chr16_681280_G_T	0.547972
Kruppel Family	chr16_681280_G_T	0.547972
KLF15-MAZ-TAF1 Complex	chr16_681284_C_T	0.558699
SP-E2F4 Complex	chr16_681284_C_T	0.558699
Kruppel Family	chr16_681284_C_T	0.558699
EGR-ZnF Complex	chr16_681284_C_T	0.558699
Kruppel Family	chr16_68344945_G_C	0.542513
MYC-MAX-MXI1 Complex	chr16_68344945_G_C	0.542513
SP-E2F4 Complex	chr16_68344945_G_C	0.542513
KLF15-MAZ-TAF1 Complex	chr16_69600335_C_T	0.608696
SP-E2F4 Complex	chr16_69600335_C_T	0.608696
IRF-STAT Complex	chr16_69600335_C_T	0.608696
E2F Family	chr16_729825_A_G	0.555276
KLF15-MAZ-TAF1 Complex	chr16_729825_A_G	0.555276
EGR-ZnF Complex	chr16_729825_A_G	0.555276
SP-E2F4 Complex	chr16_729825_A_G	0.555276
Kruppel Family	chr16_729825_A_G	0.555276
Kruppel Family	chr16_729831_C_T	0.576023
SP-E2F4 Complex	chr16_729831_C_T	0.576023
EGR-ZnF Complex	chr16_729831_C_T	0.576023
KLF15-MAZ-TAF1 Complex	chr16_729831_C_T	0.576023
CTCF Family	chr16_729831_C_T	0.576023
BC11LA ELF SPIB Complex	chr16_78001344_T_C	0.559952
ETS2	chr16_78001344_T_C	0.559952
MAF Family	chr16_78080133_G_T	0.592014
ETS2	chr16_79804501_G_A	0.621951
BC11LA ELF SPIB Complex	chr16_79804501_G_A	0.621951
IRF-STAT Complex	chr16_79804501_G_A	0.621951
SOX-LEF1 Complex	chr16_79804501_G_A	0.621951
AR-FOXJ3 Complex	chr16_79804501_G_A	0.621951
KLF15-MAZ-TAF1 Complex	chr16_79804501_G_A	0.621951
KLF15-MAZ-TAF1 Complex	chr16_81763216_A_G	0.597518
Kruppel Family	chr16_81763216_A_G	0.597518
EGR-ZnF Complex	chr16_81763216_A_G	0.597518
BC11LA ELF SPIB Complex	chr16_81763216_A_G	0.597518
SP-E2F4 Complex	chr16_81763216_A_G	0.597518
MAF Family	chr16_81763371_T_C	0.597403
BC11LA ELF SPIB Complex	chr16_81907867_T_G	0.62
MYC-MAX-MXI1 Complex	chr16_83987252_G_A	0.567084
ATF3-USF-TFE3 Complex	chr16_83987252_G_A	0.567084
CTCF Family	chr16_84150290_G_A	0.553305
EGR-ZnF Complex	chr16_84875610_G_A	0.628713
Kruppel Family	chr16_84875610_G_A	0.628713
SP-E2F4 Complex	chr16_84875610_G_A	0.628713
KLF15-MAZ-TAF1 Complex	chr16_84875610_G_A	0.628713
E2F Family	chr16_84875610_G_A	0.628713
IRF-STAT Complex	chr16_85191685_G_A	0.595794
KLF15-MAZ-TAF1 Complex	chr16_85191685_G_A	0.595794
BC11LA ELF SPIB Complex	chr16_85191685_G_A	0.595794
SOX-LEF1 Complex	chr16_85191685_G_A	0.595794
EGR-ZnF Complex	chr16_85191685_G_A	0.595794
Kruppel Family	chr16_85236551_G_C	0.580723
RARA-RXRA Complex	chr16_85236551_G_C	0.580723
SP-E2F4 Complex	chr16_85236551_G_C	0.580723
KLF15-MAZ-TAF1 Complex	chr16_85236551_G_C	0.580723
IRF-STAT Complex	chr16_85236551_G_C	0.580723
SP-E2F4 Complex	chr16_85469135_C_T	0.638554
Kruppel Family	chr16_85548184_G_A	0.621053
ZBTB33	chr16_85722355_G_T	0.57932
MYC-MAX-MXI1 Complex	chr16_85722355_G_T	0.57932
MYC-MAX-MXI1 Complex	chr16_85722356_C_T	0.581197
ZBTB33	chr16_85722356_C_T	0.581197
EGR-ZnF Complex	chr16_86374613_C_T	0.742152
EGR-ZnF Complex	chr16_86374615_C_A	0.859459
E2F Family	chr16_87086729_C_G	0.620553
SP-E2F4 Complex	chr16_87086729_C_G	0.620553
Kruppel Family	chr16_87086729_C_G	0.620553
EGR-ZnF Complex	chr16_87086729_C_G	0.620553
KLF15-MAZ-TAF1 Complex	chr16_87086729_C_G	0.620553
SALL4-ZIC1 Complex	chr16_87086729_C_G	0.620553
SP-E2F4 Complex	chr16_87903082_G_C	0.572573
SP-E2F4 Complex	chr16_88298414_C_A	0.655779
KLF15-MAZ-TAF1 Complex	chr16_88298414_C_A	0.655779
Kruppel Family	chr16_88298414_C_A	0.655779
EGR-ZnF Complex	chr16_88837298_C_T	0.564103
E2F Family	chr16_88878731_A_G	0.537511
KLF15-MAZ-TAF1 Complex	chr16_88878731_A_G	0.537511
Kruppel Family	chr16_88878731_A_G	0.537511
Kruppel Family	chr16_8960500_C_T	0.60371
MZF1	chr16_8960500_C_T	0.60371
CTCF Family	chr16_89707783_C_T	0.726496
NR1H3	chr16_89707783_C_T	0.726496
SALL4-ZIC1 Complex	chr16_89778219_A_T	0.623542
GLI3	chr16_89778219_A_T	0.623542
SP-E2F4 Complex	chr16_89882826_C_T	0.556701
SP-E2F4 Complex	chr16_9185114_G_C	0.571688
Kruppel Family	chr16_9185114_G_C	0.571688
KLF15-MAZ-TAF1 Complex	chr16_9185114_G_C	0.571688
CTCF Family	chr17_10633321_C_G	0.582927
SP-E2F4 Complex	chr17_10633321_C_G	0.582927
Kruppel Family	chr17_10633321_C_G	0.582927
EGR-ZnF Complex	chr17_10633321_C_G	0.582927
EGR-ZnF Complex	chr17_1083295_C_A	0.612378
SALL4-ZIC1 Complex	chr17_1083295_C_A	0.612378
KLF15-MAZ-TAF1 Complex	chr17_1083295_C_A	0.612378
Kruppel Family	chr17_1083295_C_A	0.612378
SP-E2F4 Complex	chr17_1083295_C_A	0.612378
E2F Family	chr17_1083295_C_A	0.612378
Kruppel Family	chr17_12880767_A_G	0.604444
SP-E2F4 Complex	chr17_12880767_A_G	0.604444
Kruppel Family	chr17_1394078_T_C	0.716667
SALL4-ZIC1 Complex	chr17_1617608_T_C	0.572233
Kruppel Family	chr17_1617608_T_C	0.572233
Kruppel Family	chr17_16363695_C_T	0.60479
EGR-ZnF Complex	chr17_16363695_C_T	0.60479
SP-E2F4 Complex	chr17_16363695_C_T	0.60479
E2F Family	chr17_16363695_C_T	0.60479
KLF15-MAZ-TAF1 Complex	chr17_16363695_C_T	0.60479
Kruppel Family	chr17_16388383_C_G	0.577608
SP-E2F4 Complex	chr17_16388383_C_G	0.577608
RARA-RXRA Complex	chr17_17721457_A_G	0.648352
KLF15-MAZ-TAF1 Complex	chr17_17721457_A_G	0.648352
SP-E2F4 Complex	chr17_17721457_A_G	0.648352
Kruppel Family	chr17_17721457_A_G	0.648352
Kruppel Family	chr17_18128854_G_T	0.579618
Kruppel Family	chr17_18266567_G_A	0.673866
EGR-ZnF Complex	chr17_18761419_T_C	0.56044
KLF15-MAZ-TAF1 Complex	chr17_18761419_T_C	0.56044
Kruppel Family	chr17_18761419_T_C	0.56044
SP-E2F4 Complex	chr17_18761419_T_C	0.56044
SP-E2F4 Complex	chr17_19666001_C_T	0.64
MAF Family	chr17_19666001_C_T	0.64
CTCF Family	chr17_19666001_C_T	0.64
EGR-ZnF Complex	chr17_20945887_G_A	0.641679
SP-E2F4 Complex	chr17_20945887_G_A	0.641679
IRF-STAT Complex	chr17_20945887_G_A	0.641679
MZF1	chr17_20945887_G_A	0.641679
Kruppel Family	chr17_20945887_G_A	0.641679
ETS2	chr17_20945887_G_A	0.641679
KLF15-MAZ-TAF1 Complex	chr17_20945887_G_A	0.641679
NR1D1	chr17_20945887_G_A	0.641679
BC11LA ELF SPIB Complex	chr17_20945887_G_A	0.641679
RARA-RXRA Complex	chr17_20945887_G_A	0.641679
KLF15-MAZ-TAF1 Complex	chr17_20946393_T_C	0.569519
SP-E2F4 Complex	chr17_20946393_T_C	0.569519
Kruppel Family	chr17_20946393_T_C	0.569519
EGR-ZnF Complex	chr17_20946558_G_C	0.534801
SP-E2F4 Complex	chr17_20946558_G_C	0.534801
KLF15-MAZ-TAF1 Complex	chr17_2288854_C_G	0.652893
Kruppel Family	chr17_2288854_C_G	0.652893
SP-E2F4 Complex	chr17_2288854_C_G	0.652893
RARA-RXRA Complex	chr17_2288854_C_G	0.652893
EGR-ZnF Complex	chr17_2288854_C_G	0.652893
SALL4-ZIC1 Complex	chr17_2627266_G_A	0.633721
EGR-ZnF Complex	chr17_2627266_G_A	0.633721
KLF15-MAZ-TAF1 Complex	chr17_2627266_G_A	0.633721
SP-E2F4 Complex	chr17_2627266_G_A	0.633721
Kruppel Family	chr17_2627266_G_A	0.633721
KLF15-MAZ-TAF1 Complex	chr17_2702161_T_C	0.610329
EGR-ZnF Complex	chr17_2702161_T_C	0.610329
CTCF Family	chr17_2702161_T_C	0.610329
SP-E2F4 Complex	chr17_2952309_A_T	0.594456
SP-E2F4 Complex	chr17_2952310_C_G	0.604493
Kruppel Family	chr17_2952335_G_C	0.569359
KLF15-MAZ-TAF1 Complex	chr17_2952335_G_C	0.569359
Kruppel Family	chr17_2952338_T_A	0.559341
KLF15-MAZ-TAF1 Complex	chr17_2952338_T_A	0.559341
SP-E2F4 Complex	chr17_33416330_G_A	0.830986
SALL4-ZIC1 Complex	chr17_38109075_T_C	0.571654
SP-E2F4 Complex	chr17_38109075_T_C	0.571654
EGR-ZnF Complex	chr17_38109075_T_C	0.571654
Kruppel Family	chr17_38109075_T_C	0.571654
KLF15-MAZ-TAF1 Complex	chr17_38255565_G_A	0.539457
IRF-STAT Complex	chr17_38255565_G_A	0.539457
EGR-ZnF Complex	chr17_38255565_G_A	0.539457
SP-E2F4 Complex	chr17_39942919_T_C	0.65438
Kruppel Family	chr17_39957304_A_G	0.560897
SP-E2F4 Complex	chr17_39957304_A_G	0.560897
KLF15-MAZ-TAF1 Complex	chr17_39957304_A_G	0.560897
AR-FOXJ3 Complex	chr17_40730534_A_C	0.617754
IRF-STAT Complex	chr17_40730534_A_C	0.617754
BC11LA ELF SPIB Complex	chr17_40730534_A_C	0.617754
SOX-LEF1 Complex	chr17_40730534_A_C	0.617754
EGR-ZnF Complex	chr17_41277187_G_C	0.573034
EGR-ZnF Complex	chr17_41608003_T_A	0.593496
RARA-RXRA Complex	chr17_42402535_T_C	0.625969
RARA-RXRA Complex	chr17_42686041_A_G	0.566845
ETS2	chr17_42686041_A_G	0.566845
SP-E2F4 Complex	chr17_42686041_A_G	0.566845
KLF15-MAZ-TAF1 Complex	chr17_42686041_A_G	0.566845
BC11LA ELF SPIB Complex	chr17_42686041_A_G	0.566845
SP-E2F4 Complex	chr17_42705926_T_G	0.668622
RARA-RXRA Complex	chr17_42705926_T_G	0.668622
KLF15-MAZ-TAF1 Complex	chr17_42705926_T_G	0.668622
Kruppel Family	chr17_42705926_T_G	0.668622
SALL4-ZIC1 Complex	chr17_4300497_G_A	0.632959
Kruppel Family	chr17_4300497_G_A	0.632959
KLF15-MAZ-TAF1 Complex	chr17_43065269_G_A	0.629921
EGR-ZnF Complex	chr17_43065269_G_A	0.629921
RARA-RXRA Complex	chr17_43065269_G_A	0.629921
MYC-MAX-MXI1 Complex	chr17_43128906_T_A	0.547307
RARA-RXRA Complex	chr17_43168274_A_G	0.876404
BC11LA ELF SPIB Complex	chr17_45401711_T_G	0.648107
SALL4-ZIC1 Complex	chr17_45401711_T_G	0.648107
BC11LA ELF SPIB Complex	chr17_45401757_A_G	0.631148
IRF-STAT Complex	chr17_46024660_A_C	0.57265
BC11LA ELF SPIB Complex	chr17_46024660_A_C	0.57265
CTCF Family	chr17_46048168_C_T	0.5506
SP-E2F4 Complex	chr17_47586116_C_A	0.57476
E2F Family	chr17_47586116_C_A	0.57476
EGR-ZnF Complex	chr17_47586116_C_A	0.57476
Kruppel Family	chr17_47586116_C_A	0.57476
KLF15-MAZ-TAF1 Complex	chr17_47586116_C_A	0.57476
ETS2	chr17_47993097_T_C	0.851852
KLF15-MAZ-TAF1 Complex	chr17_47993097_T_C	0.851852
Kruppel Family	chr17_47993110_A_C	0.857143
EGR-ZnF Complex	chr17_47993110_A_C	0.857143
KLF15-MAZ-TAF1 Complex	chr17_47993110_A_C	0.857143
EGR-ZnF Complex	chr17_48638215_G_A	0.601173
E2F Family	chr17_48638215_G_A	0.601173
SP-E2F4 Complex	chr17_48638215_G_A	0.601173
KLF15-MAZ-TAF1 Complex	chr17_48638215_G_A	0.601173
EGR-ZnF Complex	chr17_48785039_C_T	0.598446
Kruppel Family	chr17_48785039_C_T	0.598446
EGR-ZnF Complex	chr17_49134601_G_C	0.640306
KLF15-MAZ-TAF1 Complex	chr17_49134601_G_C	0.640306
SP-E2F4 Complex	chr17_49134601_G_C	0.640306
RARA-RXRA Complex	chr17_53679373_C_T	0.6
RARA-RXRA Complex	chr17_53679379_C_T	0.606061
E2F Family	chr17_56429673_A_G	0.676904
SP-E2F4 Complex	chr17_56429673_A_G	0.676904
E2F Family	chr17_56429675_C_G	0.550698
EGR-ZnF Complex	chr17_56429675_C_G	0.550698
SP-E2F4 Complex	chr17_56429675_C_G	0.550698
SP-E2F4 Complex	chr17_61851588_C_T	0.598985
KLF15-MAZ-TAF1 Complex	chr17_61851588_C_T	0.598985
IRF-STAT Complex	chr17_61958964_T_C	0.577049
ETS2	chr17_61958964_T_C	0.577049
EGR-ZnF Complex	chr17_61958964_T_C	0.577049
BC11LA ELF SPIB Complex	chr17_61958964_T_C	0.577049
EGR-ZnF Complex	chr17_63096702_C_G	0.587786
Kruppel Family	chr17_63096702_C_G	0.587786
Kruppel Family	chr17_63557411_G_T	0.661538
KLF15-MAZ-TAF1 Complex	chr17_6358989_G_C	0.60688
SALL4-ZIC1 Complex	chr17_6358989_G_C	0.60688
RARA-RXRA Complex	chr17_6358989_G_C	0.60688
Kruppel Family	chr17_6358989_G_C	0.60688
SP-E2F4 Complex	chr17_6358989_G_C	0.60688
NR1H3	chr17_6358989_G_C	0.60688
EGR-ZnF Complex	chr17_6358989_G_C	0.60688
CTCF Family	chr17_6558329_G_A	0.590805
MYC-MAX-MXI1 Complex	chr17_65720_A_G	0.640845
Kruppel Family	chr17_66201886_C_A	0.795987
KLF15-MAZ-TAF1 Complex	chr17_66201886_C_A	0.795987
SP-E2F4 Complex	chr17_66201886_C_A	0.795987
EGR-ZnF Complex	chr17_66201886_C_A	0.795987
KLF15-MAZ-TAF1 Complex	chr17_66421260_G_C	0.752941
SP-E2F4 Complex	chr17_70472838_G_A	0.55675
KLF15-MAZ-TAF1 Complex	chr17_70472838_G_A	0.55675
EGR-ZnF Complex	chr17_70472838_G_A	0.55675
E2F Family	chr17_70472838_G_A	0.55675
Kruppel Family	chr17_70472838_G_A	0.55675
SP-E2F4 Complex	chr17_71591870_C_T	0.769231
CTCF Family	chr17_71591870_C_T	0.769231
Kruppel Family	chr17_71591870_C_T	0.769231
CTCF Family	chr17_7184046_G_A	0.584371
Kruppel Family	chr17_7210836_T_G	0.6191
KLF15-MAZ-TAF1 Complex	chr17_7210836_T_G	0.6191
Kruppel Family	chr17_72450171_G_T	0.625
KLF15-MAZ-TAF1 Complex	chr17_72450171_G_T	0.625
SP-E2F4 Complex	chr17_72450171_G_T	0.625
EGR-ZnF Complex	chr17_72450171_G_T	0.625
SP-E2F4 Complex	chr17_72772698_G_C	0.553846
KLF15-MAZ-TAF1 Complex	chr17_72772698_G_C	0.553846
SP-E2F4 Complex	chr17_73201477_T_C	0.588022
EGR-ZnF Complex	chr17_73201477_T_C	0.588022
CTCF Family	chr17_73583878_G_C	0.639423
ATF3-USF-TFE3 Complex	chr17_73585547_G_A	0.676647
Kruppel Family	chr17_73585547_G_A	0.676647
KLF15-MAZ-TAF1 Complex	chr17_73585547_G_A	0.676647
SP-E2F4 Complex	chr17_73585547_G_A	0.676647
SP-E2F4 Complex	chr17_73585548_T_C	0.645161
Kruppel Family	chr17_73585548_T_C	0.645161
KLF15-MAZ-TAF1 Complex	chr17_73585548_T_C	0.645161
ATF3-USF-TFE3 Complex	chr17_73585548_T_C	0.645161
KLF15-MAZ-TAF1 Complex	chr17_73585550_A_G	0.664634
SP-E2F4 Complex	chr17_73585550_A_G	0.664634
ATF3-USF-TFE3 Complex	chr17_73585550_A_G	0.664634
Kruppel Family	chr17_73585550_A_G	0.664634
SALL4-ZIC1 Complex	chr17_73826611_G_A	0.588679
NR1D1	chr17_73828903_G_A	0.585278
Kruppel Family	chr17_73828903_G_A	0.585278
SP-E2F4 Complex	chr17_73828903_G_A	0.585278
EGR-ZnF Complex	chr17_73828903_G_A	0.585278
KLF15-MAZ-TAF1 Complex	chr17_73828903_G_A	0.585278
KLF15-MAZ-TAF1 Complex	chr17_73841419_G_A	0.595238
Kruppel Family	chr17_73841419_G_A	0.595238
MAF Family	chr17_73841419_G_A	0.595238
TEAD Family	chr17_738801_C_T	0.696335
IRF-STAT Complex	chr17_738853_C_T	0.787004
AR-FOXJ3 Complex	chr17_738853_C_T	0.787004
SOX-LEF1 Complex	chr17_738853_C_T	0.787004
KLF15-MAZ-TAF1 Complex	chr17_74128672_C_G	0.592381
Kruppel Family	chr17_74128672_C_G	0.592381
E2F Family	chr17_74128672_C_G	0.592381
SP-E2F4 Complex	chr17_74128672_C_G	0.592381
EGR-ZnF Complex	chr17_75277227_G_T	0.557981
Kruppel Family	chr17_75277227_G_T	0.557981
KLF15-MAZ-TAF1 Complex	chr17_75277227_G_T	0.557981
SP-E2F4 Complex	chr17_75277227_G_T	0.557981
SP-E2F4 Complex	chr17_75277468_G_T	0.723077
KLF15-MAZ-TAF1 Complex	chr17_75277468_G_T	0.723077
Kruppel Family	chr17_75277468_G_T	0.723077
EGR-ZnF Complex	chr17_75277468_G_T	0.723077
KLF15-MAZ-TAF1 Complex	chr17_75416031_A_G	0.582278
Kruppel Family	chr17_75416031_A_G	0.582278
SP-E2F4 Complex	chr17_75416031_A_G	0.582278
KLF15-MAZ-TAF1 Complex	chr17_76124886_G_C	0.645963
EGR-ZnF Complex	chr17_76124886_G_C	0.645963
SP-E2F4 Complex	chr17_76124886_G_C	0.645963
E2F Family	chr17_76124886_G_C	0.645963
Kruppel Family	chr17_76124886_G_C	0.645963
IRF-STAT Complex	chr17_76216065_A_G	0.606061
BC11LA ELF SPIB Complex	chr17_76216065_A_G	0.606061
KLF15-MAZ-TAF1 Complex	chr17_76320835_C_T	0.598338
Kruppel Family	chr17_76320835_C_T	0.598338
SP-E2F4 Complex	chr17_76320835_C_T	0.598338
EGR-ZnF Complex	chr17_76320835_C_T	0.598338
TEAD Family	chr17_76895786_G_A	0.613953
Kruppel Family	chr17_77070871_G_A	0.56245
SALL4-ZIC1 Complex	chr17_77673462_C_G	0.620609
RARA-RXRA Complex	chr17_77673462_C_G	0.620609
Kruppel Family	chr17_77673462_C_G	0.620609
GLI3	chr17_77673462_C_G	0.620609
KLF15-MAZ-TAF1 Complex	chr17_77673462_C_G	0.620609
EGR-ZnF Complex	chr17_77673462_C_G	0.620609
EGR-ZnF Complex	chr17_77673485_G_A	0.660976
SP-E2F4 Complex	chr17_77673485_G_A	0.660976
Kruppel Family	chr17_77673485_G_A	0.660976
EGR-ZnF Complex	chr17_77673505_C_T	0.769585
RARA-RXRA Complex	chr17_77673505_C_T	0.769585
Kruppel Family	chr17_77673505_C_T	0.769585
EGR-ZnF Complex	chr17_78539425_C_T	0.712755
SP-E2F4 Complex	chr17_78539425_C_T	0.712755
KLF15-MAZ-TAF1 Complex	chr17_78539425_C_T	0.712755
E2F Family	chr17_78539425_C_T	0.712755
Kruppel Family	chr17_78539425_C_T	0.712755
CTCF Family	chr17_78962945_A_G	0.637838
ATF3-USF-TFE3 Complex	chr17_79092991_A_G	0.756757
ATF3-USF-TFE3 Complex	chr17_79092994_G_T	0.817204
SP-E2F4 Complex	chr17_79093001_G_T	0.915152
Kruppel Family	chr17_79093427_C_T	0.578086
SP-E2F4 Complex	chr17_79093427_C_T	0.578086
SP-E2F4 Complex	chr17_79283507_C_T	0.634551
KLF15-MAZ-TAF1 Complex	chr17_79283507_C_T	0.634551
SP-E2F4 Complex	chr17_80056066_A_G	0.547291
SOX-LEF1 Complex	chr17_80061545_C_G	0.564286
SALL4-ZIC1 Complex	chr17_80061582_T_G	0.56049
SP-E2F4 Complex	chr17_80061582_T_G	0.56049
KLF15-MAZ-TAF1 Complex	chr17_80061582_T_G	0.56049
EGR-ZnF Complex	chr17_80061582_T_G	0.56049
RARA-RXRA Complex	chr17_80061582_T_G	0.56049
Kruppel Family	chr17_80061582_T_G	0.56049
Kruppel Family	chr17_80061748_C_T	0.632653
SP-E2F4 Complex	chr17_80189813_G_A	0.60221
SP-E2F4 Complex	chr17_8042346_G_A	0.6683
Kruppel Family	chr17_8042346_G_A	0.6683
KLF15-MAZ-TAF1 Complex	chr17_8042346_G_A	0.6683
MYC-MAX-MXI1 Complex	chr17_80551343_G_T	0.599448
SALL4-ZIC1 Complex	chr17_80920922_G_A	0.708333
Kruppel Family	chr17_80920922_G_A	0.708333
SP-E2F4 Complex	chr17_80920922_G_A	0.708333
EGR-ZnF Complex	chr17_80920922_G_A	0.708333
KLF15-MAZ-TAF1 Complex	chr17_80920922_G_A	0.708333
RARA-RXRA Complex	chr17_80920922_G_A	0.708333
E2F Family	chr17_81009813_C_A	0.555556
EGR-ZnF Complex	chr17_81009813_C_A	0.555556
Kruppel Family	chr17_81009813_C_A	0.555556
KLF15-MAZ-TAF1 Complex	chr17_81009813_C_A	0.555556
SP-E2F4 Complex	chr17_81009813_C_A	0.555556
E2F Family	chr17_8245040_C_T	0.666667
CTCF Family	chr17_8702801_C_T	0.615819
Kruppel Family	chr17_8702914_G_A	0.855914
EGR-ZnF Complex	chr17_8702914_G_A	0.855914
SP-E2F4 Complex	chr17_8702914_G_A	0.855914
RARA-RXRA Complex	chr17_9143458_A_G	0.582865
SP-E2F4 Complex	chr17_9143458_A_G	0.582865
Kruppel Family	chr17_9143458_A_G	0.582865
EGR-ZnF Complex	chr17_9143458_A_G	0.582865
KLF15-MAZ-TAF1 Complex	chr17_9143458_A_G	0.582865
E2F Family	chr17_9143476_C_G	0.585401
ETS2	chr18_20863912_A_C	0.571429
ETS2	chr18_20863913_G_A	0.582061
EGR-ZnF Complex	chr18_3262379_G_A	0.582927
SP-E2F4 Complex	chr18_3262379_G_A	0.582927
Kruppel Family	chr18_3262379_G_A	0.582927
ZBTB33	chr18_33878359_C_T	0.575503
SP-E2F4 Complex	chr18_33878359_C_T	0.575503
SP-E2F4 Complex	chr18_34408969_C_G	0.548009
SALL4-ZIC1 Complex	chr18_34408969_C_G	0.548009
EGR-ZnF Complex	chr18_34408969_C_G	0.548009
Kruppel Family	chr18_34408969_C_G	0.548009
KLF15-MAZ-TAF1 Complex	chr18_34408969_C_G	0.548009
SP-E2F4 Complex	chr18_42262869_G_A	0.617886
KLF15-MAZ-TAF1 Complex	chr18_42262869_G_A	0.617886
Kruppel Family	chr18_42262869_G_A	0.617886
EGR-ZnF Complex	chr18_42262869_G_A	0.617886
KLF15-MAZ-TAF1 Complex	chr18_43678331_A_C	0.761194
SP-E2F4 Complex	chr18_43678331_A_C	0.761194
Kruppel Family	chr18_43678331_A_C	0.761194
E2F Family	chr18_43678334_T_C	0.774725
SP-E2F4 Complex	chr18_43678334_T_C	0.774725
Kruppel Family	chr18_43678334_T_C	0.774725
KLF15-MAZ-TAF1 Complex	chr18_43678334_T_C	0.774725
SP-E2F4 Complex	chr18_43678336_T_C	0.832618
Kruppel Family	chr18_43678336_T_C	0.832618
EGR-ZnF Complex	chr18_43678336_T_C	0.832618
KLF15-MAZ-TAF1 Complex	chr18_43678336_T_C	0.832618
E2F Family	chr18_43678336_T_C	0.832618
E2F Family	chr18_48405479_C_T	0.546456
KLF15-MAZ-TAF1 Complex	chr18_48405479_C_T	0.546456
EGR-ZnF Complex	chr18_48405479_C_T	0.546456
Kruppel Family	chr18_48405479_C_T	0.546456
SP-E2F4 Complex	chr18_48405479_C_T	0.546456
SALL4-ZIC1 Complex	chr18_48405479_C_T	0.546456
Kruppel Family	chr18_48405481_C_G	0.548116
SALL4-ZIC1 Complex	chr18_48405481_C_G	0.548116
KLF15-MAZ-TAF1 Complex	chr18_48405481_C_G	0.548116
E2F Family	chr18_48405481_C_G	0.548116
SP-E2F4 Complex	chr18_48405481_C_G	0.548116
EGR-ZnF Complex	chr18_48405481_C_G	0.548116
EGR-ZnF Complex	chr18_48405489_T_A	0.543402
Kruppel Family	chr18_48405489_T_A	0.543402
SP-E2F4 Complex	chr18_48405489_T_A	0.543402
KLF15-MAZ-TAF1 Complex	chr18_48405489_T_A	0.543402
Kruppel Family	chr18_56531300_C_T	0.562921
KLF15-MAZ-TAF1 Complex	chr18_56531300_C_T	0.562921
SP-E2F4 Complex	chr18_56531300_C_T	0.562921
NANOG-OCT4 Complex	chr18_63939483_G_A	0.6
Kruppel Family	chr18_686662_C_T	0.615126
KLF15-MAZ-TAF1 Complex	chr18_686782_C_T	0.631676
SALL4-ZIC1 Complex	chr18_686782_C_T	0.631676
EGR-ZnF Complex	chr18_74203246_G_A	0.59761
SP-E2F4 Complex	chr18_74203246_G_A	0.59761
Kruppel Family	chr18_74203246_G_A	0.59761
SP-E2F4 Complex	chr18_9708100_C_T	0.687708
E2F Family	chr19_1016204_C_T	0.630178
SALL4-ZIC1 Complex	chr19_1016204_C_T	0.630178
EGR-ZnF Complex	chr19_1016204_C_T	0.630178
KLF15-MAZ-TAF1 Complex	chr19_1016204_C_T	0.630178
RARA-RXRA Complex	chr19_1016204_C_T	0.630178
Kruppel Family	chr19_1016204_C_T	0.630178
SP-E2F4 Complex	chr19_1016204_C_T	0.630178
E2F Family	chr19_1016206_G_T	0.631148
RARA-RXRA Complex	chr19_1016206_G_T	0.631148
KLF15-MAZ-TAF1 Complex	chr19_1016206_G_T	0.631148
Kruppel Family	chr19_1016206_G_T	0.631148
SALL4-ZIC1 Complex	chr19_1016206_G_T	0.631148
SP-E2F4 Complex	chr19_1016206_G_T	0.631148
EGR-ZnF Complex	chr19_1016206_G_T	0.631148
IRF-STAT Complex	chr19_1021725_C_A	0.569124
EGR-ZnF Complex	chr19_1082266_G_C	0.55583
E2F Family	chr19_1082283_C_G	0.689464
EGR-ZnF Complex	chr19_1082283_C_G	0.689464
SP-E2F4 Complex	chr19_1082283_C_G	0.689464
KLF15-MAZ-TAF1 Complex	chr19_1082283_C_G	0.689464
Kruppel Family	chr19_1082283_C_G	0.689464
RARA-RXRA Complex	chr19_1082815_C_T	0.569157
MAF Family	chr19_1082815_C_T	0.569157
CTCF Family	chr19_1082815_C_T	0.569157
KLF15-MAZ-TAF1 Complex	chr19_10981633_T_A	0.559451
EGR-ZnF Complex	chr19_10981633_T_A	0.559451
E2F Family	chr19_10981633_T_A	0.559451
SP-E2F4 Complex	chr19_10981633_T_A	0.559451
Kruppel Family	chr19_10981633_T_A	0.559451
KLF15-MAZ-TAF1 Complex	chr19_11649692_T_G	0.653333
SP-E2F4 Complex	chr19_1217560_C_G	0.68595
MYC-MAX-MXI1 Complex	chr19_1217560_C_G	0.68595
Kruppel Family	chr19_1217560_C_G	0.68595
SP-E2F4 Complex	chr19_12551946_C_G	0.561483
Kruppel Family	chr19_12551946_C_G	0.561483
EGR-ZnF Complex	chr19_12758723_A_G	0.565282
KLF15-MAZ-TAF1 Complex	chr19_12758723_A_G	0.565282
SP-E2F4 Complex	chr19_12758723_A_G	0.565282
Kruppel Family	chr19_12758723_A_G	0.565282
RARA-RXRA Complex	chr19_12758723_A_G	0.565282
CTCF Family	chr19_12876964_G_C	0.870015
RARA-RXRA Complex	chr19_13885614_A_G	0.584
EGR-ZnF Complex	chr19_13885614_A_G	0.584
KLF15-MAZ-TAF1 Complex	chr19_13885614_A_G	0.584
SP-E2F4 Complex	chr19_13885614_A_G	0.584
Kruppel Family	chr19_13944558_C_G	0.541328
SP-E2F4 Complex	chr19_13944558_C_G	0.541328
KLF15-MAZ-TAF1 Complex	chr19_13944558_C_G	0.541328
RARA-RXRA Complex	chr19_14639947_A_T	0.573604
Kruppel Family	chr19_17007801_A_C	0.571918
KLF15-MAZ-TAF1 Complex	chr19_17007801_A_C	0.571918
EGR-ZnF Complex	chr19_17007801_A_C	0.571918
SP-E2F4 Complex	chr19_17007801_A_C	0.571918
SALL4-ZIC1 Complex	chr19_17007801_A_C	0.571918
EGR-ZnF Complex	chr19_17451599_T_C	0.544562
KLF15-MAZ-TAF1 Complex	chr19_17451599_T_C	0.544562
SP-E2F4 Complex	chr19_17451599_T_C	0.544562
SP-E2F4 Complex	chr19_17451631_C_T	0.584906
EGR-ZnF Complex	chr19_17451631_C_T	0.584906
KLF15-MAZ-TAF1 Complex	chr19_17451631_C_T	0.584906
RARA-RXRA Complex	chr19_17451631_C_T	0.584906
Kruppel Family	chr19_17451631_C_T	0.584906
Kruppel Family	chr19_17459897_T_G	0.779221
Kruppel Family	chr19_17514440_G_C	0.579646
KLF15-MAZ-TAF1 Complex	chr19_17514440_G_C	0.579646
E2F Family	chr19_17514440_G_C	0.579646
EGR-ZnF Complex	chr19_17514440_G_C	0.579646
SP-E2F4 Complex	chr19_17514440_G_C	0.579646
KLF15-MAZ-TAF1 Complex	chr19_17530826_C_G	0.643868
E2F Family	chr19_17530826_C_G	0.643868
SP-E2F4 Complex	chr19_17530826_C_G	0.643868
Kruppel Family	chr19_17530826_C_G	0.643868
EGR-ZnF Complex	chr19_17530826_C_G	0.643868
SP-E2F4 Complex	chr19_17600057_T_C	0.604777
MYC-MAX-MXI1 Complex	chr19_17600140_C_G	0.697954
KLF15-MAZ-TAF1 Complex	chr19_17941827_G_A	0.568685
SP-E2F4 Complex	chr19_17941827_G_A	0.568685
RARA-RXRA Complex	chr19_18539744_C_T	0.55704
EGR-ZnF Complex	chr19_18539744_C_T	0.55704
MYC-MAX-MXI1 Complex	chr19_18747048_G_A	0.587629
EGR-ZnF Complex	chr19_18747048_G_A	0.587629
E2F Family	chr19_18747048_G_A	0.587629
KLF15-MAZ-TAF1 Complex	chr19_18747048_G_A	0.587629
Kruppel Family	chr19_18747048_G_A	0.587629
SP-E2F4 Complex	chr19_18747048_G_A	0.587629
MAF Family	chr19_21786908_C_T	0.647059
IRF-STAT Complex	chr19_21787387_C_A	0.615242
RARA-RXRA Complex	chr19_21787387_C_A	0.615242
SOX-LEF1 Complex	chr19_21787387_C_A	0.615242
SP-E2F4 Complex	chr19_23299760_T_C	0.890558
Kruppel Family	chr19_23299760_T_C	0.890558
SP-E2F4 Complex	chr19_2900827_G_C	0.546912
EGR-ZnF Complex	chr19_2900865_G_A	0.601648
SP-E2F4 Complex	chr19_2900915_G_A	0.543186
E2F Family	chr19_2900915_G_A	0.543186
E2F Family	chr19_2900916_A_T	0.539652
SP-E2F4 Complex	chr19_2900916_A_T	0.539652
SP-E2F4 Complex	chr19_30718774_C_G	0.579075
Kruppel Family	chr19_30718774_C_G	0.579075
EGR-ZnF Complex	chr19_3210833_T_C	0.614841
SALL4-ZIC1 Complex	chr19_3276272_T_A	0.593232
EGR-ZnF Complex	chr19_3276272_T_A	0.593232
Kruppel Family	chr19_3276272_T_A	0.593232
SP-E2F4 Complex	chr19_3276272_T_A	0.593232
BC11LA ELF SPIB Complex	chr19_33907536_T_C	0.583463
E2F Family	chr19_34024250_G_A	0.645309
Kruppel Family	chr19_34024250_G_A	0.645309
KLF15-MAZ-TAF1 Complex	chr19_34024250_G_A	0.645309
RARA-RXRA Complex	chr19_34024250_G_A	0.645309
EGR-ZnF Complex	chr19_34024250_G_A	0.645309
SP-E2F4 Complex	chr19_34024250_G_A	0.645309
E2F Family	chr19_34397147_C_G	0.576375
KLF15-MAZ-TAF1 Complex	chr19_34397147_C_G	0.576375
EGR-ZnF Complex	chr19_34397147_C_G	0.576375
Kruppel Family	chr19_34397147_C_G	0.576375
SP-E2F4 Complex	chr19_34397147_C_G	0.576375
SOX-LEF1 Complex	chr19_35547051_T_C	0.635965
TEAD Family	chr19_36249521_G_A	0.6
SALL4-ZIC1 Complex	chr19_37464307_G_A	0.647325
KLF15-MAZ-TAF1 Complex	chr19_37464375_G_A	0.606091
EGR-ZnF Complex	chr19_37464375_G_A	0.606091
SP-E2F4 Complex	chr19_38719040_A_C	0.852941
KLF15-MAZ-TAF1 Complex	chr19_38719040_A_C	0.852941
SP-E2F4 Complex	chr19_38755092_C_G	0.546379
Kruppel Family	chr19_38755092_C_G	0.546379
Kruppel Family	chr19_38943728_G_A	0.536523
SP-E2F4 Complex	chr19_38943728_G_A	0.536523
KLF15-MAZ-TAF1 Complex	chr19_38997679_G_T	0.699854
Kruppel Family	chr19_38997679_G_T	0.699854
Kruppel Family	chr19_38997763_C_A	0.701333
KLF15-MAZ-TAF1 Complex	chr19_38997763_C_A	0.701333
E2F Family	chr19_38997763_C_A	0.701333
SP-E2F4 Complex	chr19_38997763_C_A	0.701333
Kruppel Family	chr19_38997896_C_T	0.593633
E2F Family	chr19_38997896_C_T	0.593633
SP-E2F4 Complex	chr19_38997896_C_T	0.593633
Kruppel Family	chr19_39260589_C_G	0.572386
SP-E2F4 Complex	chr19_39260589_C_G	0.572386
SP-E2F4 Complex	chr19_40949218_C_A	0.543406
SP-E2F4 Complex	chr19_40950347_C_T	0.56962
SP-E2F4 Complex	chr19_41076749_C_G	0.568801
Kruppel Family	chr19_41076749_C_G	0.568801
EGR-ZnF Complex	chr19_41076749_C_G	0.568801
CTCF Family	chr19_41076749_C_G	0.568801
MAF Family	chr19_41913333_G_C	0.614841
KLF15-MAZ-TAF1 Complex	chr19_41913333_G_C	0.614841
CTCF Family	chr19_41913431_G_T	0.613169
SP-E2F4 Complex	chr19_43967692_T_C	0.552186
[truncated: 1,608 more rows]
