# Supplementary material for: Complex regulatory networks influence pluripotent cell state transitions in human iPSCs
Source: Nat Commun. 2024 Feb 23;15:1664. doi: 10.1038/s41467-024-45506-6 (PMC10891157; doi:10.1038/s41467-024-45506-6)
Supplement: Supplementary file 20 — Source Data [file 41467_2024_45506_MOESM20_ESM.zip › SourceData/Figure3_source.xlsx]

## Sheet: Figure3a
Annotation	RNM	Odds Ratio	P-value	Adjusted P-value
Formative	RNM.1	0.107	6.07988e-20	3.32094e-19
Formative	RNM.2	3.41125	2.59056e-25	1.82039e-24
Formative	RNM.3	6.09686	3.26899e-48	4.61922e-47
Formative	RNM.4	0.0761195	1.49348e-12	5.59516e-12
Formative	RNM.5	0.344497	1.72622e-05	3.71537e-05
Formative	RNM.6	0.0254232	5.88546e-15	2.52511e-14
Formative	RNM.7	0	6.0355e-16	2.76273e-15
Formative	RNM.8	5.56226	2.03772e-39	2.36521e-38
Formative	RNM.9	0.0859234	5.78023e-11	1.95177e-10
Formative	RNM.10	0.0574294	5.69299e-12	2.0558e-11
Formative	RNM.11	0.0945262	9.90874e-10	3.03806e-09
Formative	RNM.12	0.290192	5.8503e-05	0.000118834
Formative	RNM.13	1.5582	0.0688145	0.0914712
Primed	RNM.1	0.532768	1.87355e-06	4.39643e-06
Primed	RNM.2	0.108805	3.37474e-26	2.39736e-25
Primed	RNM.3	0.0462901	8.82931e-22	5.31394e-21
Primed	RNM.4	0.41516	2.48952e-06	5.73825e-06
Primed	RNM.5	0.381998	5.08214e-07	1.25843e-06
Primed	RNM.6	8.42154	5.77911e-99	2.20966e-97
Primed	RNM.7	1.96819	1.29712e-07	3.3524e-07
Primed	RNM.8	0.0349061	2.32034e-20	1.30582e-19
Primed	RNM.9	0.925837	0.70075	0.733099
Primed	RNM.10	3.06686	1.44939e-20	8.22796e-20
Primed	RNM.11	0.974117	0.936249	0.948655
Primed	RNM.12	1.28671	0.108486	0.138948
Primed	RNM.13	0.0406353	3.30651e-09	9.68122e-09

## Sheet: Figure3b
Annotation	RNM	Odds Ratio	P-value	Adjusted P-value
Active Promoters	RNM.1	0.064789	5.21826e-157	9.69106e-155
Active Promoters	RNM.2	0.239536	9.69313e-63	1.88564e-61
Active Promoters	RNM.3	0.134071	6.01145e-65	1.24046e-63
Active Promoters	RNM.4	0.815575	0.0176607	0.0260011
Active Promoters	RNM.5	0.338527	5.74459e-28	4.31675e-27
Active Promoters	RNM.6	13.2256	4.04727e-204	2.63072e-201
Active Promoters	RNM.7	0.615552	1.20335e-07	3.13498e-07
Active Promoters	RNM.8	2.07828	9.41281e-19	4.81758e-18
Active Promoters	RNM.9	0.421728	6.21765e-18	3.10883e-17
Active Promoters	RNM.10	1.20174	0.0348047	0.0487566
Active Promoters	RNM.11	1.73416	2.39795e-10	7.69712e-10
Active Promoters	RNM.12	60.1757	5.53719e-246	7.19835e-243
Active Promoters	RNM.13	7.31813	3.16696e-58	5.79866e-57
Bivalent Chromatin	RNM.1	0.555923	1.5917e-10	5.21212e-10
Bivalent Chromatin	RNM.2	0.664053	1.77772e-05	3.80089e-05
Bivalent Chromatin	RNM.3	0.116278	2.2242e-35	2.17403e-34
Bivalent Chromatin	RNM.4	0.627918	7.34742e-05	0.00014763
Bivalent Chromatin	RNM.5	0.284467	4.86383e-19	2.54959e-18
Bivalent Chromatin	RNM.6	0.634183	0.00010754	0.0002115
Bivalent Chromatin	RNM.7	0.557365	2.45661e-06	5.67245e-06
Bivalent Chromatin	RNM.8	7.80631	8.01326e-124	6.12778e-122
Bivalent Chromatin	RNM.9	0.116736	1.75906e-31	1.48492e-30
Bivalent Chromatin	RNM.10	9.60192	5.90369e-150	8.52755e-148
Bivalent Chromatin	RNM.11	1.32185	0.0107844	0.0165
Bivalent Chromatin	RNM.12	0.186488	2.84432e-20	1.57345e-19
Bivalent Chromatin	RNM.13	1.41158	0.0227259	0.0327173
Enhancers	RNM.1	7.11915	2.64264e-199	1.14515e-196
Enhancers	RNM.2	4.44439	2.25739e-110	1.08689e-108
Enhancers	RNM.3	6.64008	2.37428e-110	1.10235e-108
Enhancers	RNM.4	0.437413	8.92132e-24	5.85744e-23
Enhancers	RNM.5	2.34818	5.73579e-28	4.31675e-27
Enhancers	RNM.6	0.0267558	7.41172e-160	1.60587e-157
Enhancers	RNM.7	1.16362	0.0534039	0.0724688
Enhancers	RNM.8	0.00519618	2.78426e-166	7.23906e-164
Enhancers	RNM.9	4.37208	2.03019e-66	4.25684e-65
Enhancers	RNM.10	0.00173648	2.46387e-169	8.00756e-167
Enhancers	RNM.11	0.271234	1.18455e-41	1.43918e-40
Enhancers	RNM.12	0.0064799	1.80757e-133	1.80757e-131
Enhancers	RNM.13	0.0471625	1.17713e-57	2.12537e-56
Repr. Polycomb	RNM.1	0.590454	0.0141503	0.0212418
Repr. Polycomb	RNM.2	0.413567	0.000439562	0.000809391
Repr. Polycomb	RNM.3	0.178479	1.07714e-05	2.36534e-05
Repr. Polycomb	RNM.4	1.32214	0.196018	0.237487
Repr. Polycomb	RNM.5	0.721209	0.288936	0.333882
Repr. Polycomb	RNM.6	0.828972	0.555999	0.597849
Repr. Polycomb	RNM.7	1.03571	0.811545	0.83532
Repr. Polycomb	RNM.8	0.049847	1.92637e-07	4.92e-07
Repr. Polycomb	RNM.9	0.255457	0.000301061	0.000566396
Repr. Polycomb	RNM.10	3.54474	2.00126e-12	7.39102e-12
Repr. Polycomb	RNM.11	7.46093	2.286e-35	2.21776e-34
Repr. Polycomb	RNM.12	0.124556	5.86585e-05	0.000118964
Repr. Polycomb	RNM.13	0.23357	0.0183114	0.0269285
Transcription	RNM.1	0.45373	2.75279e-09	8.07816e-09
Transcription	RNM.2	0.283543	4.31064e-15	1.86794e-14
Transcription	RNM.3	1.24625	0.10169	0.131147
Transcription	RNM.4	8.1507	3.84568e-99	1.51496e-97
Transcription	RNM.5	2.52082	2.79669e-15	1.22003e-14
Transcription	RNM.6	0.263274	6.23203e-11	2.08805e-10
Transcription	RNM.7	3.11968	3.01177e-23	1.93827e-22
Transcription	RNM.8	0	6.9687e-25	4.79328e-24
Transcription	RNM.9	0.66303	0.0162425	0.0241317
Transcription	RNM.10	0.0166693	8.50682e-23	5.36838e-22
Transcription	RNM.11	0.872418	0.43483	0.481909
Transcription	RNM.12	0	2.78436e-20	1.54687e-19
Transcription	RNM.13	0.0385067	9.30493e-10	2.86645e-09

## Sheet: Figure3c
Annotation	RNM	Odds Ratio	P-value	Adjusted P-value
AHR	RNM.1	0.215258	5.06623e-10	1.60637e-09
AHR	RNM.2	0.186003	1.60093e-09	4.81762e-09
AHR	RNM.3	0.0358222	1.85372e-10	6.00955e-10
AHR	RNM.4	1.24506	0.285611	0.330922
AHR	RNM.5	0.459041	0.00522439	0.00837448
AHR	RNM.6	2.81006	5.35661e-10	1.6861e-09
AHR	RNM.7	1.01922	0.913254	0.927523
AHR	RNM.8	2.34668	1.73846e-06	4.10164e-06
AHR	RNM.9	0.51575	0.0240784	0.0345115
AHR	RNM.10	1.42115	0.0902836	0.117722
AHR	RNM.11	0.772923	0.412224	0.458418
AHR	RNM.12	3.21412	1.15654e-10	3.82572e-10
AHR	RNM.13	2.4017	0.000442947	0.000814323
AR-FOXJ3 Complex	RNM.1	0.800792	0.00585776	0.00928669
AR-FOXJ3 Complex	RNM.2	1.73549	3.23588e-13	1.27474e-12
AR-FOXJ3 Complex	RNM.3	0.924426	0.460129	0.507783
AR-FOXJ3 Complex	RNM.4	0.74438	0.00558543	0.00889836
AR-FOXJ3 Complex	RNM.5	1.0893	0.372626	0.417598
AR-FOXJ3 Complex	RNM.6	1.03248	0.728586	0.757124
AR-FOXJ3 Complex	RNM.7	0.656638	0.000147469	0.000285707
AR-FOXJ3 Complex	RNM.8	0.718463	0.00356234	0.0058399
AR-FOXJ3 Complex	RNM.9	2.04469	1.595e-14	6.66722e-14
AR-FOXJ3 Complex	RNM.10	0.410476	1.77366e-12	6.58788e-12
AR-FOXJ3 Complex	RNM.11	0.461692	1.89539e-09	5.6514e-09
AR-FOXJ3 Complex	RNM.12	1.6133	5.7978e-06	1.30175e-05
AR-FOXJ3 Complex	RNM.13	1.69223	0.000133834	0.000260456
ARNT-EPAS1 Complex	RNM.1	0.134541	2.22662e-16	1.04462e-15
ARNT-EPAS1 Complex	RNM.2	0.218172	9.60628e-11	3.18576e-10
ARNT-EPAS1 Complex	RNM.3	0.831967	0.396789	0.442389
ARNT-EPAS1 Complex	RNM.4	1.1254	0.506943	0.553338
ARNT-EPAS1 Complex	RNM.5	0.810102	0.342684	0.387381
ARNT-EPAS1 Complex	RNM.6	2.55129	7.66173e-10	2.37149e-09
ARNT-EPAS1 Complex	RNM.7	1.26588	0.175903	0.213914
ARNT-EPAS1 Complex	RNM.8	2.04045	1.51236e-05	3.26048e-05
ARNT-EPAS1 Complex	RNM.9	0.758795	0.232425	0.275185
ARNT-EPAS1 Complex	RNM.10	1.24368	0.230112	0.273193
ARNT-EPAS1 Complex	RNM.11	0.553418	0.0219086	0.0317162
ARNT-EPAS1 Complex	RNM.12	2.33927	1.50056e-06	3.57932e-06
ARNT-EPAS1 Complex	RNM.13	1.83472	0.0121835	0.0184598
ATF-CREB1 Complex	RNM.1	0.318643	9.13455e-25	6.21723e-24
ATF-CREB1 Complex	RNM.2	0.535445	5.63267e-09	1.61644e-08
ATF-CREB1 Complex	RNM.3	0.966837	0.821842	0.84458
ATF-CREB1 Complex	RNM.4	1.05366	0.651185	0.687522
ATF-CREB1 Complex	RNM.5	0.88319	0.308215	0.353333
ATF-CREB1 Complex	RNM.6	2.90981	8.80401e-30	6.89471e-29
ATF-CREB1 Complex	RNM.7	0.790716	0.0644381	0.0861827
ATF-CREB1 Complex	RNM.8	0.87876	0.313022	0.357582
ATF-CREB1 Complex	RNM.9	0.724466	0.0146062	0.0218757
ATF-CREB1 Complex	RNM.10	0.985839	0.952463	0.962002
ATF-CREB1 Complex	RNM.11	0.707363	0.0130191	0.0196344
ATF-CREB1 Complex	RNM.12	3.34208	1.96437e-30	1.57634e-29
ATF-CREB1 Complex	RNM.13	2.0745	8.62896e-07	2.09284e-06
ATF3-USF-TFE3 Complex	RNM.1	0.306393	3.61984e-32	3.17959e-31
ATF3-USF-TFE3 Complex	RNM.2	0.243553	3.0496e-35	2.93665e-34
ATF3-USF-TFE3 Complex	RNM.3	0.250837	4.18718e-23	2.68145e-22
ATF3-USF-TFE3 Complex	RNM.4	1.07303	0.472377	0.519535
ATF3-USF-TFE3 Complex	RNM.5	0.921545	0.470887	0.518335
ATF3-USF-TFE3 Complex	RNM.6	4.50471	6.39347e-71	1.45816e-69
ATF3-USF-TFE3 Complex	RNM.7	1.32362	0.0053263	0.00852733
ATF3-USF-TFE3 Complex	RNM.8	1.27726	0.0174118	0.0256928
ATF3-USF-TFE3 Complex	RNM.9	0.651666	0.000348947	0.000649902
ATF3-USF-TFE3 Complex	RNM.10	1.45684	0.000217316	0.000413633
ATF3-USF-TFE3 Complex	RNM.11	0.595178	4.70951e-05	9.67199e-05
ATF3-USF-TFE3 Complex	RNM.12	2.98625	6.28783e-28	4.69781e-27
ATF3-USF-TFE3 Complex	RNM.13	2.12593	5.12954e-08	1.37891e-07
ATF4-CEBPG Complex	RNM.1	0.67972	0.00141881	0.00243976
ATF4-CEBPG Complex	RNM.2	0.918849	0.517724	0.562273
ATF4-CEBPG Complex	RNM.3	1.47538	0.00285327	0.0047012
ATF4-CEBPG Complex	RNM.4	1.05492	0.670405	0.70569
ATF4-CEBPG Complex	RNM.5	1.18773	0.19984	0.241666
ATF4-CEBPG Complex	RNM.6	1.14891	0.317728	0.362321
ATF4-CEBPG Complex	RNM.7	0.783068	0.127708	0.161029
ATF4-CEBPG Complex	RNM.8	0.926854	0.708664	0.73997
ATF4-CEBPG Complex	RNM.9	1.22694	0.154784	0.191638
ATF4-CEBPG Complex	RNM.10	0.681001	0.0243724	0.0348944
ATF4-CEBPG Complex	RNM.11	0.839808	0.312005	0.356733
ATF4-CEBPG Complex	RNM.12	1.55608	0.00234396	0.00391664
ATF4-CEBPG Complex	RNM.13	0.977251	1	1
ATF6	RNM.1	0.0955612	2.41014e-38	2.70102e-37
ATF6	RNM.2	0.202034	2.92734e-22	1.81217e-21
ATF6	RNM.3	0.239643	2.4947e-13	9.88753e-13
ATF6	RNM.4	1.24183	0.091082	0.118407
ATF6	RNM.5	0.574598	0.000528411	0.000962094
ATF6	RNM.6	4.26293	3.82767e-45	5.02623e-44
ATF6	RNM.7	1.03435	0.782717	0.807565
ATF6	RNM.8	1.57767	0.000364146	0.000675306
ATF6	RNM.9	0.577109	0.0010349	0.00181317
ATF6	RNM.10	1.76593	6.07339e-06	1.35427e-05
ATF6	RNM.11	0.57958	0.00180759	0.00306372
ATF6	RNM.12	3.34609	1.22559e-23	7.96637e-23
ATF6	RNM.13	2.04667	4.00225e-05	8.28492e-05
BACH1-NF2L2-NFE2 Family	RNM.1	0.487647	3.94479e-19	2.0762e-18
BACH1-NF2L2-NFE2 Family	RNM.2	0.596276	5.45522e-10	1.70886e-09
BACH1-NF2L2-NFE2 Family	RNM.3	0.581337	1.12889e-07	2.95878e-07
BACH1-NF2L2-NFE2 Family	RNM.4	1.55893	2.83473e-07	7.14177e-07
BACH1-NF2L2-NFE2 Family	RNM.5	1.84504	7.37432e-13	2.86168e-12
BACH1-NF2L2-NFE2 Family	RNM.6	1.52279	1.3828e-06	3.31058e-06
BACH1-NF2L2-NFE2 Family	RNM.7	1.36904	0.000479016	0.000874607
BACH1-NF2L2-NFE2 Family	RNM.8	1.3505	0.00114938	0.00200026
BACH1-NF2L2-NFE2 Family	RNM.9	1.09325	0.356318	0.401398
BACH1-NF2L2-NFE2 Family	RNM.10	0.824074	0.0577572	0.0779692
BACH1-NF2L2-NFE2 Family	RNM.11	0.707302	0.00142834	0.0024529
BACH1-NF2L2-NFE2 Family	RNM.12	1.15561	0.165807	0.202965
BACH1-NF2L2-NFE2 Family	RNM.13	1.37501	0.0190245	0.0279456
BATF3	RNM.1	0.868265	0.207628	0.249692
BATF3	RNM.2	1.61338	2.79468e-06	6.40756e-06
BATF3	RNM.3	0.928554	0.636142	0.672892
BATF3	RNM.4	0.710674	0.0249397	0.0355891
BATF3	RNM.5	1.07348	0.586158	0.62562
BATF3	RNM.6	1.23239	0.101954	0.131357
BATF3	RNM.7	0.697527	0.0218766	0.0317052
BATF3	RNM.8	0.692553	0.0223426	0.0322368
BATF3	RNM.9	1.80367	2.09807e-06	4.87052e-06
BATF3	RNM.10	0.499824	7.39692e-05	0.000148395
BATF3	RNM.11	0.567986	0.00132227	0.00228583
BATF3	RNM.12	1.38298	0.022868	0.0328852
BATF3	RNM.13	1.09046	0.67574	0.710156
BC11LA-ELF-SPIB Complex	RNM.1	0.295239	1.31352e-81	3.88087e-80
BC11LA-ELF-SPIB Complex	RNM.2	0.612177	2.85518e-14	1.1746e-13
BC11LA-ELF-SPIB Complex	RNM.3	0.645243	1.82818e-08	5.10007e-08
BC11LA-ELF-SPIB Complex	RNM.4	1.09998	0.220212	0.263606
BC11LA-ELF-SPIB Complex	RNM.5	1.78485	9.17796e-14	3.70539e-13
BC11LA-ELF-SPIB Complex	RNM.6	2.72583	2.95628e-36	3.12453e-35
BC11LA-ELF-SPIB Complex	RNM.7	0.996678	0.968794	0.974039
BC11LA-ELF-SPIB Complex	RNM.8	1.78653	1.04243e-12	3.96247e-12
BC11LA-ELF-SPIB Complex	RNM.9	1.172	0.0528072	0.0718841
BC11LA-ELF-SPIB Complex	RNM.10	0.828049	0.0211272	0.0307563
BC11LA-ELF-SPIB Complex	RNM.11	0.719962	0.00012796	0.000249397
BC11LA-ELF-SPIB Complex	RNM.12	2.87516	3.88141e-30	3.07673e-29
BC11LA-ELF-SPIB Complex	RNM.13	2.6537	2.60364e-15	1.14737e-14
BCL6	RNM.1	0.532399	8.6481e-11	2.87533e-10
BCL6	RNM.2	0.822307	0.0438821	0.0603031
BCL6	RNM.3	0.930624	0.544931	0.587892
BCL6	RNM.4	1.19073	0.0972537	0.126052
BCL6	RNM.5	1.5068	6.23427e-05	0.000126043
BCL6	RNM.6	1.16366	0.164999	0.202166
BCL6	RNM.7	1.18196	0.126888	0.16015
BCL6	RNM.8	0.954673	0.7275	0.757124
BCL6	RNM.9	1.50209	0.00014797	0.000286251
BCL6	RNM.10	0.697681	0.0050526	0.00811914
BCL6	RNM.11	0.717013	0.0128197	0.0193786
BCL6	RNM.12	1.41353	0.00393941	0.00642564
BCL6	RNM.13	1.32043	0.074454	0.0983641
CEBPA/B	RNM.1	0.539005	1.18285e-05	2.58005e-05
CEBPA/B	RNM.2	1.13928	0.298952	0.344002
CEBPA/B	RNM.3	1.13599	0.390223	0.435442
CEBPA/B	RNM.4	0.85225	0.388246	0.433608
CEBPA/B	RNM.5	1.28455	0.083847	0.109769
CEBPA/B	RNM.6	1.23577	0.156214	0.19304
CEBPA/B	RNM.7	0.800859	0.229287	0.272498
CEBPA/B	RNM.8	0.964992	0.934289	0.947407
CEBPA/B	RNM.9	1.1056	0.509489	0.555185
CEBPA/B	RNM.10	0.867728	0.45697	0.504725
CEBPA/B	RNM.11	0.510787	0.00143069	0.0024537
CEBPA/B	RNM.12	1.88092	3.95468e-05	8.1995e-05
CEBPA/B	RNM.13	1.61383	0.0213556	0.0310541
CTCF Family	RNM.1	0.172721	3.30439e-124	2.68482e-122
CTCF Family	RNM.2	0.141183	4.07983e-123	2.94654e-121
CTCF Family	RNM.3	0.150626	1.21244e-78	3.35357e-77
CTCF Family	RNM.4	2.33959	3.04496e-28	2.3285e-27
CTCF Family	RNM.5	1.37913	3.63032e-05	7.56317e-05
CTCF Family	RNM.6	3.79468	8.64253e-64	1.72851e-62
CTCF Family	RNM.7	2.06897	2.35434e-20	1.31924e-19
CTCF Family	RNM.8	4.64388	2.60382e-74	6.26846e-73
CTCF Family	RNM.9	0.440332	5.50064e-20	3.01723e-19
CTCF Family	RNM.10	1.92665	6.63364e-16	3.02587e-15
CTCF Family	RNM.11	1.09564	0.283189	0.328702
CTCF Family	RNM.12	2.11943	3.95844e-17	1.92014e-16
CTCF Family	RNM.13	2.56287	2.78292e-15	1.21811e-14
DBP	RNM.1	0.879164	0.362075	0.407178
DBP	RNM.2	2.32047	7.53484e-13	2.91526e-12
DBP	RNM.3	0.682925	0.0530012	0.0720728
DBP	RNM.4	0.46044	0.000268087	0.000506559
DBP	RNM.5	0.995054	1	1
DBP	RNM.6	1.17334	0.310168	0.355259
DBP	RNM.7	0.433612	0.000141624	0.000275204
DBP	RNM.8	0.632621	0.032937	0.0461899
DBP	RNM.9	1.45906	0.0166056	0.0246149
DBP	RNM.10	0.72701	0.129837	0.163396
DBP	RNM.11	0.452936	0.000822864	0.00146537
DBP	RNM.12	1.62187	0.0045326	0.00733797
DBP	RNM.13	1.46926	0.0906832	0.118124
E2F Family	RNM.1	0.22833	5.32502e-118	3.46126e-116
E2F Family	RNM.2	0.246075	6.45334e-94	2.33037e-92
E2F Family	RNM.3	0.233736	5.1819e-68	1.12274e-66
E2F Family	RNM.4	1.34455	0.000127157	0.000248205
E2F Family	RNM.5	1.41389	8.23154e-06	1.82019e-05
E2F Family	RNM.6	8.91217	6.71734e-115	3.63856e-113
E2F Family	RNM.7	1.59206	5.01795e-09	1.44963e-08
E2F Family	RNM.8	5.69745	1.21528e-76	3.15973e-75
E2F Family	RNM.9	0.649598	1.19148e-07	3.11028e-07
E2F Family	RNM.10	1.87603	3.90525e-14	1.59649e-13
E2F Family	RNM.11	0.758276	0.00104685	0.00183163
E2F Family	RNM.12	4.61991	2.03816e-52	3.1543e-51
E2F Family	RNM.13	4.16095	1.0572e-26	7.67796e-26
E2F2	RNM.1	0.120989	4.66134e-39	5.31556e-38
E2F2	RNM.2	0.115869	6.76223e-34	6.32439e-33
E2F2	RNM.3	0.0678777	8.77171e-27	6.4063e-26
E2F2	RNM.4	1.04527	0.700955	0.733099
E2F2	RNM.5	0.379846	3.79703e-09	1.10676e-08
E2F2	RNM.6	3.32732	5.33884e-32	4.62699e-31
E2F2	RNM.7	0.78641	0.101295	0.130769
E2F2	RNM.8	3.59832	3.75922e-34	3.56714e-33
E2F2	RNM.9	0.296476	5.30152e-11	1.79947e-10
E2F2	RNM.10	2.03135	1.11868e-09	3.39785e-09
E2F2	RNM.11	1.00006	1	1
E2F2	RNM.12	3.62412	1.72652e-29	1.344e-28
E2F2	RNM.13	2.07531	1.09003e-05	2.38558e-05
E2F5	RNM.1	0.0890997	8.4813e-31	7.02273e-30
E2F5	RNM.2	0.339133	4.57269e-11	1.56434e-10
E2F5	RNM.3	0.1889	1.56561e-12	5.84855e-12
E2F5	RNM.4	0.911132	0.597032	0.636704
E2F5	RNM.5	0.494428	0.000142008	0.000275537
E2F5	RNM.6	2.90421	7.24837e-19	3.75414e-18
E2F5	RNM.7	0.711076	0.0532125	0.0722844
E2F5	RNM.8	2.19823	2.40609e-09	7.07672e-09
E2F5	RNM.9	0.4033	1.0397e-05	2.29087e-05
E2F5	RNM.10	1.42133	0.0163396	0.0242483
E2F5	RNM.11	1.17659	0.281918	0.327812
E2F5	RNM.12	4.31338	8.39669e-31	6.99725e-30
E2F5	RNM.13	2.57966	1.65621e-07	4.25509e-07
EGR-ZnF Complex	RNM.1	0.273583	3.60343e-102	1.56149e-100
EGR-ZnF Complex	RNM.2	0.266507	8.33613e-93	2.92891e-91
EGR-ZnF Complex	RNM.3	0.25225	1.71911e-69	3.78786e-68
EGR-ZnF Complex	RNM.4	1.47837	2.25658e-06	5.21986e-06
EGR-ZnF Complex	RNM.5	1.81532	2.03433e-12	7.49187e-12
EGR-ZnF Complex	RNM.6	21.3147	4.29267e-117	2.53658e-115
EGR-ZnF Complex	RNM.7	2.14838	4.74575e-18	2.38204e-17
EGR-ZnF Complex	RNM.8	6.80829	6.91813e-67	1.47435e-65
EGR-ZnF Complex	RNM.9	0.855229	0.0602419	0.0809034
EGR-ZnF Complex	RNM.10	1.63935	2.30227e-08	6.38155e-08
EGR-ZnF Complex	RNM.11	0.732018	0.000254993	0.000483929
EGR-ZnF Complex	RNM.12	4.12098	7.38723e-37	7.87164e-36
EGR-ZnF Complex	RNM.13	7.27511	5.83327e-32	4.98898e-31
ERR-NR5A2 Complex	RNM.1	0.411164	4.0704e-25	2.82969e-24
ERR-NR5A2 Complex	RNM.2	0.586775	7.16288e-10	2.22769e-09
ERR-NR5A2 Complex	RNM.3	0.468319	6.36665e-12	2.28637e-11
ERR-NR5A2 Complex	RNM.4	1.39362	0.000243154	0.000462135
ERR-NR5A2 Complex	RNM.5	1.63473	2.79408e-08	7.71189e-08
ERR-NR5A2 Complex	RNM.6	2.11924	2.37121e-18	1.20413e-17
ERR-NR5A2 Complex	RNM.7	1.46908	2.77531e-05	5.83804e-05
ERR-NR5A2 Complex	RNM.8	1.07238	0.483937	0.530006
ERR-NR5A2 Complex	RNM.9	1.10826	0.293179	0.338381
ERR-NR5A2 Complex	RNM.10	0.847931	0.119688	0.152245
ERR-NR5A2 Complex	RNM.11	0.70595	0.00205925	0.00345606
ERR-NR5A2 Complex	RNM.12	1.58925	6.01217e-06	1.34524e-05
ERR-NR5A2 Complex	RNM.13	1.43258	0.00838826	0.0130284
ETS Family 1	RNM.1	0.0812967	3.46017e-112	1.79929e-110
ETS Family 1	RNM.2	0.21627	5.12372e-55	8.32604e-54
ETS Family 1	RNM.3	0.377603	9.57405e-20	5.18594e-19
ETS Family 1	RNM.4	1.30348	0.00223074	0.00373225
ETS Family 1	RNM.5	1.87955	3.62224e-14	1.48546e-13
ETS Family 1	RNM.6	3.01199	1.6874e-42	2.08916e-41
ETS Family 1	RNM.7	1.08455	0.383067	0.428191
ETS Family 1	RNM.8	2.00275	1.18676e-15	5.33835e-15
ETS Family 1	RNM.9	0.576595	1.38923e-07	3.58332e-07
ETS Family 1	RNM.10	1.11346	0.255031	0.300308
ETS Family 1	RNM.11	1.15815	0.126723	0.160097
ETS Family 1	RNM.12	3.55037	1.91694e-43	2.39618e-42
ETS Family 1	RNM.13	2.5633	2.57799e-14	1.06393e-13
ETS Family 2	RNM.1	0.247747	5.16259e-100	2.16496e-98
ETS Family 2	RNM.2	0.355452	1.91951e-52	3.00646e-51
ETS Family 2	RNM.3	0.516908	9.3453e-17	4.4339e-16
ETS Family 2	RNM.4	1.43381	2.72037e-06	6.24821e-06
ETS Family 2	RNM.5	2.18638	1.21558e-23	7.941e-23
ETS Family 2	RNM.6	2.69988	5.46904e-36	5.64266e-35
ETS Family 2	RNM.7	1.33415	0.000259747	0.000491515
ETS Family 2	RNM.8	2.33084	8.0782e-25	5.52719e-24
ETS Family 2	RNM.9	0.957425	0.599581	0.638374
ETS Family 2	RNM.10	0.962547	0.655878	0.691518
ETS Family 2	RNM.11	0.773306	0.00277327	0.00458683
ETS Family 2	RNM.12	3.40867	1.96222e-39	2.2981e-38
ETS Family 2	RNM.13	2.36978	1.09469e-12	4.14896e-12
ETS2	RNM.1	0.3356	3.15769e-56	5.4013e-55
ETS2	RNM.2	0.585133	1.07663e-14	4.54423e-14
ETS2	RNM.3	0.532568	1.29386e-13	5.20749e-13
ETS2	RNM.4	1.04327	0.605414	0.643531
ETS2	RNM.5	1.7303	1.80657e-12	6.69101e-12
ETS2	RNM.6	2.35911	1.69038e-28	1.30029e-27
ETS2	RNM.7	1.09686	0.255559	0.300658
ETS2	RNM.8	1.75757	4.19432e-12	1.52308e-11
ETS2	RNM.9	1.14188	0.111883	0.142736
ETS2	RNM.10	1.06262	0.475787	0.522401
ETS2	RNM.11	0.53716	3.6083e-11	1.24755e-10
ETS2	RNM.12	2.57257	3.12316e-26	2.24315e-25
ETS2	RNM.13	1.84637	2.37728e-07	6.03607e-07
FOS-JUN Complex	RNM.1	0.652672	6.13459e-06	1.36558e-05
FOS-JUN Complex	RNM.2	0.912619	0.357719	0.402628
FOS-JUN Complex	RNM.3	1.05224	0.618988	0.656349
FOS-JUN Complex	RNM.4	1.21911	0.0666508	0.0886858
FOS-JUN Complex	RNM.5	2.01024	9.36686e-13	3.59201e-12
FOS-JUN Complex	RNM.6	1.12572	0.265339	0.311037
FOS-JUN Complex	RNM.7	1.19677	0.0997293	0.129003
FOS-JUN Complex	RNM.8	0.87394	0.293351	0.338381
FOS-JUN Complex	RNM.9	1.31524	0.0139397	0.0209741
FOS-JUN Complex	RNM.10	0.529334	3.3274e-06	7.56227e-06
FOS-JUN Complex	RNM.11	0.508684	2.49536e-06	5.74154e-06
FOS-JUN Complex	RNM.12	1.26422	0.0540311	0.0731672
FOS-JUN Complex	RNM.13	0.828334	0.347271	0.392227
FOX Family 1	RNM.1	0.816938	0.00610186	0.00966191
FOX Family 1	RNM.2	1.61321	2.79494e-11	9.68914e-11
FOX Family 1	RNM.3	0.871885	0.155134	0.191888
FOX Family 1	RNM.4	0.736697	0.00201277	0.00338499
FOX Family 1	RNM.5	1.14548	0.128053	0.161307
FOX Family 1	RNM.6	1.17788	0.0714269	0.0947499
FOX Family 1	RNM.7	0.7763	0.0110487	0.0168583
FOX Family 1	RNM.8	0.709953	0.000986281	0.00173735
FOX Family 1	RNM.9	1.54438	1.88908e-06	4.42487e-06
FOX Family 1	RNM.10	0.601289	2.25637e-06	5.21986e-06
FOX Family 1	RNM.11	0.491021	1.07615e-09	3.28821e-09
FOX Family 1	RNM.12	1.7767	5.31346e-09	1.5316e-08
FOX Family 1	RNM.13	1.38929	0.0132402	0.0199446
FOX Family 2	RNM.1	0.766956	0.000345056	0.000644502
FOX Family 2	RNM.2	1.20685	0.0110809	0.0168876
FOX Family 2	RNM.3	0.829452	0.0499694	0.0681639
FOX Family 2	RNM.4	0.756345	0.00392329	0.00640738
FOX Family 2	RNM.5	1.25867	0.0101214	0.0155805
FOX Family 2	RNM.6	1.11488	0.232292	0.275185
FOX Family 2	RNM.7	0.89403	0.26167	0.307291
FOX Family 2	RNM.8	0.823723	0.054414	0.0736089
FOX Family 2	RNM.9	1.54502	1.70073e-06	4.0199e-06
FOX Family 2	RNM.10	0.566116	1.25666e-07	3.2608e-07
FOX Family 2	RNM.11	0.596196	3.58001e-06	8.1176e-06
FOX Family 2	RNM.12	2.0179	3.67353e-13	1.44278e-12
FOX Family 2	RNM.13	1.76632	1.12356e-05	2.45484e-05
FOXH1	RNM.1	0.580009	2.60119e-05	5.48063e-05
FOXH1	RNM.2	1.10071	0.430338	0.477338
FOXH1	RNM.3	0.894682	0.511485	0.556893
FOXH1	RNM.4	1.11811	0.420582	0.467314
FOXH1	RNM.5	1.42694	0.00807801	0.0125765
FOXH1	RNM.6	1.21952	0.162013	0.19926
FOXH1	RNM.7	0.845079	0.330375	0.375754
FOXH1	RNM.8	0.815763	0.247969	0.292257
FOXH1	RNM.9	1.73303	5.41417e-05	0.000110493
FOXH1	RNM.10	0.539871	0.000862486	0.00152965
FOXH1	RNM.11	0.806476	0.229148	0.272498
FOXH1	RNM.12	1.32815	0.0748509	0.0986387
FOXH1	RNM.13	1.20808	0.366726	0.412051
GLI3	RNM.1	0.417809	8.04083e-13	3.09263e-12
GLI3	RNM.2	0.479528	8.32623e-09	2.35307e-08
GLI3	RNM.3	0.505411	1.06965e-05	2.35287e-05
GLI3	RNM.4	1.28145	0.0447952	0.0614929
GLI3	RNM.5	1.67764	7.13138e-06	1.58475e-05
GLI3	RNM.6	1.66293	1.23815e-05	2.69162e-05
GLI3	RNM.7	1.59859	9.02575e-05	0.000179411
GLI3	RNM.8	1.18039	0.196784	0.238193
GLI3	RNM.9	1.08833	0.49702	0.542963
GLI3	RNM.10	0.785731	0.116247	0.148013
GLI3	RNM.11	0.659594	0.0105469	0.0161877
GLI3	RNM.12	1.72089	3.6067e-05	7.52601e-05
GLI3	RNM.13	1.68678	0.00268772	0.00445668
GRHL2	RNM.1	0.470692	2.55886e-08	7.07768e-08
GRHL2	RNM.2	1.18292	0.146799	0.182446
GRHL2	RNM.3	0.631153	0.00695788	0.0109491
GRHL2	RNM.4	1.08699	0.559087	0.599699
GRHL2	RNM.5	1.18286	0.214216	0.257139
GRHL2	RNM.6	1.16415	0.271787	0.317617
GRHL2	RNM.7	1.14882	0.331981	0.376592
GRHL2	RNM.8	1.28523	0.0774561	0.10171
GRHL2	RNM.9	1.23928	0.143756	0.178835
GRHL2	RNM.10	0.795103	0.190074	0.2305
GRHL2	RNM.11	0.923537	0.689144	0.721907
GRHL2	RNM.12	1.31727	0.0761348	0.100076
GRHL2	RNM.13	1.3044	0.178938	0.217199
HNF4G	RNM.1	0.56819	5.97107e-09	1.70978e-08
HNF4G	RNM.2	0.666702	6.62812e-05	0.000133797
HNF4G	RNM.3	0.45594	5.41722e-09	1.55805e-08
HNF4G	RNM.4	1.38452	0.00206034	0.00345606
HNF4G	RNM.5	1.71495	8.77588e-08	2.32355e-07
HNF4G	RNM.6	1.67318	3.89512e-07	9.79431e-07
HNF4G	RNM.7	1.33694	0.00716115	0.0112434
HNF4G	RNM.8	1.14144	0.24	0.283637
HNF4G	RNM.9	1.00352	0.953122	0.962002
HNF4G	RNM.10	0.783486	0.0588	0.0791304
HNF4G	RNM.11	0.620371	0.000580798	0.00105158
HNF4G	RNM.12	1.30822	0.0278362	0.0395056
HNF4G	RNM.13	1.67278	0.000756729	0.00136065
HSF Family	RNM.1	0.374623	8.13008e-19	4.19409e-18
HSF Family	RNM.2	0.833047	0.0748895	0.0986387
HSF Family	RNM.3	0.929783	0.56301	0.602938
HSF Family	RNM.4	1.06066	0.600966	0.639326
HSF Family	RNM.5	1.51807	9.06603e-05	0.000179937
HSF Family	RNM.6	1.28895	0.0227014	0.0327173
HSF Family	RNM.7	0.953088	0.721886	0.751965
HSF Family	RNM.8	1.1351	0.271929	0.317617
HSF Family	RNM.9	1.33403	0.0120141	0.0182244
HSF Family	RNM.10	0.708608	0.0117606	0.0178607
HSF Family	RNM.11	0.842234	0.225622	0.269064
HSF Family	RNM.12	1.77	1.5893e-06	3.77025e-06
HSF Family	RNM.13	1.74814	0.000443493	0.000814323
IRF-STAT Complex	RNM.1	0.435621	2.87233e-38	3.16443e-37
IRF-STAT Complex	RNM.2	1.04758	0.478298	0.524272
IRF-STAT Complex	RNM.3	0.756833	0.000475942	0.000870217
IRF-STAT Complex	RNM.4	0.772104	0.00122241	0.00211885
IRF-STAT Complex	RNM.5	1.11471	0.171979	0.20973
IRF-STAT Complex	RNM.6	1.94883	6.67521e-18	3.31213e-17
IRF-STAT Complex	RNM.7	0.762552	0.000950787	0.0016771
IRF-STAT Complex	RNM.8	1.40183	2.93844e-05	6.1712e-05
IRF-STAT Complex	RNM.9	1.63857	1.14049e-09	3.45602e-09
IRF-STAT Complex	RNM.10	0.818481	0.0171418	0.0253231
IRF-STAT Complex	RNM.11	0.520385	5.37364e-13	2.09782e-12
IRF-STAT Complex	RNM.12	2.74743	3.11913e-29	2.41361e-28
IRF-STAT Complex	RNM.13	2.19777	4.07257e-11	1.40434e-10
KLF15-MAZ-TAF1 Complex	RNM.1	0.247798	1.37076e-117	8.48568e-116
KLF15-MAZ-TAF1 Complex	RNM.2	0.244977	1.84257e-104	8.25978e-103
KLF15-MAZ-TAF1 Complex	RNM.3	0.27371	1.31705e-62	2.51789e-61
KLF15-MAZ-TAF1 Complex	RNM.4	1.49538	1.90027e-06	4.44308e-06
KLF15-MAZ-TAF1 Complex	RNM.5	1.86107	1.1775e-12	4.44986e-12
KLF15-MAZ-TAF1 Complex	RNM.6	35.4494	1.57991e-118	1.08099e-116
KLF15-MAZ-TAF1 Complex	RNM.7	2.14486	3.71015e-17	1.80644e-16
KLF15-MAZ-TAF1 Complex	RNM.8	11.7728	1.44919e-81	4.18656e-80
KLF15-MAZ-TAF1 Complex	RNM.9	0.882901	0.137763	0.172535
KLF15-MAZ-TAF1 Complex	RNM.10	2.18456	9.03655e-17	4.30312e-16
KLF15-MAZ-TAF1 Complex	RNM.11	0.714026	9.77909e-05	0.000193204
KLF15-MAZ-TAF1 Complex	RNM.12	5.50172	2.23436e-44	2.84772e-43
KLF15-MAZ-TAF1 Complex	RNM.13	7.56479	1.6894e-30	1.36411e-29
Kruppel Family	RNM.1	0.222688	7.44166e-133	6.91011e-131
Kruppel Family	RNM.2	0.202098	2.43131e-129	2.10713e-127
Kruppel Family	RNM.3	0.234525	3.42876e-75	8.73997e-74
Kruppel Family	RNM.4	1.55613	6.83401e-08	1.8131e-07
Kruppel Family	RNM.5	1.82052	7.84821e-13	3.0275e-12
Kruppel Family	RNM.6	39.9191	1.13897e-139	1.23389e-137
Kruppel Family	RNM.7	2.34024	3.42671e-22	2.11124e-21
Kruppel Family	RNM.8	10.115	3.26579e-87	1.03549e-85
Kruppel Family	RNM.9	0.627492	1.02754e-08	2.8851e-08
Kruppel Family	RNM.10	2.11647	6.34389e-17	3.05447e-16
Kruppel Family	RNM.11	0.851134	0.0581806	0.0784593
Kruppel Family	RNM.12	6.42135	1.41482e-55	2.35804e-54
Kruppel Family	RNM.13	10.9456	5.91372e-41	7.05306e-40
MAF Family	RNM.1	0.692553	4.12842e-07	1.03609e-06
MAF Family	RNM.2	1.04812	0.531373	0.574697
MAF Family	RNM.3	0.929277	0.425612	0.472498
MAF Family	RNM.4	1.22071	0.020768	0.0302672
MAF Family	RNM.5	1.59504	2.89227e-08	7.966e-08
MAF Family	RNM.6	1.02203	0.823428	0.845542
MAF Family	RNM.7	0.996907	1	1
MAF Family	RNM.8	0.873149	0.175194	0.213273
MAF Family	RNM.9	1.60747	6.68925e-08	1.77833e-07
MAF Family	RNM.10	0.597808	6.0017e-07	1.4749e-06
MAF Family	RNM.11	0.553046	5.40341e-08	1.44239e-07
MAF Family	RNM.12	1.3834	0.000987792	0.00173766
MAF Family	RNM.13	1.15194	0.304916	0.350168
MBD2	RNM.1	0.0604922	6.71057e-115	3.63856e-113
MBD2	RNM.2	0.093517	1.72421e-84	5.21272e-83
MBD2	RNM.3	0.0917789	3.61913e-56	6.11022e-55
MBD2	RNM.4	1.30766	0.00240096	0.00400674
MBD2	RNM.5	0.455592	2.24592e-13	8.92875e-13
MBD2	RNM.6	4.6282	1.54301e-81	4.36067e-80
MBD2	RNM.7	1.12102	0.222086	0.265361
MBD2	RNM.8	5.15335	8.49922e-86	2.63071e-84
MBD2	RNM.9	0.26096	3.33276e-26	2.38054e-25
MBD2	RNM.10	2.69896	1.2915e-30	1.05594e-29
MBD2	RNM.11	0.859503	0.158191	0.195297
MBD2	RNM.12	3.2127	3.7377e-36	3.91856e-35
MBD2	RNM.13	3.00636	6.05207e-19	3.15971e-18
MEF2 Family	RNM.1	0.650052	1.76047e-05	3.77659e-05
MEF2 Family	RNM.2	1.59262	2.09821e-07	5.34837e-07
MEF2 Family	RNM.3	0.69446	0.00482992	0.0077902
MEF2 Family	RNM.4	0.815315	0.111646	0.142573
MEF2 Family	RNM.5	1.13871	0.261657	0.307291
MEF2 Family	RNM.6	1.08446	0.4781	0.524272
MEF2 Family	RNM.7	0.768171	0.0468073	0.0641196
MEF2 Family	RNM.8	0.826747	0.154737	0.191638
MEF2 Family	RNM.9	1.99668	1.62336e-10	5.30244e-10
MEF2 Family	RNM.10	0.598537	0.000302193	0.000567703
MEF2 Family	RNM.11	0.473358	2.06682e-06	4.81517e-06
MEF2 Family	RNM.12	1.67711	2.19899e-05	4.64828e-05
MEF2 Family	RNM.13	1.50088	0.0140589	0.021129
MYB	RNM.1	0.421423	6.15369e-11	2.06713e-10
MYB	RNM.2	0.791888	0.0638736	0.0856038
MYB	RNM.3	0.600779	0.00167274	0.00285002
MYB	RNM.4	1.56191	0.000446183	0.000816956
MYB	RNM.5	1.15938	0.26232	0.307776
MYB	RNM.6	1.39747	0.00931861	0.0144045
MYB	RNM.7	1.19678	0.175212	0.213273
MYB	RNM.8	1.15007	0.30419	0.349644
MYB	RNM.9	1.29223	0.0653376	0.0872062
MYB	RNM.10	0.857016	0.375456	0.420045
MYB	RNM.11	0.696716	0.0383212	0.0532239
MYB	RNM.12	1.67298	0.000347278	0.00064772
MYB	RNM.13	1.36883	0.106082	0.136272
MYC-MAX-MXI1 Complex	RNM.1	0.31488	2.94971e-42	3.61757e-41
MYC-MAX-MXI1 Complex	RNM.2	0.238378	1.87698e-49	2.7112e-48
MYC-MAX-MXI1 Complex	RNM.3	0.204041	6.28803e-38	6.86928e-37
MYC-MAX-MXI1 Complex	RNM.4	1.59045	5.05512e-08	1.36341e-07
MYC-MAX-MXI1 Complex	RNM.5	1.17404	0.0696445	0.0924799
MYC-MAX-MXI1 Complex	RNM.6	3.87382	4.51318e-64	9.16739e-63
MYC-MAX-MXI1 Complex	RNM.7	1.67791	2.07803e-09	6.18178e-09
MYC-MAX-MXI1 Complex	RNM.8	1.90688	1.62017e-13	6.48067e-13
MYC-MAX-MXI1 Complex	RNM.9	0.727059	0.00166121	0.00283408
MYC-MAX-MXI1 Complex	RNM.10	1.33168	0.00187986	0.00317791
MYC-MAX-MXI1 Complex	RNM.11	0.593211	1.79177e-06	4.21974e-06
MYC-MAX-MXI1 Complex	RNM.12	2.09871	7.60814e-15	3.23222e-14
MYC-MAX-MXI1 Complex	RNM.13	1.43867	0.00535576	0.00856394
MZF1	RNM.1	0.478881	2.85317e-21	1.66328e-20
MZF1	RNM.2	0.467929	1.88244e-19	1.01123e-18
MZF1	RNM.3	0.493687	4.14686e-12	1.51006e-11
MZF1	RNM.4	1.11129	0.225807	0.269064
MZF1	RNM.5	1.60751	2.10909e-08	5.85859e-08
MZF1	RNM.6	2.03625	8.37846e-18	4.14144e-17
MZF1	RNM.7	1.35561	0.000568908	0.00103149
MZF1	RNM.8	1.69199	2.33301e-09	6.87735e-09
MZF1	RNM.9	1.03616	0.705469	0.737226
MZF1	RNM.10	1.05436	0.569738	0.609095
MZF1	RNM.11	0.459494	7.94037e-12	2.82808e-11
MZF1	RNM.12	1.91569	1.04014e-11	3.66447e-11
MZF1	RNM.13	1.53871	0.000887048	0.00156893
NANOG-OCT4 Complex	RNM.1	1.4574	4.82359e-08	1.30367e-07
NANOG-OCT4 Complex	RNM.2	3.879	1.41275e-88	4.70916e-87
NANOG-OCT4 Complex	RNM.3	0.93938	0.546024	0.588583
NANOG-OCT4 Complex	RNM.4	0.319521	2.10086e-22	1.31304e-21
NANOG-OCT4 Complex	RNM.5	0.898036	0.282468	0.328157
NANOG-OCT4 Complex	RNM.6	0.400359	3.0352e-16	1.41425e-15
NANOG-OCT4 Complex	RNM.7	0.664348	7.51467e-05	0.000150525
NANOG-OCT4 Complex	RNM.8	0.311934	5.88496e-21	3.37024e-20
NANOG-OCT4 Complex	RNM.9	4.11371	9.71832e-63	1.88564e-61
NANOG-OCT4 Complex	RNM.10	0.270802	3.00999e-24	2.017e-23
NANOG-OCT4 Complex	RNM.11	0.340511	3.16572e-17	1.54716e-16
NANOG-OCT4 Complex	RNM.12	0.5998	1.97844e-05	4.21636e-05
NANOG-OCT4 Complex	RNM.13	0.767436	0.0988724	0.128022
NFATC1	RNM.1	0.689455	1.69409e-06	4.01151e-06
NFATC1	RNM.2	1.15469	0.060788	0.0815525
NFATC1	RNM.3	0.767012	0.00843923	0.0130763
NFATC1	RNM.4	0.897634	0.27817	0.324033
NFATC1	RNM.5	1.24697	0.0158241	0.023564
NFATC1	RNM.6	1.34484	0.00107142	0.00186992
NFATC1	RNM.7	0.717685	0.00144549	0.0024758
NFATC1	RNM.8	0.990023	0.960469	0.967165
NFATC1	RNM.9	1.59056	4.92138e-07	1.22329e-06
NFATC1	RNM.10	0.625161	1.78057e-05	3.80089e-05
NFATC1	RNM.11	0.562011	8.02823e-07	1.95078e-06
NFATC1	RNM.12	1.9136	6.05566e-11	2.03947e-10
NFATC1	RNM.13	1.57062	0.000809706	0.0014459
NFATC3	RNM.1	0.584693	5.05648e-07	1.25447e-06
NFATC3	RNM.2	1.01242	0.879606	0.897557
NFATC3	RNM.3	0.978563	0.903263	0.918812
NFATC3	RNM.4	0.929454	0.625203	0.66186
NFATC3	RNM.5	0.965027	0.806896	0.831193
NFATC3	RNM.6	1.46727	0.000724545	0.00130458
NFATC3	RNM.7	0.732229	0.0245772	0.0351489
NFATC3	RNM.8	1.30424	0.0288923	0.0409596
NFATC3	RNM.9	1.2017	0.139108	0.173886
NFATC3	RNM.10	0.811373	0.138408	0.173177
NFATC3	RNM.11	0.677605	0.0107884	0.0165
NFATC3	RNM.12	1.73117	1.08602e-05	2.38081e-05
NFATC3	RNM.13	1.61195	0.00461857	0.00746783
NFIC	RNM.1	0.461906	6.41284e-22	3.87753e-21
NFIC	RNM.2	0.289861	4.15289e-39	4.77766e-38
NFIC	RNM.3	0.360432	2.97841e-20	1.64065e-19
NFIC	RNM.4	1.89422	3.92948e-14	1.60136e-13
NFIC	RNM.5	1.70289	4.8346e-10	1.53667e-09
NFIC	RNM.6	2.02435	4.74237e-17	2.29185e-16
NFIC	RNM.7	1.67111	4.28086e-09	1.24221e-08
NFIC	RNM.8	1.72264	1.11836e-09	3.39785e-09
NFIC	RNM.9	0.834457	0.0747567	0.0986387
NFIC	RNM.10	0.902187	0.310754	0.355617
NFIC	RNM.11	0.703001	0.00109423	0.00190683
NFIC	RNM.12	1.37273	0.00177813	0.00301771
NFIC	RNM.13	1.62956	0.000181238	0.000347507
NFKB Family	RNM.1	0.58271	1.66176e-15	7.42367e-15
NFKB Family	RNM.2	0.621239	5.03458e-11	1.71784e-10
NFKB Family	RNM.3	0.547196	1.34561e-11	4.71508e-11
NFKB Family	RNM.4	1.28233	0.00199097	0.00335701
NFKB Family	RNM.5	1.4769	1.03884e-06	2.49629e-06
NFKB Family	RNM.6	1.80586	7.12863e-14	2.88698e-13
NFKB Family	RNM.7	1.14629	0.100649	0.130063
NFKB Family	RNM.8	1.38925	9.46352e-05	0.000187254
NFKB Family	RNM.9	0.981438	0.862301	0.881282
NFKB Family	RNM.10	0.968393	0.72809	0.757124
NFKB Family	RNM.11	0.642888	4.73463e-06	1.06488e-05
NFKB Family	RNM.12	1.79194	1.37808e-10	4.53545e-10
NFKB Family	RNM.13	1.50745	0.000763466	0.00137086
NFY Family	RNM.1	0.304433	1.08709e-30	8.94443e-30
NFY Family	RNM.2	0.595649	9.58643e-08	2.52274e-07
NFY Family	RNM.3	0.414433	6.17069e-12	2.22213e-11
NFY Family	RNM.4	0.787817	0.0352023	0.0491935
NFY Family	RNM.5	0.951159	0.67312	0.707974
NFY Family	RNM.6	3.02448	1.80243e-35	1.77512e-34
NFY Family	RNM.7	0.709772	0.0036369	0.00594763
NFY Family	RNM.8	1.02288	0.824971	0.84579
NFY Family	RNM.9	1.02684	0.824603	0.84579
NFY Family	RNM.10	0.924703	0.541053	0.584193
NFY Family	RNM.11	1.12228	0.299017	0.344002
NFY Family	RNM.12	2.90144	1.37016e-25	9.6805e-25
NFY Family	RNM.13	3.57567	2.00152e-22	1.25699e-21
Not Bound	RNM.1	3.77752	4.5308e-78	1.22709e-76
Not Bound	RNM.2	1.62005	6.28175e-09	1.79479e-08
Not Bound	RNM.3	2.56976	1.19119e-24	8.06538e-24
Not Bound	RNM.4	0.762288	0.0199021	0.0291689
Not Bound	RNM.5	0.534172	6.9219e-07	1.69782e-06
Not Bound	RNM.6	0	2.94777e-53	4.6733e-52
Not Bound	RNM.7	0.551256	3.06255e-06	6.99703e-06
Not Bound	RNM.8	0.0657862	1.00425e-35	1.01204e-34
Not Bound	RNM.9	0.825755	0.123657	0.156528
Not Bound	RNM.10	0.666836	0.00135544	0.00233696
Not Bound	RNM.11	1.6714	1.79606e-06	4.2222e-06
Not Bound	RNM.12	0.0406224	3.00488e-32	2.65737e-31
Not Bound	RNM.13	0.0380362	3.9598e-18	1.99525e-17
NR1D1	RNM.1	0.460856	2.4496e-19	1.30984e-18
NR1D1	RNM.2	0.543611	1.2325e-11	4.33041e-11
NR1D1	RNM.3	0.501099	5.08781e-10	1.60928e-09
NR1D1	RNM.4	1.48404	1.50385e-05	3.24752e-05
NR1D1	RNM.5	1.94432	4.2898e-14	1.74273e-13
NR1D1	RNM.6	1.81558	1.91016e-11	6.65741e-11
NR1D1	RNM.7	1.46559	3.78937e-05	7.8819e-05
NR1D1	RNM.8	1.138	0.202369	0.244271
NR1D1	RNM.9	1.15384	0.152803	0.189546
NR1D1	RNM.10	0.707707	0.00177679	0.00301771
NR1D1	RNM.11	0.695939	0.00168573	0.00286839
NR1D1	RNM.12	1.4027	0.0013736	0.00236514
NR1D1	RNM.13	1.34575	0.0364662	0.0508104
NR1H3	RNM.1	0.524907	1.66686e-09	5.00441e-09
NR1H3	RNM.2	0.657215	0.000149793	0.000289347
NR1H3	RNM.3	0.644964	0.00119161	0.00206821
NR1H3	RNM.4	1.73534	2.76255e-07	6.9865e-07
NR1H3	RNM.5	1.53408	0.00010847	0.000213007
NR1H3	RNM.6	1.4879	0.000355845	0.000660855
NR1H3	RNM.7	1.42265	0.00207828	0.00348165
NR1H3	RNM.8	0.983528	0.949643	0.959981
NR1H3	RNM.9	1.39555	0.00436141	0.00706961
NR1H3	RNM.10	0.6185	0.000940184	0.00166065
NR1H3	RNM.11	0.665288	0.0067482	0.0106464
NR1H3	RNM.12	1.13663	0.331017	0.375849
NR1H3	RNM.13	1.20641	0.267926	0.313505
NR2C2	RNM.1	0.175639	4.0228e-41	4.84226e-40
NR2C2	RNM.2	0.337418	1.87981e-19	1.01123e-18
NR2C2	RNM.3	0.345222	5.43667e-13	2.11607e-12
NR2C2	RNM.4	1.35286	0.00494003	0.00794807
NR2C2	RNM.5	1.17379	0.150895	0.187358
NR2C2	RNM.6	3.11212	2.45467e-33	2.24723e-32
NR2C2	RNM.7	1.35906	0.00492455	0.00793298
NR2C2	RNM.8	1.84856	8.18827e-09	2.31912e-08
NR2C2	RNM.9	0.562	3.85496e-05	8.00551e-05
NR2C2	RNM.10	1.3371	0.0109623	0.0167461
NR2C2	RNM.11	0.897985	0.450841	0.498802
NR2C2	RNM.12	1.94415	9.03841e-09	2.54328e-08
NR2C2	RNM.13	1.53072	0.00795495	0.0124147
NR3C1	RNM.1	0.540845	7.17848e-07	1.75414e-06
NR3C1	RNM.2	0.703356	0.00577025	0.00915913
NR3C1	RNM.3	0.761145	0.0726923	0.0962322
NR3C1	RNM.4	1.44029	0.00434947	0.00705906
NR3C1	RNM.5	1.56096	0.00037302	0.000690777
NR3C1	RNM.6	1.52118	0.000814543	0.00145255
NR3C1	RNM.7	1.36647	0.0159859	0.0237776
NR3C1	RNM.8	1.23785	0.125331	0.158493
NR3C1	RNM.9	1.0863	0.559104	0.599699
NR3C1	RNM.10	0.583522	0.00162115	0.00277302
NR3C1	RNM.11	0.537824	0.000772789	0.00138378
NR3C1	RNM.12	1.43288	0.0128908	0.0194634
NR3C1	RNM.13	1.05684	0.74937	0.77624
NR4A1	RNM.1	0.690823	0.000256443	0.000485971
NR4A1	RNM.2	0.827644	0.0749936	0.0986758
NR4A1	RNM.3	0.785618	0.0649932	0.0868357
NR4A1	RNM.4	0.833242	0.169423	0.207001
NR4A1	RNM.5	1.35597	0.0069653	0.0109491
NR4A1	RNM.6	1.64831	3.58423e-06	8.1176e-06
NR4A1	RNM.7	1.15111	0.222785	0.26595
NR4A1	RNM.8	0.903717	0.489817	0.535995
NR4A1	RNM.9	1.47762	0.000674556	0.00121626
NR4A1	RNM.10	0.648972	0.00243686	0.00406143
NR4A1	RNM.11	0.593085	0.000632498	0.0011436
NR4A1	RNM.12	1.55828	0.000410084	0.000757257
NR4A1	RNM.13	1.40381	0.0430038	0.0592842
NR6A1	RNM.1	0.350041	1.20676e-12	4.5472e-12
NR6A1	RNM.2	0.680982	0.00542214	0.00865943
NR6A1	RNM.3	0.358987	2.26428e-07	5.76039e-07
NR6A1	RNM.4	1.19218	0.205511	0.247834
NR6A1	RNM.5	1.59566	0.000428965	0.000790999
NR6A1	RNM.6	2.21635	1.79435e-10	5.83164e-10
NR6A1	RNM.7	1.31016	0.0566265	0.0765223
NR6A1	RNM.8	1.14581	0.347722	0.392395
NR6A1	RNM.9	1.09904	0.530194	0.573898
NR6A1	RNM.10	0.813277	0.238704	0.282361
NR6A1	RNM.11	0.49898	0.00056494	0.00102573
NR6A1	RNM.12	1.90096	1.35924e-05	2.94501e-05
NR6A1	RNM.13	1.42816	0.0843796	0.110245
NRF1	RNM.1	0.0431589	5.51784e-100	2.24162e-98
NRF1	RNM.2	0.152885	2.67875e-54	4.29922e-53
NRF1	RNM.3	0.0442363	3.04887e-55	5.01714e-54
NRF1	RNM.4	1.09134	0.372261	0.417549
NRF1	RNM.5	0.376651	1.43803e-15	6.44635e-15
NRF1	RNM.6	4.53839	2.0666e-74	5.16651e-73
NRF1	RNM.7	0.952284	0.685297	0.718457
NRF1	RNM.8	3.47868	1.68156e-45	2.23064e-44
NRF1	RNM.9	0.301726	9.68221e-19	4.93603e-18
NRF1	RNM.10	2.08314	3.31133e-15	1.43971e-14
NRF1	RNM.11	1.05419	0.624685	0.661851
NRF1	RNM.12	4.49724	6.07929e-57	1.06798e-55
NRF1	RNM.13	3.31595	4.09745e-21	2.35694e-20
ONECUT1	RNM.1	0.867905	0.518296	0.562424
ONECUT1	RNM.2	2.24141	8.95279e-07	2.16734e-06
ONECUT1	RNM.3	0.583066	0.0734727	0.0971664
ONECUT1	RNM.4	0.694175	0.231172	0.274201
ONECUT1	RNM.5	0.539435	0.0415979	0.057529
ONECUT1	RNM.6	1.27246	0.279327	0.325089
ONECUT1	RNM.7	0.299431	0.000856347	0.00152292
ONECUT1	RNM.8	0.603959	0.130118	0.163591
ONECUT1	RNM.9	2.38641	1.23746e-05	2.69162e-05
ONECUT1	RNM.10	0.669322	0.207026	0.249198
ONECUT1	RNM.11	0.476774	0.0352301	0.0491935
ONECUT1	RNM.12	0.826704	0.677839	0.711211
ONECUT1	RNM.13	2.31972	0.00262304	0.00436055
OTX2	RNM.1	1.49261	0.000171134	0.000329592
OTX2	RNM.2	1.36892	0.00653087	0.0103286
OTX2	RNM.3	0.45125	2.03502e-05	4.32984e-05
OTX2	RNM.4	0.670359	0.0206044	0.0300626
OTX2	RNM.5	1.03859	0.765418	0.792232
OTX2	RNM.6	1.2752	0.0849345	0.110858
OTX2	RNM.7	0.686061	0.0326552	0.0458853
OTX2	RNM.8	0.712922	0.05982	0.0804198
OTX2	RNM.9	1.52441	0.00278172	0.00459496
OTX2	RNM.10	0.607408	0.00731785	0.0114617
OTX2	RNM.11	0.49898	0.00056494	0.00102573
OTX2	RNM.12	1.29134	0.102135	0.131461
OTX2	RNM.13	1.31551	0.205887	0.248056
P53 Family	RNM.1	0.382726	8.24651e-17	3.95589e-16
P53 Family	RNM.2	0.554187	2.76773e-07	6.9865e-07
P53 Family	RNM.3	0.660113	0.00247049	0.00411222
P53 Family	RNM.4	1.68643	1.48793e-06	3.55572e-06
P53 Family	RNM.5	1.60766	1.49028e-05	3.22358e-05
P53 Family	RNM.6	1.35405	0.00737756	0.0115274
P53 Family	RNM.7	1.62111	1.74683e-05	3.75352e-05
P53 Family	RNM.8	1.12297	0.339382	0.384318
P53 Family	RNM.9	0.914138	0.523911	0.56757
P53 Family	RNM.10	0.575917	0.000197886	0.000377202
P53 Family	RNM.11	0.777563	0.0840549	0.109931
P53 Family	RNM.12	1.89439	1.68736e-07	4.32656e-07
P53 Family	RNM.13	1.58189	0.00657097	0.0103794
PBX Family	RNM.1	0.339869	5.61715e-32	4.83595e-31
PBX Family	RNM.2	0.496312	2.55628e-14	1.05833e-13
PBX Family	RNM.3	0.322313	2.74973e-20	1.53419e-19
PBX Family	RNM.4	1.27673	0.00858043	0.0132792
PBX Family	RNM.5	1.24352	0.0217597	0.0316063
PBX Family	RNM.6	2.80394	8.7272e-34	8.10383e-33
PBX Family	RNM.7	1.27281	0.0111877	0.0170105
PBX Family	RNM.8	1.46269	7.85827e-05	0.000156683
PBX Family	RNM.9	0.871379	0.200776	0.242573
PBX Family	RNM.10	1.1657	0.123384	0.156487
PBX Family	RNM.11	1.1178	0.285897	0.330958
PBX Family	RNM.12	1.40401	0.00132906	0.00229452
PBX Family	RNM.13	1.69099	0.000123868	0.000242147
POU2F2	RNM.1	1.10805	0.265823	0.311324
POU2F2	RNM.2	2.41558	6.94409e-25	4.79328e-24
POU2F2	RNM.3	1.08608	0.473879	0.520747
POU2F2	RNM.4	0.571052	5.58986e-05	0.000113722
POU2F2	RNM.5	0.91616	0.509102	0.555185
POU2F2	RNM.6	0.755532	0.0351098	0.049131
POU2F2	RNM.7	0.763781	0.043396	0.0596982
POU2F2	RNM.8	0.382613	2.28905e-09	6.76311e-09
POU2F2	RNM.9	2.68965	2.08891e-21	1.22877e-20
POU2F2	RNM.10	0.311302	7.08872e-12	2.53169e-11
POU2F2	RNM.11	0.598823	0.000772494	0.00138378
POU2F2	RNM.12	0.69871	0.0221151	0.031944
POU2F2	RNM.13	0.726671	0.139898	0.174471
PPARA	RNM.1	0.572984	4.82697e-10	1.53667e-09
PPARA	RNM.2	0.52344	4.48865e-11	1.53964e-10
PPARA	RNM.3	0.442221	6.304e-11	2.10673e-10
PPARA	RNM.4	0.999108	1	1
PPARA	RNM.5	1.62255	4.7645e-07	1.18884e-06
PPARA	RNM.6	2.07914	2.29207e-15	1.0135e-14
PPARA	RNM.7	1.33164	0.00472777	0.00763491
PPARA	RNM.8	1.2409	0.037567	0.0522322
PPARA	RNM.9	1.15471	0.170741	0.208416
PPARA	RNM.10	0.894938	0.350133	0.394773
PPARA	RNM.11	0.599025	7.6835e-05	0.00015367
PPARA	RNM.12	1.72355	5.19063e-07	1.28285e-06
PPARA	RNM.13	1.38533	0.0301989	0.0426724
PRDM14	RNM.1	0.696072	0.00736369	0.0115196
PRDM14	RNM.2	1.20239	0.134371	0.168775
PRDM14	RNM.3	0.622455	0.00959762	0.0148182
PRDM14	RNM.4	0.834992	0.307243	0.352529
PRDM14	RNM.5	1.26792	0.114334	0.145719
PRDM14	RNM.6	1.84222	8.23285e-06	1.82019e-05
PRDM14	RNM.7	0.881192	0.520153	0.563969
PRDM14	RNM.8	1.1667	0.321181	0.365938
PRDM14	RNM.9	0.894844	0.563051	0.602938
PRDM14	RNM.10	0.928011	0.739869	0.768234
PRDM14	RNM.11	0.567553	0.00726376	0.0113907
PRDM14	RNM.12	1.40353	0.0367053	0.0510887
PRDM14	RNM.13	1.06721	0.717786	0.748293
RARA-RXRA Complex	RNM.1	0.392807	4.94141e-46	6.76193e-45
RARA-RXRA Complex	RNM.2	0.424996	1.63912e-34	1.56681e-33
RARA-RXRA Complex	RNM.3	0.359393	5.19678e-32	4.5341e-31
RARA-RXRA Complex	RNM.4	1.3019	0.000661735	0.0011948
RARA-RXRA Complex	RNM.5	1.74847	4.24013e-13	1.66029e-12
RARA-RXRA Complex	RNM.6	2.99697	1.06799e-44	1.37464e-43
RARA-RXRA Complex	RNM.7	1.61828	1.07752e-09	3.28821e-09
RARA-RXRA Complex	RNM.8	1.70396	5.10908e-11	1.73869e-10
RARA-RXRA Complex	RNM.9	0.902001	0.217172	0.260206
RARA-RXRA Complex	RNM.10	1.19519	0.0317534	0.0446746
RARA-RXRA Complex	RNM.11	0.582081	2.13334e-09	6.33184e-09
RARA-RXRA Complex	RNM.12	2.00255	6.48919e-15	2.77498e-14
RARA-RXRA Complex	RNM.13	2.00412	4.12321e-09	1.19914e-08
RARG	RNM.1	0.450269	5.52083e-15	2.37652e-14
RARG	RNM.2	0.422966	1.22159e-14	5.13938e-14
RARG	RNM.3	0.755575	0.0219441	0.0317323
RARG	RNM.4	1.66664	5.3341e-07	1.31581e-06
RARG	RNM.5	1.64707	9.25817e-07	2.2371e-06
RARG	RNM.6	1.51345	6.20801e-05	0.000125707
RARG	RNM.7	2.1732	4.87837e-15	2.10694e-14
RARG	RNM.8	1.14922	0.216299	0.2594
RARG	RNM.9	0.87418	0.288773	0.333882
RARG	RNM.10	0.60237	0.000184802	0.000353298
RARG	RNM.11	0.758762	0.0423357	0.0584872
RARG	RNM.12	1.20707	0.136045	0.170548
RARG	RNM.13	1.40466	0.0310493	0.0437789
RBPJ	RNM.1	0.334251	2.61251e-37	2.83022e-36
RBPJ	RNM.2	0.435484	3.42818e-21	1.98957e-20
RBPJ	RNM.3	0.368737	2.45846e-19	1.30984e-18
RBPJ	RNM.4	1.21944	0.0270686	0.0384581
RBPJ	RNM.5	1.48271	7.18006e-06	1.59285e-05
RBPJ	RNM.6	2.24412	3.5148e-22	2.1553e-21
RBPJ	RNM.7	1.46632	1.78054e-05	3.80089e-05
RBPJ	RNM.8	1.71171	2.19657e-09	6.50465e-09
RBPJ	RNM.9	0.785886	0.0199485	0.0292039
RBPJ	RNM.10	0.987919	0.922666	0.936351
RBPJ	RNM.11	1.02334	0.800965	0.825737
RBPJ	RNM.12	1.80775	1.44503e-09	4.3687e-09
RBPJ	RNM.13	2.01054	5.39558e-08	1.44239e-07
REST	RNM.1	0.298329	5.50826e-37	5.91797e-36
REST	RNM.2	0.312558	3.83404e-30	3.05783e-29
REST	RNM.3	0.292087	3.75045e-22	2.28901e-21
REST	RNM.4	1.64619	3.47777e-08	9.49811e-08
REST	RNM.5	1.29136	0.00677011	0.0106681
REST	RNM.6	1.74411	8.05816e-10	2.48827e-09
REST	RNM.7	1.63007	1.2629e-07	3.27045e-07
REST	RNM.8	2.38331	1.3508e-21	8.05526e-21
REST	RNM.9	0.807071	0.0498286	0.0680432
REST	RNM.10	1.28327	0.0111719	0.0170063
REST	RNM.11	0.849572	0.161671	0.199026
REST	RNM.12	1.62067	3.96752e-06	8.97006e-06
REST	RNM.13	1.76892	2.94511e-05	6.17523e-05
RFX Family	RNM.1	0.297797	5.63927e-51	8.42649e-50
RFX Family	RNM.2	0.287545	5.88824e-46	7.97366e-45
RFX Family	RNM.3	0.234422	2.45143e-38	2.72381e-37
RFX Family	RNM.4	1.2708	0.00428326	0.006969
RFX Family	RNM.5	0.792393	0.0104686	0.0160865
RFX Family	RNM.6	3.28864	3.99495e-51	6.03887e-50
RFX Family	RNM.7	1.18589	0.0516595	0.0703955
RFX Family	RNM.8	3.3438	2.73532e-48	3.9076e-47
RFX Family	RNM.9	0.576051	3.21433e-08	8.79712e-08
RFX Family	RNM.10	1.64829	7.47936e-09	2.12761e-08
RFX Family	RNM.11	0.790951	0.0199819	0.0292198
RFX Family	RNM.12	2.38044	3.6223e-21	2.09288e-20
RFX Family	RNM.13	2.69886	2.00068e-16	9.42348e-16
RFX5	RNM.1	0.402278	1.93466e-21	1.14321e-20
RFX5	RNM.2	0.369164	2.26113e-21	1.32409e-20
RFX5	RNM.3	0.265027	1.30161e-21	7.79764e-21
RFX5	RNM.4	1.3267	0.00430754	0.00699975
RFX5	RNM.5	1.22742	0.0425722	0.0587515
RFX5	RNM.6	2.29221	6.82435e-20	3.71199e-19
RFX5	RNM.7	1.49467	4.35006e-05	8.97631e-05
RFX5	RNM.8	1.67269	2.62855e-07	6.66103e-07
RFX5	RNM.9	1.07437	0.51264	0.557684
RFX5	RNM.10	1.03379	0.742953	0.770821
RFX5	RNM.11	0.689176	0.00306853	0.0050431
RFX5	RNM.12	1.77117	1.13905e-07	2.9794e-07
RFX5	RNM.13	1.96832	1.35645e-06	3.25349e-06
SALL4-ZIC1 Complex	RNM.1	0.320687	6.89475e-73	1.62967e-71
SALL4-ZIC1 Complex	RNM.2	0.286672	2.29339e-74	5.62531e-73
SALL4-ZIC1 Complex	RNM.3	0.260889	2.24364e-57	3.99552e-56
SALL4-ZIC1 Complex	RNM.4	1.55749	1.0413e-08	2.91743e-08
SALL4-ZIC1 Complex	RNM.5	1.81851	1.56791e-14	6.57512e-14
SALL4-ZIC1 Complex	RNM.6	5.81418	1.18213e-90	4.04412e-89
SALL4-ZIC1 Complex	RNM.7	2.25104	6.50507e-24	4.33671e-23
SALL4-ZIC1 Complex	RNM.8	2.69737	2.15869e-32	1.92212e-31
SALL4-ZIC1 Complex	RNM.9	0.689698	6.05021e-06	1.35142e-05
SALL4-ZIC1 Complex	RNM.10	1.26216	0.00409173	0.00666572
SALL4-ZIC1 Complex	RNM.11	0.657709	1.03037e-06	2.48053e-06
SALL4-ZIC1 Complex	RNM.12	2.23733	8.42895e-19	4.33108e-18
SALL4-ZIC1 Complex	RNM.13	2.31574	4.98162e-12	1.80393e-11
SMAD Family	RNM.1	0.493154	2.69794e-18	1.36472e-17
SMAD Family	RNM.2	0.64463	1.24086e-07	3.22624e-07
SMAD Family	RNM.3	0.419509	2.75263e-15	1.20893e-14
SMAD Family	RNM.4	1.24087	0.0175953	0.0259342
SMAD Family	RNM.5	1.73217	1.86014e-10	6.01538e-10
SMAD Family	RNM.6	1.71524	4.38017e-10	1.40252e-09
SMAD Family	RNM.7	1.41491	0.000115536	0.000226201
SMAD Family	RNM.8	1.58793	4.29909e-07	1.07477e-06
SMAD Family	RNM.9	1.05895	0.556923	0.598347
SMAD Family	RNM.10	0.842042	0.0952113	0.123528
SMAD Family	RNM.11	0.721128	0.00304837	0.0050163
SMAD Family	RNM.12	1.31044	0.00840677	0.0130415
SMAD Family	RNM.13	1.34595	0.0315872	0.044489
SMAD3	RNM.1	0.45914	6.71575e-30	5.2912e-29
SMAD3	RNM.2	0.409498	9.88093e-33	8.92028e-32
SMAD3	RNM.3	0.368007	4.59565e-27	3.39452e-26
SMAD3	RNM.4	1.70639	9.35579e-12	3.30504e-11
SMAD3	RNM.5	1.86411	1.81889e-15	8.09779e-15
SMAD3	RNM.6	1.87431	1.18561e-15	5.33835e-15
SMAD3	RNM.7	1.77034	9.47055e-13	3.62109e-12
SMAD3	RNM.8	1.64386	1.52875e-09	4.61108e-09
SMAD3	RNM.9	1.0132	0.897948	0.914837
SMAD3	RNM.10	0.922264	0.368001	0.413127
SMAD3	RNM.11	0.756685	0.00281013	0.004636
SMAD3	RNM.12	1.35338	0.00100117	0.00175882
SMAD3	RNM.13	1.5539	0.000277744	0.000523285
SOX-LEF1 Complex	RNM.1	0.901883	0.0908631	0.11824
SOX-LEF1 Complex	RNM.2	1.6877	2.23388e-16	1.04462e-15
SOX-LEF1 Complex	RNM.3	0.74229	0.000186606	0.000356224
SOX-LEF1 Complex	RNM.4	0.602949	6.00715e-10	1.87723e-09
SOX-LEF1 Complex	RNM.5	1.01984	0.814417	0.837612
SOX-LEF1 Complex	RNM.6	1.19231	0.0254745	0.0362726
SOX-LEF1 Complex	RNM.7	0.830211	0.0229555	0.0329383
SOX-LEF1 Complex	RNM.8	0.948261	0.538348	0.581755
SOX-LEF1 Complex	RNM.9	1.92875	5.0512e-16	2.3452e-15
SOX-LEF1 Complex	RNM.10	0.574484	1.44445e-10	4.74188e-10
SOX-LEF1 Complex	RNM.11	0.546441	2.54968e-11	8.86253e-11
SOX-LEF1 Complex	RNM.12	1.61137	9.12287e-08	2.41051e-07
SOX-LEF1 Complex	RNM.13	1.38742	0.00573033	0.00910688
SOX9/10	RNM.1	1.15574	0.0664168	0.0884651
SOX9/10	RNM.2	1.71262	8.78475e-12	3.12026e-11
SOX9/10	RNM.3	0.846064	0.123534	0.156524
SOX9/10	RNM.4	0.825102	0.0796485	0.104483
SOX9/10	RNM.5	1.21872	0.0493397	0.0675175
SOX9/10	RNM.6	0.883949	0.276987	0.323234
SOX9/10	RNM.7	0.844501	0.13998	0.174471
SOX9/10	RNM.8	0.7597	0.0196657	0.0288549
SOX9/10	RNM.9	1.85496	2.27366e-10	7.31623e-10
SOX9/10	RNM.10	0.370489	2.72447e-13	1.07654e-12
SOX9/10	RNM.11	0.427366	5.41918e-10	1.70168e-09
SOX9/10	RNM.12	1.05115	0.676617	0.710503
SOX9/10	RNM.13	0.995671	1	1
SP-E2F4 Complex	RNM.1	0.208039	6.77653e-143	8.00863e-141
SP-E2F4 Complex	RNM.2	0.17091	3.51389e-152	5.71008e-150
SP-E2F4 Complex	RNM.3	0.185568	3.52699e-96	1.31003e-94
SP-E2F4 Complex	RNM.4	1.50639	4.29124e-07	1.07477e-06
SP-E2F4 Complex	RNM.5	1.56678	3.72132e-08	1.0142e-07
SP-E2F4 Complex	RNM.6	41.6437	8.20283e-145	1.06637e-142
SP-E2F4 Complex	RNM.7	2.40053	1.27781e-23	8.26442e-23
SP-E2F4 Complex	RNM.8	18.8253	1.10544e-111	5.52718e-110
SP-E2F4 Complex	RNM.9	0.605953	7.27631e-10	2.25757e-09
SP-E2F4 Complex	RNM.10	2.96429	1.99423e-31	1.67258e-30
SP-E2F4 Complex	RNM.11	0.948292	0.548251	0.590494
SP-E2F4 Complex	RNM.12	9.48627	4.6095e-71	1.07006e-69
SP-E2F4 Complex	RNM.13	9.57631	1.08313e-39	1.28006e-38
SREBF Family	RNM.1	0.347472	1.52693e-47	2.13442e-46
SREBF Family	RNM.2	0.327911	8.72664e-45	1.13446e-43
SREBF Family	RNM.3	0.291194	1.45579e-35	1.45579e-34
SREBF Family	RNM.4	1.40777	2.12593e-05	4.5085e-05
SREBF Family	RNM.5	1.74087	2.31453e-12	8.47574e-12
SREBF Family	RNM.6	3.2554	1.08279e-51	1.65604e-50
SREBF Family	RNM.7	1.70488	4.12533e-11	1.41877e-10
SREBF Family	RNM.8	2.07382	7.02177e-19	3.65132e-18
SREBF Family	RNM.9	0.767399	0.0036372	0.00594763
SREBF Family	RNM.10	1.07474	0.408793	0.454992
SREBF Family	RNM.11	0.56928	8.39568e-09	2.36754e-08
SREBF Family	RNM.12	2.04923	2.14973e-15	9.53805e-15
SREBF Family	RNM.13	1.641	4.65582e-05	9.57685e-05
SRF	RNM.1	0.53091	1.31739e-05	2.85912e-05
SRF	RNM.2	1.00699	0.947119	0.958174
SRF	RNM.3	0.842062	0.338689	0.383867
SRF	RNM.4	0.89952	0.575219	0.614449
SRF	RNM.5	1.67976	0.000275005	0.000518877
SRF	RNM.6	1.16901	0.296038	0.341178
SRF	RNM.7	0.693513	0.0496004	0.0678029
SRF	RNM.8	0.90614	0.614217	0.651987
SRF	RNM.9	1.83718	3.03797e-05	6.34945e-05
SRF	RNM.10	0.516355	0.00165547	0.002828
SRF	RNM.11	0.678507	0.0643095	0.0860993
SRF	RNM.12	1.86442	8.56667e-05	0.000170546
SRF	RNM.13	1.43411	0.107344	0.137621
SRY	RNM.1	0.99305	0.964792	0.970766
SRY	RNM.2	2.11251	3.77691e-19	2.00408e-18
SRY	RNM.3	0.983387	0.954638	0.962785
SRY	RNM.4	0.541962	4.47567e-06	1.01013e-05
SRY	RNM.5	0.85977	0.229317	0.272498
SRY	RNM.6	1.02984	0.774731	0.800597
SRY	RNM.7	0.595994	0.000111968	0.000219544
SRY	RNM.8	0.615884	0.00038557	0.000713003
SRY	RNM.9	1.97184	1.23495e-10	4.07471e-10
SRY	RNM.10	0.406361	1.86578e-09	5.5759e-09
SRY	RNM.11	0.446625	1.65174e-07	4.252e-07
SRY	RNM.12	1.65757	2.18775e-05	4.63205e-05
SRY	RNM.13	1.07911	0.660537	0.695866
STAT Family	RNM.1	0.527014	1.58744e-17	7.81694e-17
STAT Family	RNM.2	0.895206	0.143254	0.178382
STAT Family	RNM.3	0.841132	0.0584053	0.0786808
STAT Family	RNM.4	1.08827	0.331036	0.375849
STAT Family	RNM.5	1.48195	3.10822e-06	7.08893e-06
STAT Family	RNM.6	1.36024	0.000319601	0.00059954
STAT Family	RNM.7	0.979865	0.856674	0.87691
STAT Family	RNM.8	0.965929	0.745074	0.772405
STAT Family	RNM.9	1.28539	0.00521873	0.00837448
STAT Family	RNM.10	0.603342	7.10317e-07	1.739e-06
STAT Family	RNM.11	0.976797	0.846298	0.866972
STAT Family	RNM.12	1.68766	5.25057e-08	1.40737e-07
STAT Family	RNM.13	1.63611	0.000101706	0.000200634
STAT6	RNM.1	0.58989	5.71456e-08	1.52232e-07
STAT6	RNM.2	0.841205	0.0838178	0.109769
STAT6	RNM.3	0.87639	0.2855	0.330922
STAT6	RNM.4	1.00985	0.910259	0.925205
STAT6	RNM.5	1.89788	1.67175e-10	5.44682e-10
STAT6	RNM.6	1.48284	0.000177966	0.000342243
STAT6	RNM.7	0.938077	0.644649	0.681336
STAT6	RNM.8	0.970087	0.858814	0.878409
STAT6	RNM.9	1.31485	0.0147795	0.0221098
STAT6	RNM.10	0.589666	0.000104068	0.000204983
STAT6	RNM.11	0.71771	0.0157053	0.0234138
STAT6	RNM.12	1.43957	0.00264049	0.00438396
STAT6	RNM.13	1.16802	0.340137	0.384838
TBP	RNM.1	0.589704	0.000323835	0.000606607
TBP	RNM.2	1.29529	0.0464978	0.0637627
TBP	RNM.3	1.24431	0.160314	0.197543
TBP	RNM.4	1.00158	1	1
TBP	RNM.5	0.953038	0.86811	0.886522
TBP	RNM.6	1.20949	0.213047	0.255971
TBP	RNM.7	0.465492	0.000350891	0.000652586
TBP	RNM.8	0.746524	0.139571	0.174297
TBP	RNM.9	1.66991	0.00085927	0.00152603
TBP	RNM.10	0.783065	0.221504	0.264909
TBP	RNM.11	0.551474	0.00816526	0.0126972
TBP	RNM.12	1.979	2.06444e-05	4.38526e-05
TBP	RNM.13	1.20491	0.443353	0.490936
TCF Family	RNM.1	0.911996	0.247711	0.292257
TCF Family	RNM.2	1.56609	6.75111e-09	1.92466e-08
TCF Family	RNM.3	0.864494	0.164704	0.201996
TCF Family	RNM.4	0.782098	0.0218034	0.0316344
TCF Family	RNM.5	1.22667	0.0357655	0.0498876
TCF Family	RNM.6	0.930756	0.515604	0.560439
TCF Family	RNM.7	0.783286	0.0250164	0.0356593
TCF Family	RNM.8	0.796523	0.0411397	0.0569559
TCF Family	RNM.9	1.66707	1.03853e-07	2.72745e-07
TCF Family	RNM.10	0.631478	7.76482e-05	0.000155058
TCF Family	RNM.11	0.53957	7.97725e-07	1.94203e-06
TCF Family	RNM.12	1.33382	0.00803652	0.012527
TCF Family	RNM.13	1.23067	0.167366	0.20468
TCF-TFAP4-BHLHA15 Complex	RNM.1	0.474881	1.2843e-31	1.09124e-30
TCF-TFAP4-BHLHA15 Complex	RNM.2	0.419324	3.82651e-36	3.97957e-35
TCF-TFAP4-BHLHA15 Complex	RNM.3	0.361666	1.66226e-32	1.4903e-31
TCF-TFAP4-BHLHA15 Complex	RNM.4	1.55038	1.21153e-08	3.38708e-08
TCF-TFAP4-BHLHA15 Complex	RNM.5	1.73496	9.61777e-13	3.6666e-12
TCF-TFAP4-BHLHA15 Complex	RNM.6	1.80937	1.83256e-14	7.63568e-14
TCF-TFAP4-BHLHA15 Complex	RNM.7	2.11378	1.90986e-21	1.13371e-20
TCF-TFAP4-BHLHA15 Complex	RNM.8	2.12567	1.48189e-20	8.37591e-20
TCF-TFAP4-BHLHA15 Complex	RNM.9	0.860402	0.0715399	0.0948032
TCF-TFAP4-BHLHA15 Complex	RNM.10	1.03792	0.65156	0.687522
TCF-TFAP4-BHLHA15 Complex	RNM.11	0.705718	7.0873e-05	0.000142624
TCF-TFAP4-BHLHA15 Complex	RNM.12	1.44034	4.13838e-05	8.55308e-05
TCF-TFAP4-BHLHA15 Complex	RNM.13	1.79791	7.89787e-07	1.92631e-06
TEAD Family	RNM.1	0.49176	2.18279e-17	1.07081e-16
TEAD Family	RNM.2	1.6867	1.43448e-12	5.38968e-12
TEAD Family	RNM.3	3.82555	1.15588e-60	2.14663e-59
TEAD Family	RNM.4	0.72551	0.00185755	0.00314428
TEAD Family	RNM.5	1.71675	9.42801e-10	2.8975e-09
TEAD Family	RNM.6	0.654736	5.35533e-05	0.000109464
TEAD Family	RNM.7	0.771032	0.012656	0.0191534
TEAD Family	RNM.8	0.566864	5.8223e-07	1.43352e-06
TEAD Family	RNM.9	1.77056	6.40961e-10	1.9982e-09
TEAD Family	RNM.10	0.366707	7.42129e-16	3.37331e-15
TEAD Family	RNM.11	0.511723	3.07138e-08	8.44143e-08
TEAD Family	RNM.12	0.78479	0.040852	0.0566179
TEAD Family	RNM.13	0.703109	0.0326845	0.0458853
TFAP2C	RNM.1	0.306371	2.33314e-50	3.44668e-49
TFAP2C	RNM.2	0.187371	1.45587e-70	3.26315e-69
TFAP2C	RNM.3	0.271839	5.87342e-34	5.53293e-33
TFAP2C	RNM.4	2.00044	6.61819e-18	3.29642e-17
TFAP2C	RNM.5	1.45199	5.99488e-06	1.34368e-05
TFAP2C	RNM.6	3.24315	2.92057e-50	4.266e-49
TFAP2C	RNM.7	1.89549	7.44849e-15	3.17477e-14
TFAP2C	RNM.8	1.77504	1.37525e-11	4.80597e-11
TFAP2C	RNM.9	0.624206	1.54852e-06	3.68022e-06
TFAP2C	RNM.10	1.27587	0.00567307	0.00902692
TFAP2C	RNM.11	0.825646	0.0534664	0.072478
TFAP2C	RNM.12	1.82788	8.58414e-11	2.86138e-10
TFAP2C	RNM.13	1.55467	0.000445708	0.000816956
TGIF1	RNM.1	0.455929	5.12833e-10	1.61816e-09
TGIF1	RNM.2	0.618115	0.000184082	0.000352439
TGIF1	RNM.3	0.348158	3.65972e-09	1.06913e-08
TGIF1	RNM.4	1.29678	0.0405913	0.0563167
TGIF1	RNM.5	1.1067	0.451604	0.499222
TGIF1	RNM.6	1.93219	3.12793e-08	8.57872e-08
TGIF1	RNM.7	1.37285	0.0144744	0.0217032
TGIF1	RNM.8	1.50252	0.0019656	0.00331855
TGIF1	RNM.9	0.703758	0.0309994	0.043756
TGIF1	RNM.10	1.06985	0.614372	0.651987
TGIF1	RNM.11	0.84264	0.330238	0.375754
TGIF1	RNM.12	1.7449	5.22232e-05	0.000106914
TGIF1	RNM.13	1.57758	0.0152019	0.0226894
THAP4-ZNF143 Complex	RNM.1	0.403269	2.54618e-26	1.83891e-25
THAP4-ZNF143 Complex	RNM.2	0.444966	3.84538e-19	2.03211e-18
THAP4-ZNF143 Complex	RNM.3	0.47538	9.23173e-12	3.2701e-11
THAP4-ZNF143 Complex	RNM.4	1.26182	0.0107362	0.0164589
THAP4-ZNF143 Complex	RNM.5	1.44119	4.52174e-05	9.31578e-05
THAP4-ZNF143 Complex	RNM.6	1.81658	6.54625e-12	2.34439e-11
THAP4-ZNF143 Complex	RNM.7	1.31737	0.00276252	0.00457487
THAP4-ZNF143 Complex	RNM.8	1.40386	0.000342997	0.000641577
THAP4-ZNF143 Complex	RNM.9	0.864004	0.164195	0.201752
THAP4-ZNF143 Complex	RNM.10	0.789044	0.024926	0.0355891
THAP4-ZNF143 Complex	RNM.11	1.24238	0.0295941	0.0419089
THAP4-ZNF143 Complex	RNM.12	2.06374	1.5205e-13	6.10079e-13
THAP4-ZNF143 Complex	RNM.13	2.04325	3.74131e-08	1.01751e-07
YY1-ZFP42 Family	RNM.1	0.389176	4.95303e-22	3.00885e-21
YY1-ZFP42 Family	RNM.2	0.588487	4.71108e-08	1.27592e-07
YY1-ZFP42 Family	RNM.3	0.405434	2.05225e-12	7.53652e-12
YY1-ZFP42 Family	RNM.4	0.953813	0.712688	0.743575
YY1-ZFP42 Family	RNM.5	0.938663	0.597979	0.63719
YY1-ZFP42 Family	RNM.6	2.50163	7.53191e-24	4.99565e-23
YY1-ZFP42 Family	RNM.7	0.618953	6.69526e-05	0.000134943
YY1-ZFP42 Family	RNM.8	0.960236	0.782163	0.807565
YY1-ZFP42 Family	RNM.9	0.904281	0.406306	0.452611
YY1-ZFP42 Family	RNM.10	1.33796	0.00544616	0.00868713
YY1-ZFP42 Family	RNM.11	1.06514	0.564338	0.603819
YY1-ZFP42 Family	RNM.12	4.12547	3.07156e-47	4.2479e-46
YY1-ZFP42 Family	RNM.13	1.58279	0.00201088	0.00338499
ZBTB33	RNM.1	0.0991223	6.98441e-39	7.89542e-38
ZBTB33	RNM.2	0.144418	4.58586e-28	3.48632e-27
ZBTB33	RNM.3	0.087452	6.13766e-23	3.89217e-22
ZBTB33	RNM.4	0.978496	0.946884	0.958174
ZBTB33	RNM.5	0.30445	5.65401e-11	1.91412e-10
ZBTB33	RNM.6	4.23203	1.44824e-45	1.94094e-44
ZBTB33	RNM.7	0.80019	0.134664	0.16898
ZBTB33	RNM.8	2.60145	8.32836e-17	3.98047e-16
ZBTB33	RNM.9	0.233787	1.66056e-12	6.18548e-12
ZBTB33	RNM.10	2.12901	2.26753e-10	7.3146e-10
ZBTB33	RNM.11	0.792106	0.164684	0.201996
ZBTB33	RNM.12	4.18825	1.58207e-35	1.56999e-34
ZBTB33	RNM.13	2.18665	4.56437e-06	1.02837e-05
ZBTB7A	RNM.1	0.253353	6.61415e-36	6.77039e-35
ZBTB7A	RNM.2	0.255466	1.38661e-30	1.12662e-29
ZBTB7A	RNM.3	0.235881	2.61331e-22	1.6255e-21
ZBTB7A	RNM.4	1.3903	0.00107161	0.00186992
ZBTB7A	RNM.5	0.990753	0.957267	0.964687
ZBTB7A	RNM.6	2.59162	3.22879e-25	2.25668e-24
ZBTB7A	RNM.7	1.71961	5.13378e-08	1.37891e-07
ZBTB7A	RNM.8	2.14165	9.41113e-15	3.98517e-14
ZBTB7A	RNM.9	0.596085	4.80227e-05	9.84692e-05
ZBTB7A	RNM.10	1.50368	9.27217e-05	0.000183747
ZBTB7A	RNM.11	0.836857	0.159055	0.196178
ZBTB7A	RNM.12	1.85772	1.99088e-08	5.54206e-08
ZBTB7A	RNM.13	1.98351	2.08913e-06	4.85845e-06
ZFX	RNM.1	0.235724	2.47946e-61	4.67144e-60
ZFX	RNM.2	0.141314	6.10957e-77	1.62091e-75
ZFX	RNM.3	0.116478	1.59048e-56	2.75683e-55
ZFX	RNM.4	1.65344	1.77062e-09	5.30371e-09
ZFX	RNM.5	1.14997	0.109295	0.139846
ZFX	RNM.6	4.80213	2.55049e-87	8.28908e-86
ZFX	RNM.7	1.97575	5.56626e-16	2.55694e-15
ZFX	RNM.8	2.00935	5.5039e-16	2.53726e-15
ZFX	RNM.9	0.410441	5.11834e-16	2.36791e-15
ZFX	RNM.10	1.9427	1.95529e-14	8.12103e-14
ZFX	RNM.11	0.780472	0.0170031	0.0251468
ZFX	RNM.12	2.17557	1.03348e-16	4.88555e-16
ZFX	RNM.13	1.35351	0.0202248	0.0295418
ZIC3	RNM.1	0.880061	0.065949	0.087932
ZIC3	RNM.2	0.563905	1.79603e-13	7.16209e-13
ZIC3	RNM.3	0.356422	8.15848e-24	5.38377e-23
ZIC3	RNM.4	1.47374	2.89721e-06	6.63093e-06
ZIC3	RNM.5	1.77042	2.35352e-12	8.59432e-12
ZIC3	RNM.6	1.41613	3.03327e-05	6.34945e-05
ZIC3	RNM.7	1.94167	8.09675e-16	3.66752e-15
ZIC3	RNM.8	1.06717	0.467677	0.515238
ZIC3	RNM.9	1.22526	0.0228932	0.0328852
ZIC3	RNM.10	0.695058	0.000180583	0.000346761
ZIC3	RNM.11	0.636594	1.00509e-05	2.21836e-05
ZIC3	RNM.12	0.938256	0.549384	0.591225
ZIC3	RNM.13	1.2274	0.110972	0.141852
ZKSCAN1	RNM.1	0.667708	0.000484411	0.000883219
ZKSCAN1	RNM.2	0.744997	0.0166379	0.0246347
ZKSCAN1	RNM.3	1.13686	0.315501	0.360097
ZKSCAN1	RNM.4	1.22424	0.107146	0.137503
ZKSCAN1	RNM.5	1.84396	1.80112e-07	4.60916e-07
ZKSCAN1	RNM.6	1.23636	0.0920339	0.119525
ZKSCAN1	RNM.7	1.09662	0.492353	0.538317
ZKSCAN1	RNM.8	0.783897	0.120404	0.153007
ZKSCAN1	RNM.9	1.24799	0.103463	0.133038
ZKSCAN1	RNM.10	0.811136	0.178474	0.216837
ZKSCAN1	RNM.11	0.688448	0.0268596	0.0382029
ZKSCAN1	RNM.12	0.827789	0.277589	0.323646
ZKSCAN1	RNM.13	1.32882	0.122032	0.154923
ZNF274	RNM.1	0.643281	5.47455e-05	0.00011155
ZNF274	RNM.2	0.877494	0.247912	0.292257
ZNF274	RNM.3	0.974918	0.899441	0.915641
ZNF274	RNM.4	1.11519	0.374455	0.419287
ZNF274	RNM.5	1.45879	0.0011602	0.00201638
ZNF274	RNM.6	1.29967	0.030154	0.0426553
ZNF274	RNM.7	0.974493	0.896906	0.914493
ZNF274	RNM.8	0.8905	0.463047	0.510569
ZNF274	RNM.9	1.49767	0.00102604	0.00180007
ZNF274	RNM.10	0.464544	3.31356e-06	7.544e-06
ZNF274	RNM.11	0.662535	0.00988593	0.0152452
ZNF274	RNM.12	1.89902	4.83186e-07	1.20334e-06
ZNF274	RNM.13	0.917538	0.769641	0.795969
ZNF322	RNM.1	0.340555	4.1831e-33	3.80282e-32
ZNF322	RNM.2	0.302016	1.90875e-33	1.75984e-32
ZNF322	RNM.3	0.328542	1.26143e-20	7.19236e-20
ZNF322	RNM.4	1.66814	7.98868e-09	2.26753e-08
ZNF322	RNM.5	1.35698	0.000782115	0.00139856
ZNF322	RNM.6	2.33285	4.24828e-23	2.70724e-22
ZNF322	RNM.7	1.64773	3.78328e-08	1.02678e-07
ZNF322	RNM.8	1.77908	4.78885e-10	1.52961e-09
ZNF322	RNM.9	0.704055	0.00125597	0.00217412
ZNF322	RNM.10	1.21813	0.0433263	0.0596655
ZNF322	RNM.11	0.749063	0.0101273	0.0155805
ZNF322	RNM.12	1.71926	9.4625e-08	2.49518e-07
ZNF322	RNM.13	1.76559	2.41309e-05	5.09256e-05
ZNF335	RNM.1	0.305752	3.37048e-44	4.254e-43
ZNF335	RNM.2	0.32101	7.85794e-36	7.98072e-35
ZNF335	RNM.3	0.289801	1.54166e-27	1.14523e-26
ZNF335	RNM.4	1.51961	1.01576e-06	2.44989e-06
ZNF335	RNM.5	1.51127	1.51282e-06	3.60194e-06
ZNF335	RNM.6	2.31959	1.31509e-24	8.85815e-24
ZNF335	RNM.7	1.39464	0.000153265	0.000295614
ZNF335	RNM.8	2.51397	4.69416e-27	3.44769e-26
ZNF335	RNM.9	0.711777	0.000868919	0.00153896
ZNF335	RNM.10	1.25435	0.0150435	0.0224787
ZNF335	RNM.11	0.731852	0.00345699	0.00567435
ZNF335	RNM.12	1.7619	4.3411e-09	1.25689e-08
ZNF335	RNM.13	1.83441	1.99768e-06	4.66245e-06
