# Supplementary material for: Complex regulatory networks influence pluripotent cell state transitions in human iPSCs
Source: Nat Commun. 2024 Feb 23;15:1664. doi: 10.1038/s41467-024-45506-6 (PMC10891157; doi:10.1038/s41467-024-45506-6)
Supplement: Supplementary file 20 — Source Data [file 41467_2024_45506_MOESM20_ESM.zip › SourceData/Figure1_source.xlsx]

## Sheet: Figure1b-e
RNA UUID	Cell State	LEFTY1 (TPM Expression)	FST (TPM Expression)	DUSP5 (TPM Expression)	FZD5 (TPM Expression)
076c5de8-b46f-4a1a-aa3a-ad91351eadc1	Primed	2.65	31.24	7.5	23.62
08d4ab09-9752-4285-9d0d-60530ebf8f45	Primed	1.82	59.38	7.16	16.2
10b64344-0a53-43cc-94f2-3564e3ac8ee7	Primed	3.24	38.05	23.01	25.87
1c568951-4308-4270-b40a-0380bffe699c	Primed	4	30.06	16.17	18.15
1d2d5dff-3445-444a-acd6-ce5c58ab0dbc	Primed	2.57	14.31	12.21	16.18
1d343b2a-ee18-4738-b5d3-18cf3b73a4ec	Primed	9.66	10.52	8.9	15.74
1ed4d1c4-d6a1-495f-a711-6383d6454936	Primed	0.84	15.35	18.57	10.47
2683848c-3d50-4732-9308-c6535e9fd880	Primed	0.76	14.39	11.84	16.73
2a7635ca-c7f8-4af6-b94b-cef1eff7d85d	Primed	7.07	17.45	9.27	16.97
331f9a4a-7143-497b-a0fd-16863c82585a	Primed	0.69	17.93	49.07	7.72
349de0b8-ea4a-45eb-9631-8259b539f7b8	Form.	7.58	5.98	51.12	11.47
36d16f69-733f-429c-b965-c2055637af9d	Primed	4.42	20.38	23.35	15.03
392fff5e-e4db-4533-b536-4b52bf21fc1e	Primed	7.61	32.02	15.26	17.26
39af634c-6908-48cf-996c-6e3a3fd8c1aa	Primed	4.11	18.12	8.08	14.03
39affbed-5f53-4792-8607-18240c83e667	Form.	16.37	11.29	21.63	12.66
39f423ff-e452-41c0-abc3-572f8ae4f3f7	Form.	16.62	6.46	29.96	19.02
3a3a7a84-4c7d-4b61-a210-5e56eafde5d3	Form.	1.25	4.78	44.09	9.28
3a497df3-93ee-4b80-b4ea-9059e256cae9	Primed	4.97	37.71	9.56	22.29
3bf201fc-d713-43bc-bdfc-8e5fbfe22926	Primed	7.25	34.22	15.88	21.25
3c0f13e6-6a33-4855-8caf-79c586d558aa	Primed	1.65	22.97	9.1	14.71
3e439747-107e-41c2-9455-a28a20dcf5ce	Primed	3.54	27.72	9.88	14.74
3ee073bb-ea49-4ca2-b6b6-b4a8a8041ff0	Primed	3.73	33.97	12.56	23.05
3fcd7e6b-e45d-40d1-af5e-15934c75cca0	Form.	39.29	7.67	36.98	22.15
42b68828-6c5e-4004-ae2e-96e1a0f47391	Primed	2.89	40.4	9.95	31.58
45c8234a-0cf0-4706-8dde-5f0cb7c38f3d	Primed	4.83	16.42	8.03	15.16
4a452ef5-8015-4467-85ad-35a8bb60599e	Primed	1.14	32.32	7.71	22.14
4e780564-c504-4860-9e24-6b7791007afb	Primed	7.97	27.99	10.77	26.23
4ebf16ec-bcdb-47f3-aefe-5e14cd1735d5	Primed	3.09	44.29	13.5	23.43
5093c812-a4da-47d2-a61e-cc4bb7609c4c	Primed	10.28	25.76	9.5	19.32
51ada403-952c-43c1-b0ec-12052cb4e747	Primed	4.96	8.79	13.14	14.04
5738ea33-c3e8-470e-bd32-f048a318cc3d	Primed	9.02	25.09	8.14	22.13
574442f2-baca-4800-ad09-fed27ea4bd87	Primed	3.37	16.5	12.52	15.04
57c37aff-2224-4314-a337-454fb82ef47b	Primed	9.64	24.81	9.92	15.23
59fc050c-55a4-45ab-abd6-77ed5b9a0035	Primed	1.54	17.21	9.11	19.6
5d8bc45a-375d-4112-a02a-ad857279b12a	Primed	3.03	17.42	10.09	16.29
604dadab-77cb-4b3b-8978-779d26fde054	Primed	3.2	16.6	15.95	11.38
61042586-271d-46a8-a913-9e83d02e7e96	Primed	7.72	13.33	11.02	22.75
629211b6-49d7-4024-879c-3ac5bc86f9d9	Primed	2.03	76.65	16.5	19.52
62e0b886-9d74-4ad3-8d1f-826737e4ab67	Primed	12.81	22.17	13.07	18.51
63009c48-42ba-48f5-a9f3-a721edd0343e	Primed	2.32	33.1	9.55	28.25
6433b573-96a0-4e96-9c7e-551e01ed9eac	Primed	1.88	46.21	12.79	22.71
6464ae46-c052-48c1-8b7b-35bf9951dd68	Primed	2.87	25.46	11.86	16.11
64c4f67d-6918-45ac-87ff-d99d300875a3	Primed	3.59	28.56	12.78	13.48
6a5edde2-492a-49c9-978a-27c9bc889827	Primed	1.31	29.03	8.3	20.29
6cf2892e-eb27-4709-afa5-9ff985a976a4	Primed	0.93	29.34	10.91	19.59
733a8234-30f0-4962-9d21-1f42b5978a8d	Primed	6.92	29.04	11.9	28.88
7b8b150f-2438-433b-9b63-651510616e4f	Primed	4.36	20.72	12.54	17.74
7c9a31a7-2da7-41a8-8a40-7dc0bef1f1d7	Primed	5.19	29.76	13.37	20.22
8c451c9e-81bf-434e-ac8f-24334ce329fc	Primed	3.27	18.13	9.85	16.25
9135588e-9a8e-4b15-b605-13e7ebd485bf	Form.	8.42	8.39	32.15	14.85
950b5be9-77e8-46f5-a562-85bb1fbf35a9	Primed	4.09	16.97	9.67	16.46
9760169c-96da-4ed0-9f6c-a8910b71ff1c	Primed	0.69	13.82	10.26	14.75
9c9a5b94-60b2-4fa2-988b-60be7c7b1a25	Primed	5.81	30.98	9.16	21.53
9cf76144-f3fc-464b-a4aa-8b716fe3ee39	Primed	4.54	22.69	9.4	17.72
9f60b1fa-aacc-40b9-b1ed-32ffc9cc8853	Primed	6.66	15.02	13.6	16.85
9f7b4aa4-f7b3-4ba6-b3e6-75c24617d949	Form.	22.93	12.74	26.1	15.78
a0f3cb0e-8712-476c-8560-346c98044b19	Form.	3.93	5.34	46.69	9.28
a583055b-f58f-458f-aca0-8f4d63b921c1	Primed	0.53	30.02	10.51	17.29
a7ae77bf-dac8-47c4-a2b0-866ce927bc30	Primed	5.03	24.71	12.32	18.31
a7bd3a9d-ec37-4ed9-829f-8a45ca5bd1de	Primed	1.28	18.24	5.6	18.53
b3b71361-8586-4f72-a5d4-c47042524397	Primed	2.59	26.62	12.13	23.06
b3cc2866-5e83-4532-a19a-7e8fbf206f1c	Form.	5.07	8.32	39.73	9.39
b745d782-a8cc-45b1-849a-47e39f28e361	Form.	10.67	6.08	40.51	11.4
bea6f6af-2fd4-4ba5-8dee-28ba44b998dd	Primed	24.86	31	13.18	46.8
bf2f9e3e-b786-4b40-83e5-51d9b32915bd	Primed	1.14	9.55	13.94	11.31
c29ee90a-9cc0-4552-9f76-5d00f9ed0335	Primed	2.19	13.2	11.66	11.29
c5bc184d-3853-4cf4-92fd-bd561704154a	Primed	1.46	51.98	13.87	20.79
c5cc2f3d-6356-45ef-b840-efc50c3ebda9	Primed	2.23	45.9	14.72	37.81
c8a781f8-7857-4522-a92e-3c7fbb4acb22	Primed	8.37	28.71	9.54	24.59
cbd758ec-5d03-4d98-9d89-a458b6a3c9f5	Primed	13.58	23.18	9.68	20.64
ce1926ab-0eec-49a6-9675-94562566fa94	Primed	0.85	53.31	10.06	48.54
d307baca-b3cb-4301-b74b-c9384f298206	Primed	14.19	33.8	9.01	21.18
e19f4f11-1cb5-4a77-b8a0-927a6534cea3	Form.	6.8	6.39	45.37	10.28
e2ad0117-4099-4745-8f1d-53c5f52cfd48	Form.	16.54	7.38	26.51	18.18
e437b3b4-3fb1-402c-9643-ca628a15d42f	Form.	8.54	6.09	44.23	10.95
ea624d9e-0f73-4406-ab19-462b3fe23d24	Form.	16.16	8.66	86.47	14.93
eb9cd395-ccf7-4b0c-a9cd-b48129992972	Primed	0.5	24.71	12.31	17.99
ed19cfba-c290-486c-b1e0-c8dc28e8926d	Primed	5.24	16.98	11.44	16.45
f11f7316-7b87-4728-af47-caecb170c7e2	Primed	0.74	21.26	10.83	22.28
f19e1262-4aea-4573-bca9-b3e6c64b3926	Primed	2.16	132.66	9.38	18.04
f2bd06de-4499-46ac-9fb3-f698425d53d5	Form.	2.36	7.8	48.87	10.03
f356c2f9-d9d7-4a2e-99f9-1b8b5a6f4154	Primed	1.65	36.51	8.16	37.81
f70fedfb-6638-4b7b-bf33-f9fb3e75d4fc	Primed	1.67	30.39	12.86	21.12
fe1eacb8-70c8-45a8-a7cf-28b9c3e1f67e	Primed	4.98	22.03	11.54	13.76

## Sheet: Figure1f
Gene ID	GNM	UMAP1	UMAP2
ENSG00000000419.12_6	GNM.1	-2.27022	-1.92538
ENSG00000000460.17_7	GNM.5	0.121319	-3.58727
ENSG00000001630.17_9	GNM.9	-0.330439	-4.80217
ENSG00000002330.13_9	GNM.4	-1.39455	5.19847
ENSG00000002822.15_7	GNM.4	-1.2923	6.06995
ENSG00000003056.3	GNM.3	0.363237	0.817867
ENSG00000004534.15_5	GNM.7	-2.38118	2.62088
ENSG00000004864.14_4	GNM.9	0.739355	-2.3188
ENSG00000004866.20_7	GNM.5	-0.0740056	-3.88898
ENSG00000004897.12_7	GNM.9	1.99178	-3.17266
ENSG00000004975.12_6	GNM.3	1.92467	1.78116
ENSG00000005007.13_4	GNM.3	0.791331	2.04491
ENSG00000005059.16_7	GNM.5	-0.184385	-3.91609
ENSG00000005100.13_8	GNM.6	0.234559	0.100463
ENSG00000005156.12_9	GNM.3	1.42461	1.65781
ENSG00000005175.10_6	GNM.1	-2.63432	-2.56089
ENSG00000005339.15_9	GNM.6	1.94825	-0.58563
ENSG00000005448.17_6	GNM.2	-0.429327	2.87562
ENSG00000005801.18_8	GNM.10	-1.23329	-0.503126
ENSG00000005884.18_4	GNM.13	3.06315	2.11176
ENSG00000006327.14_3	GNM.10	-1.21103	-0.450156
ENSG00000006468.14_7	GNM.9	0.77261	-4.07373
ENSG00000006607.14_7	GNM.3	0.7853	0.579586
ENSG00000006625.18_6	GNM.1	-1.72776	-2.82748
ENSG00000006634.8_4	GNM.1	-0.644517	-2.39294
ENSG00000007047.15_6	GNM.2	-0.632836	2.56875
ENSG00000007080.11_4	GNM.4	-0.433575	5.17026
ENSG00000007255.10_3	GNM.2	0.50359	3.48826
ENSG00000007312.13_6	GNM.5	1.44226	-4.96998
ENSG00000007376.8_6	GNM.4	-1.5746	5.56676
ENSG00000007392.16_7	GNM.7	-1.85169	2.48717
ENSG00000007402.11_5	GNM.10	3.04782	3.57521
ENSG00000007520.4_5	GNM.4	-1.27675	5.45684
ENSG00000007866.21_11	GNM.2	0.677187	2.8354
ENSG00000008277.14_3	GNM.9	0.837132	-2.53561
ENSG00000008282.8_6	GNM.9	0.808531	-3.07861
ENSG00000008324.11_3	GNM.1	-2.40046	-2.59579
ENSG00000008382.15_6	GNM.4	-0.1294	5.1937
ENSG00000008394.13_8	GNM.5	-0.445845	-4.55804
ENSG00000008952.17_4	GNM.1	-1.75733	-1.68259
ENSG00000009307.16_9	GNM.6	0.789358	-1.42004
ENSG00000009335.18_5	GNM.3	0.399962	0.170175
ENSG00000009954.11_5	GNM.6	1.52514	-0.885722
ENSG00000010030.14_6	GNM.13	3.02311	2.18953
ENSG00000010256.11_5	GNM.8	3.01908	-2.44567
ENSG00000010270.13_4	GNM.1	-0.996105	-4.20488
ENSG00000010292.13_5	GNM.8	2.76974	-2.85121
ENSG00000010322.16_6	GNM.3	1.42483	1.14648
ENSG00000011009.11_4	GNM.8	-1.48625	5.74847
ENSG00000011114.15_8	GNM.6	1.42351	-0.913477
ENSG00000011198.10_9	GNM.11	0.123962	-3.23071
ENSG00000011275.18_5	GNM.3	0.606413	2.34475
ENSG00000011405.13_5	GNM.6	1.78082	-0.227053
ENSG00000011426.11_8	GNM.9	0.931586	-2.92269
ENSG00000011478.12_4	GNM.4	-1.21823	5.08337
ENSG00000012061.16_8	GNM.2	0.501429	3.70589
ENSG00000012171.20_7	GNM.2	-0.197196	3.18429
ENSG00000012232.9_4	GNM.8	1.34713	2.12918
ENSG00000012963.15_5	GNM.9	1.65446	-2.93661
ENSG00000013306.16_8	GNM.4	0.0323445	4.7285
ENSG00000013364.19_5	GNM.2	0.83769	3.28066
ENSG00000013375.16_9	GNM.3	1.11017	1.93755
ENSG00000013503.10_4	GNM.6	0.477274	-0.951573
ENSG00000014164.7_5	GNM.4	-0.771438	5.46552
ENSG00000014216.16_7	GNM.8	2.96253	-2.39145
ENSG00000014824.14_5	GNM.11	0.393278	-1.32052
ENSG00000015479.19_8	GNM.9	0.742902	-2.20402
ENSG00000015676.18_5	GNM.8	2.34003	-3.26566
ENSG00000018236.15_7	GNM.9	0.314212	-4.81195
ENSG00000018510.16_8	GNM.6	1.30407	-0.799271
ENSG00000018699.13_6	GNM.11	0.225915	-2.01229
ENSG00000019995.6_4	GNM.3	0.393612	1.8801
ENSG00000020129.16_5	GNM.3	0.865969	0.889488
ENSG00000020426.11_5	GNM.1	-2.60917	-2.7828
ENSG00000021300.14_7	GNM.10	3.51586	3.47273
ENSG00000021574.12_7	GNM.6	0.969131	-1.39179
ENSG00000022277.12_5	GNM.2	0.52393	3.5169
ENSG00000023191.17_5	GNM.2	0.433687	4.62598
ENSG00000023516.9_4	GNM.6	1.81413	-0.638385
ENSG00000023572.9_5	GNM.1	-1.22932	-3.71585
ENSG00000023608.5_5	GNM.2	-0.76756	2.14864
ENSG00000024526.17_6	GNM.9	1.55388	-2.93745
ENSG00000025770.19_6	GNM.4	-1.29093	5.44161
ENSG00000025796.14_5	GNM.1	-1.31504	-3.61614
ENSG00000026297.16_8	GNM.2	-0.0351128	2.84492
ENSG00000027697.15_8	GNM.1	-1.53296	-2.00622
ENSG00000028116.17_5	GNM.11	-1.00191	-3.01289
ENSG00000028528.15_7	GNM.5	0.141303	-3.64978
ENSG00000029363.17_9	GNM.11	0.0637756	-1.58065
ENSG00000030066.13_6	GNM.9	1.86038	-2.12691
ENSG00000030582.18_5	GNM.8	1.80584	-3.54879
ENSG00000031691.7_4	GNM.1	-1.70886	-2.4334
ENSG00000033030.15_7	GNM.1	-1.23695	-2.49589
ENSG00000034533.11_7	GNM.11	-0.745592	-2.09805
ENSG00000034693.15_5	GNM.1	-1.96237	-3.45404
ENSG00000035403.18_4	GNM.3	1.43333	1.25603
ENSG00000035499.13_5	GNM.11	-0.0458455	-3.19564
ENSG00000035681.9_7	GNM.11	-0.464845	-1.8406
ENSG00000036257.13_6	GNM.1	-2.65076	-3.40189
ENSG00000037042.9_4	GNM.2	-1.3313	3.27257
ENSG00000037749.12_5	GNM.6	1.59031	-0.400014
ENSG00000037897.17_8	GNM.10	-1.09622	-1.13393
ENSG00000038219.13_5	GNM.7	-3.38157	1.98233
ENSG00000038274.17_5	GNM.5	0.80441	-4.40537
ENSG00000038382.20_5	GNM.3	1.73129	1.37761
ENSG00000040275.17_8	GNM.1	-1.06557	-2.87989
ENSG00000040487.13_6	GNM.10	-1.18517	-1.01111
ENSG00000040608.14_7	GNM.4	-0.559494	5.18811
ENSG00000041357.16_5	GNM.5	-1.07313	-3.31576
ENSG00000041988.15_6	GNM.4	0.102354	4.29012
ENSG00000042753.12_4	GNM.5	0.593985	-4.5027
ENSG00000043143.20_4	GNM.3	0.0304034	0.487383
ENSG00000044090.10_4	GNM.2	-0.280207	2.79048
ENSG00000046604.13_4	GNM.9	1.82323	-3.11811
ENSG00000048140.18_7	GNM.8	2.56758	-2.2368
ENSG00000048540.15_9	GNM.5	1.07137	-3.68075
ENSG00000048649.13_6	GNM.6	0.641118	-0.772899
ENSG00000049239.13_4	GNM.3	0.596083	3.35407
ENSG00000050393.11_7	GNM.1	-1.59101	-2.88746
ENSG00000050426.16_8	GNM.7	-1.15609	2.49469
ENSG00000051382.9_4	GNM.3	-0.0277228	1.94769
ENSG00000051523.11_6	GNM.4	-0.262238	5.09069
ENSG00000052795.13_5	GNM.6	1.133	-1.08574
ENSG00000053371.12_8	GNM.2	0.55513	3.86974
ENSG00000053372.5_5	GNM.10	-1.46574	-0.862892
ENSG00000053501.13_5	GNM.2	0.633232	3.06963
ENSG00000053770.12_5	GNM.9	0.560218	-3.1111
ENSG00000054118.15_7	GNM.6	0.27907	-0.830556
ENSG00000054148.18_5	GNM.2	0.443207	4.33559
ENSG00000054179.12_6	GNM.2	1.37717	2.78626
ENSG00000054277.14_6	GNM.5	0.727307	-3.19821
ENSG00000054690.14_6	GNM.7	-3.28667	2.77638
ENSG00000054793.14_7	GNM.6	1.77628	-1.21735
ENSG00000055044.11_4	GNM.10	-2.21055	-1.25957
ENSG00000055130.17_5	GNM.11	-0.408927	-2.65585
ENSG00000055332.18_8	GNM.6	0.80368	0.381235
ENSG00000055483.19_9	GNM.3	-0.0258948	0.57713
ENSG00000055917.15_7	GNM.9	1.58075	-2.00339
ENSG00000056097.16_5	GNM.9	1.29408	-2.61796
ENSG00000056586.16_7	GNM.6	0.117306	-0.127007
ENSG00000056736.10_6	GNM.10	3.22438	3.62407
ENSG00000056972.20_9	GNM.5	1.14488	-5.06286
ENSG00000057019.16_7	GNM.9	1.25229	-2.04639
ENSG00000057294.15_7	GNM.3	-0.0511292	1.74185
ENSG00000057757.10_7	GNM.10	-0.954495	-0.180959
ENSG00000057935.13_5	GNM.10	3.71918	3.4958
ENSG00000058063.16_6	GNM.9	1.45749	-2.80173
ENSG00000058091.17_7	GNM.5	0.460659	-4.1777
ENSG00000058262.10_4	GNM.3	1.0812	1.03632
ENSG00000058804.12_5	GNM.6	1.43437	-1.09593
ENSG00000059588.10_5	GNM.7	-2.95547	2.97938
ENSG00000059758.8_8	GNM.9	1.52369	-2.7504
ENSG00000060069.17_3	GNM.4	-1.56634	5.61603
ENSG00000060339.14_8	GNM.1	-1.33522	-2.75354
ENSG00000060491.16_6	GNM.4	-1.02034	4.94405
ENSG00000060749.15_5	GNM.6	1.39279	-1.35431
ENSG00000060982.15_7	GNM.6	1.05825	-0.975378
ENSG00000061337.15_6	GNM.11	1.22821	-3.4488
ENSG00000061676.15_6	GNM.9	1.86395	-3.53237
ENSG00000061794.13_5	GNM.5	0.612143	-2.65484
ENSG00000062194.16_4	GNM.7	-2.57477	2.18668
ENSG00000062282.15_8	GNM.10	3.69995	3.50151
ENSG00000062485.19_9	GNM.8	2.9846	-2.759
ENSG00000062822.15_6	GNM.4	-0.698182	5.26726
ENSG00000063046.17_5	GNM.3	0.17924	2.02845
ENSG00000063177.13_7	GNM.2	1.62493	3.41261
ENSG00000063180.9_5	GNM.10	3.1714	3.55796
ENSG00000063241.8_8	GNM.4	0.0490351	4.82591
ENSG00000063244.12_6	GNM.8	2.83356	-2.19573
ENSG00000063245.15_7	GNM.4	-0.917259	5.0246
ENSG00000063978.16_6	GNM.3	0.310314	0.202105
ENSG00000064309.14_4	GNM.3	0.566551	1.66961
ENSG00000064393.16_6	GNM.6	1.23017	-0.968372
ENSG00000064651.14_5	GNM.6	1.81485	-1.10322
ENSG00000064692.19_7	GNM.5	1.31889	-5.16928
ENSG00000064961.19_5	GNM.4	-0.371511	5.50624
ENSG00000065000.19_8	GNM.3	1.16308	1.30335
ENSG00000065054.14_6	GNM.4	-1.36635	6.06101
ENSG00000065057.9_8	GNM.4	-0.928532	5.40495
ENSG00000065150.21_7	GNM.6	1.64452	-1.7418
ENSG00000065268.11_4	GNM.4	-0.286557	5.76131
ENSG00000065526.12_5	GNM.3	1.60017	1.33008
ENSG00000065548.18_5	GNM.1	-2.48326	-2.88868
ENSG00000065559.15_5	GNM.11	0.644496	-1.802
ENSG00000065613.15_7	GNM.6	0.559314	-2.16217
ENSG00000065809.13_8	GNM.11	-0.894721	-2.00947
ENSG00000065833.9_5	GNM.5	0.271866	-3.64251
ENSG00000065989.16_6	GNM.2	1.25259	2.73676
ENSG00000066027.12_5	GNM.5	1.5444	-2.97154
ENSG00000066279.18_6	GNM.9	0.316002	-3.29414
ENSG00000066455.13_4	GNM.7	-1.24956	1.56589
ENSG00000066468.23_7	GNM.10	3.74089	3.30992
ENSG00000066557.6_5	GNM.1	-1.03478	-3.58151
ENSG00000066583.12_6	GNM.1	-1.34623	-3.35939
ENSG00000066651.20_9	GNM.7	-1.95325	2.19354
ENSG00000066697.14_6	GNM.1	-0.943808	-2.82956
ENSG00000066735.14_4	GNM.8	2.32034	-3.00582
ENSG00000066777.9_7	GNM.5	1.3246	-4.83901
ENSG00000067064.11_6	GNM.9	-0.295771	-4.76888
ENSG00000067113.17_6	GNM.10	3.26154	3.49991
ENSG00000067208.14_5	GNM.3	1.37399	1.70292
ENSG00000067248.10_6	GNM.11	0.291797	-1.98606
ENSG00000067334.14_6	GNM.10	-2.38135	-1.53874
ENSG00000067704.10_4	GNM.9	1.51757	-2.80313
ENSG00000067715.14_5	GNM.5	0.442046	-4.86601
ENSG00000068028.17_5	GNM.2	1.09362	3.66792
ENSG00000068078.18_6	GNM.10	3.41048	3.42228
ENSG00000068120.15_8	GNM.4	-0.936452	5.72454
ENSG00000068137.15_5	GNM.2	1.30455	2.97066
ENSG00000068650.18_5	GNM.3	0.0957243	0.58558
ENSG00000068724.17_7	GNM.8	3.12586	-2.29867
ENSG00000068796.18_8	GNM.6	1.09075	-1.59535
ENSG00000068903.20_7	GNM.2	0.969449	3.03285
ENSG00000069275.13_5	GNM.9	1.26587	-2.15363
ENSG00000069956.12_5	GNM.6	1.1833	-1.59903
ENSG00000069974.16_7	GNM.5	0.943763	-5.0496
ENSG00000069998.12_6	GNM.2	-0.390581	2.94292
ENSG00000070010.19_9	GNM.5	-0.0479768	-3.8578
ENSG00000070018.9_7	GNM.6	1.24754	-1.27503
ENSG00000070367.16_6	GNM.6	1.27537	-1.34653
ENSG00000070404.10_8	GNM.2	1.23929	3.16941
ENSG00000070413.20_7	GNM.8	2.1018	-1.52438
ENSG00000070423.18_7	GNM.4	-1.45225	5.57866
ENSG00000070501.12_4	GNM.1	-2.59983	-3.11397
ENSG00000070614.15_5	GNM.8	2.05987	-0.921721
ENSG00000070814.22_9	GNM.8	3.09079	-1.63329
ENSG00000070961.15_5	GNM.11	0.611498	-3.01993
ENSG00000071054.16_8	GNM.6	1.76029	-1.7956
ENSG00000071127.17_5	GNM.3	0.89245	0.790502
ENSG00000071655.18_7	GNM.4	-0.91606	4.71395
ENSG00000071894.17_8	GNM.4	-1.40857	4.4922
ENSG00000072042.13_7	GNM.5	0.230036	-4.37197
ENSG00000072071.16_7	GNM.8	2.26056	-2.31828
ENSG00000072121.16_7	GNM.8	2.21194	-2.27449
ENSG00000072274.13_6	GNM.3	0.861833	0.886038
ENSG00000072364.13_5	GNM.6	0.916307	1.19095
ENSG00000072401.15_4	GNM.1	-1.38795	-3.27845
ENSG00000072415.9_8	GNM.6	0.714552	-0.497982
ENSG00000072518.20_4	GNM.8	2.3305	-2.29319
ENSG00000072571.20_7	GNM.5	1.39722	-2.84999
ENSG00000072682.18_8	GNM.2	-0.684838	2.65307
ENSG00000072803.17_5	GNM.6	0.0885797	-0.47971
ENSG00000072832.15_6	GNM.5	-0.0330787	-4.74164
ENSG00000072849.11_6	GNM.1	-2.27574	-1.6375
ENSG00000072954.7_5	GNM.2	1.67204	2.77885
ENSG00000073111.14_6	GNM.8	3.09267	-2.14321
ENSG00000073169.14_7	GNM.4	-0.793655	4.65447
ENSG00000073350.14_5	GNM.4	-1.27415	4.11494
ENSG00000073536.18_5	GNM.8	3.29477	-2.77017
ENSG00000073605.18_6	GNM.7	-2.41475	2.70663
ENSG00000073614.13_6	GNM.6	0.956611	-0.682379
ENSG00000073670.14_6	GNM.3	1.92112	1.87886
ENSG00000073792.16_5	GNM.2	0.338467	2.03209
ENSG00000073803.14_8	GNM.1	-0.713131	-4.3485
ENSG00000074071.15_5	GNM.4	-0.951818	5.8966
ENSG00000074181.9_5	GNM.3	1.0924	2.10335
ENSG00000074219.14_7	GNM.8	2.59042	-2.12122
ENSG00000074370.18_6	GNM.5	0.950933	-5.23286
ENSG00000074657.13_6	GNM.3	0.022431	0.244916
ENSG00000074695.6_5	GNM.3	-0.106538	1.91259
ENSG00000075213.11_8	GNM.5	0.542809	-4.61447
ENSG00000075218.19_5	GNM.5	1.35204	-3.34139
ENSG00000075336.12_5	GNM.1	-2.28963	-3.61173
ENSG00000075702.18_6	GNM.8	3.03475	-1.56787
ENSG00000075914.13_5	GNM.2	0.663997	3.43206
ENSG00000075975.16_4	GNM.2	0.591002	3.40535
ENSG00000076201.15_5	GNM.3	0.96646	1.79442
ENSG00000076662.10_6	GNM.5	0.697377	-5.26996
ENSG00000076924.12_5	GNM.4	-0.576655	4.78347
ENSG00000077009.13_3	GNM.2	1.80968	2.95208
ENSG00000077063.11_8	GNM.11	-0.0433195	-3.12783
ENSG00000077097.15_9	GNM.9	0.855889	-2.34199
ENSG00000077152.11_7	GNM.1	-1.02826	-3.12521
ENSG00000077254.14_6	GNM.9	0.459954	-3.61989
ENSG00000077348.9_5	GNM.4	-0.434343	5.7703
ENSG00000077463.15_9	GNM.4	-1.19577	5.6569
ENSG00000077549.19_7	GNM.2	0.797176	4.07848
ENSG00000078053.17_6	GNM.9	1.36627	-2.35143
ENSG00000078177.14_5	GNM.6	0.419226	-0.754778
ENSG00000078369.18_5	GNM.8	3.02423	-2.21392
ENSG00000078668.14_7	GNM.1	-1.0756	-3.53953
ENSG00000078725.13_5	GNM.5	-0.0230852	-4.56439
ENSG00000078747.15_6	GNM.3	0.98397	1.84931
ENSG00000078804.13_5	GNM.5	1.46981	-4.96116
ENSG00000079215.14_5	GNM.5	0.225493	-3.50025
ENSG00000079246.16_6	GNM.6	0.733033	-1.40675
ENSG00000079277.21_10	GNM.5	1.2309	-5.01014
ENSG00000079337.16_8	GNM.5	1.04238	-4.47109
ENSG00000079459.13_5	GNM.5	-0.317674	-4.83429
ENSG00000079462.7_7	GNM.4	-0.567439	5.62845
ENSG00000079691.18_7	GNM.5	0.131773	-3.51003
ENSG00000079805.17_6	GNM.8	2.28485	-2.42625
ENSG00000080345.18_8	GNM.6	0.0228385	-0.0671443
ENSG00000080371.6_4	GNM.6	-0.147961	-0.225529
ENSG00000080573.7_5	GNM.2	1.65422	3.00613
ENSG00000080839.12_6	GNM.11	0.0200404	-0.701006
ENSG00000080845.17_7	GNM.2	0.396816	3.65702
ENSG00000080986.13_6	GNM.1	-1.80116	-3.19553
ENSG00000081014.11_5	GNM.6	0.672926	-1.3798
ENSG00000081181.8_4	GNM.5	0.746241	-4.89041
ENSG00000081870.11_4	GNM.1	-1.33209	-3.62783
ENSG00000082153.18_6	GNM.6	0.43925	-1.84066
ENSG00000082397.17_9	GNM.5	0.898326	-4.0042
ENSG00000082512.15_3	GNM.7	-2.88757	2.8534
ENSG00000082515.18_5	GNM.1	-2.15972	-3.40259
ENSG00000082516.9_5	GNM.6	0.849152	-0.982572
ENSG00000082996.19_7	GNM.5	-0.189014	-3.83896
ENSG00000083168.11_8	GNM.3	1.46785	2.22281
ENSG00000083312.17_3	GNM.6	1.85355	-0.920359
ENSG00000083454.22_8	GNM.5	1.74455	-4.48622
ENSG00000083635.8_6	GNM.10	-2.48765	-2.16641
ENSG00000083642.19_4	GNM.9	1.22386	-1.9697
ENSG00000083799.17_8	GNM.11	0.172525	-2.73674
ENSG00000083807.10_8	GNM.4	0.0708886	4.71087
ENSG00000084073.9_4	GNM.11	-0.397552	-1.73303
ENSG00000084090.13_7	GNM.6	1.91997	-0.889837
ENSG00000084628.10_5	GNM.8	1.9499	-1.70357
ENSG00000084676.15_4	GNM.6	1.83755	-0.845115
ENSG00000084710.14_4	GNM.8	2.22142	-1.82084
ENSG00000085365.18_5	GNM.9	1.41459	-2.7448
ENSG00000085465.13_5	GNM.2	-1.8039	2.74322
ENSG00000085719.13_6	GNM.9	1.37463	-2.81335
ENSG00000085721.13_5	GNM.10	-1.06505	-0.538323
ENSG00000085733.16_4	GNM.3	-0.129562	1.04763
ENSG00000085871.9_4	GNM.1	-0.757957	-4.35441
ENSG00000085978.22_5	GNM.3	0.463492	1.27492
ENSG00000086065.14_4	GNM.7	-1.53581	1.59088
ENSG00000086102.19_4	GNM.3	0.96078	0.851812
ENSG00000086289.12_6	GNM.11	-0.523145	-2.65916
ENSG00000086300.16_5	GNM.1	-0.885223	-4.29226
ENSG00000086475.15_5	GNM.5	1.18598	-5.12158
ENSG00000086504.17_7	GNM.2	0.559189	4.36373
ENSG00000086827.9_6	GNM.11	0.302228	-1.89966
ENSG00000087053.19_6	GNM.9	0.914517	-1.56468
ENSG00000087074.8_5	GNM.2	0.590048	3.00304
ENSG00000087076.9_6	GNM.2	1.43492	3.3383
ENSG00000087077.14_7	GNM.2	0.990062	2.89413
ENSG00000087087.20_7	GNM.10	-3.23242	1.6642
ENSG00000087111.21_6	GNM.8	2.97939	-2.87438
ENSG00000087258.15_6	GNM.8	2.37152	-3.02462
ENSG00000087302.9_5	GNM.1	-2.65489	-3.18919
ENSG00000088205.13_4	GNM.6	0.774098	-1.39984
ENSG00000088247.17_6	GNM.3	2.37307	-2.20825
ENSG00000088298.13_5	GNM.2	1.44309	3.11557
ENSG00000088340.17_7	GNM.2	-1.67215	3.22983
ENSG00000088448.14_6	GNM.7	-2.62665	2.60346
ENSG00000088538.13_4	GNM.3	1.68865	1.65522
ENSG00000088899.15_5	GNM.2	-0.616925	4.40887
ENSG00000088930.8_4	GNM.9	1.70453	-2.83403
ENSG00000088970.16_8	GNM.7	-1.00988	2.52712
ENSG00000089006.16_5	GNM.1	-1.15851	-2.10504
ENSG00000089048.14_3	GNM.10	-2.38993	-1.4412
ENSG00000089057.15_7	GNM.6	1.52291	-0.69922
ENSG00000089116.4_5	GNM.10	3.33409	3.68695
ENSG00000089220.5_4	GNM.5	0.179348	-4.97857
ENSG00000089351.14_5	GNM.8	2.47313	-3.13041
ENSG00000089597.18_6	GNM.3	0.26579	1.53118
ENSG00000089902.10_5	GNM.3	0.51898	1.91977
ENSG00000089916.18_7	GNM.3	0.0172318	0.642821
ENSG00000090006.18_6	GNM.2	0.125559	4.02581
ENSG00000090013.11_6	GNM.2	1.69822	3.04332
ENSG00000090060.18_6	GNM.9	1.78929	-2.4275
ENSG00000090238.12_6	GNM.4	-0.93212	4.68197
ENSG00000090615.15_7	GNM.3	0.850018	1.57204
ENSG00000091009.8_5	GNM.6	0.575932	-1.09297
ENSG00000091039.17_7	GNM.6	1.35759	-2.23027
ENSG00000091164.13_6	GNM.1	-1.8707	-3.76967
ENSG00000091317.8_5	GNM.9	0.403716	-2.96731
ENSG00000091409.15_6	GNM.9	0.701044	-2.69649
ENSG00000091527.15_4	GNM.3	1.02491	0.877878
ENSG00000091651.9_5	GNM.10	-1.18197	-1.38657
ENSG00000091947.10_6	GNM.2	-0.0386058	3.37776
ENSG00000092140.16_7	GNM.9	1.30977	-2.6511
ENSG00000092201.10_5	GNM.6	0.463596	-0.533459
ENSG00000092345.14_5	GNM.10	3.21156	3.56297
ENSG00000092439.16_10	GNM.6	1.81232	-0.332097
ENSG00000092621.12_5	GNM.8	3.01103	-2.31119
ENSG00000092758.18_9	GNM.2	-0.77665	3.36448
ENSG00000092853.14_6	GNM.6	1.03176	-0.667542
ENSG00000093167.18_8	GNM.1	-2.03224	-3.07782
ENSG00000095002.15_6	GNM.9	0.88641	-3.7398
ENSG00000095015.6_4	GNM.9	1.13165	-2.99618
ENSG00000095319.14_5	GNM.8	3.14947	-2.16346
ENSG00000095564.14_4	GNM.3	-0.265722	0.796608
ENSG00000095596.12_5	GNM.10	3.34142	3.71309
ENSG00000095787.23_8	GNM.6	1.28718	-1.29496
ENSG00000095906.17_6	GNM.4	-1.25412	5.28889
ENSG00000096060.14_4	GNM.11	0.324069	-2.10454
ENSG00000096384.20_4	GNM.9	1.6633	-3.18964
ENSG00000096401.8_4	GNM.1	-3.0899	-2.9053
ENSG00000096696.14_5	GNM.3	1.11664	1.81711
ENSG00000096717.12_4	GNM.10	3.72683	3.33425
ENSG00000096872.16_6	GNM.1	-2.51984	-3.44497
ENSG00000097007.19_8	GNM.8	2.73735	-2.36524
ENSG00000097046.13_4	GNM.1	0.064642	-2.45764
ENSG00000097096.9_5	GNM.3	0.0461494	-0.243444
ENSG00000099194.6_4	GNM.9	-0.291432	-4.84393
ENSG00000099256.19_5	GNM.11	-0.789047	-2.30831
ENSG00000099330.9_4	GNM.4	-0.420442	5.59495
ENSG00000099624.8_6	GNM.4	-0.726754	5.87535
ENSG00000099783.12_8	GNM.11	0.333345	-1.91261
ENSG00000099785.10_6	GNM.4	0.569831	4.31592
ENSG00000099795.7_5	GNM.4	-0.110624	4.77638
ENSG00000099797.15_6	GNM.4	0.129764	4.92166
ENSG00000099804.9_4	GNM.4	-1.21374	5.40383
ENSG00000099817.12_5	GNM.4	-0.530127	4.68327
ENSG00000099821.14_5	GNM.4	-1.54379	5.06137
ENSG00000099822.3_4	GNM.2	0.661102	2.1917
ENSG00000099849.15_6	GNM.2	-0.895495	4.86803
ENSG00000099864.18_6	GNM.2	1.47902	3.02932
ENSG00000099866.15_6	GNM.2	0.0424587	3.12853
ENSG00000099917.17_6	GNM.4	-0.996947	5.6433
ENSG00000099995.19_9	GNM.8	2.81807	-1.85303
ENSG00000099999.15_9	GNM.2	0.277539	3.85054
ENSG00000100014.20_7	GNM.6	0.655442	-0.939544
ENSG00000100030.15_4	GNM.9	1.62132	-2.87508
ENSG00000100033.16_6	GNM.10	3.41348	3.42905
ENSG00000100056.12_8	GNM.4	-1.03789	5.99507
ENSG00000100078.4_5	GNM.5	-0.249957	-4.70866
ENSG00000100084.14_6	GNM.8	2.50266	-2.61244
ENSG00000100116.16_6	GNM.2	0.00722995	5.21923
ENSG00000100129.18_8	GNM.3	1.55798	2.48815
ENSG00000100142.16_6	GNM.5	-0.908639	-3.92753
ENSG00000100162.15_5	GNM.4	0.0980646	5.09771
ENSG00000100220.12_5	GNM.3	0.922418	1.58631
ENSG00000100226.16_6	GNM.3	0.560901	1.74551
ENSG00000100227.18_6	GNM.3	0.0591801	2.63114
ENSG00000100241.21_7	GNM.4	-1.0215	3.86911
ENSG00000100242.15_6	GNM.8	2.46452	-3.12354
ENSG00000100258.18_7	GNM.4	-1.35539	4.44049
ENSG00000100266.19_6	GNM.8	3.41805	-2.61285
ENSG00000100280.16_5	GNM.8	2.75087	-2.4245
ENSG00000100281.14_5	GNM.6	0.623938	-0.595941
ENSG00000100290.3_4	GNM.2	0.380115	2.81666
ENSG00000100304.13_6	GNM.8	3.10021	-1.77684
ENSG00000100311.17_7	GNM.2	0.950353	2.16784
ENSG00000100320.23_7	GNM.9	1.78336	-2.91257
ENSG00000100330.16_5	GNM.3	0.26413	1.51101
ENSG00000100345.22_5	GNM.3	0.894185	1.19311
ENSG00000100353.18_5	GNM.2	0.079483	1.96669
ENSG00000100354.21_8	GNM.6	1.70751	-0.475044
ENSG00000100359.21_5	GNM.2	-0.2953	4.03408
ENSG00000100380.14_6	GNM.3	1.40553	2.26538
ENSG00000100393.14_6	GNM.6	-0.0245575	0.142229
ENSG00000100401.19_5	GNM.3	0.782837	1.58192
ENSG00000100403.12_4	GNM.3	0.433537	1.50585
ENSG00000100442.11_6	GNM.1	-1.96194	-2.82338
ENSG00000100478.15_8	GNM.1	-1.34296	-2.50851
ENSG00000100479.13_5	GNM.1	-1.60699	-2.42652
ENSG00000100483.14_6	GNM.10	-1.9043	-1.58356
ENSG00000100519.12_8	GNM.1	-2.5754	-2.76063
ENSG00000100526.20_6	GNM.5	1.38462	-4.84372
ENSG00000100567.13_6	GNM.1	-2.22647	-2.77981
ENSG00000100575.14_5	GNM.7	-1.26098	1.98671
ENSG00000100604.13_6	GNM.5	0.394143	-3.64804
ENSG00000100612.14_6	GNM.5	-0.0342249	-4.56603
ENSG00000100614.18_7	GNM.5	1.26359	-4.67142
ENSG00000100632.11_5	GNM.1	-1.10482	-3.21948
ENSG00000100644.17_8	GNM.6	1.42942	-0.716893
ENSG00000100697.14_6	GNM.6	1.10882	-1.01835
ENSG00000100726.15_4	GNM.4	-1.29498	4.51257
ENSG00000100749.8_5	GNM.1	-1.77696	-2.91308
ENSG00000100767.17_6	GNM.10	3.4779	3.36996
ENSG00000100852.13_6	GNM.6	1.73184	-0.195566
ENSG00000100911.16_6	GNM.1	-1.22756	-3.21778
ENSG00000100941.9_4	GNM.7	-3.36967	2.24527
ENSG00000100949.14_4	GNM.2	-0.280759	3.82709
ENSG00000100968.14_5	GNM.7	-1.68998	3.21921
ENSG00000100982.12_5	GNM.2	-0.218699	4.43893
ENSG00000100991.12_6	GNM.3	0.0291861	2.14258
ENSG00000100994.12_5	GNM.8	3.09368	-2.08486
ENSG00000101057.16_4	GNM.8	3.01499	-2.44355
ENSG00000101079.21_7	GNM.5	1.83698	-3.73778
ENSG00000101104.13_3	GNM.7	-3.05072	2.82835
ENSG00000101109.12_5	GNM.3	1.25573	0.736418
ENSG00000101132.10_4	GNM.1	-2.24994	-2.23659
ENSG00000101146.13_5	GNM.10	-0.865902	-0.122306
ENSG00000101150.17_5	GNM.3	0.572481	0.598988
ENSG00000101152.11_4	GNM.8	0.759807	0.847368
ENSG00000101158.15_6	GNM.5	1.22953	-3.55006
ENSG00000101182.15_6	GNM.5	0.813873	-4.22092
ENSG00000101189.7_4	GNM.2	-1.32855	6.06592
ENSG00000101199.13_8	GNM.2	-1.18923	3.46924
ENSG00000101220.18_4	GNM.4	-0.777025	5.16159
ENSG00000101290.14_7	GNM.9	0.858012	-3.49037
ENSG00000101347.10_7	GNM.10	3.6533	3.45751
ENSG00000101460.13_4	GNM.2	0.383406	4.249
ENSG00000101544.9_5	GNM.6	-0.235114	-0.268742
ENSG00000101745.17_5	GNM.3	0.0332021	1.37198
ENSG00000101773.19_7	GNM.11	-0.796501	-2.59781
ENSG00000102189.17_7	GNM.6	1.26601	-0.838563
ENSG00000102471.14_6	GNM.5	0.497885	-4.76049
ENSG00000102531.16_6	GNM.6	1.3559	-1.83652
ENSG00000102738.8_5	GNM.1	-2.7963	-3.02708
ENSG00000102753.10_6	GNM.6	1.16429	-0.640488
ENSG00000102858.13_9	GNM.3	1.46052	2.35293
ENSG00000102870.6_5	GNM.3	1.98467	1.8649
ENSG00000102878.17_4	GNM.2	-0.379875	2.72071
ENSG00000102879.16_4	GNM.5	0.687858	-4.56327
ENSG00000102890.16_5	GNM.4	-1.13843	4.68766
ENSG00000102924.12_5	GNM.5	0.057722	-4.02476
ENSG00000102974.16_5	GNM.11	0.0373333	-2.10009
ENSG00000102977.17_8	GNM.4	-0.637206	5.61292
ENSG00000102996.5_4	GNM.2	-0.159912	4.24845
ENSG00000103005.12_5	GNM.8	3.19857	-2.70598
ENSG00000103018.17_7	GNM.11	-0.498279	-3.49596
ENSG00000103024.7_6	GNM.4	-0.624459	4.99922
ENSG00000103043.15_6	GNM.4	-0.780096	5.58494
ENSG00000103044.11_6	GNM.5	0.69375	-4.12612
ENSG00000103145.11_5	GNM.2	1.30483	3.14611
ENSG00000103152.12_4	GNM.2	-1.0709	4.77166
ENSG00000103154.9_4	GNM.10	2.201	3.51966
ENSG00000103194.15_6	GNM.6	0.43223	-1.04821
ENSG00000103222.19_5	GNM.3	0.367033	1.68837
ENSG00000103253.18_4	GNM.2	-1.39671	6.03844
ENSG00000103260.9_7	GNM.4	0.538374	4.43494
ENSG00000103266.11_4	GNM.4	-0.96151	5.50711
ENSG00000103274.11_5	GNM.1	-1.39623	-2.4095
ENSG00000103342.13_7	GNM.9	0.929748	-1.58071
ENSG00000103353.16_6	GNM.8	1.90998	-1.38597
ENSG00000103356.17_5	GNM.3	0.999754	2.07705
ENSG00000103363.15_4	GNM.4	0.417674	4.86767
ENSG00000103485.19_6	GNM.2	-0.365129	2.82301
ENSG00000103496.15_6	GNM.5	0.115976	-3.9285
ENSG00000103507.14_7	GNM.4	-0.267303	5.30435
ENSG00000103647.13_6	GNM.5	0.817035	-3.75632
ENSG00000103710.11_5	GNM.5	1.84544	-4.38964
ENSG00000103855.18_4	GNM.8	2.71065	-2.78464
ENSG00000103994.17_9	GNM.6	0.57202	-0.765283
ENSG00000104064.17_5	GNM.11	-0.323202	-2.11966
ENSG00000104112.9_5	GNM.1	-0.536363	-4.3779
ENSG00000104131.13_5	GNM.10	-2.40345	-1.47993
ENSG00000104228.13_5	GNM.3	0.310815	0.469095
ENSG00000104320.14_6	GNM.6	-0.35893	-1.89663
ENSG00000104327.7_6	GNM.5	0.666038	-4.71965
ENSG00000104332.12_6	GNM.10	3.17276	3.30673
ENSG00000104381.13_4	GNM.11	-0.474421	-3.04742
ENSG00000104408.10_6	GNM.7	-2.0744	1.66594
ENSG00000104517.13_8	GNM.7	-2.41462	2.47908
ENSG00000104529.17_10	GNM.4	-0.211435	5.49168
ENSG00000104635.14_7	GNM.9	0.541335	-4.23904
ENSG00000104671.8_5	GNM.1	-2.20558	-3.18734
ENSG00000104765.16_5	GNM.7	-0.965227	2.52294
ENSG00000104812.15_6	GNM.8	2.97334	-2.53596
ENSG00000104823.9_6	GNM.2	-0.0227288	3.59746
ENSG00000104824.17_8	GNM.9	1.73239	-3.79228
ENSG00000104866.11_6	GNM.4	-1.15819	5.67659
ENSG00000104880.18_5	GNM.3	0.757645	1.64186
ENSG00000104881.16_8	GNM.2	1.19154	3.35802
ENSG00000104884.16_10	GNM.3	0.247699	1.66612
ENSG00000104886.12_5	GNM.4	-0.663915	5.73682
ENSG00000104889.7_6	GNM.4	0.491355	4.71223
ENSG00000104897.10_9	GNM.4	-0.693764	4.95904
ENSG00000104957.14_6	GNM.7	-3.4453	2.33914
ENSG00000104960.15_3	GNM.4	-0.329403	5.75049
ENSG00000104969.10_6	GNM.2	0.241577	2.94158
ENSG00000104973.18_7	GNM.4	-0.49605	5.72304
ENSG00000104976.12_5	GNM.4	-0.69079	5.51941
ENSG00000104979.9_5	GNM.4	-0.232125	4.91227
ENSG00000105048.17_8	GNM.2	0.796974	3.30327
ENSG00000105063.19_8	GNM.8	3.19025	-2.94069
ENSG00000105088.8_4	GNM.2	0.287065	3.23008
ENSG00000105185.12_4	GNM.1	-1.68095	-3.29242
ENSG00000105220.17_8	GNM.2	-0.505569	2.80568
ENSG00000105223.20_5	GNM.8	1.54189	-3.53695
ENSG00000105245.9_5	GNM.2	0.495026	2.79621
ENSG00000105258.9_5	GNM.4	-0.196948	5.66081
ENSG00000105270.15_5	GNM.2	-0.442523	2.86344
ENSG00000105289.15_5	GNM.2	-0.279226	2.96375
ENSG00000105321.14_5	GNM.2	0.925227	2.9184
ENSG00000105323.17_6	GNM.3	0.303587	1.92763
ENSG00000105355.9_7	GNM.8	2.99078	-2.78114
ENSG00000105364.14_8	GNM.4	-0.840685	5.96566
ENSG00000105376.5_5	GNM.2	-1.07224	2.6276
ENSG00000105404.11_6	GNM.4	0.0938855	4.92247
ENSG00000105426.17_6	GNM.3	1.85019	0.937441
ENSG00000105464.3_2	GNM.5	0.696971	-4.94746
ENSG00000105568.18_6	GNM.8	2.95139	-2.38317
ENSG00000105576.15_9	GNM.3	1.35722	0.902811
ENSG00000105605.7_3	GNM.2	0.896994	3.46947
ENSG00000105607.13_5	GNM.8	2.71852	-2.18516
ENSG00000105655.19_8	GNM.4	0.305603	4.95903
ENSG00000105668.7_3	GNM.2	-0.531765	2.77468
ENSG00000105669.14_6	GNM.4	-0.335385	4.72033
ENSG00000105700.11_5	GNM.2	-0.466007	3.00443
ENSG00000105701.16_9	GNM.2	0.112192	4.26999
ENSG00000105707.14_4	GNM.2	0.179236	3.3791
ENSG00000105737.9_4	GNM.8	1.84339	0.83535
ENSG00000105767.3_5	GNM.2	1.40018	3.19162
ENSG00000105793.16_4	GNM.1	-2.08678	-2.37558
ENSG00000105810.10_4	GNM.3	0.309893	1.30037
ENSG00000105821.15_5	GNM.10	-2.5078	-1.79785
ENSG00000105835.12_6	GNM.9	1.46561	-2.78186
ENSG00000105854.13_8	GNM.1	-0.714988	-2.38095
ENSG00000105855.10_4	GNM.10	2.99235	3.33584
ENSG00000105866.15_6	GNM.9	1.52077	-2.97143
ENSG00000105879.12_5	GNM.6	0.525071	-1.17458
ENSG00000105887.11_6	GNM.6	1.03922	-0.662698
ENSG00000105894.12_5	GNM.1	0.268967	-3.47899
ENSG00000105939.13_6	GNM.9	1.13569	-3.47448
ENSG00000105953.15_6	GNM.8	2.85356	-2.24212
ENSG00000105983.22_7	GNM.6	1.84209	-0.46511
ENSG00000106009.16_5	GNM.4	-1.07563	5.20457
ENSG00000106028.11_7	GNM.1	-1.85503	-2.88413
ENSG00000106052.13_5	GNM.11	0.187059	-2.02849
ENSG00000106078.19_7	GNM.3	-0.185134	2.06731
ENSG00000106211.9_4	GNM.4	0.286714	4.96829
ENSG00000106261.17_5	GNM.7	-1.54881	2.04119
ENSG00000106263.18_4	GNM.3	0.26163	0.432767
ENSG00000106341.11_4	GNM.5	1.27475	-5.00658
ENSG00000106355.10_6	GNM.1	-2.10122	-3.47822
ENSG00000106462.11_6	GNM.11	-0.102177	-3.22798
ENSG00000106537.8_4	GNM.5	-0.687904	-4.37885
ENSG00000106588.11_6	GNM.1	-2.27458	-3.39455
ENSG00000106591.4_5	GNM.1	-0.944367	-3.75815
ENSG00000106615.10_7	GNM.1	-1.63591	-3.8768
ENSG00000106628.10_7	GNM.8	2.60338	-2.15994
ENSG00000106636.8_5	GNM.3	0.649063	0.79865
ENSG00000106665.16_9	GNM.3	1.2558	2.3015
ENSG00000106682.14_3	GNM.3	0.597898	1.58201
ENSG00000106683.15_4	GNM.8	3.05733	-2.10062
ENSG00000106771.13_5	GNM.3	0.248903	1.87571
ENSG00000106799.13_5	GNM.6	1.44247	-1.14479
ENSG00000106948.16_5	GNM.5	0.526332	-3.69666
ENSG00000106976.21_3	GNM.7	-3.31747	2.34961
ENSG00000106992.19_7	GNM.5	1.17094	-4.1189
ENSG00000107020.10_6	GNM.1	-1.09566	-3.0449
ENSG00000107185.10_4	GNM.8	2.23959	-3.16888
ENSG00000107201.10_5	GNM.5	1.65837	-4.36211
ENSG00000107263.18_5	GNM.3	0.910897	1.14728
ENSG00000107281.10_6	GNM.2	-0.817918	3.93351
ENSG00000107317.13_5	GNM.2	0.957814	3.28068
ENSG00000107372.13_5	GNM.10	3.75548	3.33539
ENSG00000107404.20_7	GNM.2	-0.796894	4.02886
ENSG00000107438.9_5	GNM.2	-0.269381	2.28626
ENSG00000107443.16_4	GNM.1	-0.868355	-2.03949
ENSG00000107669.17_9	GNM.6	0.642784	-1.25141
ENSG00000107672.15_5	GNM.1	-1.05889	-2.46351
ENSG00000107719.9_4	GNM.8	3.21409	-2.98644
ENSG00000107796.13_8	GNM.13	3.00633	2.14002
ENSG00000107816.17_4	GNM.4	-0.4113	5.12834
ENSG00000107854.6_4	GNM.9	1.58092	-1.9197
ENSG00000107862.5_5	GNM.8	2.18682	-3.21399
ENSG00000107874.11_5	GNM.2	0.63036	3.9714
ENSG00000107929.15_4	GNM.3	0.690304	1.65316
ENSG00000107937.19_4	GNM.10	-2.29034	-1.39668
ENSG00000107949.17_6	GNM.1	-2.69595	-2.7808
ENSG00000107957.16_5	GNM.2	0.069338	2.30159
ENSG00000108055.10_3	GNM.6	0.686686	-1.35296
ENSG00000108064.11_5	GNM.11	-0.368882	-1.71947
ENSG00000108091.11_5	GNM.6	0.79889	-1.46996
ENSG00000108094.15_5	GNM.9	1.4975	-2.75354
ENSG00000108106.14_5	GNM.4	-0.196135	5.15314
ENSG00000108107.15_5	GNM.4	-0.390143	5.66992
ENSG00000108219.15_4	GNM.8	0.839987	-3.33646
ENSG00000108256.9_5	GNM.3	-0.0429845	0.771645
ENSG00000108262.15_6	GNM.8	2.2116	-2.38703
ENSG00000108352.12_7	GNM.10	-3.18165	2.18071
ENSG00000108406.10_4	GNM.9	1.49244	-2.86335
ENSG00000108424.10_6	GNM.6	1.65746	-0.415254
ENSG00000108465.15_5	GNM.2	-2.92746	3.05481
ENSG00000108468.15_6	GNM.9	1.46017	-2.24323
ENSG00000108479.12_7	GNM.4	0.0299593	4.77193
ENSG00000108510.10_6	GNM.6	-0.0938097	0.112106
ENSG00000108518.8_4	GNM.5	0.827603	-4.61624
ENSG00000108561.8_6	GNM.1	-2.61697	-3.34398
ENSG00000108582.12_8	GNM.6	1.72804	-0.859266
ENSG00000108641.18_10	GNM.2	0.389418	3.56626
ENSG00000108654.15_7	GNM.6	-0.622387	-0.922474
ENSG00000108774.15_7	GNM.8	3.30198	-2.84703
ENSG00000108828.16_6	GNM.3	1.37438	2.36561
ENSG00000108830.10_4	GNM.10	3.51164	3.60085
ENSG00000108848.16_7	GNM.7	-2.96561	2.31157
ENSG00000108852.14_6	GNM.8	2.11674	-2.61824
ENSG00000108854.16_8	GNM.9	1.08098	-2.57061
ENSG00000109046.15_4	GNM.7	-2.95722	2.33658
ENSG00000109062.12_6	GNM.8	2.45241	-3.05509
ENSG00000109065.12_8	GNM.2	-1.21454	2.8015
ENSG00000109089.7_3	GNM.4	-1.32652	5.87258
ENSG00000109180.14_7	GNM.1	-1.83785	-2.16713
ENSG00000109270.13_5	GNM.1	-2.10306	-3.68534
ENSG00000109320.13_8	GNM.9	1.92477	-2.50095
ENSG00000109576.14_6	GNM.1	-0.395879	-3.31979
ENSG00000109736.15_6	GNM.4	-1.49224	4.40259
ENSG00000109790.16_4	GNM.9	1.22016	-2.53429
ENSG00000109832.14_5	GNM.2	0.38998	3.31069
ENSG00000109881.17_7	GNM.1	-2.92909	-2.82289
ENSG00000109911.19_6	GNM.7	-1.3484	1.97123
ENSG00000109920.13_6	GNM.7	-3.38843	2.32294
ENSG00000109971.14_9	GNM.3	1.34172	0.595962
ENSG00000110042.8_4	GNM.8	2.3643	-3.02086
ENSG00000110066.15_9	GNM.10	-0.449195	-1.50347
ENSG00000110075.14_6	GNM.6	1.37466	-1.63568
ENSG00000110200.8_7	GNM.5	-0.427308	-4.06105
ENSG00000110321.18_10	GNM.6	0.181988	-0.92939
ENSG00000110395.7_6	GNM.6	0.467017	-0.966497
ENSG00000110400.11_6	GNM.8	2.09922	-2.30493
ENSG00000110442.12_5	GNM.5	-0.165615	-3.71491
ENSG00000110492.15_6	GNM.2	1.99464	2.39504
ENSG00000110628.16_8	GNM.2	0.197637	3.96445
ENSG00000110697.13_7	GNM.8	2.32571	-2.81875
ENSG00000110711.10_7	GNM.2	0.28851	3.79319
ENSG00000110717.13_6	GNM.4	0.259626	5.02057
ENSG00000110811.20_5	GNM.2	1.73	3.55177
ENSG00000110851.12_8	GNM.10	-0.669374	-0.823244
ENSG00000110880.10_7	GNM.3	1.2157	1.8164
ENSG00000110921.14_7	GNM.5	-0.242838	-4.7187
ENSG00000111011.18_5	GNM.7	-1.9892	2.12494
ENSG00000111058.8_6	GNM.7	-1.0295	2.28107
ENSG00000111145.8_6	GNM.5	1.02747	-4.80905
ENSG00000111196.10_5	GNM.1	-1.67461	-2.52351
ENSG00000111206.13_6	GNM.8	2.34927	-2.72771
ENSG00000111237.19_6	GNM.1	-0.951448	-3.2682
ENSG00000111271.15_6	GNM.2	0.238089	2.24756
ENSG00000111300.10_6	GNM.6	1.20444	-0.843278
ENSG00000111328.7_9	GNM.5	-0.185931	-3.55142
ENSG00000111364.16_4	GNM.7	-3.1773	1.84042
ENSG00000111371.16_6	GNM.6	0.310039	-0.829084
ENSG00000111412.6_6	GNM.3	0.765956	1.54891
ENSG00000111530.13_7	GNM.9	1.27737	-1.88582
ENSG00000111554.14_4	GNM.1	-1.07999	-2.81918
ENSG00000111639.8_7	GNM.1	-1.22647	-3.81217
ENSG00000111641.12_7	GNM.10	-1.39827	-0.721978
ENSG00000111653.20_6	GNM.7	-0.960769	2.52224
ENSG00000111667.13_5	GNM.8	2.86579	-2.49788
ENSG00000111669.15_6	GNM.2	-0.657046	2.76359
ENSG00000111674.9_6	GNM.2	-0.318998	3.21605
ENSG00000111676.15_5	GNM.2	-1.48835	3.74668
ENSG00000111679.17_5	GNM.5	1.77031	-4.59191
ENSG00000111684.11_5	GNM.11	2.09687	-3.20332
ENSG00000111726.13_4	GNM.5	0.43604	-4.3548
ENSG00000111731.12_6	GNM.5	1.2236	-3.61885
ENSG00000111786.9_5	GNM.5	-0.0868404	-3.74983
ENSG00000111802.14_6	GNM.1	-1.90707	-1.94664
ENSG00000111832.13_8	GNM.1	-2.2365	-3.32211
ENSG00000111850.11_6	GNM.7	-1.52723	1.7956
ENSG00000111875.8_4	GNM.1	-1.15519	-2.96573
ENSG00000112033.14_6	GNM.8	-0.989111	5.04347
ENSG00000112039.5_5	GNM.8	2.07978	-3.43433
ENSG00000112118.20_7	GNM.8	1.95938	-2.22208
ENSG00000112149.10_4	GNM.5	-1.0065	-2.21638
ENSG00000112208.11_4	GNM.1	-1.05886	-3.50434
ENSG00000112312.10_5	GNM.1	-1.84177	-2.59816
ENSG00000112335.15_5	GNM.7	-1.15221	1.92122
ENSG00000112365.5_5	GNM.10	-0.657131	-0.204127
ENSG00000112419.14_5	GNM.6	-0.12055	-0.237301
ENSG00000112511.17_3	GNM.2	-1.63245	3.41772
ENSG00000112599.9_6	GNM.2	-1.82956	2.65061
ENSG00000112624.12_6	GNM.6	0.35541	-0.882918
ENSG00000112640.15_6	GNM.8	2.53819	-2.41741
ENSG00000112658.8_4	GNM.3	0.952045	1.0158
ENSG00000112667.13_5	GNM.4	0.704014	4.22523
ENSG00000112742.10_5	GNM.1	-0.768794	-3.94594
ENSG00000112759.19_6	GNM.8	2.16619	-2.10806
ENSG00000112893.9_3	GNM.9	1.41911	-2.69012
ENSG00000112972.15_8	GNM.9	-0.28942	-4.84287
ENSG00000113108.19_4	GNM.7	-3.16254	3.02127
ENSG00000113161.16_5	GNM.9	-0.345284	-4.83071
ENSG00000113163.17_7	GNM.9	1.29881	-2.34207
ENSG00000113312.11_5	GNM.1	-2.27531	-3.37334
ENSG00000113356.12_7	GNM.11	0.031656	-3.49238
ENSG00000113368.12_4	GNM.5	1.33809	-3.17775
ENSG00000113387.12_5	GNM.1	-2.62596	-3.44715
ENSG00000113396.13_5	GNM.11	0.164283	-3.12822
ENSG00000113407.13_5	GNM.11	-0.74034	-1.65222
ENSG00000113460.13_4	GNM.1	-2.33403	-2.03075
ENSG00000113558.19_7	GNM.9	1.33389	-2.73319
ENSG00000113580.15_8	GNM.9	0.695072	-3.53203
ENSG00000113593.12_4	GNM.1	-1.16104	-2.68861
ENSG00000113594.10_6	GNM.6	1.64195	-0.332035
ENSG00000113615.13_4	GNM.3	1.06983	1.62461
ENSG00000113649.11_3	GNM.7	-2.78376	2.17138
ENSG00000114030.13_7	GNM.3	1.06165	1.43019
ENSG00000114062.21_9	GNM.6	0.274751	-0.47825
ENSG00000114115.10_6	GNM.5	-0.238934	-4.56522
ENSG00000114120.14_7	GNM.7	-2.95095	2.42136
ENSG00000114209.15_6	GNM.1	-1.20111	-3.99811
ENSG00000114279.13_6	GNM.5	0.61426	-3.83471
ENSG00000114346.13_6	GNM.9	1.42617	-2.75609
ENSG00000114405.10_3	GNM.1	-2.37335	-2.6777
ENSG00000114416.18_9	GNM.7	-0.992434	1.97014
ENSG00000114446.5_8	GNM.1	-0.923275	-3.58334
ENSG00000114554.11_4	GNM.3	1.71159	0.933288
ENSG00000114573.10_5	GNM.9	1.48997	-4.94079
ENSG00000114650.20_8	GNM.8	2.29158	-2.71621
ENSG00000114686.9_6	GNM.1	-2.46352	-2.41221
ENSG00000114738.11_6	GNM.3	1.65465	2.51324
ENSG00000114742.14_5	GNM.9	1.66486	-2.68678
ENSG00000114767.7_5	GNM.4	-1.44635	5.62148
ENSG00000114779.19_7	GNM.7	-3.28267	2.95136
ENSG00000114857.18_4	GNM.7	-3.48061	2.18818
ENSG00000114867.21_5	GNM.8	3.06862	-1.60997
ENSG00000114902.14_5	GNM.1	-2.05936	-3.4481
ENSG00000114933.16_6	GNM.6	-0.0216964	-0.172248
ENSG00000115020.17_7	GNM.9	1.31402	-2.00564
ENSG00000115091.12_5	GNM.9	1.08233	-2.45874
ENSG00000115107.20_5	GNM.8	2.19547	-2.44255
ENSG00000115128.7_5	GNM.1	-1.93374	-3.64154
ENSG00000115159.16_4	GNM.9	1.6691	-3.9442
ENSG00000115233.12_6	GNM.1	-1.1845	-3.49761
ENSG00000115268.9_5	GNM.4	-0.879276	5.4481
ENSG00000115275.14_8	GNM.2	1.17061	2.37768
ENSG00000115286.20_5	GNM.4	0.289553	4.99064
ENSG00000115457.10_7	GNM.2	-0.401556	2.89543
ENSG00000115514.12_6	GNM.1	-2.31425	-2.27992
ENSG00000115524.17_5	GNM.7	-2.47353	2.5741
ENSG00000115541.11_5	GNM.1	-2.11728	-2.90094
ENSG00000115816.15_7	GNM.10	-0.857999	-0.117792
ENSG00000115825.10_7	GNM.9	1.92155	-3.15762
ENSG00000115875.19_7	GNM.11	-0.396805	-2.1208
ENSG00000115884.11_5	GNM.8	3.01964	-1.64764
ENSG00000115946.8_4	GNM.10	-2.27615	-1.46269
ENSG00000115966.17_6	GNM.9	1.38733	-2.38487
ENSG00000115977.19_7	GNM.6	1.72074	-0.576975
ENSG00000115993.13_7	GNM.11	-0.403969	-1.72328
ENSG00000116030.17_4	GNM.1	-2.02418	-2.35344
ENSG00000116062.17_8	GNM.6	0.567121	-1.25534
ENSG00000116120.11_6	GNM.1	-2.60844	-3.09888
ENSG00000116133.13_6	GNM.9	-0.289747	-4.81534
ENSG00000116161.18_5	GNM.1	-2.61837	-2.64732
ENSG00000116171.19_6	GNM.1	-1.64155	-3.82291
ENSG00000116237.16_5	GNM.6	1.78186	-0.756574
ENSG00000116273.6_4	GNM.10	0.281472	2.52596
ENSG00000116288.13_5	GNM.5	-1.12857	-3.46941
ENSG00000116353.16_6	GNM.2	0.601635	3.66814
ENSG00000116396.14_5	GNM.3	1.27415	2.40197
ENSG00000116514.16_5	GNM.3	1.42838	2.07154
ENSG00000116560.11_5	GNM.10	-0.610428	-0.971859
ENSG00000116649.10_8	GNM.4	-0.850624	6.10031
ENSG00000116670.15_7	GNM.4	-0.390486	5.54312
ENSG00000116679.16_5	GNM.5	1.37341	-3.44173
ENSG00000116691.11_4	GNM.4	-0.659295	5.1912
ENSG00000116698.21_6	GNM.6	1.362	-1.31418
ENSG00000116704.8_5	GNM.6	1.51197	-0.390174
ENSG00000116750.13_9	GNM.1	-2.58329	-3.21468
ENSG00000116752.6_5	GNM.1	-1.78203	-1.85589
ENSG00000116754.13_3	GNM.7	-3.22055	2.40785
ENSG00000116793.16_7	GNM.5	-0.0882492	-3.45179
ENSG00000116809.11_4	GNM.4	-0.855324	5.11016
ENSG00000116815.16_7	GNM.1	-1.0665	-3.66141
ENSG00000116852.14_5	GNM.8	2.31221	-2.42398
ENSG00000116898.12_5	GNM.1	-1.14623	-3.37151
ENSG00000116922.14_7	GNM.3	0.622056	0.495714
ENSG00000116954.8_5	GNM.10	-0.92083	-0.115403
ENSG00000116977.18_6	GNM.5	1.32171	-5.19332
ENSG00000117054.14_7	GNM.11	-0.858937	-2.90965
ENSG00000117133.11_4	GNM.1	-2.17822	-2.96805
ENSG00000117245.12_5	GNM.2	0.678394	3.59243
ENSG00000117335.20_5	GNM.7	-3.05288	2.37106
ENSG00000117411.16_2	GNM.2	0.5827	4.38382
ENSG00000117448.13_6	GNM.2	0.319571	3.86295
ENSG00000117461.15_6	GNM.11	0.647297	-1.84254
ENSG00000117569.18_3	GNM.1	-1.51325	-2.52659
ENSG00000117593.12_7	GNM.11	0.363344	-2.1142
ENSG00000117597.18_6	GNM.6	0.789918	-0.696266
ENSG00000117616.18_8	GNM.7	-2.38241	2.64574
ENSG00000117632.23_6	GNM.1	-1.88831	-3.13179
ENSG00000117682.17_6	GNM.3	-0.128888	0.264941
ENSG00000117748.10_5	GNM.10	-0.668204	-1.58805
ENSG00000117906.14_7	GNM.1	-1.39046	-2.246
ENSG00000118007.13_6	GNM.11	-0.186383	-3.67132
ENSG00000118046.16_7	GNM.2	0.203364	2.11202
ENSG00000118193.12_5	GNM.9	1.55321	-3.19079
ENSG00000118200.14_6	GNM.6	0.338885	-0.779565
ENSG00000118276.11_4	GNM.5	0.894279	-4.99442
ENSG00000118292.9_4	GNM.1	-1.01762	-3.52759
ENSG00000118418.14_4	GNM.1	-1.42344	-2.65529
ENSG00000118482.12_5	GNM.6	0.129149	-0.226169
ENSG00000118496.5_5	GNM.11	-0.438338	-2.37735
ENSG00000118507.17_6	GNM.5	1.24716	-5.25907
ENSG00000118680.13_5	GNM.5	1.43111	-4.81647
ENSG00000118873.16_6	GNM.9	1.18561	-2.26023
ENSG00000118898.16_7	GNM.3	1.8766	2.61077
ENSG00000118900.15_6	GNM.3	1.2976	0.80125
ENSG00000118922.17_5	GNM.6	1.72296	-1.17749
ENSG00000118939.17_8	GNM.1	-1.1958	-3.5693
ENSG00000118960.13_7	GNM.2	1.11122	3.10951
ENSG00000118965.15_5	GNM.6	0.15769	-1.56334
ENSG00000119004.16_5	GNM.1	-1.53058	-1.61627
ENSG00000119013.9_4	GNM.1	-1.29874	-4.0355
ENSG00000119231.11_8	GNM.3	0.935598	1.32454
ENSG00000119285.11_6	GNM.6	0.924928	-1.08797
ENSG00000119335.17_4	GNM.6	0.732757	-1.29425
ENSG00000119396.11_6	GNM.9	1.61225	-2.6349
ENSG00000119401.10_4	GNM.3	0.687221	2.33546
ENSG00000119402.17_5	GNM.6	0.907058	-0.467436
ENSG00000119487.17_8	GNM.5	0.931301	-4.90825
ENSG00000119559.17_8	GNM.4	0.0562516	4.76658
ENSG00000119616.11_4	GNM.6	0.723546	-0.712943
ENSG00000119632.4_6	GNM.2	0.758823	3.61574
ENSG00000119640.9_5	GNM.7	-1.23577	2.01753
ENSG00000119655.11_6	GNM.2	1.20776	3.42249
ENSG00000119705.10_8	GNM.1	-2.1634	-2.8989
ENSG00000119707.14_5	GNM.7	-3.19776	2.27049
ENSG00000119729.12_5	GNM.7	-2.19615	1.97562
ENSG00000119760.16_5	GNM.7	-1.61208	3.42329
ENSG00000119782.14_5	GNM.2	-0.0904757	3.50048
ENSG00000119801.13_4	GNM.1	-0.469723	-3.2631
ENSG00000119888.11_4	GNM.7	-1.03103	1.72968
ENSG00000119912.17_6	GNM.9	1.36364	-1.9498
ENSG00000119927.14_5	GNM.6	0.627731	0.179735
ENSG00000120063.10_5	GNM.6	1.19026	-2.07926
ENSG00000120137.7_6	GNM.6	1.6746	-0.562925
ENSG00000120318.16_5	GNM.5	1.1663	-4.14175
ENSG00000120437.9_4	GNM.5	-0.100001	-4.4709
ENSG00000120458.12_5	GNM.1	-0.486677	-3.18399
ENSG00000120533.13_5	GNM.1	-0.756274	-4.26374
ENSG00000120659.15_4	GNM.1	-0.69359	-3.41881
ENSG00000120686.12_4	GNM.7	-2.07677	1.68526
ENSG00000120688.9_4	GNM.1	-2.64009	-3.16541
ENSG00000120697.9_6	GNM.1	-1.72567	-1.71587
ENSG00000120699.13_5	GNM.1	-1.63012	-2.78754
ENSG00000120705.13_6	GNM.6	0.265225	-0.075487
ENSG00000120727.13_6	GNM.1	-1.75147	-2.60866
ENSG00000120756.13_7	GNM.9	1.524	-2.80537
ENSG00000120798.17_7	GNM.7	-2.19558	2.24264
ENSG00000120800.5_4	GNM.6	1.17787	-1.71151
ENSG00000120802.13_6	GNM.6	1.08877	-1.22852
ENSG00000120805.14_6	GNM.7	-1.55932	1.64249
ENSG00000120837.8_8	GNM.1	-1.47861	-2.56498
ENSG00000120885.22_7	GNM.10	3.16059	3.57476
ENSG00000120896.13_5	GNM.2	-0.549283	2.78537
ENSG00000120913.23_6	GNM.2	-0.441728	2.72348
ENSG00000120992.18_6	GNM.3	1.25921	1.62254
ENSG00000121022.14_7	GNM.1	-2.20712	-3.06048
ENSG00000121064.13_7	GNM.5	0.0817459	-4.57897
ENSG00000121236.21_6	GNM.5	1.20159	-5.2379
ENSG00000121274.13_5	GNM.6	1.27895	-0.786642
ENSG00000121310.17_6	GNM.2	-1.03327	3.3374
ENSG00000121380.12_10	GNM.5	1.33993	-5.20279
ENSG00000121390.19_7	GNM.10	-0.794695	-1.47307
ENSG00000121579.13_6	GNM.6	0.346993	-0.745083
ENSG00000121621.7_5	GNM.1	-0.180037	-3.59098
ENSG00000121741.16_6	GNM.7	-2.5446	2.09231
ENSG00000121851.13_6	GNM.7	0.343756	3.50814
ENSG00000121892.15_6	GNM.6	1.47154	-1.48846
ENSG00000121900.19_5	GNM.2	0.278208	3.08512
ENSG00000122034.16_7	GNM.1	-1.67099	-3.36874
ENSG00000122042.10_5	GNM.5	-0.004177	-3.9713
ENSG00000122140.11_8	GNM.4	-0.544909	5.63547
ENSG00000122386.10_3	GNM.4	-1.35186	5.3135
ENSG00000122417.15_10	GNM.7	-2.65449	2.32284
ENSG00000122515.15_6	GNM.7	-2.55498	2.89609
ENSG00000122545.20_8	GNM.9	1.57801	-2.51152
ENSG00000122565.19_4	GNM.1	-1.28741	-1.91962
ENSG00000122566.21_7	GNM.11	-0.715073	-2.66658
ENSG00000122643.22_8	GNM.1	-1.94899	-2.32551
ENSG00000122678.17_6	GNM.2	0.853309	3.06938
ENSG00000122778.10_4	GNM.8	1.69522	-1.92958
ENSG00000122861.16_5	GNM.13	2.95413	2.17593
ENSG00000122970.16_6	GNM.1	-0.566592	-2.98037
ENSG00000122971.9_4	GNM.2	0.371629	3.66233
ENSG00000123104.12_7	GNM.5	0.962507	-4.74211
ENSG00000123143.13_5	GNM.2	-0.900157	5.41862
ENSG00000123154.12_5	GNM.4	-0.394076	5.66168
ENSG00000123159.16_6	GNM.4	-1.53575	5.61079
ENSG00000123179.14_5	GNM.7	-1.76016	1.67139
ENSG00000123200.16_7	GNM.6	1.11983	-1.00146
ENSG00000123213.23_7	GNM.9	1.58829	-2.98534
ENSG00000123349.14_5	GNM.7	0.00692202	3.34905
ENSG00000123416.15_8	GNM.8	2.32201	-2.68882
ENSG00000123473.15_5	GNM.6	1.41958	-0.418717
ENSG00000123505.18_8	GNM.11	-0.578989	-1.92897
ENSG00000123545.6_5	GNM.1	-2.46311	-2.5032
ENSG00000123600.20_6	GNM.9	0.512646	-3.47262
ENSG00000123609.11_6	GNM.1	-1.076	-2.04516
ENSG00000123684.13_5	GNM.11	0.300744	-3.62388
ENSG00000123908.12_6	GNM.3	1.63808	0.319707
ENSG00000123933.17_7	GNM.8	2.22999	-2.83259
ENSG00000123983.14_4	GNM.9	0.472829	-3.44158
ENSG00000124006.15_6	GNM.2	-0.378745	3.82747
ENSG00000124120.11_4	GNM.6	0.450789	-0.931868
ENSG00000124145.6_5	GNM.3	1.26249	1.51689
ENSG00000124160.12_5	GNM.11	-0.873008	-1.78144
ENSG00000124172.10_6	GNM.1	-1.63814	-3.76782
ENSG00000124193.16_5	GNM.10	-1.05697	-0.89993
ENSG00000124198.9_4	GNM.6	1.42945	-1.84761
ENSG00000124201.15_7	GNM.3	1.52766	1.8199
ENSG00000124207.17_4	GNM.6	0.304872	-2.03082
ENSG00000124233.12_4	GNM.11	1.54247	-4.19938
ENSG00000124383.9_4	GNM.1	-2.40705	-1.97781
ENSG00000124391.5_4	GNM.5	0.234855	-4.33043
ENSG00000124422.12_7	GNM.8	2.95705	-2.24831
ENSG00000124571.18_7	GNM.3	1.39203	1.00185
ENSG00000124702.18_4	GNM.8	2.74735	-3.05337
ENSG00000124762.14_4	GNM.2	1.70787	2.52637
ENSG00000124782.20_9	GNM.8	2.8089	-2.88984
ENSG00000124787.14_6	GNM.1	-2.44914	-2.77958
ENSG00000124789.12_5	GNM.6	0.533509	-0.609572
ENSG00000124802.12_6	GNM.1	-2.6017	-3.42824
ENSG00000124875.10_6	GNM.5	1.57587	-4.47463
ENSG00000125257.16_8	GNM.6	1.5292	-0.623409
ENSG00000125285.6_5	GNM.10	3.69958	3.44634
ENSG00000125304.10_6	GNM.9	1.65692	-0.651188
ENSG00000125484.12_4	GNM.6	0.147741	0.227677
ENSG00000125510.18_7	GNM.2	1.18414	3.25745
ENSG00000125534.10_5	GNM.4	-0.0095419	5.12766
ENSG00000125611.15_4	GNM.4	0.137882	5.09597
ENSG00000125652.8_4	GNM.4	-0.0424336	4.625
ENSG00000125656.11_8	GNM.4	-0.279357	4.82973
ENSG00000125686.12_6	GNM.6	0.476106	-0.275944
ENSG00000125733.18_7	GNM.2	-0.418636	2.40574
ENSG00000125817.8_4	GNM.4	-1.47724	5.59698
ENSG00000125827.9_5	GNM.11	1.29386	-0.557632
ENSG00000125835.19_6	GNM.4	-0.80113	5.73556
ENSG00000125863.20_6	GNM.5	-0.0063043	-3.62283
ENSG00000125870.11_4	GNM.1	-2.50466	-3.1041
ENSG00000125901.6_4	GNM.4	-0.911333	6.00039
ENSG00000125944.20_7	GNM.11	-0.222406	-2.62095
ENSG00000125966.10_4	GNM.3	1.82068	3.02487
ENSG00000125967.16_5	GNM.2	0.686714	3.92635
ENSG00000125991.19_6	GNM.3	1.3824	2.21308
ENSG00000125995.16_4	GNM.4	0.0703156	4.77781
ENSG00000126005.17_8	GNM.2	0.908386	3.5919
ENSG00000126062.4_5	GNM.4	-1.25883	5.18042
ENSG00000126088.14_6	GNM.5	0.930278	-4.28803
ENSG00000126254.12_5	GNM.4	-1.09906	5.81164
ENSG00000126457.21_5	GNM.8	-0.321923	5.73281
ENSG00000126458.4_5	GNM.2	0.708035	3.53978
ENSG00000126461.15_7	GNM.4	-0.738982	5.16981
ENSG00000126524.10_5	GNM.1	-2.10474	-2.389
ENSG00000126603.8_2	GNM.4	-1.03278	5.46742
ENSG00000126803.9_4	GNM.2	-0.233264	2.1275
ENSG00000126858.18_6	GNM.7	-1.52873	2.00464
ENSG00000126934.14_6	GNM.4	-0.561945	4.61568
ENSG00000127125.9_5	GNM.7	0.306206	3.40382
ENSG00000127152.18_5	GNM.5	-0.0652969	-3.95227
ENSG00000127334.11_8	GNM.3	0.0368158	0.071973
ENSG00000127337.7_4	GNM.1	-1.3586	-2.09237
ENSG00000127415.13_6	GNM.2	-0.799838	3.47911
ENSG00000127445.14_4	GNM.4	-0.378198	5.34787
ENSG00000127561.15_4	GNM.2	0.0805599	5.24084
ENSG00000127564.17_7	GNM.4	-1.37933	4.78258
ENSG00000127580.17_7	GNM.4	-0.604966	3.74734
ENSG00000127838.14_5	GNM.5	0.534764	-4.53754
ENSG00000127920.6_4	GNM.5	-1.4416	-3.71271
ENSG00000128050.8_3	GNM.6	1.16575	-1.20676
ENSG00000128191.16_5	GNM.10	-3.28332	1.70953
ENSG00000128228.5_4	GNM.4	-1.61362	5.4301
ENSG00000128309.16_3	GNM.4	-0.657604	5.65382
ENSG00000128311.14_6	GNM.4	0.218781	4.71884
ENSG00000128512.15	GNM.9	1.55376	-3.62418
ENSG00000128534.8_5	GNM.1	-1.7445	-2.64118
ENSG00000128564.7_6	GNM.13	3.03558	2.18121
ENSG00000128567.17_5	GNM.3	1.08882	2.50324
ENSG00000128585.18_6	GNM.9	1.14709	-2.84383
ENSG00000128591.15_4	GNM.3	2.74426	2.36776
ENSG00000128595.17_7	GNM.3	1.29984	1.65561
ENSG00000128602.11_6	GNM.10	2.26121	-1.38846
ENSG00000128609.15_5	GNM.1	-1.38562	-3.3738
ENSG00000128626.11_3	GNM.4	-1.38676	5.66287
ENSG00000128641.19_7	GNM.9	0.549867	-3.28314
ENSG00000128654.14_5	GNM.1	-1.59924	-3.16616
ENSG00000128656.15_6	GNM.11	-0.127934	-2.99354
ENSG00000128699.14_8	GNM.1	-1.8816	-2.35538
ENSG00000128708.13_5	GNM.11	0.300881	-1.56056
ENSG00000128881.17_9	GNM.3	0.661161	1.72904
ENSG00000128951.14_5	GNM.1	-0.870622	-2.7371
ENSG00000129084.17_7	GNM.1	-1.69623	-3.86194
ENSG00000129173.13_5	GNM.11	-0.372772	-2.34527
ENSG00000129194.8_5	GNM.2	-0.123531	3.05501
ENSG00000129235.11_4	GNM.1	-1.12117	-3.42693
ENSG00000129244.9_5	GNM.2	-0.480165	2.92937
ENSG00000129245.12_5	GNM.2	0.980486	3.86343
ENSG00000129317.14_6	GNM.6	0.423737	-0.4028
ENSG00000129451.12_5	GNM.2	-0.0774004	3.5705
ENSG00000129472.15_6	GNM.2	-0.207024	3.22591
ENSG00000129534.14_6	GNM.9	0.731106	-2.25355
ENSG00000129595.13_6	GNM.5	0.858511	-4.36511
ENSG00000129625.13_6	GNM.5	0.752506	-4.89389
ENSG00000129911.9_6	GNM.4	-0.456916	5.39372
ENSG00000129946.10_6	GNM.2	1.46503	3.17763
ENSG00000129968.15_4	GNM.4	-1.10285	5.71209
ENSG00000129991.13_7	GNM.2	0.141532	3.47278
ENSG00000130005.13_5	GNM.2	0.600907	4.33181
ENSG00000130147.16_5	GNM.3	1.86775	2.35609
ENSG00000130244.12_6	GNM.2	0.654144	3.47095
ENSG00000130294.16_7	GNM.3	1.53966	1.10029
ENSG00000130305.17_5	GNM.4	-0.74877	5.97709
ENSG00000130313.7_5	GNM.4	0.34116	4.64109
ENSG00000130332.15_7	GNM.4	-0.273352	5.14296
ENSG00000130338.13_5	GNM.6	1.79637	-0.33744
ENSG00000130349.10_5	GNM.1	-2.21578	-3.43564
ENSG00000130382.9_6	GNM.4	-1.24384	5.42523
ENSG00000130396.20_8	GNM.6	1.66485	-1.19707
ENSG00000130402.12_6	GNM.3	0.882683	1.36916
ENSG00000130413.15_7	GNM.1	-0.703668	-2.56771
ENSG00000130475.14_5	GNM.8	2.69853	-3.11569
ENSG00000130520.11_8	GNM.4	-0.343654	5.17559
ENSG00000130528.12_5	GNM.2	-0.137287	3.17762
ENSG00000130584.11_6	GNM.8	2.49406	-3.07644
ENSG00000130589.16_4	GNM.3	0.92538	2.14108
ENSG00000130669.17_5	GNM.4	-0.457155	5.20303
ENSG00000130702.15_5	GNM.2	-1.71598	3.33115
ENSG00000130706.13_6	GNM.4	-1.56061	5.57681
ENSG00000130707.18_4	GNM.10	3.20239	3.6334
ENSG00000130723.20_7	GNM.3	0.247734	2.15295
ENSG00000130724.9_8	GNM.2	0.56434	3.45386
ENSG00000130725.8_7	GNM.4	-0.382431	5.23487
ENSG00000130726.12_5	GNM.8	3.37973	-2.30211
ENSG00000130731.16_8	GNM.4	-0.509118	5.70727
ENSG00000130733.10_6	GNM.2	0.64585	3.07236
ENSG00000130734.10_4	GNM.4	-1.23978	4.86844
ENSG00000130749.10_7	GNM.11	-0.490973	-1.69443
ENSG00000130751.10_4	GNM.2	0.08023	3.05751
ENSG00000130844.18_7	GNM.7	-2.998	2.34525
ENSG00000130935.10_5	GNM.1	-1.65248	-2.37561
ENSG00000130939.20_7	GNM.9	2.16427	-3.10968
ENSG00000130958.13_6	GNM.2	0.444746	3.13163
ENSG00000131013.4_5	GNM.1	-2.45826	-2.78742
ENSG00000131016.17_5	GNM.6	1.81407	-0.436503
ENSG00000131023.13_5	GNM.6	0.0754293	-0.21794
ENSG00000131051.24_10	GNM.7	-3.11838	2.47639
ENSG00000131094.4_5	GNM.2	1.17756	3.54217
ENSG00000131188.12_4	GNM.4	-1.34012	5.28322
ENSG00000131242.18_6	GNM.3	0.519749	1.43609
ENSG00000131408.15_10	GNM.4	-0.772573	5.61825
ENSG00000131446.16_8	GNM.3	0.84966	1.91577
ENSG00000131467.11_6	GNM.6	0.353763	-1.76583
ENSG00000131470.14_4	GNM.10	-2.35391	-1.47277
ENSG00000131473.17_8	GNM.9	2.3308	-2.79129
ENSG00000131503.21_5	GNM.3	0.0706473	0.983471
ENSG00000131558.15_4	GNM.3	0.0407642	2.16457
ENSG00000131591.17_10	GNM.4	-1.31558	4.58474
ENSG00000131652.14_4	GNM.2	-0.223965	5.63618
ENSG00000131653.13_6	GNM.3	0.413617	1.65333
ENSG00000131711.15_4	GNM.6	1.85303	-1.1004
ENSG00000131732.12_4	GNM.1	-2.81775	-3.06071
ENSG00000131791.8_5	GNM.3	0.353619	1.43009
ENSG00000131844.16_4	GNM.11	0.68129	-2.29177
ENSG00000131876.17_6	GNM.5	1.63716	-4.60079
ENSG00000131899.11_5	GNM.8	2.70279	-2.7509
ENSG00000131931.8_7	GNM.5	-0.305586	-3.97266
ENSG00000132128.16_5	GNM.2	1.30334	2.7427
ENSG00000132274.16_5	GNM.13	3.05543	2.12951
ENSG00000132405.19_6	GNM.3	0.764699	0.628516
ENSG00000132424.16_7	GNM.7	-2.86496	2.25476
ENSG00000132466.19_8	GNM.6	1.50943	-1.14828
ENSG00000132485.14_7	GNM.7	-2.66633	2.01269
ENSG00000132507.18_4	GNM.5	1.09243	-4.16984
ENSG00000132541.11_6	GNM.1	-1.31346	-3.21837
ENSG00000132603.15_7	GNM.10	-1.50884	-0.96273
ENSG00000132613.15_6	GNM.3	0.599365	1.39578
ENSG00000132635.17_6	GNM.2	0.829081	3.92605
ENSG00000132664.12_4	GNM.1	-2.03605	-2.16469
ENSG00000132680.11_7	GNM.7	-2.43205	2.637
ENSG00000132688.11_5	GNM.3	1.87019	2.89295
ENSG00000132698.15_5	GNM.2	-0.1717	3.27202
ENSG00000132768.14_4	GNM.3	0.513106	0.906834
ENSG00000132780.17_7	GNM.1	-0.453007	-2.93593
ENSG00000132819.17_4	GNM.4	-0.69508	5.97644
ENSG00000132824.14_5	GNM.5	1.27422	-4.89022
ENSG00000132842.14_6	GNM.5	0.260966	-3.50902
ENSG00000132879.14_6	GNM.2	-1.3487	3.80957
ENSG00000132932.17_4	GNM.11	1.45871	-2.21739
ENSG00000132952.12_5	GNM.10	-2.26997	-1.25831
ENSG00000132953.16_5	GNM.6	0.498198	-0.296883
ENSG00000132963.8_4	GNM.1	-1.95113	-3.60781
ENSG00000132967.9_4	GNM.1	-1.96418	-3.12215
ENSG00000133027.18_5	GNM.4	-0.246201	4.87764
ENSG00000133056.13_8	GNM.8	2.38278	-2.8648
ENSG00000133069.17_7	GNM.2	0.57016	2.82734
ENSG00000133216.16_5	GNM.8	2.31361	-2.78613
ENSG00000133226.17_7	GNM.3	0.30037	1.45946
ENSG00000133243.10_7	GNM.2	0.0346226	2.80716
ENSG00000133247.14_7	GNM.2	-0.482488	3.34393
ENSG00000133250.14_6	GNM.4	-0.0216242	5.19305
ENSG00000133256.12_3	GNM.3	0.483393	2.68191
ENSG00000133313.15_7	GNM.8	2.88167	-1.59234
ENSG00000133315.11_6	GNM.2	0.190763	3.41683
ENSG00000133636.11_4	GNM.5	0.807906	-4.91315
ENSG00000133657.15_7	GNM.6	1.58021	-0.0502316
ENSG00000133703.13_7	GNM.9	1.49362	-2.72396
ENSG00000133704.10_6	GNM.9	1.39302	-2.88493
ENSG00000133710.16_6	GNM.7	-3.26432	2.80078
ENSG00000133739.16_4	GNM.1	-0.653244	-2.58243
ENSG00000133740.11_5	GNM.11	-0.145807	-2.82046
ENSG00000133789.15_4	GNM.3	1.66386	2.60831
ENSG00000133794.19_5	GNM.5	0.380955	-3.85707
ENSG00000133858.17_5	GNM.7	-1.82696	2.60432
ENSG00000133863.8_6	GNM.6	1.02468	-1.71525
ENSG00000134058.12_5	GNM.1	-2.38265	-3.31878
ENSG00000134153.10_8	GNM.1	-1.66757	-1.7696
ENSG00000134186.12_4	GNM.7	-2.79743	2.18186
ENSG00000134207.16_9	GNM.2	0.294291	2.87515
ENSG00000134222.16_7	GNM.5	1.37987	-3.50888
ENSG00000134250.20_6	GNM.6	1.64054	-0.186524
ENSG00000134287.10_6	GNM.8	1.84801	-2.45769
ENSG00000134294.14_6	GNM.9	0.592664	-2.70017
ENSG00000134308.14_7	GNM.9	1.67541	-3.09537
ENSG00000134313.16_8	GNM.9	1.18972	-2.16677
ENSG00000134318.14_6	GNM.6	0.750206	-1.3698
ENSG00000134363.12_6	GNM.10	3.37249	3.57589
ENSG00000134369.15_5	GNM.6	1.74914	-1.33905
ENSG00000134371.14_8	GNM.9	0.916135	-2.03777
ENSG00000134419.15_6	GNM.7	-1.72639	2.25882
ENSG00000134480.16_6	GNM.1	-2.20248	-2.67294
ENSG00000134508.12_4	GNM.10	-0.793931	-0.019171
ENSG00000134697.13_8	GNM.10	-2.55473	-2.16238
ENSG00000134744.14_9	GNM.7	-2.51586	2.6215
ENSG00000134755.17_9	GNM.11	0.460894	-2.76258
ENSG00000134758.14_5	GNM.11	-0.781844	-1.95981
ENSG00000134775.15_3	GNM.10	3.11868	3.57709
ENSG00000134780.10_4	GNM.8	2.97259	-1.63542
ENSG00000134815.19_4	GNM.4	-1.52736	4.62857
ENSG00000134824.14_6	GNM.9	-0.307103	-4.873
ENSG00000134851.13_5	GNM.1	-0.481037	-3.32506
ENSG00000134873.10_4	GNM.1	-0.890812	-4.21422
ENSG00000134884.15_8	GNM.7	-3.11274	2.44047
ENSG00000134897.14_6	GNM.5	1.32832	-4.75016
ENSG00000134909.18_5	GNM.3	1.79892	0.884095
ENSG00000134982.17_7	GNM.6	1.71025	-0.551818
ENSG00000134996.12_4	GNM.5	1.09624	-4.75708
ENSG00000135040.16_4	GNM.6	0.894777	-0.365817
ENSG00000135045.7_5	GNM.7	-0.0378412	3.34501
ENSG00000135046.14_5	GNM.13	2.86784	2.2457
ENSG00000135049.15_6	GNM.6	0.475547	-1.17374
ENSG00000135069.14_4	GNM.11	-0.540195	-2.38267
ENSG00000135070.15_8	GNM.1	-1.087	-3.05162
ENSG00000135074.16_6	GNM.5	0.30026	-3.89883
ENSG00000135164.18_8	GNM.7	-3.33096	2.39446
ENSG00000135185.12_8	GNM.1	-1.58478	-3.63769
ENSG00000135269.18_5	GNM.5	0.818939	-5.1364
ENSG00000135272.11_5	GNM.5	-0.136174	-4.33418
ENSG00000135316.18_6	GNM.6	0.587214	-1.33775
ENSG00000135333.14_5	GNM.9	1.59245	-2.15052
ENSG00000135387.21_5	GNM.6	0.759046	-1.55153
ENSG00000135392.16_8	GNM.3	0.497905	2.50804
ENSG00000135423.13_5	GNM.13	3.02127	2.16243
ENSG00000135469.13_5	GNM.7	-1.51834	3.26144
ENSG00000135486.18_4	GNM.11	0.63675	-2.28913
ENSG00000135521.9_5	GNM.1	-2.2635	-1.65044
ENSG00000135549.10	GNM.5	-0.309937	-4.13463
ENSG00000135643.5_4	GNM.5	1.15385	-4.7504
ENSG00000135698.10_5	GNM.1	-2.38944	-2.70686
ENSG00000135720.13_7	GNM.3	0.0479004	0.425741
ENSG00000135740.17_7	GNM.2	-1.76084	3.14856
ENSG00000135763.10_4	GNM.6	0.273372	0.337161
ENSG00000135766.9_5	GNM.7	1.56695	-2.74407
ENSG00000135776.5_5	GNM.11	-0.475998	-1.88416
ENSG00000135821.19_6	GNM.3	0.385711	2.72563
ENSG00000135829.17_4	GNM.11	-0.05935	-2.76521
ENSG00000135837.16_7	GNM.6	1.7933	-0.427079
ENSG00000135842.17_6	GNM.11	0.0881368	-1.85173
ENSG00000135913.11_5	GNM.6	0.259913	-0.50709
ENSG00000135929.9_5	GNM.2	1.25899	3.4583
ENSG00000135966.13_5	GNM.6	0.332998	0.299087
ENSG00000136014.12_7	GNM.9	0.704463	-2.7373
ENSG00000136021.19_5	GNM.9	1.67007	-3.03446
ENSG00000136026.14_7	GNM.3	1.45168	1.41297
ENSG00000136104.21_6	GNM.1	-1.09694	-3.10293
ENSG00000136108.15_8	GNM.9	1.27987	-2.53518
ENSG00000136111.14_9	GNM.9	1.39414	-2.15082
ENSG00000136144.12_5	GNM.9	1.38396	-2.58823
ENSG00000136156.15_7	GNM.7	-1.15019	1.35495
ENSG00000136295.15_4	GNM.8	2.86547	-2.83044
ENSG00000136381.13_5	GNM.9	1.53039	-2.38896
ENSG00000136485.15_4	GNM.3	0.537945	1.97871
ENSG00000136490.9_7	GNM.5	0.828417	-4.3763
ENSG00000136522.14_5	GNM.1	-2.57912	-2.76415
ENSG00000136631.15_9	GNM.5	-0.0151734	-3.62867
ENSG00000136636.13_6	GNM.5	1.33602	-3.73278
ENSG00000136699.19_7	GNM.8	-0.973828	5.86638
ENSG00000136718.10_7	GNM.4	-1.59706	5.6507
ENSG00000136731.13_4	GNM.6	1.85124	-1.22978
ENSG00000136732.16_6	GNM.5	0.205109	-4.80843
ENSG00000136758.18_5	GNM.6	1.21012	-0.751061
ENSG00000136813.14_9	GNM.5	1.65219	-4.26039
ENSG00000136824.19_5	GNM.9	0.932363	-1.77738
ENSG00000136830.12_6	GNM.8	3.26514	-2.99103
ENSG00000136848.17_5	GNM.8	2.37846	-2.34546
ENSG00000136888.7_4	GNM.1	-1.38029	-2.18922
ENSG00000136891.14_6	GNM.11	0.478506	-1.67369
ENSG00000136897.8_5	GNM.1	-2.60789	-2.66181
ENSG00000136937.13_7	GNM.9	1.44715	-1.88968
ENSG00000136982.6_6	GNM.1	-1.77329	-2.99576
ENSG00000137040.10_6	GNM.7	-2.69809	2.08569
ENSG00000137054.16_5	GNM.3	0.0113988	2.14409
ENSG00000137078.9_5	GNM.5	0.245344	-4.34193
ENSG00000137103.20_8	GNM.2	0.358553	3.54381
ENSG00000137106.18_5	GNM.2	0.113309	4.84367
ENSG00000137154.13_5	GNM.1	-1.54723	-2.53312
ENSG00000137168.8_5	GNM.11	-0.665775	-1.98712
ENSG00000137171.15_6	GNM.2	-0.496572	3.8584
ENSG00000137216.19_5	GNM.3	1.50116	2.40321
ENSG00000137309.20_4	GNM.8	3.41481	-2.5688
ENSG00000137343.18_7	GNM.7	-1.99564	2.77512
ENSG00000137364.5_5	GNM.1	-1.65798	-3.15706
ENSG00000137575.12_5	GNM.9	0.728918	-3.17919
ENSG00000137700.18_10	GNM.2	0.130012	4.13519
ENSG00000137710.17_7	GNM.9	1.50503	-2.16126
ENSG00000137713.16_6	GNM.9	0.935245	-2.258
ENSG00000137714.3_4	GNM.1	-1.26127	-3.22007
ENSG00000137770.14_4	GNM.6	0.092179	-0.386534
ENSG00000137801.11_5	GNM.3	-0.020407	0.366275
ENSG00000137817.17_7	GNM.7	-3.5219	2.22155
ENSG00000137819.14_5	GNM.9	1.67124	-2.91819
ENSG00000137872.17_7	GNM.10	3.12533	3.42503
ENSG00000137876.10_5	GNM.1	-2.0236	-1.94842
ENSG00000137942.16_3	GNM.6	1.06014	-1.21097
ENSG00000138018.18_8	GNM.6	1.75048	-1.09967
ENSG00000138071.13_5	GNM.9	1.09777	-2.58061
ENSG00000138073.14_6	GNM.2	-1.39345	6.04582
ENSG00000138092.11_5	GNM.6	-0.236107	-0.591698
ENSG00000138107.13_6	GNM.8	2.15539	-2.53673
ENSG00000138119.17_6	GNM.13	2.98538	2.19579
ENSG00000138134.12_5	GNM.5	0.375918	-3.77803
ENSG00000138160.6_4	GNM.9	1.47046	-2.84388
ENSG00000138182.14_3	GNM.9	-2.51006	-2.71623
ENSG00000138326.21_9	GNM.1	-1.41288	-3.25722
ENSG00000138385.16_4	GNM.1	-2.62511	-3.08147
ENSG00000138413.13_4	GNM.5	0.0478469	-4.60283
ENSG00000138448.12_5	GNM.9	0.953233	-2.89972
ENSG00000138463.9_4	GNM.1	-1.55026	-3.11002
ENSG00000138587.6_5	GNM.1	-1.90453	-3.00463
ENSG00000138593.9_6	GNM.9	1.45243	-2.70683
ENSG00000138594.14_5	GNM.9	1.18752	-2.84312
ENSG00000138600.10_7	GNM.6	0.79353	-2.54891
ENSG00000138658.15_7	GNM.7	-2.98302	2.26027
ENSG00000138660.12_6	GNM.11	-0.78859	-2.15047
ENSG00000138668.19_8	GNM.1	-0.758942	-2.43001
ENSG00000138709.19_6	GNM.10	-1.3797	-1.14682
ENSG00000138750.15_6	GNM.6	0.215066	-0.777624
ENSG00000138757.14_4	GNM.3	0.0909978	-0.298487
ENSG00000138759.19_5	GNM.3	1.90501	-0.345699
ENSG00000138778.13_6	GNM.5	0.541378	-3.33072
ENSG00000138780.15_8	GNM.9	1.94502	-3.16749
ENSG00000138785.15_9	GNM.1	-1.22583	-1.73894
ENSG00000138795.10_7	GNM.10	3.1513	3.54363
ENSG00000138814.17_7	GNM.5	0.722733	-4.30688
ENSG00000138821.13_6	GNM.5	1.1036	-5.16868
ENSG00000138834.13_8	GNM.2	-1.59791	3.35241
ENSG00000139044.12_6	GNM.3	1.56829	2.0797
ENSG00000139083.11_6	GNM.5	0.0959987	-4.14367
ENSG00000139116.18_6	GNM.9	0.529993	-3.07003
ENSG00000139131.13_8	GNM.1	-2.39486	-3.09755
ENSG00000139132.14_9	GNM.6	-0.203129	-0.229278
ENSG00000139154.16_9	GNM.3	1.2923	2.04225
ENSG00000139239.7_4	GNM.12	-3.97581	-2.81504
ENSG00000139318.8_6	GNM.5	0.32963	-3.8865
ENSG00000139324.12_7	GNM.6	1.42272	-0.466295
ENSG00000139343.10_2	GNM.1	-2.15895	-3.29541
ENSG00000139350.12_4	GNM.5	1.34366	-3.14537
ENSG00000139433.10_6	GNM.5	0.751713	-5.15326
ENSG00000139505.11_3	GNM.9	1.16902	-2.81208
ENSG00000139514.13_6	GNM.6	0.160327	-1.00494
ENSG00000139517.9_6	GNM.6	0.644652	2.19379
ENSG00000139613.12_6	GNM.7	-3.20227	2.42883
ENSG00000139631.18_7	GNM.7	-2.71714	2.61917
ENSG00000139636.15_6	GNM.7	-2.20859	2.88518
ENSG00000139637.14_5	GNM.4	-0.477131	5.84818
ENSG00000139645.10_5	GNM.8	1.24824	1.20527
ENSG00000139675.12_5	GNM.1	-3.38315	-2.79462
ENSG00000139697.14_4	GNM.3	1.11358	-0.561512
ENSG00000139737.22_8	GNM.11	0.0823471	-2.38119
ENSG00000139998.16_7	GNM.5	0.423145	-4.97311
ENSG00000140264.20_6	GNM.4	0.0126099	4.79914
ENSG00000140265.12_4	GNM.3	0.0414602	0.346641
ENSG00000140307.11_6	GNM.1	-1.98633	-3.21674
ENSG00000140319.11_5	GNM.1	-1.76096	-3.49291
ENSG00000140396.13_7	GNM.6	1.94823	-0.854727
ENSG00000140398.14_5	GNM.7	-2.29601	2.85595
ENSG00000140416.23_9	GNM.2	-0.184296	3.02284
ENSG00000140525.18_7	GNM.6	1.17527	-1.17513
ENSG00000140545.15_6	GNM.3	2.07007	2.16348
ENSG00000140564.12_5	GNM.8	3.11249	2.03075
ENSG00000140650.12_5	GNM.10	-1.02113	-0.277235
ENSG00000140688.17_6	GNM.2	0.527492	3.41817
ENSG00000140832.9_4	GNM.10	-0.94024	-0.773512
ENSG00000140854.13_5	GNM.8	3.48261	-2.51862
ENSG00000140905.11_7	GNM.1	-2.01085	-3.25096
ENSG00000141030.13_6	GNM.11	-0.502248	-1.88769
ENSG00000141084.11_7	GNM.8	2.41964	-1.38743
ENSG00000141279.16_7	GNM.9	1.9556	-2.37465
ENSG00000141295.14_7	GNM.2	0.294439	4.20423
ENSG00000141314.13_6	GNM.10	3.5252	3.56383
ENSG00000141378.15_4	GNM.10	-2.46685	-2.21055
ENSG00000141380.14_7	GNM.9	1.04474	-3.25894
ENSG00000141428.17_6	GNM.1	-2.16335	-1.82578
ENSG00000141429.13_4	GNM.11	0.902266	-1.04897
ENSG00000141449.14_6	GNM.10	3.17471	3.68324
ENSG00000141456.16_8	GNM.4	-1.0729	5.78686
ENSG00000141510.17_8	GNM.8	3.05604	-2.19358
ENSG00000141526.16_4	GNM.7	-0.884605	2.58565
ENSG00000141552.17_6	GNM.4	-0.0195899	4.59013
ENSG00000141564.15_5	GNM.3	0.763674	1.19626
ENSG00000141577.14_8	GNM.4	-1.16764	5.09164
ENSG00000141642.9_5	GNM.11	-0.623602	-1.78631
ENSG00000141646.14_7	GNM.6	1.3894	-1.40546
ENSG00000141696.13_10	GNM.2	1.10582	3.89652
ENSG00000141738.14_6	GNM.2	1.09333	2.72127
ENSG00000141741.12_5	GNM.2	0.368384	3.61347
ENSG00000141837.21_6	GNM.7	-3.21691	2.4727
ENSG00000141959.17_3	GNM.2	-0.297447	2.90777
ENSG00000141971.13_6	GNM.2	0.558443	3.91433
ENSG00000141985.9_7	GNM.4	-1.50643	5.67479
ENSG00000142102.16_10	GNM.2	-2.72107	3.09249
ENSG00000142186.17_6	GNM.4	1.03745	2.59232
ENSG00000142207.7_5	GNM.3	1.3141	0.891051
ENSG00000142227.11_5	GNM.13	3.05643	2.15789
ENSG00000142230.13_6	GNM.3	0.974174	0.95902
ENSG00000142273.13_7	GNM.2	0.0805158	3.10542
ENSG00000142327.13_7	GNM.4	-0.0388302	4.52985
ENSG00000142330.20_5	GNM.4	-1.56029	4.4132
ENSG00000142408.5_7	GNM.10	-2.24407	1.08565
ENSG00000142409.6_5	GNM.4	-1.32109	5.73572
ENSG00000142453.12_8	GNM.8	3.05019	-2.18072
ENSG00000142459.8_7	GNM.4	-0.991488	5.1105
ENSG00000142530.11_7	GNM.2	0.288222	3.76415
ENSG00000142546.14_8	GNM.4	-0.865909	5.80978
ENSG00000142552.8_6	GNM.2	-0.56586	2.44459
ENSG00000142556.19_6	GNM.6	0.0481401	-0.454454
ENSG00000142619.4_3	GNM.13	2.98976	2.07041
ENSG00000142655.13_4	GNM.4	-0.1449	4.51405
ENSG00000142657.21_5	GNM.8	2.30264	-2.5097
ENSG00000142684.9_5	GNM.4	-0.394001	5.32758
ENSG00000142698.15_5	GNM.5	1.55249	-4.30701
ENSG00000142856.16_4	GNM.7	-1.58253	1.4505
ENSG00000142871.17_5	GNM.2	0.473642	2.74749
ENSG00000142875.19_6	GNM.9	0.541574	-3.13583
ENSG00000142949.17_5	GNM.3	-0.00578457	2.45668
ENSG00000142961.14_5	GNM.5	0.480156	-3.58928
ENSG00000143013.13_4	GNM.5	1.24467	-5.27872
ENSG00000143149.12_4	GNM.5	0.996818	-4.15617
ENSG00000143158.11_5	GNM.1	-1.85461	-3.64201
ENSG00000143162.9_6	GNM.1	-1.59065	-1.81284
ENSG00000143164.15_4	GNM.1	-1.56328	-2.47024
ENSG00000143183.16_5	GNM.1	-1.78313	-3.78904
ENSG00000143190.23_9	GNM.6	1.4159	-1.29136
ENSG00000143256.5_5	GNM.7	-1.39317	6.0692
ENSG00000143297.19_5	GNM.5	0.671138	-3.84684
ENSG00000143318.13_4	GNM.5	1.51592	-4.93601
ENSG00000143320.9_5	GNM.2	1.55723	3.45599
ENSG00000143322.21_7	GNM.3	0.483334	0.0590702
ENSG00000143324.14_5	GNM.9	1.01403	-2.87619
ENSG00000143401.15_9	GNM.11	-0.167845	-2.94458
ENSG00000143409.15_8	GNM.8	2.5439	-3.01155
ENSG00000143420.19_5	GNM.5	0.762097	-4.82184
ENSG00000143469.20_7	GNM.6	1.19127	-0.753247
ENSG00000143476.18_4	GNM.11	-0.321443	-1.37514
ENSG00000143493.13_6	GNM.11	-0.686173	-2.0378
ENSG00000143515.18_6	GNM.8	2.34162	-2.25985
ENSG00000143543.15_6	GNM.4	-1.50052	5.61842
ENSG00000143545.10_6	GNM.13	3.08272	2.13841
ENSG00000143569.19_8	GNM.3	1.90758	1.53136
ENSG00000143614.10_6	GNM.3	1.19554	2.03242
ENSG00000143624.14_5	GNM.7	-2.59162	2.95114
ENSG00000143633.13_7	GNM.1	-1.63081	-2.28215
ENSG00000143740.14_6	GNM.3	0.853289	1.74616
ENSG00000143742.13_5	GNM.5	-0.356038	-4.41657
ENSG00000143753.13_5	GNM.10	3.50808	3.14958
ENSG00000143761.16_5	GNM.2	1.11523	2.3412
ENSG00000143774.16_4	GNM.4	-0.111494	4.54464
ENSG00000143793.13_5	GNM.4	-1.2797	5.71004
ENSG00000143815.15_7	GNM.9	-0.081129	-4.68503
ENSG00000143847.15_4	GNM.7	-1.05727	2.59924
ENSG00000143942.5_4	GNM.1	-1.52348	-2.69854
ENSG00000143970.17_6	GNM.6	0.991031	-0.916584
ENSG00000143977.14_5	GNM.1	-1.58313	-3.54447
ENSG00000144028.15_7	GNM.8	2.34354	-2.1
ENSG00000144034.16_5	GNM.1	-2.26708	-3.29501
ENSG00000144043.12_6	GNM.5	0.245424	-4.99288
ENSG00000144118.14_5	GNM.5	1.14718	-4.75923
ENSG00000144136.11_8	GNM.11	-0.416165	-2.49109
ENSG00000144354.14_5	GNM.5	1.48128	-3.71593
ENSG00000144369.13_4	GNM.9	1.09478	-2.76248
ENSG00000144580.13_8	GNM.11	-0.449418	-1.71696
ENSG00000144596.13_6	GNM.2	-0.803589	3.60434
ENSG00000144635.9_5	GNM.1	-1.65995	-2.73358
ENSG00000144677.15_5	GNM.3	1.01144	1.44653
ENSG00000144711.16_8	GNM.3	0.574691	1.62464
ENSG00000144744.17_5	GNM.1	-1.20785	-3.11368
ENSG00000144746.7_4	GNM.5	-0.700987	-4.45001
ENSG00000144791.10_5	GNM.3	0.0887019	-0.0279302
ENSG00000144824.21_8	GNM.5	0.23703	-4.20769
ENSG00000144834.14_7	GNM.5	-0.374769	-3.94034
ENSG00000144840.10_6	GNM.6	1.28384	-0.444297
ENSG00000144909.8_5	GNM.6	1.48879	-1.54418
ENSG00000145012.13_7	GNM.3	1.29602	0.943266
ENSG00000145191.15_8	GNM.5	1.77375	-4.47128
ENSG00000145241.11_6	GNM.7	-2.23501	1.6844
ENSG00000145247.12_8	GNM.5	0.379042	-4.27849
ENSG00000145348.17_5	GNM.5	1.69946	-3.81575
ENSG00000145354.12_7	GNM.1	-1.28902	-2.75148
ENSG00000145358.6_7	GNM.5	0.73501	-3.42654
ENSG00000145375.8_5	GNM.3	0.870097	0.886341
ENSG00000145386.10_5	GNM.9	0.450458	-2.16199
ENSG00000145423.5_5	GNM.5	0.606019	-4.90348
ENSG00000145623.13_8	GNM.5	0.671946	-3.79205
ENSG00000145703.16_6	GNM.5	0.712967	-4.18256
ENSG00000145715.15_4	GNM.9	1.30568	-2.66301
ENSG00000145741.15_6	GNM.1	-2.04179	-2.1766
ENSG00000145781.9_7	GNM.1	-0.62588	-4.49743
ENSG00000145833.16_6	GNM.9	0.763902	-1.44788
ENSG00000145907.15_6	GNM.6	1.61928	-0.667001
ENSG00000145911.6_6	GNM.8	3.43033	-2.81488
ENSG00000145916.19_7	GNM.8	3.12754	-2.87949
ENSG00000145982.13_7	GNM.5	0.65517	-4.20087
ENSG00000146067.16_7	GNM.7	-2.6244	2.98876
ENSG00000146083.12_5	GNM.8	2.80143	-2.84704
ENSG00000146122.17_4	GNM.5	0.968638	-4.3145
ENSG00000146223.16_5	GNM.3	0.139062	-0.318897
ENSG00000146247.14_6	GNM.6	1.36913	-1.78324
ENSG00000146263.11_5	GNM.6	-0.179936	-0.254141
ENSG00000146282.18_6	GNM.10	-1.68735	-1.63904
ENSG00000146376.11_5	GNM.5	0.110268	-3.95727
ENSG00000146386.8_4	GNM.1	-1.14712	-3.48837
ENSG00000146409.12_7	GNM.5	-0.20085	-3.79258
ENSG00000146410.12_9	GNM.1	-1.68585	-2.04196
ENSG00000146414.16_7	GNM.6	1.46585	-1.35714
ENSG00000146463.12_5	GNM.9	1.03604	-2.65296
ENSG00000146476.11_4	GNM.9	0.186202	-3.17841
ENSG00000146670.10_6	GNM.3	0.418836	0.77847
ENSG00000146676.10_7	GNM.3	-0.00909436	1.89985
ENSG00000146677.7_6	GNM.12	-4.26062	-2.73579
ENSG00000146733.14_5	GNM.11	-0.406691	-2.14278
ENSG00000146842.17_5	GNM.10	-0.910912	-1.0491
ENSG00000147324.11_5	GNM.3	1.59401	2.12402
ENSG00000147454.14_4	GNM.2	-2.00222	2.35347
ENSG00000147533.17_4	GNM.1	-1.9641	-2.25642
ENSG00000147586.10_7	GNM.1	-2.49636	-3.40574
ENSG00000147649.10_6	GNM.6	1.59275	-0.34281
ENSG00000147650.11_6	GNM.6	1.41632	-0.266035
ENSG00000147654.15_5	GNM.1	-1.11473	-2.08704
ENSG00000147669.11_4	GNM.1	-1.90313	-2.51739
ENSG00000147905.17_3	GNM.7	-1.19609	2.00618
ENSG00000148082.10_6	GNM.5	1.49958	-4.43172
ENSG00000148110.16_5	GNM.1	-1.23958	-3.04508
ENSG00000148158.17_4	GNM.3	1.16122	1.9823
ENSG00000148204.12_4	GNM.10	3.49779	3.51327
ENSG00000148229.13_5	GNM.10	-1.1185	-0.865807
ENSG00000148248.14_5	GNM.3	1.06948	1.70323
ENSG00000148303.17_4	GNM.2	0.21428	2.98371
ENSG00000148334.15_6	GNM.4	-0.336738	5.18422
ENSG00000148358.19_4	GNM.3	1.24561	1.6062
ENSG00000148362.11_7	GNM.4	-0.52094	5.27314
ENSG00000148384.13_6	GNM.2	-1.90448	3.21425
ENSG00000148400.12_7	GNM.3	1.17516	1.42843
ENSG00000148408.13_6	GNM.3	1.60137	1.29323
ENSG00000148429.14_4	GNM.11	-0.112662	-2.25595
ENSG00000148484.18_6	GNM.5	-0.652046	-3.75021
ENSG00000148606.13_6	GNM.3	1.06778	0.65255
ENSG00000148634.15_5	GNM.7	-1.36281	1.93663
ENSG00000148660.20_5	GNM.3	-0.0709247	0.937061
ENSG00000148688.13_3	GNM.1	-2.30334	-3.27851
ENSG00000148690.12_5	GNM.7	-2.1024	2.50355
ENSG00000148730.7_4	GNM.9	1.99688	-3.1747
ENSG00000148773.14_6	GNM.9	1.05262	-2.35633
ENSG00000148824.19_6	GNM.11	1.55642	-4.19526
ENSG00000148840.11_5	GNM.10	-1.34059	-0.772726
ENSG00000148843.15_5	GNM.3	1.27461	0.879667
ENSG00000148908.15_6	GNM.7	-0.930814	2.09317
ENSG00000148925.10_6	GNM.5	1.60515	-4.38291
ENSG00000148950.11_8	GNM.5	-0.704865	-3.74659
ENSG00000149090.11_5	GNM.10	3.17592	3.54789
ENSG00000149115.14_8	GNM.10	-1.18388	-1.11545
ENSG00000149136.9_6	GNM.8	2.11297	-2.41576
ENSG00000149177.13_5	GNM.3	1.45207	1.01818
ENSG00000149187.18_9	GNM.3	0.0250158	1.04275
ENSG00000149260.18_7	GNM.5	0.782908	-4.64921
ENSG00000149289.11_5	GNM.6	1.40241	-1.99335
ENSG00000149311.18_5	GNM.7	-2.41512	2.41244
ENSG00000149428.19_9	GNM.8	1.88109	-3.06706
ENSG00000149476.15_4	GNM.2	0.36343	4.10662
ENSG00000149485.19_6	GNM.9	0.430839	-2.50923
ENSG00000149503.13_4	GNM.8	2.30272	-2.92913
ENSG00000149541.10_5	GNM.2	0.419847	4.56392
ENSG00000149554.13_6	GNM.6	0.639785	-1.1975
ENSG00000149557.14_9	GNM.10	3.27668	3.64344
ENSG00000149573.9_5	GNM.5	0.19288	-4.67555
ENSG00000149577.16_5	GNM.2	0.768687	2.90745
ENSG00000149639.15_8	GNM.3	2.15931	1.9481
ENSG00000149743.14_6	GNM.4	-0.847761	4.32165
ENSG00000149761.9_7	GNM.4	-0.953776	4.43616
ENSG00000149782.11_2	GNM.8	0.506516	-3.3141
ENSG00000149922.10_4	GNM.2	-0.115517	3.15682
ENSG00000149923.14_4	GNM.4	-0.293797	5.12304
ENSG00000149925.21_8	GNM.2	-0.639723	2.76408
ENSG00000149932.17_7	GNM.2	0.0136899	3.68699
ENSG00000150316.12_5	GNM.1	-1.74163	-2.74479
ENSG00000150527.17_7	GNM.1	-1.05031	-3.39136
ENSG00000150779.12_7	GNM.1	-1.07645	-3.11949
ENSG00000150787.8_5	GNM.1	-1.68884	-2.41655
ENSG00000150893.11_4	GNM.6	0.78771	-2.58039
ENSG00000151136.15_5	GNM.5	0.799654	-4.97012
ENSG00000151233.11_5	GNM.6	1.66256	0.714568
ENSG00000151247.12_7	GNM.9	1.37589	-1.71792
ENSG00000151276.23_5	GNM.6	1.77869	-0.694283
ENSG00000151287.17_5	GNM.1	-1.19884	-3.5561
ENSG00000151332.19_6	GNM.1	-1.44607	-2.07885
ENSG00000151364.17_8	GNM.5	-1.02924	-3.14447
ENSG00000151458.12_5	GNM.6	1.8383	-0.555142
ENSG00000151461.20_6	GNM.6	0.23085	-0.840085
ENSG00000151466.12_8	GNM.1	-1.64691	-3.19396
ENSG00000151500.15_5	GNM.1	-1.88375	-3.04375
ENSG00000151611.16_6	GNM.5	0.898661	-5.17448
ENSG00000151650.8_4	GNM.2	1.62824	2.83158
ENSG00000151657.12_5	GNM.1	-2.20753	-2.3366
ENSG00000151690.15_6	GNM.5	0.606261	-4.89068
ENSG00000151718.16_5	GNM.3	-0.0644452	1.80791
ENSG00000151725.12_9	GNM.1	-1.24578	-1.82934
ENSG00000151726.14_6	GNM.5	0.213898	-4.70701
ENSG00000151883.19_5	GNM.9	-0.068055	-4.59774
ENSG00000151923.17_6	GNM.7	-2.39393	2.64478
ENSG00000152082.15_8	GNM.4	-0.11987	4.83288
ENSG00000152102.18_5	GNM.3	0.74306	0.792259
ENSG00000152104.12_6	GNM.3	1.05748	1.35429
ENSG00000152193.8_6	GNM.10	3.5921	3.36371
ENSG00000152240.13_5	GNM.1	-1.84094	-2.88012
ENSG00000152253.9_6	GNM.1	-1.42675	-3.02246
ENSG00000152409.9_4	GNM.6	0.115074	-0.23928
ENSG00000152413.15_5	GNM.6	0.994227	-1.09198
ENSG00000152464.15_6	GNM.10	-2.31032	-2.23556
ENSG00000152518.8_6	GNM.10	3.38632	3.60263
ENSG00000152556.17_10	GNM.3	0.0708942	2.56842
ENSG00000152583.12_6	GNM.5	0.523661	-4.29198
ENSG00000152683.14_5	GNM.6	1.03479	0.0631106
ENSG00000152795.17_8	GNM.11	-0.879	-2.05056
ENSG00000152926.15_8	GNM.7	-2.94005	2.38107
ENSG00000153037.15_7	GNM.1	-2.29559	-1.76666
ENSG00000153130.17_8	GNM.1	-1.16474	-3.45092
ENSG00000153201.16_6	GNM.6	1.10038	-0.90079
ENSG00000153291.16_4	GNM.7	-3.03573	2.82715
ENSG00000153814.13_6	GNM.5	0.96424	-5.20395
ENSG00000153827.13_8	GNM.6	0.997502	-0.974659
ENSG00000153936.17_5	GNM.6	1.38351	-0.495712
ENSG00000153975.10_6	GNM.1	-2.62153	-2.76388
ENSG00000154001.14_6	GNM.6	0.776455	-1.15166
ENSG00000154079.6_4	GNM.7	-0.0664388	3.28143
ENSG00000154080.14_6	GNM.5	0.951938	-5.11541
ENSG00000154217.15_6	GNM.5	1.24247	-4.58878
ENSG00000154310.17_7	GNM.9	0.817395	-4.36553
ENSG00000154380.17_7	GNM.6	0.489261	-0.667345
ENSG00000154548.9_5	GNM.10	3.06948	3.56549
ENSG00000154582.16_5	GNM.1	-1.64442	-3.61513
ENSG00000154639.19_4	GNM.6	1.65543	-0.33338
ENSG00000154642.11_7	GNM.6	0.601783	-1.04517
ENSG00000154719.14_8	GNM.1	-1.62425	-3.05567
ENSG00000154723.12_6	GNM.1	-1.8137	-3.542
ENSG00000154813.10_5	GNM.1	-2.20822	-3.54471
ENSG00000154822.18_6	GNM.10	3.43461	3.58356
ENSG00000154920.14_5	GNM.7	-3.14137	3.02172
ENSG00000155111.15_8	GNM.7	-1.55022	2.32144
ENSG00000155115.7_4	GNM.1	-1.56357	-2.8998
ENSG00000155189.12_6	GNM.6	1.14358	-1.67085
ENSG00000155329.12_5	GNM.1	-1.54007	-3.05251
ENSG00000155367.15_5	GNM.2	0.101954	3.21592
ENSG00000155368.16_5	GNM.1	-0.445048	-4.37974
ENSG00000155508.13_6	GNM.9	1.45635	-2.58037
ENSG00000155545.19_5	GNM.6	0.276504	-0.553777
ENSG00000155561.15_5	GNM.9	1.43913	-3.25415
ENSG00000155592.16_5	GNM.6	-0.0718185	-0.295346
ENSG00000155827.12_4	GNM.9	1.63028	-2.82767
ENSG00000155850.8_4	GNM.9	1.2134	-2.64026
ENSG00000155868.8_6	GNM.1	-1.57129	-3.33179
ENSG00000156011.17_6	GNM.6	1.30091	-0.909033
ENSG00000156052.11_7	GNM.9	1.19945	-2.44764
ENSG00000156110.14_6	GNM.5	-0.0444544	-3.55336
ENSG00000156140.10_6	GNM.9	1.13908	-2.48379
ENSG00000156170.13_5	GNM.1	-1.24603	-2.2314
ENSG00000156172.6_5	GNM.11	-0.879922	-2.5164
ENSG00000156304.15_6	GNM.10	-0.399247	0.305783
ENSG00000156471.13_4	GNM.6	1.7625	-1.19811
ENSG00000156535.15_8	GNM.6	1.61335	-0.331564
ENSG00000156642.17_6	GNM.9	-0.109457	-4.62413
ENSG00000156675.16_6	GNM.3	0.262848	0.48705
ENSG00000156787.17_6	GNM.11	0.17769	-2.0944
ENSG00000156875.14_5	GNM.9	1.53449	-0.799912
ENSG00000156876.10_6	GNM.1	-0.9015	-2.93815
ENSG00000156973.14_5	GNM.1	-0.069243	-3.68269
ENSG00000156976.17_7	GNM.7	-1.46632	2.13582
ENSG00000156983.16_7	GNM.10	-1.24843	-0.796159
ENSG00000157020.18_6	GNM.2	0.861772	2.39387
ENSG00000157045.9_6	GNM.7	-1.12141	2.04474
ENSG00000157077.14_4	GNM.6	1.21577	-1.1379
ENSG00000157106.12	GNM.6	1.40468	-0.169496
ENSG00000157110.16_6	GNM.2	-1.65672	2.5867
ENSG00000157150.5_5	GNM.5	0.89987	-4.7948
ENSG00000157212.19_5	GNM.11	0.232086	-2.86884
ENSG00000157224.16_6	GNM.9	0.770526	-2.87993
ENSG00000157259.8_6	GNM.7	-2.25694	2.55463
ENSG00000157350.13_6	GNM.8	2.7743	-2.79233
ENSG00000157500.12_6	GNM.9	1.23265	-2.20796
ENSG00000157510.14_4	GNM.5	1.25887	-5.07967
ENSG00000157617.17_6	GNM.3	0.98175	1.42425
ENSG00000157657.14_5	GNM.6	1.1896	-1.14009
ENSG00000157765.13_7	GNM.11	-0.517026	-1.53612
ENSG00000157782.9_3	GNM.5	1.55141	-4.86298
ENSG00000157895.11_7	GNM.10	-0.925597	-1.07006
ENSG00000158050.5_5	GNM.10	-1.31982	-0.805266
ENSG00000158158.12_4	GNM.3	0.0649772	2.54299
ENSG00000158195.11_5	GNM.3	-0.060292	1.81163
ENSG00000158234.12_4	GNM.1	-1.4002	-2.36355
ENSG00000158292.7_5	GNM.2	1.77917	3.55495
ENSG00000158321.18_9	GNM.10	3.74207	3.35662
ENSG00000158411.11_6	GNM.1	-2.61247	-3.46629
ENSG00000158470.5_5	GNM.3	0.542551	2.31654
ENSG00000158604.15_7	GNM.2	0.507957	2.71346
ENSG00000158716.9_4	GNM.4	-0.919968	5.86444
ENSG00000158717.11_5	GNM.4	-1.08446	5.82463
ENSG00000158769.18_6	GNM.3	0.235752	1.36653
ENSG00000158773.14_6	GNM.5	0.0159345	-3.7485
ENSG00000158792.16_7	GNM.4	-1.4004	5.42194
ENSG00000159023.21_9	GNM.6	1.5292	-1.40807
ENSG00000159055.4_5	GNM.1	-1.78343	-2.91777
ENSG00000159069.14_7	GNM.4	-1.41488	5.54135
ENSG00000159086.15_5	GNM.7	-3.38471	2.21374
ENSG00000159164.10_5	GNM.8	2.20292	-2.83462
ENSG00000159202.18_5	GNM.3	0.667761	2.41619
ENSG00000159217.10_5	GNM.6	0.967984	-1.1598
ENSG00000159231.6_4	GNM.5	1.40733	-4.90747
ENSG00000159307.19_6	GNM.5	0.653806	-4.1256
ENSG00000159363.18_6	GNM.8	2.80332	-2.61706
ENSG00000159433.12_5	GNM.3	1.74402	1.32103
ENSG00000159459.12_6	GNM.9	1.50136	-2.72714
ENSG00000159579.14_5	GNM.9	0.86245	-3.51362
ENSG00000159593.15_8	GNM.11	-0.771217	-2.90999
ENSG00000159685.11_6	GNM.2	0.353359	3.88572
ENSG00000159692.15_8	GNM.2	-0.0218642	4.0269
ENSG00000159712.10_6	GNM.10	-0.372527	0.388283
ENSG00000159720.12_6	GNM.8	2.25322	-2.76449
ENSG00000159753.14_7	GNM.2	-0.642618	3.7505
ENSG00000159792.10_4	GNM.8	3.40016	-2.50472
ENSG00000159840.16_6	GNM.2	0.876066	2.05093
ENSG00000159842.15_7	GNM.3	0.501786	2.10631
ENSG00000160007.19_5	GNM.8	2.20978	-2.22462
ENSG00000160014.17_6	GNM.8	3.04181	-2.68443
ENSG00000160049.12_5	GNM.3	0.891437	1.28698
ENSG00000160113.5_5	GNM.4	-1.19801	5.85824
ENSG00000160117.16_7	GNM.2	-0.600767	2.55527
ENSG00000160124.9_4	GNM.1	-2.63024	-3.06212
ENSG00000160161.9_5	GNM.2	0.666513	2.51178
ENSG00000160190.14_8	GNM.5	0.354503	-5.02537
ENSG00000160209.19_4	GNM.2	0.942499	2.13806
ENSG00000160221.18_9	GNM.4	-0.0615551	5.22229
ENSG00000160223.17_5	GNM.3	1.48639	1.85961
ENSG00000160271.16_8	GNM.2	1.07543	3.3781
ENSG00000160285.15_5	GNM.8	-0.144682	-4.75242
ENSG00000160305.18_6	GNM.7	-2.41375	2.79176
ENSG00000160445.11_7	GNM.8	3.22101	-2.47812
ENSG00000160446.19_8	GNM.4	-0.278602	4.95236
ENSG00000160471.13_6	GNM.2	0.00252914	3.12807
ENSG00000160551.11_7	GNM.6	1.4598	-1.56293
ENSG00000160703.16_5	GNM.8	3.0119	-2.55437
ENSG00000160741.17_7	GNM.7	-1.67217	4.13334
ENSG00000160752.14_3	GNM.5	-0.265685	-4.79681
ENSG00000160767.21_8	GNM.4	-1.14094	4.59198
ENSG00000160789.20_6	GNM.13	2.97681	2.19773
ENSG00000160813.7_5	GNM.4	-1.20674	6.09363
ENSG00000160877.6_6	GNM.8	3.41779	-2.65892
ENSG00000160932.11_6	GNM.2	0.399882	4.13776
ENSG00000160949.17_5	GNM.4	-0.320316	5.59863
ENSG00000160959.8_7	GNM.4	-0.548085	5.07991
ENSG00000160961.12_4	GNM.7	-1.55516	2.52208
ENSG00000160972.9_4	GNM.4	-1.18552	4.38616
ENSG00000160973.8_5	GNM.2	-0.366858	3.92825
ENSG00000160991.16_5	GNM.3	0.727863	1.1694
ENSG00000161010.15_8	GNM.2	-2.61112	3.08269
ENSG00000161179.14_5	GNM.4	-0.783703	6.01901
ENSG00000161203.13_5	GNM.8	2.89853	-2.47304
ENSG00000161395.14_6	GNM.10	-1.32139	-0.769851
ENSG00000161547.17_5	GNM.10	-0.54561	-1.13063
ENSG00000161551.14_4	GNM.7	-3.4152	2.55972
ENSG00000161800.13_5	GNM.9	1.42251	-3.05286
ENSG00000161813.22_8	GNM.6	0.336001	-0.346853
ENSG00000161847.14_7	GNM.8	3.33594	-2.68162
ENSG00000162004.17_7	GNM.2	-1.70447	2.94996
ENSG00000162032.16_6	GNM.4	-1.1709	4.36581
ENSG00000162062.15_9	GNM.4	-1.08083	5.30834
ENSG00000162063.13_7	GNM.8	2.99358	-2.77971
ENSG00000162222.14_5	GNM.7	-1.09626	2.16768
ENSG00000162236.12_6	GNM.2	1.24975	2.61974
ENSG00000162300.13_6	GNM.2	0.565505	3.24899
ENSG00000162344.4_5	GNM.5	0.713646	-5.2778
ENSG00000162368.13_3	GNM.5	-0.64703	-3.78245
ENSG00000162377.6_5	GNM.10	-0.66795	-1.78447
ENSG00000162385.11_5	GNM.1	-2.54344	-2.93758
ENSG00000162430.17_8	GNM.8	3.05604	-2.652
ENSG00000162433.15_5	GNM.5	0.794478	-4.91103
ENSG00000162434.13_6	GNM.5	1.48578	-4.60841
ENSG00000162552.15_5	GNM.10	3.08679	3.62131
ENSG00000162585.17_6	GNM.4	-0.578758	5.17979
ENSG00000162607.13_5	GNM.6	-0.473689	-1.58589
ENSG00000162618.15_6	GNM.5	1.61101	-4.3245
ENSG00000162627.17_6	GNM.5	-0.330517	-4.10908
ENSG00000162688.17_5	GNM.9	0.7803	-2.0262
ENSG00000162694.14_6	GNM.9	0.156185	-3.16668
ENSG00000162702.8_5	GNM.6	-0.2238	-0.206806
ENSG00000162714.12_5	GNM.3	0.553519	1.23588
ENSG00000162775.16_6	GNM.3	0.2689	0.645655
ENSG00000162878.13_4	GNM.10	3.29314	3.60838
ENSG00000162924.15_7	GNM.6	1.85875	-0.0479258
ENSG00000162961.14_6	GNM.1	-2.40518	-2.47422
ENSG00000162998.5_5	GNM.10	3.26544	3.69108
ENSG00000163002.13_9	GNM.1	-1.7963	-2.59901
ENSG00000163032.12_5	GNM.5	1.02828	-5.08637
ENSG00000163041.12_7	GNM.1	-2.0192	-3.1651
ENSG00000163104.17_6	GNM.6	0.352915	-0.593765
ENSG00000163141.20_6	GNM.10	3.55382	3.59634
ENSG00000163162.9_5	GNM.7	-2.15394	2.72123
ENSG00000163191.6_5	GNM.5	0.220483	-4.72381
ENSG00000163249.12_7	GNM.11	0.30569	-1.98766
ENSG00000163286.9_6	GNM.2	1.46151	2.95215
ENSG00000163319.11_6	GNM.1	-2.14505	-3.49399
ENSG00000163320.11_7	GNM.9	1.45543	-2.54866
ENSG00000163399.16_5	GNM.8	3.00505	-2.62994
ENSG00000163430.12_7	GNM.3	1.05032	1.55426
ENSG00000163462.18_4	GNM.7	-1.72229	3.96014
ENSG00000163507.14_7	GNM.9	1.29107	-1.48868
ENSG00000163510.14_5	GNM.1	-1.77593	-2.28369
ENSG00000163527.10_4	GNM.9	0.952285	-2.75198
ENSG00000163528.13_7	GNM.5	-2.69923	-3.31988
ENSG00000163535.18_7	GNM.9	1.53673	-2.82647
ENSG00000163541.12_7	GNM.5	1.02169	-4.81641
ENSG00000163545.11_6	GNM.2	1.61766	3.04227
ENSG00000163558.13_4	GNM.9	1.32609	-3.1047
ENSG00000163584.18_5	GNM.1	-0.755569	-4.12922
ENSG00000163629.13_5	GNM.9	0.608291	-2.57965
ENSG00000163634.12_7	GNM.1	-1.71898	-3.03459
ENSG00000163636.10_5	GNM.1	-2.65743	-3.4004
ENSG00000163660.12_4	GNM.7	-3.48315	2.05644
ENSG00000163703.19_5	GNM.2	0.402126	3.65652
ENSG00000163704.12_5	GNM.10	1.50009	-0.845798
ENSG00000163714.18_8	GNM.11	0.056526	-1.66204
ENSG00000163811.12_5	GNM.6	-2.24234	-1.26759
ENSG00000163812.15_7	GNM.8	3.41322	-2.76457
ENSG00000163848.19_5	GNM.6	1.44541	-1.47266
ENSG00000163882.9_3	GNM.7	-1.11071	2.047
ENSG00000163900.11_4	GNM.10	-0.602765	-0.0410275
ENSG00000163904.13_5	GNM.6	0.0707068	-0.439015
ENSG00000163938.17_5	GNM.10	-2.263	-1.24607
ENSG00000163939.18_8	GNM.6	1.50618	-0.84694
ENSG00000163945.18_7	GNM.3	-2.79398	3.05261
ENSG00000163960.12_6	GNM.6	1.42891	-2.29251
ENSG00000164032.12_6	GNM.11	-0.67	-3.35358
ENSG00000164039.15_6	GNM.1	-0.686066	-4.3117
ENSG00000164050.13_5	GNM.7	-3.54767	2.16394
ENSG00000164062.13_5	GNM.8	3.12014	-2.24712
ENSG00000164080.13_4	GNM.3	0.652884	0.438725
ENSG00000164087.8_7	GNM.8	2.64213	-2.54299
ENSG00000164091.12_5	GNM.6	0.541169	-1.06998
ENSG00000164096.13_6	GNM.7	-0.910428	2.5695
ENSG00000164105.4_4	GNM.5	-0.0142507	-3.76903
ENSG00000164134.13_4	GNM.6	0.809628	-0.689847
ENSG00000164151.12_9	GNM.6	1.25908	-0.604497
ENSG00000164162.14_7	GNM.1	-2.17583	-2.52079
ENSG00000164163.11_5	GNM.6	0.772935	-1.09518
ENSG00000164164.17_8	GNM.6	0.698588	-1.58048
ENSG00000164167.12_6	GNM.1	-1.64904	-3.3857
ENSG00000164172.19_7	GNM.1	-1.61771	-3.48511
ENSG00000164182.11_6	GNM.1	-1.79057	-3.04517
ENSG00000164211.13_5	GNM.9	-0.25163	-4.75483
ENSG00000164221.13_6	GNM.1	-1.84107	-2.65958
ENSG00000164252.13_5	GNM.9	1.39405	-2.66726
ENSG00000164294.14_4	GNM.1	-0.807408	-4.10789
ENSG00000164327.13_7	GNM.6	1.37073	-2.14615
ENSG00000164332.8_4	GNM.1	-1.38935	-3.15972
ENSG00000164338.10_6	GNM.10	-2.21633	-1.35526
ENSG00000164430.16_7	GNM.11	-1.00599	-2.38425
ENSG00000164434.12_4	GNM.5	-0.315672	-4.30942
ENSG00000164442.10_6	GNM.10	3.50971	3.58244
ENSG00000164465.19_3	GNM.5	0.55682	-4.09947
ENSG00000164484.11_3	GNM.9	1.07502	-2.86002
ENSG00000164548.11_5	GNM.1	-1.30111	-2.50998
ENSG00000164615.5_4	GNM.7	-1.10777	1.99773
ENSG00000164620.9_4	GNM.5	1.63654	-4.47211
ENSG00000164626.9_5	GNM.8	2.24437	-2.89817
ENSG00000164654.16_4	GNM.6	0.652361	-1.51806
ENSG00000164663.14_7	GNM.6	1.41047	-1.21413
ENSG00000164687.11_4	GNM.5	-1.1992	-2.27235
ENSG00000164713.10_4	GNM.2	1.20784	3.42051
ENSG00000164715.6_4	GNM.6	1.99133	-0.404437
ENSG00000164733.21_6	GNM.2	0.91258	3.00993
ENSG00000164754.15_5	GNM.9	1.63861	-2.5895
ENSG00000164818.16_7	GNM.8	3.41213	-2.23768
ENSG00000164823.11_6	GNM.10	-0.752167	-0.0963816
ENSG00000164828.18_8	GNM.7	-2.49045	2.62186
ENSG00000164880.16_5	GNM.4	-1.42772	4.57954
ENSG00000164897.14_7	GNM.4	-1.49929	5.12759
ENSG00000164961.16_6	GNM.11	0.280251	-2.00638
ENSG00000164967.10_5	GNM.4	0.204835	4.95236
ENSG00000164983.7_4	GNM.1	-0.306699	-3.36898
ENSG00000164985.15_5	GNM.11	0.520835	-2.22321
ENSG00000165029.16_5	GNM.10	3.17905	3.40723
ENSG00000165060.14_8	GNM.1	-1.19149	-2.84862
ENSG00000165113.13_6	GNM.7	-1.53252	1.94912
ENSG00000165119.21_7	GNM.9	1.65413	-2.32292
ENSG00000165156.15_6	GNM.11	-0.754227	-2.22976
ENSG00000165185.14_5	GNM.3	0.333893	1.74775
ENSG00000165244.7_5	GNM.10	-1.37323	-1.57304
ENSG00000165264.6	GNM.1	-1.32535	-3.50495
ENSG00000165322.18_8	GNM.1	-1.4005	-3.20079
ENSG00000165338.16_5	GNM.11	-0.0588014	-2.73841
ENSG00000165389.7_6	GNM.1	-1.77097	-3.53735
ENSG00000165417.12_5	GNM.9	0.889969	-2.14263
ENSG00000165424.7_5	GNM.8	2.33526	-2.4391
ENSG00000165434.8_5	GNM.9	1.2977	-3.59176
ENSG00000165487.14_5	GNM.1	-2.57565	-3.30833
ENSG00000165501.17_5	GNM.1	-1.09144	-2.82876
ENSG00000165506.14_5	GNM.1	-1.60771	-2.59962
ENSG00000165507.9_9	GNM.10	3.57956	3.50418
ENSG00000165512.5_4	GNM.1	-1.58643	-2.47527
ENSG00000165588.18_7	GNM.10	3.60794	3.44944
ENSG00000165629.20_5	GNM.1	-1.87969	-2.5939
ENSG00000165637.13_5	GNM.2	-0.190847	2.01673
ENSG00000165671.20_5	GNM.6	0.305261	-0.539795
ENSG00000165684.4_5	GNM.10	-3.15595	1.54811
ENSG00000165716.11_5	GNM.4	-0.689561	5.29466
ENSG00000165732.13_5	GNM.6	0.661467	-0.753251
ENSG00000165802.23_7	GNM.2	-0.74268	5.07743
ENSG00000165821.12_9	GNM.3	0.0186605	2.55652
ENSG00000165886.5_4	GNM.4	-1.19105	4.98528
ENSG00000165912.16_6	GNM.4	-0.474691	5.84225
ENSG00000165915.14_4	GNM.2	-0.765002	4.01013
ENSG00000165934.13_4	GNM.9	0.983229	-2.0963
ENSG00000165996.14_6	GNM.1	-1.96862	-3.63678
ENSG00000165997.5_4	GNM.6	0.570887	0.764266
ENSG00000166012.17_6	GNM.7	-2.83648	1.9628
ENSG00000166068.13_5	GNM.6	0.784917	0.342817
ENSG00000166105.16_5	GNM.5	0.130071	-4.65268
ENSG00000166128.13_4	GNM.9	1.4436	-2.32989
ENSG00000166166.13_4	GNM.4	-1.5492	5.56644
ENSG00000166167.18_5	GNM.9	1.46677	-2.56071
ENSG00000166181.13_6	GNM.6	0.738354	-1.14078
ENSG00000166225.8_4	GNM.6	-0.154758	-0.146333
ENSG00000166226.13_4	GNM.6	0.951431	-1.22028
ENSG00000166233.15_6	GNM.3	1.05224	1.93891
ENSG00000166266.14_5	GNM.6	0.176025	-0.24274
ENSG00000166272.18_6	GNM.8	2.35065	-3.2038
ENSG00000166289.6_4	GNM.4	-1.1899	6.04073
ENSG00000166295.9_4	GNM.7	0.191609	3.33436
ENSG00000166326.7_4	GNM.3	0.992054	1.36424
ENSG00000166337.10_6	GNM.2	0.614912	3.94614
ENSG00000166343.10_6	GNM.7	-2.39168	2.83855
ENSG00000166347.19_6	GNM.5	0.19517	-4.80678
ENSG00000166348.18_5	GNM.3	1.89997	0.265841
ENSG00000166405.15_7	GNM.7	-3.42965	2.32126
ENSG00000166454.10_5	GNM.11	-0.956484	-1.7495
ENSG00000166473.17_7	GNM.2	1.78116	2.72544
ENSG00000166477.13_5	GNM.1	-2.60701	-3.05577
ENSG00000166483.11_5	GNM.3	1.30616	1.53576
ENSG00000166508.18_5	GNM.8	3.11123	-2.12446
ENSG00000166526.18_9	GNM.10	-0.262358	-0.08955
ENSG00000166532.16_6	GNM.7	-3.40962	2.58486
ENSG00000166557.14_5	GNM.2	0.936614	3.20089
ENSG00000166562.9_4	GNM.1	-1.94302	-3.60609
ENSG00000166595.12_8	GNM.2	0.642313	4.28355
ENSG00000166669.13_6	GNM.1	-0.986951	-2.24686
ENSG00000166716.10_5	GNM.8	2.18242	-1.12605
ENSG00000166736.11_5	GNM.5	0.519573	-4.1242
ENSG00000166788.10_9	GNM.1	-1.54686	-3.41067
ENSG00000166794.5_4	GNM.5	0.988502	-4.71514
ENSG00000166797.11_6	GNM.1	-2.46145	-3.41943
ENSG00000166803.13_7	GNM.1	-0.681314	-3.47093
ENSG00000166851.15_5	GNM.8	2.70503	-2.99026
ENSG00000166860.3_5	GNM.3	-0.0789758	-0.279822
ENSG00000166886.13_6	GNM.10	2.85672	3.42633
ENSG00000166900.17_6	GNM.3	1.22779	1.83324
ENSG00000166912.17_5	GNM.3	0.286274	1.02089
ENSG00000166913.13_5	GNM.9	0.633046	-2.91201
ENSG00000166986.15_7	GNM.11	-0.532084	-2.40793
ENSG00000167085.11_8	GNM.8	3.26054	-2.7149
ENSG00000167110.18_6	GNM.2	-0.432473	2.32465
ENSG00000167118.11_4	GNM.8	0.886417	-4.69233
ENSG00000167136.7_4	GNM.4	-0.246816	5.24589
ENSG00000167173.19_9	GNM.8	3.11679	-2.70622
ENSG00000167191.12_6	GNM.10	3.7579	3.31065
ENSG00000167193.8_5	GNM.6	1.00614	-0.544939
ENSG00000167258.15_7	GNM.6	0.0222409	0.0982901
ENSG00000167283.8_6	GNM.1	-1.32672	-3.36126
ENSG00000167291.16_9	GNM.8	2.35227	-1.2697
ENSG00000167325.15_5	GNM.9	1.75054	-2.10748
ENSG00000167363.14_7	GNM.2	0.147523	3.47561
ENSG00000167395.10_7	GNM.3	0.49044	1.60872
ENSG00000167468.17_7	GNM.2	0.415748	4.73301
ENSG00000167470.12_5	GNM.10	-0.987011	-0.899541
ENSG00000167513.9_6	GNM.4	-0.185749	5.77763
ENSG00000167525.14_6	GNM.7	-3.21255	2.96503
ENSG00000167526.13_5	GNM.4	-0.314824	5.51128
ENSG00000167535.8_5	GNM.10	3.11062	3.64677
ENSG00000167543.16_8	GNM.4	-0.0456545	4.56725
ENSG00000167550.11_7	GNM.5	0.380401	-4.37832
ENSG00000167601.12_4	GNM.3	1.66875	2.89425
ENSG00000167608.11_5	GNM.2	-0.190364	3.19758
ENSG00000167614.14_6	GNM.10	3.58401	3.54198
ENSG00000167625.11_5	GNM.3	0.387373	1.16906
ENSG00000167642.13_7	GNM.2	1.03259	3.04792
ENSG00000167657.14_6	GNM.2	0.397214	0.954843
ENSG00000167671.12_6	GNM.4	-0.639721	5.64068
ENSG00000167674.15_10	GNM.4	-0.940843	5.35925
ENSG00000167680.16_5	GNM.3	1.43727	2.43946
ENSG00000167685.15_7	GNM.4	-1.0764	4.39858
ENSG00000167693.17_6	GNM.2	0.683714	2.45708
ENSG00000167700.9_4	GNM.4	-0.746425	5.54709
ENSG00000167733.13_5	GNM.2	0.493259	3.65366
ENSG00000167766.18_5	GNM.7	-3.02982	2.66158
ENSG00000167775.11_6	GNM.4	-1.40525	5.01178
ENSG00000167842.16_4	GNM.10	-1.65244	-1.58491
ENSG00000167874.7_4	GNM.2	1.61924	3.05852
[truncated: 947 more rows]

## Sheet: Figure1g
GNM ID 1	GNM ID 2	log2(OR)	Adjusted P-value
GNM.1	GNM.1	1.71467	0
GNM.1	GNM.10	-1.33941	0
GNM.8	GNM.10	-2.5	0
GNM.4	GNM.10	-2.07006	0
GNM.5	GNM.10	-2.5	0
GNM.3	GNM.10	-0.834404	0
GNM.2	GNM.10	-0.880226	0
GNM.7	GNM.10	-2.22165	0
GNM.10	GNM.10	0.327555	2.59489e-277
GNM.6	GNM.10	-0.777666	0
GNM.9	GNM.10	-2.5	0
GNM.8	GNM.11	-0.712458	0
GNM.2	GNM.11	-2.5	0
GNM.10	GNM.11	-1.36567	0
GNM.1	GNM.11	1.38544	0
GNM.5	GNM.11	1.1064	0
GNM.7	GNM.11	-2.5	0
GNM.3	GNM.11	-2.5	0
GNM.11	GNM.11	2.39731	0
GNM.4	GNM.11	-2.5	0
GNM.6	GNM.11	1.64541	0
GNM.9	GNM.11	2.12624	0
GNM.2	GNM.12	-2.5	0
GNM.1	GNM.12	-2.5	0
GNM.12	GNM.12	1.17495	0
GNM.3	GNM.12	-2.5	0
GNM.6	GNM.12	-2.5	0
GNM.5	GNM.12	-2.5	0
GNM.10	GNM.12	-2.5	0
GNM.9	GNM.12	-2.5	0
GNM.11	GNM.12	-2.5	0
GNM.7	GNM.12	-2.5	0
GNM.8	GNM.12	-2.5	0
GNM.4	GNM.12	-2.5	0
GNM.11	GNM.13	-2.5	0
GNM.3	GNM.13	-2.2117	0
GNM.8	GNM.13	-2.5	0
GNM.10	GNM.13	-2.5	0
GNM.6	GNM.13	-2.5	0
GNM.2	GNM.13	-2.11496	0
GNM.5	GNM.13	-2.5	0
GNM.9	GNM.13	-2.5	0
GNM.1	GNM.13	-2.5	0
GNM.7	GNM.13	-2.5	0
GNM.4	GNM.13	-2.5	0
GNM.12	GNM.13	-2.5	0
GNM.13	GNM.13	1.18612	1.22257e-99
GNM.2	GNM.2	2.27926	0
GNM.1	GNM.2	-2.5	0
GNM.1	GNM.3	-2.5	0
GNM.2	GNM.3	1.04634	0
GNM.3	GNM.3	1.65624	0
GNM.2	GNM.4	1.21962	0
GNM.3	GNM.4	-0.932419	0
GNM.1	GNM.4	-2.5	0
GNM.4	GNM.4	1.61981	0
GNM.2	GNM.5	-2.5	0
GNM.5	GNM.5	1.56817	0
GNM.4	GNM.5	-1.7956	0
GNM.3	GNM.5	-2.5	0
GNM.1	GNM.5	0.687253	0
GNM.2	GNM.6	-2.5	0
GNM.1	GNM.6	-1.77718	0
GNM.5	GNM.6	-2.5	0
GNM.3	GNM.6	0.41427	0
GNM.4	GNM.6	-2.5	0
GNM.6	GNM.6	2.28953	0
GNM.4	GNM.7	-2.23879	0
GNM.7	GNM.7	-0.349998	0
GNM.5	GNM.7	-2.5	0
GNM.6	GNM.7	-2.5	0
GNM.1	GNM.7	-1.61036	0
GNM.2	GNM.7	-0.614846	0
GNM.3	GNM.7	-2.5	0
GNM.1	GNM.8	-2.5	0
GNM.2	GNM.8	-2.33437	0
GNM.4	GNM.8	-0.114823	4.82254e-59
GNM.5	GNM.8	-0.547789	0
GNM.6	GNM.8	-0.046407	1.28301e-10
GNM.8	GNM.8	1.44652	0
GNM.7	GNM.8	-2.5	0
GNM.3	GNM.8	-0.1213	1.50907e-66
GNM.1	GNM.9	-0.214051	4.44394e-228
GNM.5	GNM.9	1.61714	0
GNM.6	GNM.9	1.77894	0
GNM.4	GNM.9	-2.5	0
GNM.2	GNM.9	-2.5	0
GNM.7	GNM.9	-2.5	0
GNM.3	GNM.9	-2.5	0
GNM.8	GNM.9	0.490597	0
GNM.9	GNM.9	2.5	0

## Sheet: Figure1hi
RNA UUID	GNM ID	GNM Score	Estimated Formative Proportion
01cccf19-7f07-47e1-8c4f-664f3e692bfe	GNM.5	-31.5041	0.00656536
030f4660-f0d1-422e-a3b3-3f84332527fb	GNM.5	245.156	0.353067
06f712d1-213a-4552-b9ba-ad3ccea7b893	GNM.5	105.99	0.351145
071ca248-bcb1-484d-bff2-3aefc84f8688	GNM.5	158.261	0.601326
075d22bf-232c-4b11-b327-d7422e7907ab	GNM.5	-256.715	0.126872
076c5de8-b46f-4a1a-aa3a-ad91351eadc1	GNM.5	-277.613	0
07d98604-c359-41dc-abad-202609e8f3fb	GNM.5	-26.8649	0.248261
083eedd6-c1a9-4423-94e2-60ddf39db242	GNM.5	-369.391	0.221178
08482623-c5b3-4acf-ba2d-ff94a8772127	GNM.5	310.317	0.638063
08d4ab09-9752-4285-9d0d-60530ebf8f45	GNM.5	37.7902	0
10b64344-0a53-43cc-94f2-3564e3ac8ee7	GNM.5	-138.305	0
180a1096-66eb-4bc8-937a-117dc51af4bf	GNM.5	207.826	0.435742
1aa9a626-66b9-45cc-a7d3-7f40062f917d	GNM.5	277.719	0.69616
1b445672-eb32-443d-92f2-f186ae09db8a	GNM.5	-363.15	0.0334538
1bb9f23d-e3fa-48f2-8c4e-129ff461403d	GNM.5	-26.2324	0.0291988
1c568951-4308-4270-b40a-0380bffe699c	GNM.5	-359.811	0
1c769c90-dafa-403e-8cc6-69406f664f88	GNM.5	-52.2799	0.142497
1d040183-856b-4510-a6a2-9eef729bfc45	GNM.5	228.979	0.686929
1d2d5dff-3445-444a-acd6-ce5c58ab0dbc	GNM.5	-112.956	0
1d343b2a-ee18-4738-b5d3-18cf3b73a4ec	GNM.5	-384.551	0
1ed4d1c4-d6a1-495f-a711-6383d6454936	GNM.5	-370.483	0
21f70c19-d892-497c-80d7-c882eb4a1c84	GNM.5	14.9251	0.222137
22d8492e-6461-432a-9c58-73d0da5cca20	GNM.5	14.1531	0.182027
24259405-4f4a-4769-9113-aec610bc31bd	GNM.5	-238.624	0.296834
2683848c-3d50-4732-9308-c6535e9fd880	GNM.5	77.6271	0
26f7236b-3334-494c-be8c-5b0ce3896423	GNM.5	-96.115	0.17294
27b1494c-3ac4-4778-901c-03acd0ee8df5	GNM.5	276.198	0.493355
2a7635ca-c7f8-4af6-b94b-cef1eff7d85d	GNM.5	-105.989	0
2ac88937-6b3a-4cb4-84f2-71f57831535a	GNM.5	304.311	0.775996
2c2697a7-584f-4767-bc64-23a833648e81	GNM.5	31.7473	0.687414
2c2ff9ff-8464-432a-9de2-817ae7c5e838	GNM.5	184.566	0.588863
2ebdb032-9c1b-4f38-b164-af5a39dd675d	GNM.5	49.8756	0.323438
302eff2d-9979-47ab-8583-042358e069bd	GNM.5	-104.853	0.126545
3202f6eb-f06d-4cb2-82e4-ff43815d3907	GNM.5	106.884	0.348643
331f9a4a-7143-497b-a0fd-16863c82585a	GNM.5	-364.593	0
33297052-9bcb-41c9-b101-6a00c7c00c8f	GNM.5	-356.272	0.0623034
349de0b8-ea4a-45eb-9631-8259b539f7b8	GNM.5	435.715	1
34dac2a5-6042-4816-9139-619368b9e7aa	GNM.5	-352.742	0.265128
36d16f69-733f-429c-b965-c2055637af9d	GNM.5	69.4655	0
36f0503d-d592-4ac3-b441-e1c226f446a1	GNM.5	-122.54	0.104645
38b6cc3f-5c22-4f32-ab1a-b8c1d9232799	GNM.5	104.563	0.157454
392fff5e-e4db-4533-b536-4b52bf21fc1e	GNM.5	-437.869	0
39af634c-6908-48cf-996c-6e3a3fd8c1aa	GNM.5	-316.876	0
39affbed-5f53-4792-8607-18240c83e667	GNM.5	177.491	0.811346
39f423ff-e452-41c0-abc3-572f8ae4f3f7	GNM.5	153.343	0.885961
3a3a7a84-4c7d-4b61-a210-5e56eafde5d3	GNM.5	371.404	1
3a497df3-93ee-4b80-b4ea-9059e256cae9	GNM.5	104.854	0
3b1d4ea6-0f3c-424e-92d2-f1ab394a84f8	GNM.5	-40.6607	0.00612281
3bf201fc-d713-43bc-bdfc-8e5fbfe22926	GNM.5	-309.495	0
3c0f13e6-6a33-4855-8caf-79c586d558aa	GNM.5	-109.256	0
3df800f1-3d24-473d-8bb4-03c48b4d825d	GNM.5	13.1757	0.0445346
3e439747-107e-41c2-9455-a28a20dcf5ce	GNM.5	-8.58098	0
3ee073bb-ea49-4ca2-b6b6-b4a8a8041ff0	GNM.5	12.2016	0
3ee89a41-4662-4b06-94f6-33103b39c37b	GNM.5	167.049	0.629776
3fcd7e6b-e45d-40d1-af5e-15934c75cca0	GNM.5	235.78	0.802318
4035d07f-3a38-48fc-9227-b78aa5acc273	GNM.5	-211.666	0.617972
40584e9f-7f57-46b8-b006-dec1fe6cf9ea	GNM.5	-43.3605	0.300247
42b68828-6c5e-4004-ae2e-96e1a0f47391	GNM.5	-44.3384	0
42beae13-e272-460e-bee8-d9c187a6acaf	GNM.5	67.3112	0.594485
4306d28e-a06e-447b-9b2f-26d074a72407	GNM.5	-216.969	0.0359118
4436214a-6437-4a8f-b7c0-cb7299791d93	GNM.5	97.5591	0.214238
45c8234a-0cf0-4706-8dde-5f0cb7c38f3d	GNM.5	-126.705	0
45cb15a2-bc46-46a9-afdb-9e6b64a777da	GNM.5	-7.18775	0.185643
47c1ac45-f0b2-4bf1-b58d-841e2d0251aa	GNM.5	175.938	0.428351
4a452ef5-8015-4467-85ad-35a8bb60599e	GNM.5	-12.1837	0
4cf357ab-813c-4c84-bb33-d4f6233781ed	GNM.5	115.689	0.333321
4e780564-c504-4860-9e24-6b7791007afb	GNM.5	87.117	0
4ebf16ec-bcdb-47f3-aefe-5e14cd1735d5	GNM.5	-83.4907	0
4f52890b-813b-4d21-95ba-87184b123fc9	GNM.5	251.172	0.316616
5093c812-a4da-47d2-a61e-cc4bb7609c4c	GNM.5	45.5512	0
51ada403-952c-43c1-b0ec-12052cb4e747	GNM.5	-361.194	0
53d73080-748e-43d0-acef-f366a20074b5	GNM.5	270.036	0.657989
5738ea33-c3e8-470e-bd32-f048a318cc3d	GNM.5	-163.717	0
574442f2-baca-4800-ad09-fed27ea4bd87	GNM.5	-439.202	0
57b55594-4576-410c-98f4-958d48e0959f	GNM.5	-37.2758	0.273232
57c37aff-2224-4314-a337-454fb82ef47b	GNM.5	-452.935	0
57ee2724-6eab-4208-a6c2-9d7aff1990c6	GNM.5	45.532	0.315505
596ba552-15df-4cda-87c4-6cb161cbb88e	GNM.5	154.427	0.71104
59fc050c-55a4-45ab-abd6-77ed5b9a0035	GNM.5	-345.61	0
5a8e70b6-e13b-4e95-b761-754706dd5985	GNM.5	10.2962	0.181304
5cefe64c-aac4-4d85-b104-16a627b318af	GNM.5	314.444	0.766909
5d21646b-b4c9-42a9-85b5-fd82610f8e18	GNM.5	-31.2251	0.535322
5d337abb-234b-45b8-a4a5-e077a15861e6	GNM.5	-55.3692	0.318643
5d8bc45a-375d-4112-a02a-ad857279b12a	GNM.5	-368.084	0
604dadab-77cb-4b3b-8978-779d26fde054	GNM.5	-371.817	0
61042586-271d-46a8-a913-9e83d02e7e96	GNM.5	108.95	0
629211b6-49d7-4024-879c-3ac5bc86f9d9	GNM.5	-8.21052	0
62e0b886-9d74-4ad3-8d1f-826737e4ab67	GNM.5	-16.2058	0
63009c48-42ba-48f5-a9f3-a721edd0343e	GNM.5	-18.6471	0
6433b573-96a0-4e96-9c7e-551e01ed9eac	GNM.5	185.839	0
6464ae46-c052-48c1-8b7b-35bf9951dd68	GNM.5	132.115	0
648bc553-4cd5-4941-8c1b-16cd689514d7	GNM.5	-48.7397	0.273895
64c4f67d-6918-45ac-87ff-d99d300875a3	GNM.5	-42.2225	0
65e791fd-4ea8-49de-87d1-0aecfd98757f	GNM.5	197.102	0.720304
678225d0-6c79-48e9-a4c2-c76395243a85	GNM.5	-53.9773	0.44834
683d39a0-cc9d-4e6b-8778-f7bb98101a94	GNM.5	309.025	0.653535
692258ab-1c8b-4a29-92b6-a46acc1cfe1c	GNM.5	-16.9795	0.448297
6a5edde2-492a-49c9-978a-27c9bc889827	GNM.5	-19.8723	0
6b634774-ccd6-48bf-8395-ae78a7bd6d2b	GNM.5	-93.4939	0.273429
6bd80a9b-7a38-4c53-bfa2-384168b6e6e7	GNM.5	145.036	0.0918725
6c4c8bae-462c-4893-9a80-348f4d17ebb2	GNM.5	-30.8237	0.0580652
6cf2892e-eb27-4709-afa5-9ff985a976a4	GNM.5	86.578	0
6eb5a86a-5fe6-4001-9983-6bfc11323cee	GNM.5	-354.963	0.282883
6f12deaa-1c2e-4fc8-b28c-1be8dc6abe1f	GNM.5	185.598	0.357081
70a36144-e2ae-4fa2-a1e2-6eb972fc96d2	GNM.5	373.772	0.446506
722ba12d-f370-442c-bc32-4d9cfca4194a	GNM.5	126.605	0.259301
733a8234-30f0-4962-9d21-1f42b5978a8d	GNM.5	-177.072	0
75bdd9dc-decf-4687-816a-1f4f142df2e6	GNM.5	196.25	0.306543
780aad74-6077-4b12-ba10-412c180ade40	GNM.5	266.492	0.362967
7a54cb66-8dc1-4f3e-9061-a593a8071b20	GNM.5	20.7619	0.484405
7ae2a15b-6c44-40ba-a943-b8322d9c74dc	GNM.5	69.0164	0.387409
7b1b3475-ee79-4cc5-91ca-8b675322d0e4	GNM.5	110.701	0.265724
7b8b150f-2438-433b-9b63-651510616e4f	GNM.5	-285.675	0
7c9a31a7-2da7-41a8-8a40-7dc0bef1f1d7	GNM.5	-126.484	0
81c853db-87f9-40bb-a372-148bb63c23eb	GNM.5	-107.369	0.150188
843775ea-87a8-4229-9028-4a001bc3803d	GNM.5	-334.665	0.339381
843f5dd5-ec6b-496c-ae29-b4bc6c387280	GNM.5	-159.868	0.111113
84aa825c-d6da-48e0-ad5f-344c2b18a78c	GNM.5	51.6987	0.75231
85b0f6b6-2e60-4429-bf74-4aee87b63288	GNM.5	-353.877	0.111967
8610e32d-0d99-47a5-b220-31f3b6a7a3f1	GNM.5	95.4543	0.172703
8695faa4-e4ac-45f1-a78b-9afc2401c9b4	GNM.5	-35.9349	0.117727
8970cb51-6233-40f2-badb-e232d560d8ed	GNM.5	215.359	0.657998
8ba7a411-00c8-4b76-859a-6adc73b4eeca	GNM.5	149.373	0.490556
8c451c9e-81bf-434e-ac8f-24334ce329fc	GNM.5	-295.431	0
8f73bb61-025e-4cc7-bdf0-7526a631d639	GNM.5	396.992	0.728691
90713558-7ff2-4216-ad9e-199841c8f6b1	GNM.5	-83.7327	0.11353
9135588e-9a8e-4b15-b605-13e7ebd485bf	GNM.5	234.484	0.845882
94587d95-52a5-4618-8b7d-43aee48a3120	GNM.5	97.1554	0.59677
950b5be9-77e8-46f5-a562-85bb1fbf35a9	GNM.5	-339.172	0
9760169c-96da-4ed0-9f6c-a8910b71ff1c	GNM.5	-419.749	0
9adabd87-c001-4cb6-94b0-a2cd07691b73	GNM.5	124.679	0.546642
9b7e0e0e-1ccd-4fc3-a06c-977522c5d6c8	GNM.5	212.435	0.418661
9b9dd211-1fa2-4597-babf-1dfe7b434cab	GNM.5	246.122	0.419037
9bd5cffa-bffe-4708-ba9f-6727ff300de7	GNM.5	-106.76	0.201876
9c9a5b94-60b2-4fa2-988b-60be7c7b1a25	GNM.5	-418.267	0
9cf76144-f3fc-464b-a4aa-8b716fe3ee39	GNM.5	-398.932	0
9dea3b37-fc47-42f1-a7bc-1af671af5693	GNM.5	-113.328	0.21567
9e5035d3-9ced-4b81-b77b-87d6aaf2631d	GNM.5	174.089	0.526233
9f60b1fa-aacc-40b9-b1ed-32ffc9cc8853	GNM.5	-283.488	0
9f7b4aa4-f7b3-4ba6-b3e6-75c24617d949	GNM.5	282.193	0.842378
a0f3cb0e-8712-476c-8560-346c98044b19	GNM.5	251.973	0.961103
a274d4f9-321f-4822-a0fa-df8621fd3662	GNM.5	268.014	0.527365
a583055b-f58f-458f-aca0-8f4d63b921c1	GNM.5	52.8749	0
a5e94c4c-e950-4889-b10b-6be8e8311f0e	GNM.5	174.525	0.00285354
a7596fd8-9197-4e76-a26b-e76bc7c8ff6a	GNM.5	25.727	0.601378
a7ae77bf-dac8-47c4-a2b0-866ce927bc30	GNM.5	-92.1866	0
a7bd3a9d-ec37-4ed9-829f-8a45ca5bd1de	GNM.5	-228.107	0
aa6b223d-e444-44c4-8f7e-5a9f245a85a3	GNM.5	171.254	0.297484
b15e37fc-4290-4734-86f9-067ea4482419	GNM.5	86.2871	0.43461
b1da93c2-f504-404e-9638-8d032f205a65	GNM.5	27.2545	0.0348903
b2752f67-e17e-41c3-b1ee-99b3349ab3e2	GNM.5	-41.976	0.281668
b3b71361-8586-4f72-a5d4-c47042524397	GNM.5	-341.844	0
b3cc2866-5e83-4532-a19a-7e8fbf206f1c	GNM.5	232.878	0.968172
b5d28005-2bde-4b60-8075-2c150c448684	GNM.5	107.092	0.142321
b6aa2c1b-f963-4365-b48a-3e8a56a60cf2	GNM.5	99.1416	0.0592028
b745d782-a8cc-45b1-849a-47e39f28e361	GNM.5	351.87	0.87639
b76fdddf-8a62-43ca-9762-d0922a36eba1	GNM.5	-267.867	0.189127
b791b90d-d89a-4813-8f42-396e5381ee23	GNM.5	287.2	0.376357
b85466fb-4e26-4201-b202-b6194b3d5428	GNM.5	-16.2185	0.397447
bbaca0d0-1041-47d5-8c90-00585049cdcc	GNM.5	178.019	0.328876
bea6f6af-2fd4-4ba5-8dee-28ba44b998dd	GNM.5	-43.4242	0
bf2f9e3e-b786-4b40-83e5-51d9b32915bd	GNM.5	-458.227	0
c1c0ed22-b777-4799-826b-a610ad98cdf5	GNM.5	-86.0681	0.209907
c29ee90a-9cc0-4552-9f76-5d00f9ed0335	GNM.5	-440.784	0
c364268a-50e8-470d-b9dd-d812f938237b	GNM.5	0.200054	0.581301
c5549860-1ab9-475e-ab92-192bf26a98bb	GNM.5	81.5139	0.508823
c5bc184d-3853-4cf4-92fd-bd561704154a	GNM.5	23.1522	0
c5cc2f3d-6356-45ef-b840-efc50c3ebda9	GNM.5	-212.494	0
c7b2c243-e287-402e-b83b-91805c14d42b	GNM.5	17.0448	0.176723
c8a781f8-7857-4522-a92e-3c7fbb4acb22	GNM.5	-40.0653	0
c93519aa-0532-462b-9685-b150e32782e9	GNM.5	85.8279	0.497775
c9c94190-3d6a-45a7-a7aa-f6dc68d1bf5a	GNM.5	47.0382	0.192999
cae1d7e8-1d7a-4d67-b924-2686d7de3985	GNM.5	-46.8531	0.163642
cbd758ec-5d03-4d98-9d89-a458b6a3c9f5	GNM.5	-70.3681	0
ce1926ab-0eec-49a6-9675-94562566fa94	GNM.5	-99.7432	0
cef2afa5-e5e4-4d39-9f27-89d6b11f3809	GNM.5	137.153	0.471846
cf2babd7-78ca-481c-8f2b-70bab84ab4fd	GNM.5	89.8378	0.159113
cf74a670-d59d-4a6c-90f0-1f8ed8deaa96	GNM.5	179.611	0.624262
d18dd46c-c975-4867-bc47-64130de7490e	GNM.5	-314.732	0.0749734
d307baca-b3cb-4301-b74b-c9384f298206	GNM.5	101.253	0
d875dea5-f8dc-43a0-9037-0377a8df7f88	GNM.5	161.702	0.491473
d91ebed3-ec40-4349-8428-8a4eb1f938ff	GNM.5	-66.5798	0.314967
da8f954a-b6f9-4333-a5d5-68183c90caaa	GNM.5	315.857	0.731286
dad848aa-9b8e-4345-8ec2-f484dea158fc	GNM.5	-10.2129	0.0388034
db7f93a1-760d-440d-9428-8572dc95a9e3	GNM.5	287.311	0.200813
ddd51b49-3542-4bb6-ab6f-1ca3e2293258	GNM.5	73.0454	0.458541
df064201-cd1b-4dc6-a79a-3963664ead67	GNM.5	-14.133	0.293832
df367b03-0754-4ef0-a42d-881ed32466d1	GNM.5	83.3436	0.0524543
e1085c43-0dea-46e3-ae69-5ca68721723c	GNM.5	148.591	0.421022
e19f4f11-1cb5-4a77-b8a0-927a6534cea3	GNM.5	288.54	0.857683
e1d7ec3b-850d-4f51-9677-5669a5a80a07	GNM.5	-31.8703	0.250006
e2ad0117-4099-4745-8f1d-53c5f52cfd48	GNM.5	148.721	1
e437b3b4-3fb1-402c-9643-ca628a15d42f	GNM.5	335.883	1
e7064b85-64ab-4986-a77f-fa9547f46a32	GNM.5	37.8349	0.250787
e9e30d48-9b21-4ac0-9a67-157da96f679a	GNM.5	12.3285	0.423234
ea624d9e-0f73-4406-ab19-462b3fe23d24	GNM.5	314.769	1
eb81d0ea-7263-4459-bb83-3de9894c60b2	GNM.5	179.384	0.540782
eb9cd395-ccf7-4b0c-a9cd-b48129992972	GNM.5	96.6943	0
ed19cfba-c290-486c-b1e0-c8dc28e8926d	GNM.5	-285.202	0
ee72638c-907d-4171-a4a9-63a1381383c4	GNM.5	229.945	0.335964
f11f7316-7b87-4728-af47-caecb170c7e2	GNM.5	123.456	0
f19e1262-4aea-4573-bca9-b3e6c64b3926	GNM.5	108.029	0
f23055fd-5450-4806-a531-de5ef7939d60	GNM.5	91.1301	0.412042
f2bd06de-4499-46ac-9fb3-f698425d53d5	GNM.5	351.546	1
f2c021f0-9d81-4c46-b20f-cef41247fe78	GNM.5	-0.894421	0.121022
f356c2f9-d9d7-4a2e-99f9-1b8b5a6f4154	GNM.5	-169.172	0
f3c8b304-8c35-4cff-8b8a-5f5cebd5aa1d	GNM.5	-10.8295	0.408273
f41568ae-8f0a-4ae5-b45e-c6dde74de351	GNM.5	171.034	0.455434
f70fedfb-6638-4b7b-bf33-f9fb3e75d4fc	GNM.5	-88.726	0
f9f06a31-e013-4186-9a80-921defb257a8	GNM.5	1.5925	0.423945
fc80e472-bfb6-4682-a8b1-94f3f387aa0b	GNM.5	175.32	0.169778
fe1eacb8-70c8-45a8-a7cf-28b9c3e1f67e	GNM.5	11.6665	0
fe28f4e3-e296-487e-9d37-f74ef7b64782	GNM.5	41.9811	0.0866926
01cccf19-7f07-47e1-8c4f-664f3e692bfe	GNM.10	75.5983	0.00656536
030f4660-f0d1-422e-a3b3-3f84332527fb	GNM.10	-77.5549	0.353067
06f712d1-213a-4552-b9ba-ad3ccea7b893	GNM.10	40.246	0.351145
071ca248-bcb1-484d-bff2-3aefc84f8688	GNM.10	-8.55563	0.601326
075d22bf-232c-4b11-b327-d7422e7907ab	GNM.10	15.7323	0.126872
076c5de8-b46f-4a1a-aa3a-ad91351eadc1	GNM.10	130.242	0
07d98604-c359-41dc-abad-202609e8f3fb	GNM.10	54.9044	0.248261
083eedd6-c1a9-4423-94e2-60ddf39db242	GNM.10	5.72381	0.221178
08482623-c5b3-4acf-ba2d-ff94a8772127	GNM.10	-58.3539	0.638063
08d4ab09-9752-4285-9d0d-60530ebf8f45	GNM.10	155.554	0
10b64344-0a53-43cc-94f2-3564e3ac8ee7	GNM.10	134.584	0
180a1096-66eb-4bc8-937a-117dc51af4bf	GNM.10	-96.9567	0.435742
1aa9a626-66b9-45cc-a7d3-7f40062f917d	GNM.10	-136.727	0.69616
1b445672-eb32-443d-92f2-f186ae09db8a	GNM.10	49.9476	0.0334538
1bb9f23d-e3fa-48f2-8c4e-129ff461403d	GNM.10	180.66	0.0291988
1c568951-4308-4270-b40a-0380bffe699c	GNM.10	103.669	0
1c769c90-dafa-403e-8cc6-69406f664f88	GNM.10	35.3539	0.142497
1d040183-856b-4510-a6a2-9eef729bfc45	GNM.10	-186.063	0.686929
1d2d5dff-3445-444a-acd6-ce5c58ab0dbc	GNM.10	52.7695	0
1d343b2a-ee18-4738-b5d3-18cf3b73a4ec	GNM.10	80.4941	0
1ed4d1c4-d6a1-495f-a711-6383d6454936	GNM.10	8.54306	0
21f70c19-d892-497c-80d7-c882eb4a1c84	GNM.10	-19.5773	0.222137
22d8492e-6461-432a-9c58-73d0da5cca20	GNM.10	77.2801	0.182027
24259405-4f4a-4769-9113-aec610bc31bd	GNM.10	-38.4472	0.296834
2683848c-3d50-4732-9308-c6535e9fd880	GNM.10	41.881	0
26f7236b-3334-494c-be8c-5b0ce3896423	GNM.10	122.953	0.17294
27b1494c-3ac4-4778-901c-03acd0ee8df5	GNM.10	-105.84	0.493355
2a7635ca-c7f8-4af6-b94b-cef1eff7d85d	GNM.10	106.364	0
2ac88937-6b3a-4cb4-84f2-71f57831535a	GNM.10	-167.976	0.775996
2c2697a7-584f-4767-bc64-23a833648e81	GNM.10	-140.126	0.687414
2c2ff9ff-8464-432a-9de2-817ae7c5e838	GNM.10	-102.152	0.588863
2ebdb032-9c1b-4f38-b164-af5a39dd675d	GNM.10	-95.5764	0.323438
302eff2d-9979-47ab-8583-042358e069bd	GNM.10	35.3981	0.126545
3202f6eb-f06d-4cb2-82e4-ff43815d3907	GNM.10	-63.8603	0.348643
331f9a4a-7143-497b-a0fd-16863c82585a	GNM.10	-48.2591	0
33297052-9bcb-41c9-b101-6a00c7c00c8f	GNM.10	89.536	0.0623034
349de0b8-ea4a-45eb-9631-8259b539f7b8	GNM.10	-224.246	1
34dac2a5-6042-4816-9139-619368b9e7aa	GNM.10	50.4581	0.265128
36d16f69-733f-429c-b965-c2055637af9d	GNM.10	-18.774	0
36f0503d-d592-4ac3-b441-e1c226f446a1	GNM.10	122.047	0.104645
38b6cc3f-5c22-4f32-ab1a-b8c1d9232799	GNM.10	-27.7838	0.157454
392fff5e-e4db-4533-b536-4b52bf21fc1e	GNM.10	95.3264	0
39af634c-6908-48cf-996c-6e3a3fd8c1aa	GNM.10	91.3444	0
39affbed-5f53-4792-8607-18240c83e667	GNM.10	-101.18	0.811346
39f423ff-e452-41c0-abc3-572f8ae4f3f7	GNM.10	-143.753	0.885961
3a3a7a84-4c7d-4b61-a210-5e56eafde5d3	GNM.10	-265.295	1
3a497df3-93ee-4b80-b4ea-9059e256cae9	GNM.10	197.425	0
3b1d4ea6-0f3c-424e-92d2-f1ab394a84f8	GNM.10	22.0618	0.00612281
3bf201fc-d713-43bc-bdfc-8e5fbfe22926	GNM.10	95.6756	0
3c0f13e6-6a33-4855-8caf-79c586d558aa	GNM.10	53.1996	0
3df800f1-3d24-473d-8bb4-03c48b4d825d	GNM.10	74.8166	0.0445346
3e439747-107e-41c2-9455-a28a20dcf5ce	GNM.10	13.5403	0
3ee073bb-ea49-4ca2-b6b6-b4a8a8041ff0	GNM.10	111.068	0
3ee89a41-4662-4b06-94f6-33103b39c37b	GNM.10	-80.0664	0.629776
3fcd7e6b-e45d-40d1-af5e-15934c75cca0	GNM.10	-160.634	0.802318
4035d07f-3a38-48fc-9227-b78aa5acc273	GNM.10	-41.7258	0.617972
40584e9f-7f57-46b8-b006-dec1fe6cf9ea	GNM.10	47.8499	0.300247
42b68828-6c5e-4004-ae2e-96e1a0f47391	GNM.10	112.122	0
42beae13-e272-460e-bee8-d9c187a6acaf	GNM.10	-243.202	0.594485
4306d28e-a06e-447b-9b2f-26d074a72407	GNM.10	65.8507	0.0359118
4436214a-6437-4a8f-b7c0-cb7299791d93	GNM.10	10.4134	0.214238
45c8234a-0cf0-4706-8dde-5f0cb7c38f3d	GNM.10	17.3323	0
45cb15a2-bc46-46a9-afdb-9e6b64a777da	GNM.10	-26.9297	0.185643
47c1ac45-f0b2-4bf1-b58d-841e2d0251aa	GNM.10	-102.212	0.428351
4a452ef5-8015-4467-85ad-35a8bb60599e	GNM.10	55.9586	0
4cf357ab-813c-4c84-bb33-d4f6233781ed	GNM.10	-20.1839	0.333321
4e780564-c504-4860-9e24-6b7791007afb	GNM.10	98.3821	0
4ebf16ec-bcdb-47f3-aefe-5e14cd1735d5	GNM.10	91.7516	0
4f52890b-813b-4d21-95ba-87184b123fc9	GNM.10	-125.111	0.316616
5093c812-a4da-47d2-a61e-cc4bb7609c4c	GNM.10	50.4864	0
51ada403-952c-43c1-b0ec-12052cb4e747	GNM.10	76.7129	0
53d73080-748e-43d0-acef-f366a20074b5	GNM.10	-7.09679	0.657989
5738ea33-c3e8-470e-bd32-f048a318cc3d	GNM.10	54.622	0
574442f2-baca-4800-ad09-fed27ea4bd87	GNM.10	71.5491	0
57b55594-4576-410c-98f4-958d48e0959f	GNM.10	25.834	0.273232
57c37aff-2224-4314-a337-454fb82ef47b	GNM.10	101.67	0
57ee2724-6eab-4208-a6c2-9d7aff1990c6	GNM.10	-70.4558	0.315505
596ba552-15df-4cda-87c4-6cb161cbb88e	GNM.10	-150.689	0.71104
59fc050c-55a4-45ab-abd6-77ed5b9a0035	GNM.10	66.2395	0
5a8e70b6-e13b-4e95-b761-754706dd5985	GNM.10	140.092	0.181304
5cefe64c-aac4-4d85-b104-16a627b318af	GNM.10	-75.0554	0.766909
5d21646b-b4c9-42a9-85b5-fd82610f8e18	GNM.10	-34.8914	0.535322
5d337abb-234b-45b8-a4a5-e077a15861e6	GNM.10	-40.4788	0.318643
5d8bc45a-375d-4112-a02a-ad857279b12a	GNM.10	107.113	0
604dadab-77cb-4b3b-8978-779d26fde054	GNM.10	66.8442	0
61042586-271d-46a8-a913-9e83d02e7e96	GNM.10	84.7697	0
629211b6-49d7-4024-879c-3ac5bc86f9d9	GNM.10	274.99	0
62e0b886-9d74-4ad3-8d1f-826737e4ab67	GNM.10	112.636	0
63009c48-42ba-48f5-a9f3-a721edd0343e	GNM.10	40.1731	0
6433b573-96a0-4e96-9c7e-551e01ed9eac	GNM.10	131.728	0
6464ae46-c052-48c1-8b7b-35bf9951dd68	GNM.10	-20.9734	0
648bc553-4cd5-4941-8c1b-16cd689514d7	GNM.10	-52.8638	0.273895
64c4f67d-6918-45ac-87ff-d99d300875a3	GNM.10	62.6612	0
65e791fd-4ea8-49de-87d1-0aecfd98757f	GNM.10	-79.6694	0.720304
678225d0-6c79-48e9-a4c2-c76395243a85	GNM.10	-82.1276	0.44834
683d39a0-cc9d-4e6b-8778-f7bb98101a94	GNM.10	-146.402	0.653535
692258ab-1c8b-4a29-92b6-a46acc1cfe1c	GNM.10	-11.0636	0.448297
6a5edde2-492a-49c9-978a-27c9bc889827	GNM.10	-60.237	0
6b634774-ccd6-48bf-8395-ae78a7bd6d2b	GNM.10	25.6776	0.273429
6bd80a9b-7a38-4c53-bfa2-384168b6e6e7	GNM.10	-45.9438	0.0918725
6c4c8bae-462c-4893-9a80-348f4d17ebb2	GNM.10	57.986	0.0580652
6cf2892e-eb27-4709-afa5-9ff985a976a4	GNM.10	134.313	0
6eb5a86a-5fe6-4001-9983-6bfc11323cee	GNM.10	1.42793	0.282883
6f12deaa-1c2e-4fc8-b28c-1be8dc6abe1f	GNM.10	-73.769	0.357081
70a36144-e2ae-4fa2-a1e2-6eb972fc96d2	GNM.10	-65.3617	0.446506
722ba12d-f370-442c-bc32-4d9cfca4194a	GNM.10	56.3859	0.259301
733a8234-30f0-4962-9d21-1f42b5978a8d	GNM.10	107.322	0
75bdd9dc-decf-4687-816a-1f4f142df2e6	GNM.10	-70.1486	0.306543
780aad74-6077-4b12-ba10-412c180ade40	GNM.10	-12.7124	0.362967
7a54cb66-8dc1-4f3e-9061-a593a8071b20	GNM.10	-24.2483	0.484405
7ae2a15b-6c44-40ba-a943-b8322d9c74dc	GNM.10	-60.9179	0.387409
7b1b3475-ee79-4cc5-91ca-8b675322d0e4	GNM.10	-96.6083	0.265724
7b8b150f-2438-433b-9b63-651510616e4f	GNM.10	78.0154	0
7c9a31a7-2da7-41a8-8a40-7dc0bef1f1d7	GNM.10	24.422	0
81c853db-87f9-40bb-a372-148bb63c23eb	GNM.10	90.4313	0.150188
843775ea-87a8-4229-9028-4a001bc3803d	GNM.10	0.477745	0.339381
843f5dd5-ec6b-496c-ae29-b4bc6c387280	GNM.10	13.8355	0.111113
84aa825c-d6da-48e0-ad5f-344c2b18a78c	GNM.10	-73.6297	0.75231
85b0f6b6-2e60-4429-bf74-4aee87b63288	GNM.10	22.953	0.111967
8610e32d-0d99-47a5-b220-31f3b6a7a3f1	GNM.10	-4.17424	0.172703
8695faa4-e4ac-45f1-a78b-9afc2401c9b4	GNM.10	13.8655	0.117727
8970cb51-6233-40f2-badb-e232d560d8ed	GNM.10	114.286	0.657998
8ba7a411-00c8-4b76-859a-6adc73b4eeca	GNM.10	-46.4728	0.490556
8c451c9e-81bf-434e-ac8f-24334ce329fc	GNM.10	75.5027	0
8f73bb61-025e-4cc7-bdf0-7526a631d639	GNM.10	-86.9279	0.728691
90713558-7ff2-4216-ad9e-199841c8f6b1	GNM.10	58.8204	0.11353
9135588e-9a8e-4b15-b605-13e7ebd485bf	GNM.10	-219.716	0.845882
94587d95-52a5-4618-8b7d-43aee48a3120	GNM.10	-128.779	0.59677
950b5be9-77e8-46f5-a562-85bb1fbf35a9	GNM.10	93.1958	0
9760169c-96da-4ed0-9f6c-a8910b71ff1c	GNM.10	80.7836	0
9adabd87-c001-4cb6-94b0-a2cd07691b73	GNM.10	-108.871	0.546642
9b7e0e0e-1ccd-4fc3-a06c-977522c5d6c8	GNM.10	40.2771	0.418661
9b9dd211-1fa2-4597-babf-1dfe7b434cab	GNM.10	19.4386	0.419037
9bd5cffa-bffe-4708-ba9f-6727ff300de7	GNM.10	53.9155	0.201876
9c9a5b94-60b2-4fa2-988b-60be7c7b1a25	GNM.10	158.816	0
9cf76144-f3fc-464b-a4aa-8b716fe3ee39	GNM.10	125.948	0
9dea3b37-fc47-42f1-a7bc-1af671af5693	GNM.10	79.0962	0.21567
9e5035d3-9ced-4b81-b77b-87d6aaf2631d	GNM.10	-136.523	0.526233
9f60b1fa-aacc-40b9-b1ed-32ffc9cc8853	GNM.10	106.589	0
9f7b4aa4-f7b3-4ba6-b3e6-75c24617d949	GNM.10	-149.313	0.842378
a0f3cb0e-8712-476c-8560-346c98044b19	GNM.10	-216.589	0.961103
a274d4f9-321f-4822-a0fa-df8621fd3662	GNM.10	-119.44	0.527365
a583055b-f58f-458f-aca0-8f4d63b921c1	GNM.10	54.2712	0
a5e94c4c-e950-4889-b10b-6be8e8311f0e	GNM.10	27.7198	0.00285354
a7596fd8-9197-4e76-a26b-e76bc7c8ff6a	GNM.10	-71.9791	0.601378
a7ae77bf-dac8-47c4-a2b0-866ce927bc30	GNM.10	54.0552	0
a7bd3a9d-ec37-4ed9-829f-8a45ca5bd1de	GNM.10	71.439	0
aa6b223d-e444-44c4-8f7e-5a9f245a85a3	GNM.10	-120.129	0.297484
b15e37fc-4290-4734-86f9-067ea4482419	GNM.10	-8.78136	0.43461
b1da93c2-f504-404e-9638-8d032f205a65	GNM.10	140.855	0.0348903
b2752f67-e17e-41c3-b1ee-99b3349ab3e2	GNM.10	-0.567044	0.281668
b3b71361-8586-4f72-a5d4-c47042524397	GNM.10	137.287	0
b3cc2866-5e83-4532-a19a-7e8fbf206f1c	GNM.10	-240.576	0.968172
b5d28005-2bde-4b60-8075-2c150c448684	GNM.10	130.502	0.142321
b6aa2c1b-f963-4365-b48a-3e8a56a60cf2	GNM.10	-56.8594	0.0592028
b745d782-a8cc-45b1-849a-47e39f28e361	GNM.10	-225.294	0.87639
b76fdddf-8a62-43ca-9762-d0922a36eba1	GNM.10	22.9514	0.189127
b791b90d-d89a-4813-8f42-396e5381ee23	GNM.10	-126.284	0.376357
b85466fb-4e26-4201-b202-b6194b3d5428	GNM.10	29.1069	0.397447
bbaca0d0-1041-47d5-8c90-00585049cdcc	GNM.10	-57.4727	0.328876
bea6f6af-2fd4-4ba5-8dee-28ba44b998dd	GNM.10	28.1166	0
bf2f9e3e-b786-4b40-83e5-51d9b32915bd	GNM.10	105.068	0
c1c0ed22-b777-4799-826b-a610ad98cdf5	GNM.10	30.0081	0.209907
c29ee90a-9cc0-4552-9f76-5d00f9ed0335	GNM.10	75.9668	0
c364268a-50e8-470d-b9dd-d812f938237b	GNM.10	6.02708	0.581301
c5549860-1ab9-475e-ab92-192bf26a98bb	GNM.10	-72.5109	0.508823
c5bc184d-3853-4cf4-92fd-bd561704154a	GNM.10	272.283	0
c5cc2f3d-6356-45ef-b840-efc50c3ebda9	GNM.10	133.168	0
c7b2c243-e287-402e-b83b-91805c14d42b	GNM.10	44.7992	0.176723
c8a781f8-7857-4522-a92e-3c7fbb4acb22	GNM.10	127.183	0
c93519aa-0532-462b-9685-b150e32782e9	GNM.10	-121.255	0.497775
c9c94190-3d6a-45a7-a7aa-f6dc68d1bf5a	GNM.10	-84.8644	0.192999
cae1d7e8-1d7a-4d67-b924-2686d7de3985	GNM.10	45.1437	0.163642
cbd758ec-5d03-4d98-9d89-a458b6a3c9f5	GNM.10	89.0509	0
ce1926ab-0eec-49a6-9675-94562566fa94	GNM.10	65.1861	0
cef2afa5-e5e4-4d39-9f27-89d6b11f3809	GNM.10	-57.1326	0.471846
cf2babd7-78ca-481c-8f2b-70bab84ab4fd	GNM.10	18.2133	0.159113
cf74a670-d59d-4a6c-90f0-1f8ed8deaa96	GNM.10	14.2838	0.624262
d18dd46c-c975-4867-bc47-64130de7490e	GNM.10	62.2763	0.0749734
d307baca-b3cb-4301-b74b-c9384f298206	GNM.10	120.81	0
d875dea5-f8dc-43a0-9037-0377a8df7f88	GNM.10	-134.887	0.491473
d91ebed3-ec40-4349-8428-8a4eb1f938ff	GNM.10	-16.0315	0.314967
da8f954a-b6f9-4333-a5d5-68183c90caaa	GNM.10	-27.394	0.731286
dad848aa-9b8e-4345-8ec2-f484dea158fc	GNM.10	-50.783	0.0388034
db7f93a1-760d-440d-9428-8572dc95a9e3	GNM.10	-115.094	0.200813
ddd51b49-3542-4bb6-ab6f-1ca3e2293258	GNM.10	-62.8671	0.458541
df064201-cd1b-4dc6-a79a-3963664ead67	GNM.10	1.5876	0.293832
df367b03-0754-4ef0-a42d-881ed32466d1	GNM.10	63.9558	0.0524543
e1085c43-0dea-46e3-ae69-5ca68721723c	GNM.10	-16.3652	0.421022
e19f4f11-1cb5-4a77-b8a0-927a6534cea3	GNM.10	-195.172	0.857683
e1d7ec3b-850d-4f51-9677-5669a5a80a07	GNM.10	18.3487	0.250006
e2ad0117-4099-4745-8f1d-53c5f52cfd48	GNM.10	-255.935	1
e437b3b4-3fb1-402c-9643-ca628a15d42f	GNM.10	-201.531	1
e7064b85-64ab-4986-a77f-fa9547f46a32	GNM.10	26.4645	0.250787
e9e30d48-9b21-4ac0-9a67-157da96f679a	GNM.10	-10.224	0.423234
ea624d9e-0f73-4406-ab19-462b3fe23d24	GNM.10	-242.592	1
eb81d0ea-7263-4459-bb83-3de9894c60b2	GNM.10	-143.331	0.540782
eb9cd395-ccf7-4b0c-a9cd-b48129992972	GNM.10	141.051	0
ed19cfba-c290-486c-b1e0-c8dc28e8926d	GNM.10	75.2732	0
ee72638c-907d-4171-a4a9-63a1381383c4	GNM.10	-121.493	0.335964
f11f7316-7b87-4728-af47-caecb170c7e2	GNM.10	83.338	0
f19e1262-4aea-4573-bca9-b3e6c64b3926	GNM.10	180.853	0
f23055fd-5450-4806-a531-de5ef7939d60	GNM.10	-82.5008	0.412042
f2bd06de-4499-46ac-9fb3-f698425d53d5	GNM.10	-195.3	1
f2c021f0-9d81-4c46-b20f-cef41247fe78	GNM.10	54.9263	0.121022
f356c2f9-d9d7-4a2e-99f9-1b8b5a6f4154	GNM.10	185.859	0
f3c8b304-8c35-4cff-8b8a-5f5cebd5aa1d	GNM.10	28.048	0.408273
f41568ae-8f0a-4ae5-b45e-c6dde74de351	GNM.10	-108.432	0.455434
f70fedfb-6638-4b7b-bf33-f9fb3e75d4fc	GNM.10	30.64	0
f9f06a31-e013-4186-9a80-921defb257a8	GNM.10	27.0035	0.423945
fc80e472-bfb6-4682-a8b1-94f3f387aa0b	GNM.10	13.7841	0.169778
fe1eacb8-70c8-45a8-a7cf-28b9c3e1f67e	GNM.10	68.7552	0
fe28f4e3-e296-487e-9d37-f74ef7b64782	GNM.10	-52.3486	0.0866926

## Sheet: Figure1j
Gene Set	GNM	Adjusted P-value	log2(OR)
8CLC	GNM.12	0.485606	-1.62461
8CLC	GNM.2	0.0279121	-1.19106
8CLC	GNM.8	0.366274	-0.683751
8CLC	GNM.7	0.311076	-0.642861
8CLC	GNM.9	0.545067	-0.468979
8CLC	GNM.5	0.451675	-0.437386
8CLC	GNM.3	0.923939	-0.0963174
8CLC	GNM.6	0.485606	0.285698
8CLC	GNM.4	0.451675	0.329305
8CLC	GNM.1	0.0520109	0.673846
8CLC	GNM.10	0.000366937	1.431
8CLC	GNM.11	0.000217672	1.58002
8CLC	GNM.13	0.502579	NA
Epiblast	GNM.12	0.310758	-1.94818
Epiblast	GNM.4	0.00908801	-1.32631
Epiblast	GNM.1	0.010607	-1.13304
Epiblast	GNM.7	0.105054	-0.849076
Epiblast	GNM.10	0.72471	-0.295739
Epiblast	GNM.3	0.599269	-0.280222
Epiblast	GNM.6	0.650884	-0.229289
Epiblast	GNM.2	0.220539	0.412957
Epiblast	GNM.8	0.247594	0.47475
Epiblast	GNM.11	0.151611	0.711549
Epiblast	GNM.5	0.00327748	0.93134
Epiblast	GNM.9	1.57269e-05	1.411
Epiblast	GNM.13	0.0345223	1.80159
Formative	GNM.10	0.000689875	-2.92845
Formative	GNM.7	0.00372602	-1.56913
Formative	GNM.1	0.00192127	-1.35532
Formative	GNM.2	0.00466703	-1.23729
Formative	GNM.11	0.163334	-1.16363
Formative	GNM.3	0.0242839	-1.06085
Formative	GNM.6	0.397719	-0.425126
Formative	GNM.4	0.462421	-0.365232
Formative	GNM.8	0.382486	0.362932
Formative	GNM.9	0.0901236	0.680695
Formative	GNM.13	0.104685	1.41497
Formative	GNM.5	9.93048e-49	3.02195
Formative	GNM.12	0.0901236	NA
Naive	GNM.9	0.22857	-1.6246
Naive	GNM.1	0.0635749	-1.58687
Naive	GNM.3	0.162085	-1.29415
Naive	GNM.6	0.247594	-1.16321
Naive	GNM.4	0.340512	-0.92936
Naive	GNM.7	0.650884	-0.450434
Naive	GNM.10	1	-0.0484175
Naive	GNM.8	1	-0.00632976
Naive	GNM.11	0.663631	0.372456
Naive	GNM.2	0.0818705	0.849855
Naive	GNM.5	0.0279121	1.08366
Naive	GNM.13	0.00372602	2.95025
Naive	GNM.12	0.502579	NA
Primed	GNM.4	3.03712e-13	-3.58772
Primed	GNM.5	1.72559e-10	-2.73668
Primed	GNM.7	7.12875e-07	-2.04011
Primed	GNM.1	1.98609e-08	-1.85756
Primed	GNM.6	0.000578774	-1.2512
Primed	GNM.8	0.0408321	-0.886744
Primed	GNM.9	0.0491825	-0.850739
Primed	GNM.3	0.415143	0.234564
Primed	GNM.11	0.501455	0.275491
Primed	GNM.2	1.3243e-12	1.35259
Primed	GNM.13	0.000834483	2.00027
Primed	GNM.10	1.557e-95	3.64832
Primed	GNM.12	0.00699823	NA
Primitive Endoderm	GNM.4	0.0403227	-1.64203
Primitive Endoderm	GNM.1	0.104685	-1.11405
Primitive Endoderm	GNM.7	0.188956	-1.10801
Primitive Endoderm	GNM.2	0.546934	-0.441312
Primitive Endoderm	GNM.10	0.878405	0.0878273
Primitive Endoderm	GNM.3	0.540243	0.27619
Primitive Endoderm	GNM.5	0.165489	0.656863
Primitive Endoderm	GNM.8	0.22857	0.697661
Primitive Endoderm	GNM.11	0.275592	0.717192
Primitive Endoderm	GNM.6	0.0901236	0.828909
Primitive Endoderm	GNM.9	0.0402648	1.09963
Primitive Endoderm	GNM.13	0.0403227	2.22625
Primitive Endoderm	GNM.12	0.39539	NA
Trophectoderm	GNM.4	0.069819	-1.13192
Trophectoderm	GNM.7	0.151611	-0.93258
Trophectoderm	GNM.11	0.64795	-0.536534
Trophectoderm	GNM.8	0.905877	-0.145303
Trophectoderm	GNM.2	0.754193	0.106925
Trophectoderm	GNM.3	0.749012	0.111349
Trophectoderm	GNM.1	0.694908	0.146502
Trophectoderm	GNM.6	0.464828	0.331768
Trophectoderm	GNM.9	0.39539	0.417541
Trophectoderm	GNM.5	0.105054	0.646257
Trophectoderm	GNM.13	0.484835	0.656689
Trophectoderm	GNM.10	0.0142645	1.11732
Trophectoderm	GNM.12	0.220525	NA
