# Supplementary material for: Complex regulatory networks influence pluripotent cell state transitions in human iPSCs
Source: Nat Commun. 2024 Feb 23;15:1664. doi: 10.1038/s41467-024-45506-6 (PMC10891157; doi:10.1038/s41467-024-45506-6)
Supplement: Supplementary file 20 — Source Data [file 41467_2024_45506_MOESM20_ESM.zip › SourceData/Figure4_source.xlsx]

## Sheet: Figure4c
Fetal Celltype	RNM ID	Nominal P-value	Adjusted P-value	log2(OR)
Acinar	RNM.1	0.141962	0.319414	-0.22581
Acinar	RNM.2	0.604071	0.794116	-0.103021
Acinar	RNM.3	0.0056574	0.0290679	-0.615019
Acinar	RNM.4	0.12023	0.287553	0.356678
Acinar	RNM.5	1	1	0.00213253
Acinar	RNM.6	0.812914	0.940141	0.052283
Acinar	RNM.7	0.000167188	0.00154429	0.755142
Acinar	RNM.8	0.186191	0.375593	-0.582546
Acinar	RNM.9	0.170908	0.360056	0.28536
Acinar	RNM.10	0.918291	0.984435	-0.0772452
Acinar	RNM.11	0.228967	0.426137	0.293735
Acinar	RNM.12	0.738	0.890165	-0.259232
Acinar	RNM.13	0.687826	0.852562	-0.212786
Adrenocortical	RNM.1	0.00911467	0.0416192	-0.628163
Adrenocortical	RNM.2	0.86583	0.96451	-0.0646016
Adrenocortical	RNM.3	0.76659	0.912112	0.0868328
Adrenocortical	RNM.4	0.0562524	0.159875	0.612625
Adrenocortical	RNM.5	0.185155	0.375593	0.38039
Adrenocortical	RNM.6	0.600968	0.793007	0.207741
Adrenocortical	RNM.7	1	1	-0.020627
Adrenocortical	RNM.8	0.154966	0.341022	-1.13915
Adrenocortical	RNM.9	0.0730982	0.197664	0.529264
Adrenocortical	RNM.10	0.174826	0.364177	-0.800309
Adrenocortical	RNM.11	0.275041	0.482697	-0.592417
Adrenocortical	RNM.12	0.0108244	0.047197	1.30372
Adrenocortical	RNM.13	0.324163	0.529215	0.443304
Antigen Presenting	RNM.1	0.00775622	0.0362991	-0.495803
Antigen Presenting	RNM.2	0.000122418	0.00117722	-0.867026
Antigen Presenting	RNM.3	0.875341	0.969226	0.0263884
Antigen Presenting	RNM.4	0.00026288	0.0022234	0.890929
Antigen Presenting	RNM.5	1.40082e-05	0.000175985	0.940508
Antigen Presenting	RNM.6	0.165997	0.35636	0.475654
Antigen Presenting	RNM.7	0.227132	0.42406	0.296687
Antigen Presenting	RNM.8	0.888766	0.976631	0.0300829
Antigen Presenting	RNM.9	0.248683	0.449937	-0.352279
Antigen Presenting	RNM.10	0.055438	0.159498	-0.842157
Antigen Presenting	RNM.11	0.00340193	0.0191052	0.77527
Antigen Presenting	RNM.12	0.167044	0.356428	-1.2383
Antigen Presenting	RNM.13	0.156516	0.341223	-0.890318
Astrocytes	RNM.1	7.5408e-12	5.29364e-10	0.776384
Astrocytes	RNM.2	1.20769e-14	1.413e-12	0.954686
Astrocytes	RNM.3	0.000884456	0.0061474	-0.608928
Astrocytes	RNM.4	1.10846e-07	2.95486e-06	-1.47037
Astrocytes	RNM.5	5.44971e-08	1.59404e-06	-1.23467
Astrocytes	RNM.6	0.012805	0.053827	-0.903638
Astrocytes	RNM.7	1.78689e-07	4.32551e-06	-1.2682
Astrocytes	RNM.8	0.0455407	0.139605	-0.689249
Astrocytes	RNM.9	0.0264312	0.0946667	0.376177
Astrocytes	RNM.10	0.304073	0.511893	-0.30338
Astrocytes	RNM.11	0.0132056	0.0551807	-0.649046
Astrocytes	RNM.12	0.573026	0.776103	0.220048
Astrocytes	RNM.13	0.215629	0.408009	-0.497385
Bronchiolar And Alveolar Epithelial	RNM.1	0.093575	0.239743	-0.265012
Bronchiolar And Alveolar Epithelial	RNM.2	0.644055	0.826557	0.0796888
Bronchiolar And Alveolar Epithelial	RNM.3	0.0360478	0.11825	0.386619
Bronchiolar And Alveolar Epithelial	RNM.4	0.603896	0.794116	-0.164226
Bronchiolar And Alveolar Epithelial	RNM.5	0.880148	0.969959	-0.0557941
Bronchiolar And Alveolar Epithelial	RNM.6	0.0557732	0.159807	-0.861225
Bronchiolar And Alveolar Epithelial	RNM.7	0.299725	0.505785	0.219887
Bronchiolar And Alveolar Epithelial	RNM.8	0.185816	0.375593	-0.574704
Bronchiolar And Alveolar Epithelial	RNM.9	0.000757415	0.0054815	0.663189
Bronchiolar And Alveolar Epithelial	RNM.10	0.180529	0.371647	-0.498507
Bronchiolar And Alveolar Epithelial	RNM.11	0.265802	0.471195	-0.348819
Bronchiolar And Alveolar Epithelial	RNM.12	0.396051	0.607299	0.376293
Bronchiolar And Alveolar Epithelial	RNM.13	0.587926	0.783157	-0.328131
Cardiomyocytes	RNM.1	0.0313433	0.106295	-0.392834
Cardiomyocytes	RNM.2	0.165525	0.35636	-0.287241
Cardiomyocytes	RNM.3	5.19566e-05	0.000544381	0.797672
Cardiomyocytes	RNM.4	0.00388066	0.021283	0.721232
Cardiomyocytes	RNM.5	0.194914	0.38762	0.30848
Cardiomyocytes	RNM.6	0.0770912	0.203451	-0.90652
Cardiomyocytes	RNM.7	0.854931	0.962694	-0.0820839
Cardiomyocytes	RNM.8	0.679231	0.849947	-0.259986
Cardiomyocytes	RNM.9	0.861886	0.96451	0.0290545
Cardiomyocytes	RNM.10	0.41079	0.617505	0.24567
Cardiomyocytes	RNM.11	0.00563628	0.0290679	-1.09627
Cardiomyocytes	RNM.12	0.561754	0.764246	-0.530437
Cardiomyocytes	RNM.13	0.877016	0.969552	-0.17154
Chromaffin	RNM.1	0.00650431	0.0323832	0.378995
Chromaffin	RNM.2	6.13906e-08	1.72385e-06	-1.06897
Chromaffin	RNM.3	2.02309e-07	4.58132e-06	-1.2795
Chromaffin	RNM.4	0.931656	0.989444	-0.0577797
Chromaffin	RNM.5	0.369596	0.58234	-0.226018
Chromaffin	RNM.6	1	1	-0.0492452
Chromaffin	RNM.7	0.0391435	0.123778	0.435508
Chromaffin	RNM.8	0.00260408	0.0149841	0.874596
Chromaffin	RNM.9	0.365034	0.57976	-0.224689
Chromaffin	RNM.10	6.15043e-05	0.00062574	0.972675
Chromaffin	RNM.11	0.0338838	0.112732	0.509044
Chromaffin	RNM.12	0.401843	0.607961	0.347802
Chromaffin	RNM.13	0.181591	0.371873	0.44217
Ciliated Epithelial	RNM.1	0.193453	0.385808	-0.18199
Ciliated Epithelial	RNM.2	0.224097	0.420632	0.182485
Ciliated Epithelial	RNM.3	0.421722	0.628554	0.142269
Ciliated Epithelial	RNM.4	0.635526	0.823136	-0.128942
Ciliated Epithelial	RNM.5	0.679181	0.849947	0.0756704
Ciliated Epithelial	RNM.6	0.0384666	0.123304	0.567049
Ciliated Epithelial	RNM.7	0.464699	0.668472	0.150236
Ciliated Epithelial	RNM.8	0.000389755	0.00314492	-1.59957
Ciliated Epithelial	RNM.9	0.124905	0.294137	0.291644
Ciliated Epithelial	RNM.10	0.0182905	0.0693688	-0.795154
Ciliated Epithelial	RNM.11	0.202254	0.391136	-0.372165
Ciliated Epithelial	RNM.12	0.0888549	0.23017	0.6381
Ciliated Epithelial	RNM.13	0.902193	0.978872	0.00744509
Ductal	RNM.1	0.0653702	0.180669	-0.259198
Ductal	RNM.2	0.000297295	0.00242934	0.508115
Ductal	RNM.3	4.33871e-07	8.70222e-06	0.796225
Ductal	RNM.4	0.0149037	0.0587774	-0.64524
Ductal	RNM.5	0.0751598	0.200376	-0.399178
Ductal	RNM.6	0.161463	0.349837	-0.520189
Ductal	RNM.7	0.127888	0.296296	-0.365058
Ductal	RNM.8	0.0118636	0.0507819	-1.02039
Ductal	RNM.9	0.000137573	0.00128768	0.675843
Ductal	RNM.10	0.136593	0.310346	-0.463395
Ductal	RNM.11	0.00687465	0.0332828	-0.804201
Ductal	RNM.12	0.284157	0.491326	0.406032
Ductal	RNM.13	0.00959046	0.0423428	-1.26536
Endocardial	RNM.1	0.0312909	0.106295	-0.404686
Endocardial	RNM.2	0.153797	0.339514	-0.306307
Endocardial	RNM.3	0.00185526	0.0115256	0.647013
Endocardial	RNM.4	0.00588563	0.0299399	0.697203
Endocardial	RNM.5	0.287263	0.493336	0.251781
Endocardial	RNM.6	0.574556	0.776103	-0.336782
Endocardial	RNM.7	0.639101	0.823751	0.109524
Endocardial	RNM.8	0.397332	0.607299	-0.449543
Endocardial	RNM.9	1	1	-0.0113329
Endocardial	RNM.10	0.467895	0.668965	-0.332676
Endocardial	RNM.11	0.0489689	0.146282	-0.773201
Endocardial	RNM.12	0.550647	0.752051	0.269447
Endocardial	RNM.13	0.264892	0.471195	0.436971
ENS Glia	RNM.1	2.70082e-08	8.24338e-07	0.725596
ENS Glia	RNM.2	0.377807	0.590691	-0.150065
ENS Glia	RNM.3	0.196852	0.389632	-0.267041
ENS Glia	RNM.4	0.0388179	0.123343	-0.571329
ENS Glia	RNM.5	1	1	-0.0242587
ENS Glia	RNM.6	0.0397437	0.125112	-0.878837
ENS Glia	RNM.7	0.320791	0.527246	-0.25809
ENS Glia	RNM.8	0.908667	0.982872	0.0185414
ENS Glia	RNM.9	0.827125	0.945671	0.0442179
ENS Glia	RNM.10	0.0767232	0.203244	0.452068
ENS Glia	RNM.11	0.0623034	0.17356	-0.563372
ENS Glia	RNM.12	0.104427	0.257221	-1.10913
ENS Glia	RNM.13	0.120428	0.287553	-0.755779
ENS Neurons	RNM.1	0.000117837	0.00114891	0.526644
ENS Neurons	RNM.2	7.1521e-07	1.35697e-05	-0.949304
ENS Neurons	RNM.3	4.31283e-06	6.58175e-05	-1.06989
ENS Neurons	RNM.4	1	1	-0.00438188
ENS Neurons	RNM.5	0.656847	0.833828	-0.118776
ENS Neurons	RNM.6	0.29247	0.498532	-0.447067
ENS Neurons	RNM.7	0.0183576	0.0693688	0.487386
ENS Neurons	RNM.8	0.0329365	0.110629	0.629559
ENS Neurons	RNM.9	0.454694	0.66086	-0.184428
ENS Neurons	RNM.10	0.313222	0.522893	0.265149
ENS Neurons	RNM.11	0.00796227	0.0370166	0.619931
ENS Neurons	RNM.12	0.181699	0.371873	0.561171
ENS Neurons	RNM.13	0.894202	0.978872	-0.149539
Epicardial Fat	RNM.1	0.0312909	0.106295	-0.404686
Epicardial Fat	RNM.2	0.197082	0.389632	-0.275882
Epicardial Fat	RNM.3	1.46539e-06	2.70711e-05	0.950211
Epicardial Fat	RNM.4	0.41497	0.621128	-0.311719
Epicardial Fat	RNM.5	0.0126423	0.0534632	0.581133
Epicardial Fat	RNM.6	0.399181	0.607299	-0.481783
Epicardial Fat	RNM.7	0.925254	0.987125	0.0109737
Epicardial Fat	RNM.8	0.778521	0.916982	0.0663393
Epicardial Fat	RNM.9	0.126928	0.295044	0.367658
Epicardial Fat	RNM.10	0.809101	0.940081	-0.139018
Epicardial Fat	RNM.11	2.66936e-05	0.000312316	-2.04284
Epicardial Fat	RNM.12	0.690006	0.852562	-0.443223
Epicardial Fat	RNM.13	1	1	-0.083309
Erythroblasts	RNM.1	0.00170827	0.0107072	-0.646907
Erythroblasts	RNM.2	0.0588923	0.165635	-0.443752
Erythroblasts	RNM.3	0.798924	0.934741	-0.0958897
Erythroblasts	RNM.4	3.69163e-06	6.02681e-05	1.16167
Erythroblasts	RNM.5	0.393241	0.607299	0.221921
Erythroblasts	RNM.6	0.229459	0.426137	0.454441
Erythroblasts	RNM.7	0.920091	0.98461	0.0163878
Erythroblasts	RNM.8	0.544289	0.747732	-0.399911
Erythroblasts	RNM.9	0.1247	0.294137	0.39304
Erythroblasts	RNM.10	0.517409	0.726442	-0.34074
Erythroblasts	RNM.11	0.0788602	0.20734	0.531045
Erythroblasts	RNM.12	0.527485	0.731807	0.273234
Erythroblasts	RNM.13	0.176008	0.364635	-0.919267
Excitatory Neurons	RNM.1	0.288131	0.493336	-0.285994
Excitatory Neurons	RNM.2	0.0010615	0.00716511	0.792386
Excitatory Neurons	RNM.3	0.278705	0.485139	-0.398688
Excitatory Neurons	RNM.4	0.486382	0.691174	-0.385249
Excitatory Neurons	RNM.5	0.000600724	0.00448626	-1.77063
Excitatory Neurons	RNM.6	0.847671	0.958237	-0.277079
Excitatory Neurons	RNM.7	0.0205687	0.076398	-1.13898
Excitatory Neurons	RNM.8	0.696783	0.854675	0.191307
Excitatory Neurons	RNM.9	0.0267477	0.0953143	0.678767
Excitatory Neurons	RNM.10	0.317875	0.527202	0.442613
Excitatory Neurons	RNM.11	0.137017	0.310346	-0.839364
Excitatory Neurons	RNM.12	5.37223e-05	0.000554603	2.02245
Excitatory Neurons	RNM.13	0.510313	0.717915	0.35066
Extravillous Trophoblasts	RNM.1	1.67968e-09	6.93608e-08	-1.07144
Extravillous Trophoblasts	RNM.2	0.717624	0.870073	-0.0793343
Extravillous Trophoblasts	RNM.3	1.5255e-17	3.56968e-15	1.40803
Extravillous Trophoblasts	RNM.4	0.928045	0.988601	0.0275875
Extravillous Trophoblasts	RNM.5	3.3536e-09	1.12106e-07	1.12199
Extravillous Trophoblasts	RNM.6	0.619425	0.811262	-0.247684
Extravillous Trophoblasts	RNM.7	0.9337	0.990117	0.00712352
Extravillous Trophoblasts	RNM.8	0.0167412	0.0645645	-1.1695
Extravillous Trophoblasts	RNM.9	0.20375	0.392946	-0.3284
Extravillous Trophoblasts	RNM.10	0.00362243	0.0200232	-1.19162
Extravillous Trophoblasts	RNM.11	0.10006	0.248206	-0.540117
Extravillous Trophoblasts	RNM.12	0.28767	0.493336	-0.823605
Extravillous Trophoblasts	RNM.13	0.0332034	0.110994	-1.23601
Ganglion	RNM.1	3.25327e-05	0.000374393	0.511444
Ganglion	RNM.2	1	1	0.00254383
Ganglion	RNM.3	4.14177e-07	8.55153e-06	-1.05914
Ganglion	RNM.4	1.07593e-05	0.00015106	-1.25001
Ganglion	RNM.5	0.0191169	0.0717651	-0.50771
Ganglion	RNM.6	0.0198647	0.0741758	-0.889896
Ganglion	RNM.7	3.54439e-05	0.000401316	-1.04556
Ganglion	RNM.8	2.36511e-11	1.38359e-09	1.56612
Ganglion	RNM.9	0.00670536	0.0328555	-0.609812
Ganglion	RNM.10	2.47692e-06	4.45846e-05	1.02913
Ganglion	RNM.11	0.0165828	0.0643156	0.520079
Ganglion	RNM.12	0.231995	0.429521	0.438036
Ganglion	RNM.13	0.0225491	0.0824452	0.674214
Goblet	RNM.1	0.833385	0.948195	-0.0435034
Goblet	RNM.2	0.952322	1	-0.0237306
Goblet	RNM.3	0.441626	0.649941	-0.184948
Goblet	RNM.4	0.8578	0.963481	0.0465717
Goblet	RNM.5	0.00481488	0.0256064	0.57343
Goblet	RNM.6	0.62122	0.812098	0.175573
Goblet	RNM.7	0.159877	0.347472	0.308756
Goblet	RNM.8	0.211954	0.40323	-0.582947
Goblet	RNM.9	0.430106	0.635652	0.170921
Goblet	RNM.10	0.13615	0.310346	-0.55513
Goblet	RNM.11	0.125047	0.294137	-0.493759
Goblet	RNM.12	1	1	-0.13851
Goblet	RNM.13	0.399562	0.607299	-0.493119
Granule Neurons	RNM.1	8.59061e-09	2.74119e-07	0.795913
Granule Neurons	RNM.2	0.00136377	0.00888244	0.508667
Granule Neurons	RNM.3	0.00225805	0.0135483	-0.711421
Granule Neurons	RNM.4	2.66137e-05	0.000312316	-1.45653
Granule Neurons	RNM.5	6.21564e-06	9.15995e-05	-1.31391
Granule Neurons	RNM.6	0.46549	0.668472	0.218892
Granule Neurons	RNM.7	0.0031268	0.0178456	-0.841337
Granule Neurons	RNM.8	0.539606	0.744211	-0.274154
Granule Neurons	RNM.9	0.241212	0.440159	-0.305349
Granule Neurons	RNM.10	0.526774	0.731807	-0.261285
Granule Neurons	RNM.11	0.775668	0.915158	0.0643229
Granule Neurons	RNM.12	0.0229386	0.0834347	0.915899
Granule Neurons	RNM.13	0.125581	0.294137	0.552559
Hematopoietic Stem	RNM.1	0.0259186	0.0933069	-0.478879
Hematopoietic Stem	RNM.2	0.0139465	0.0569214	-0.62764
Hematopoietic Stem	RNM.3	0.788362	0.925468	-0.0942507
Hematopoietic Stem	RNM.4	0.490172	0.693752	0.221731
Hematopoietic Stem	RNM.5	0.00258972	0.0149841	0.749925
Hematopoietic Stem	RNM.6	0.429432	0.635652	0.303519
Hematopoietic Stem	RNM.7	0.915724	0.984435	0.0142377
Hematopoietic Stem	RNM.8	0.630367	0.819477	0.211881
Hematopoietic Stem	RNM.9	0.129457	0.298944	0.397918
Hematopoietic Stem	RNM.10	0.413419	0.620128	-0.423758
Hematopoietic Stem	RNM.11	0.902368	0.978872	-0.0865206
Hematopoietic Stem	RNM.12	0.37077	0.58234	0.443119
Hematopoietic Stem	RNM.13	0.0286067	0.100914	0.931538
Hepatoblasts	RNM.1	0.591879	0.786931	-0.114951
Hepatoblasts	RNM.2	0.760386	0.90674	-0.0858835
Hepatoblasts	RNM.3	0.00124378	0.00831559	-1.03877
Hepatoblasts	RNM.4	0.819063	0.944142	0.0681449
Hepatoblasts	RNM.5	0.0585293	0.165635	0.483438
Hepatoblasts	RNM.6	0.527381	0.731807	-0.45329
Hepatoblasts	RNM.7	1.11873e-05	0.00015399	1.095
Hepatoblasts	RNM.8	0.037185	0.120851	-1.45498
Hepatoblasts	RNM.9	0.545383	0.747771	-0.231959
Hepatoblasts	RNM.10	0.58672	0.783157	-0.304703
Hepatoblasts	RNM.11	0.326778	0.531014	0.30647
Hepatoblasts	RNM.12	1	1	-0.0809632
Hepatoblasts	RNM.13	0.368292	0.5823	0.431014
Igfbp1 Dkk1 Positive	RNM.1	1	1	-0.0146614
Igfbp1 Dkk1 Positive	RNM.2	0.00724226	0.0345855	-0.729424
Igfbp1 Dkk1 Positive	RNM.3	0.00751621	0.0356512	0.662725
Igfbp1 Dkk1 Positive	RNM.4	0.00136653	0.00888244	0.941084
Igfbp1 Dkk1 Positive	RNM.5	0.0144272	0.0578737	0.654113
Igfbp1 Dkk1 Positive	RNM.6	0.0657011	0.180871	-1.29392
Igfbp1 Dkk1 Positive	RNM.7	0.652651	0.833677	0.140348
Igfbp1 Dkk1 Positive	RNM.8	0.176084	0.364635	-0.931265
Igfbp1 Dkk1 Positive	RNM.9	0.747482	0.895447	0.1038
Igfbp1 Dkk1 Positive	RNM.10	0.00203542	0.0124249	-2.17883
Igfbp1 Dkk1 Positive	RNM.11	0.36132	0.577783	-0.440086
Igfbp1 Dkk1 Positive	RNM.12	1	1	-0.222558
Igfbp1 Dkk1 Positive	RNM.13	0.126003	0.294137	-1.32765
Inhibitory Neurons	RNM.1	0.816153	0.942335	-0.0538081
Inhibitory Neurons	RNM.2	2.75501e-09	9.6701e-08	0.995885
Inhibitory Neurons	RNM.3	0.188833	0.379831	-0.333048
Inhibitory Neurons	RNM.4	0.000218856	0.00194477	-1.46243
Inhibitory Neurons	RNM.5	0.00423587	0.0228737	-0.878191
Inhibitory Neurons	RNM.6	0.681956	0.851838	0.152055
Inhibitory Neurons	RNM.7	0.00131276	0.00869396	-1.07281
Inhibitory Neurons	RNM.8	0.679231	0.849947	-0.259986
Inhibitory Neurons	RNM.9	0.336975	0.54256	0.233419
Inhibitory Neurons	RNM.10	0.41079	0.617505	0.24567
Inhibitory Neurons	RNM.11	0.749675	0.896545	0.100465
Inhibitory Neurons	RNM.12	0.171309	0.360056	0.67554
Inhibitory Neurons	RNM.13	1	1	-0.0255567
Intestinal Epithelial	RNM.1	0.896646	0.978872	0.0196729
Intestinal Epithelial	RNM.2	0.336295	0.54256	-0.232332
Intestinal Epithelial	RNM.3	0.298795	0.505431	0.253898
Intestinal Epithelial	RNM.4	0.658544	0.834473	-0.184122
Intestinal Epithelial	RNM.5	0.0116861	0.0503292	0.625197
Intestinal Epithelial	RNM.6	0.543061	0.747507	-0.372855
Intestinal Epithelial	RNM.7	0.918526	0.984435	0.0202625
Intestinal Epithelial	RNM.8	0.642928	0.826557	-0.340705
Intestinal Epithelial	RNM.9	0.328734	0.532959	-0.334421
Intestinal Epithelial	RNM.10	0.792529	0.928807	-0.166725
Intestinal Epithelial	RNM.11	0.283314	0.491078	0.343775
Intestinal Epithelial	RNM.12	0.664972	0.83808	-0.51173
Intestinal Epithelial	RNM.13	0.390204	0.606025	-0.588456
Islet Endocrine	RNM.1	1.28315e-05	0.000169957	0.661878
Islet Endocrine	RNM.2	0.653216	0.833677	-0.100234
Islet Endocrine	RNM.3	0.000297611	0.00242934	-0.947136
Islet Endocrine	RNM.4	0.0540975	0.157579	-0.646406
Islet Endocrine	RNM.5	0.86696	0.96451	-0.0656573
Islet Endocrine	RNM.6	0.184862	0.375593	-0.663322
Islet Endocrine	RNM.7	0.286045	0.493336	0.263374
Islet Endocrine	RNM.8	0.893804	0.978872	-0.116809
Islet Endocrine	RNM.9	0.235186	0.433335	-0.34781
Islet Endocrine	RNM.10	0.0291425	0.10229	0.630464
Islet Endocrine	RNM.11	0.179344	0.370294	-0.48821
Islet Endocrine	RNM.12	0.345735	0.555391	0.433299
Islet Endocrine	RNM.13	0.654354	0.833677	0.138633
Limbic System Neurons	RNM.1	2.46794e-07	5.41404e-06	0.717614
Limbic System Neurons	RNM.2	1.86109e-09	7.25823e-08	0.910358
Limbic System Neurons	RNM.3	9.31382e-06	0.000133435	-1.07696
Limbic System Neurons	RNM.4	0.0519996	0.154024	-0.578883
Limbic System Neurons	RNM.5	1.94887e-07	4.56037e-06	-1.56015
Limbic System Neurons	RNM.6	0.0873295	0.227057	-0.791834
Limbic System Neurons	RNM.7	0.000775533	0.00549924	-0.981785
Limbic System Neurons	RNM.8	0.268219	0.47309	-0.505086
Limbic System Neurons	RNM.9	0.242728	0.441438	0.250156
Limbic System Neurons	RNM.10	0.0589869	0.165635	-0.692815
Limbic System Neurons	RNM.11	0.0133241	0.0553463	-0.848749
Limbic System Neurons	RNM.12	0.117173	0.282664	0.690033
Limbic System Neurons	RNM.13	0.0714306	0.195114	0.619832
Lymphatic Endothelial	RNM.1	0.00884922	0.0408694	-0.447919
Lymphatic Endothelial	RNM.2	0.00155206	0.00981571	-0.637066
Lymphatic Endothelial	RNM.3	0.111496	0.272719	0.308257
Lymphatic Endothelial	RNM.4	0.0257074	0.0930236	0.534397
Lymphatic Endothelial	RNM.5	3.25702e-06	5.57665e-05	0.928706
Lymphatic Endothelial	RNM.6	0.0972244	0.243144	-0.778655
Lymphatic Endothelial	RNM.7	0.0163863	0.0639067	0.530055
Lymphatic Endothelial	RNM.8	0.0283301	0.100443	-1.08213
Lymphatic Endothelial	RNM.9	0.190627	0.382314	0.293527
Lymphatic Endothelial	RNM.10	0.508641	0.717	-0.268176
Lymphatic Endothelial	RNM.11	0.370806	0.58234	-0.308574
Lymphatic Endothelial	RNM.12	0.362919	0.57902	-0.736774
Lymphatic Endothelial	RNM.13	0.771396	0.91319	-0.234504
Lymphoid	RNM.1	0.00246706	0.0144323	-0.604466
Lymphoid	RNM.2	0.0147801	0.0586193	-0.565334
Lymphoid	RNM.3	0.402969	0.608353	-0.229351
Lymphoid	RNM.4	0.0134358	0.0554821	0.660497
Lymphoid	RNM.5	4.78745e-05	0.000517045	0.934715
Lymphoid	RNM.6	0.377314	0.590691	0.311618
Lymphoid	RNM.7	1	1	-0.0267924
Lymphoid	RNM.8	1	1	-0.00182028
Lymphoid	RNM.9	0.39486	0.607299	0.215335
Lymphoid	RNM.10	0.00456955	0.0244872	-1.54561
Lymphoid	RNM.11	0.000296586	0.00242934	0.99511
Lymphoid	RNM.12	0.292586	0.498532	-1.03729
Lymphoid	RNM.13	1	1	-0.0757575
Megakaryocytes	RNM.1	0.000250885	0.00215214	-0.709792
Megakaryocytes	RNM.2	0.000507978	0.00391869	-0.784699
Megakaryocytes	RNM.3	0.691037	0.852562	-0.114524
Megakaryocytes	RNM.4	3.53515e-07	7.52022e-06	1.20965
Megakaryocytes	RNM.5	0.213656	0.405368	0.295103
Megakaryocytes	RNM.6	0.00716975	0.0344737	0.891691
Megakaryocytes	RNM.7	0.131439	0.301536	0.381275
Megakaryocytes	RNM.8	0.20052	0.391136	0.463304
Megakaryocytes	RNM.9	0.209908	0.400422	0.293548
Megakaryocytes	RNM.10	0.0388303	0.123343	-0.94648
Megakaryocytes	RNM.11	0.126119	0.294137	0.426839
Megakaryocytes	RNM.12	0.68984	0.852562	-0.439631
Megakaryocytes	RNM.13	0.200457	0.391136	-0.851147
Mesangial	RNM.1	0.0976733	0.243144	0.294866
Mesangial	RNM.2	1	1	-0.0157194
Mesangial	RNM.3	0.671968	0.845379	0.101827
Mesangial	RNM.4	0.277989	0.485139	-0.418231
Mesangial	RNM.5	0.0723273	0.196797	-0.579185
Mesangial	RNM.6	0.455954	0.661321	-0.440337
Mesangial	RNM.7	0.0347321	0.114469	0.552806
Mesangial	RNM.8	0.0478916	0.145346	-1.28818
Mesangial	RNM.9	0.775152	0.915158	-0.102794
Mesangial	RNM.10	0.0529908	0.155647	0.613506
Mesangial	RNM.11	0.293734	0.499277	-0.463673
Mesangial	RNM.12	1	1	-0.244412
Mesangial	RNM.13	0.865056	0.96451	-0.222157
Mesothelial	RNM.1	0.378805	0.590935	-0.192031
Mesothelial	RNM.2	0.538055	0.743533	-0.161599
Mesothelial	RNM.3	0.206884	0.395729	0.316469
Mesothelial	RNM.4	0.247648	0.449222	0.365684
Mesothelial	RNM.5	0.840501	0.953062	-0.111648
Mesothelial	RNM.6	0.201313	0.391136	-0.857532
Mesothelial	RNM.7	0.0543781	0.157741	0.532584
Mesothelial	RNM.8	0.523937	0.731807	0.225987
Mesothelial	RNM.9	0.684922	0.852407	0.102575
Mesothelial	RNM.10	0.491698	0.694512	0.26391
Mesothelial	RNM.11	0.173525	0.362543	-0.60994
Mesothelial	RNM.12	0.821369	0.945248	-0.387867
Mesothelial	RNM.13	0.364915	0.57976	-0.736458
Metanephric	RNM.1	0.0294352	0.102804	-0.274748
Metanephric	RNM.2	0.0955595	0.243144	-0.243525
Metanephric	RNM.3	0.656035	0.833828	0.0702713
Metanephric	RNM.4	1	1	0.00349902
Metanephric	RNM.5	0.153142	0.339135	0.240295
Metanephric	RNM.6	0.694639	0.854675	0.103334
Metanephric	RNM.7	0.166768	0.356428	0.247368
Metanephric	RNM.8	0.321599	0.527246	-0.340635
Metanephric	RNM.9	0.490152	0.693752	-0.137284
Metanephric	RNM.10	0.00498758	0.0263254	0.616282
Metanephric	RNM.11	0.092487	0.237824	0.341806
Metanephric	RNM.12	1	1	-0.026831
Metanephric	RNM.13	0.82451	0.945671	-0.104322
Myeloid	RNM.1	0.00948562	0.0423428	-0.57161
Myeloid	RNM.2	0.000458574	0.00358521	-0.945054
Myeloid	RNM.3	0.238409	0.438076	0.297168
Myeloid	RNM.4	0.000433988	0.00346204	0.972701
Myeloid	RNM.5	0.00602008	0.0304036	0.706052
Myeloid	RNM.6	0.524876	0.731807	-0.406764
Myeloid	RNM.7	0.392673	0.607299	0.232332
Myeloid	RNM.8	0.871546	0.966548	-0.196126
Myeloid	RNM.9	0.15211	0.337916	0.385155
Myeloid	RNM.10	0.0975636	0.243144	-0.872866
Myeloid	RNM.11	0.262627	0.470317	0.355097
Myeloid	RNM.12	1	1	-0.0348845
Myeloid	RNM.13	0.58717	0.783157	-0.445175
Neuroendocrine	RNM.1	0.841736	0.953062	0.0308825
Neuroendocrine	RNM.2	0.650218	0.832944	0.0683924
Neuroendocrine	RNM.3	0.00954438	0.0423428	-0.562054
Neuroendocrine	RNM.4	0.20192	0.391136	-0.36999
Neuroendocrine	RNM.5	0.266549	0.471328	0.222521
Neuroendocrine	RNM.6	0.241397	0.440159	0.357615
Neuroendocrine	RNM.7	1	1	-0.0114013
Neuroendocrine	RNM.8	0.636864	0.823349	-0.218167
Neuroendocrine	RNM.9	0.707977	0.86253	0.0834616
Neuroendocrine	RNM.10	0.686054	0.852407	0.109074
Neuroendocrine	RNM.11	0.143721	0.322339	0.364759
Neuroendocrine	RNM.12	1	1	-0.127127
Neuroendocrine	RNM.13	1	1	-0.0398178
Paep Mecom Positive	RNM.1	0.000589865	0.00445253	-0.603954
Paep Mecom Positive	RNM.2	0.0010465	0.00713249	-0.67518
Paep Mecom Positive	RNM.3	0.0183798	0.0693688	0.465809
Paep Mecom Positive	RNM.4	0.0142262	0.0573952	0.586858
Paep Mecom Positive	RNM.5	1.20068e-05	0.000162092	0.885205
Paep Mecom Positive	RNM.6	0.697619	0.854675	-0.216419
Paep Mecom Positive	RNM.7	0.930652	0.989444	-0.0601299
Paep Mecom Positive	RNM.8	0.0480817	0.145346	-1.03354
Paep Mecom Positive	RNM.9	0.00206075	0.0124711	0.654631
Paep Mecom Positive	RNM.10	0.056036	0.159875	-0.801934
Paep Mecom Positive	RNM.11	0.418862	0.625619	0.216529
Paep Mecom Positive	RNM.12	0.711462	0.864094	-0.414435
Paep Mecom Positive	RNM.13	0.239007	0.438076	-0.669409
Parietal And Chief	RNM.1	1	1	-0.0124264
Parietal And Chief	RNM.2	0.951228	1	-0.018997
Parietal And Chief	RNM.3	0.25225	0.455218	-0.262485
Parietal And Chief	RNM.4	0.232504	0.429521	0.300426
Parietal And Chief	RNM.5	0.472665	0.673044	0.149489
Parietal And Chief	RNM.6	0.0161709	0.0634188	0.736433
Parietal And Chief	RNM.7	0.445552	0.651928	0.178746
Parietal And Chief	RNM.8	0.0972139	0.243144	-0.78207
Parietal And Chief	RNM.9	0.746436	0.895447	-0.106952
Parietal And Chief	RNM.10	0.0812842	0.212916	-0.668902
Parietal And Chief	RNM.11	1	1	-0.0345978
Parietal And Chief	RNM.12	0.367177	0.581848	0.430994
Parietal And Chief	RNM.13	1	1	-0.0131676
Photoreceptor	RNM.1	1.48356e-11	9.46779e-10	0.822187
Photoreceptor	RNM.2	0.0224892	0.0824452	-0.366117
Photoreceptor	RNM.3	2.85212e-10	1.43013e-08	-1.42313
Photoreceptor	RNM.4	3.9055e-06	6.23105e-05	-1.35566
Photoreceptor	RNM.5	4.43489e-05	0.000486452	-0.96971
Photoreceptor	RNM.6	0.830797	0.947816	0.0529968
Photoreceptor	RNM.7	0.114845	0.278966	-0.362052
Photoreceptor	RNM.8	0.00666016	0.0328555	0.728136
Photoreceptor	RNM.9	4.94284e-05	0.000525738	-0.977532
Photoreceptor	RNM.10	1.63333e-13	1.43325e-11	1.51392
Photoreceptor	RNM.11	0.0301807	0.10414	0.46998
Photoreceptor	RNM.12	0.880072	0.969959	0.0210936
Photoreceptor	RNM.13	0.00326657	0.018493	0.879227
Purkinje Neurons	RNM.1	0.00567279	0.0290679	0.397708
Purkinje Neurons	RNM.2	0.314129	0.522893	-0.184132
Purkinje Neurons	RNM.3	0.000839976	0.00589663	-0.787716
Purkinje Neurons	RNM.4	0.0407803	0.127235	-0.625711
Purkinje Neurons	RNM.5	0.0300688	0.10414	-0.557134
Purkinje Neurons	RNM.6	0.0375149	0.121361	0.627959
Purkinje Neurons	RNM.7	0.805601	0.937864	-0.0894351
Purkinje Neurons	RNM.8	0.321915	0.527246	0.331677
Purkinje Neurons	RNM.9	0.937798	0.992963	0.00518636
Purkinje Neurons	RNM.10	0.170971	0.360056	-0.495117
Purkinje Neurons	RNM.11	0.00553316	0.0289872	0.667374
Purkinje Neurons	RNM.12	0.0535069	0.156508	0.817166
Purkinje Neurons	RNM.13	0.165653	0.35636	0.476144
Retinal Pigment	RNM.1	7.5186e-17	1.31951e-14	0.910576
Retinal Pigment	RNM.2	0.639522	0.823751	0.063398
Retinal Pigment	RNM.3	0.912799	0.984435	-0.0281493
Retinal Pigment	RNM.4	0.00025139	0.00215214	-0.890032
Retinal Pigment	RNM.5	4.70843e-07	9.18144e-06	-1.08091
Retinal Pigment	RNM.6	0.000459642	0.00358521	-1.31174
Retinal Pigment	RNM.7	0.0381428	0.122827	-0.430386
Retinal Pigment	RNM.8	0.20516	0.394582	0.324445
Retinal Pigment	RNM.9	0.0732087	0.197664	-0.349979
Retinal Pigment	RNM.10	0.803044	0.93644	-0.0782179
Retinal Pigment	RNM.11	1	1	-0.0239734
Retinal Pigment	RNM.12	0.583311	0.782953	-0.326567
Retinal Pigment	RNM.13	0.826896	0.945671	0.0514516
Retinal Progenitors And Muller Glia	RNM.1	1.90368e-18	6.6819e-16	0.892436
Retinal Progenitors And Muller Glia	RNM.2	2.37664e-09	8.78108e-08	0.690572
Retinal Progenitors And Muller Glia	RNM.3	4.79698e-10	2.10467e-08	-1.09289
Retinal Progenitors And Muller Glia	RNM.4	6.83797e-13	5.33362e-11	-1.9071
Retinal Progenitors And Muller Glia	RNM.5	3.35126e-16	4.70517e-14	-1.84348
Retinal Progenitors And Muller Glia	RNM.6	0.0121812	0.0518253	-0.774651
Retinal Progenitors And Muller Glia	RNM.7	1.5046e-07	3.77225e-06	-1.11391
Retinal Progenitors And Muller Glia	RNM.8	0.000768478	0.00549924	0.771103
Retinal Progenitors And Muller Glia	RNM.9	0.0967986	0.243144	-0.301726
Retinal Progenitors And Muller Glia	RNM.10	1.31864e-05	0.000171423	0.848675
Retinal Progenitors And Muller Glia	RNM.11	0.727597	0.879127	-0.0878483
Retinal Progenitors And Muller Glia	RNM.12	0.800623	0.93517	-0.142366
Retinal Progenitors And Muller Glia	RNM.13	0.760783	0.90674	0.0855702
Satellite	RNM.1	0.0523075	0.154285	0.32895
Satellite	RNM.2	0.449119	0.65411	-0.166009
Satellite	RNM.3	0.227099	0.42406	-0.318283
Satellite	RNM.4	0.917985	0.984435	-0.0641667
Satellite	RNM.5	0.322206	0.527246	-0.305613
Satellite	RNM.6	0.257348	0.463227	-0.597158
Satellite	RNM.7	1.40387e-05	0.000175985	1.00375
Satellite	RNM.8	0.314331	0.522893	-0.565002
Satellite	RNM.9	0.276625	0.484266	-0.324295
Satellite	RNM.10	0.326135	0.531014	0.31141
Satellite	RNM.11	0.825447	0.945671	0.0426328
Satellite	RNM.12	0.223138	0.420632	-1.15952
Satellite	RNM.13	0.0145762	0.0581392	-1.83681
Schwann	RNM.1	0.0455371	0.139605	0.284512
Schwann	RNM.2	0.102596	0.253599	0.261901
Schwann	RNM.3	0.00957192	0.0423428	0.466191
Schwann	RNM.4	0.663363	0.83808	-0.131271
Schwann	RNM.5	0.00955443	0.0423428	-0.660991
Schwann	RNM.6	0.030263	0.10414	-0.973602
Schwann	RNM.7	0.170619	0.360056	-0.361556
Schwann	RNM.8	0.467184	0.668965	-0.323165
Schwann	RNM.9	0.191157	0.382314	0.26968
Schwann	RNM.10	0.0481749	0.145346	-0.730895
Schwann	RNM.11	0.111086	0.272665	-0.508251
Schwann	RNM.12	1	1	-0.0393914
Schwann	RNM.13	0.585952	0.783157	-0.296441
Skeletal Muscle	RNM.1	0.265561	0.471195	0.195997
Skeletal Muscle	RNM.2	0.0915308	0.23623	-0.377471
Skeletal Muscle	RNM.3	0.742166	0.892124	0.0769473
Skeletal Muscle	RNM.4	0.461829	0.667087	-0.27233
Skeletal Muscle	RNM.5	0.169089	0.359699	0.329808
Skeletal Muscle	RNM.6	0.560809	0.764246	-0.372696
Skeletal Muscle	RNM.7	3.47777e-06	5.81284e-05	1.07704
Skeletal Muscle	RNM.8	0.770624	0.91319	-0.19511
Skeletal Muscle	RNM.9	0.0507058	0.150828	-0.637566
Skeletal Muscle	RNM.10	0.900214	0.978872	-0.122283
Skeletal Muscle	RNM.11	0.258126	0.463438	-0.457957
Skeletal Muscle	RNM.12	0.53437	0.739897	-0.669132
Skeletal Muscle	RNM.13	0.137047	0.310346	-1.01859
Skor2 Npsr1 Positive	RNM.1	0.0368585	0.120347	0.309211
Skor2 Npsr1 Positive	RNM.2	0.27343	0.481072	0.18526
Skor2 Npsr1 Positive	RNM.3	0.00020067	0.00180603	-0.92271
Skor2 Npsr1 Positive	RNM.4	0.465645	0.668472	-0.240782
Skor2 Npsr1 Positive	RNM.5	0.00017241	0.00157185	-1.08152
Skor2 Npsr1 Positive	RNM.6	0.616285	0.808658	0.152684
Skor2 Npsr1 Positive	RNM.7	0.35453	0.56822	-0.262702
Skor2 Npsr1 Positive	RNM.8	0.445763	0.651928	0.26671
Skor2 Npsr1 Positive	RNM.9	0.17194	0.360305	0.297496
Skor2 Npsr1 Positive	RNM.10	0.279197	0.485139	-0.409099
Skor2 Npsr1 Positive	RNM.11	0.695406	0.854675	0.10717
Skor2 Npsr1 Positive	RNM.12	0.000958217	0.00659479	1.28904
Skor2 Npsr1 Positive	RNM.13	0.0214436	0.0792285	0.79828
Smooth Muscle	RNM.1	0.00354009	0.0197233	-0.462952
Smooth Muscle	RNM.2	3.25941e-11	1.76008e-09	-1.40594
Smooth Muscle	RNM.3	0.00642811	0.0322324	0.496853
Smooth Muscle	RNM.4	0.000231278	0.00202946	0.803591
Smooth Muscle	RNM.5	0.000135306	0.00128358	0.74264
Smooth Muscle	RNM.6	0.81033	0.940081	0.081575
Smooth Muscle	RNM.7	0.148369	0.331705	0.307069
Smooth Muscle	RNM.8	0.903574	0.978872	0.0339441
Smooth Muscle	RNM.9	0.399676	0.607299	-0.20972
Smooth Muscle	RNM.10	0.0168309	0.0645645	0.630232
Smooth Muscle	RNM.11	0.574891	0.776103	0.147324
Smooth Muscle	RNM.12	0.864617	0.96451	-0.230553
Smooth Muscle	RNM.13	0.0140913	0.0571795	-1.35299
Stellate	RNM.1	1	1	-0.00900667
Stellate	RNM.2	0.855728	0.962694	-0.0821719
Stellate	RNM.3	0.202003	0.391136	-0.469453
Stellate	RNM.4	0.68331	0.852014	0.130604
Stellate	RNM.5	0.0424561	0.131877	0.626941
Stellate	RNM.6	0.708946	0.86253	-0.343653
Stellate	RNM.7	0.705416	0.86253	0.133812
Stellate	RNM.8	0.706691	0.86253	0.124122
Stellate	RNM.9	0.547871	0.749718	0.205413
Stellate	RNM.10	0.197591	0.389632	-0.807563
Stellate	RNM.11	1	1	-0.0842441
Stellate	RNM.12	1	1	-0.30721
Stellate	RNM.13	0.831702	0.947816	0.0499435
Stromal	RNM.1	0.811523	0.940081	-0.0549648
Stromal	RNM.2	0.309097	0.519106	-0.224541
Stromal	RNM.3	0.0959862	0.243144	0.35248
Stromal	RNM.4	0.838942	0.952973	0.0631887
Stromal	RNM.5	0.595926	0.790813	0.120915
Stromal	RNM.6	0.888984	0.976631	0.0264254
Stromal	RNM.7	0.851109	0.960577	0.0532253
Stromal	RNM.8	0.321526	0.527246	0.362069
Stromal	RNM.9	1	1	-0.019045
Stromal	RNM.10	1	1	-0.057384
Stromal	RNM.11	0.445204	0.651928	-0.310237
Stromal	RNM.12	0.424199	0.629573	-0.78373
Stromal	RNM.13	1	1	-0.0905544
Sympathoblasts	RNM.1	0.868547	0.964747	-0.035339
Sympathoblasts	RNM.2	4.1447e-06	6.46574e-05	-0.987822
Sympathoblasts	RNM.3	7.00747e-05	0.000702749	-1.02297
Sympathoblasts	RNM.4	0.0596361	0.166791	0.464637
Sympathoblasts	RNM.5	0.623189	0.812933	-0.14303
Sympathoblasts	RNM.6	0.897075	0.978872	-0.116104
Sympathoblasts	RNM.7	3.95709e-05	0.000440933	0.877406
Sympathoblasts	RNM.8	0.0484486	0.145346	0.659297
Sympathoblasts	RNM.9	0.740632	0.891807	-0.105278
Sympathoblasts	RNM.10	0.117777	0.28315	0.446047
Sympathoblasts	RNM.11	0.0549167	0.158648	0.498894
Sympathoblasts	RNM.12	0.0404362	0.126724	0.891303
Sympathoblasts	RNM.13	0.461265	0.667087	0.288446
Villous Cytotrophoblasts	RNM.1	3.7008e-10	1.73198e-08	-0.909106
Villous Cytotrophoblasts	RNM.2	0.577512	0.776654	-0.0904489
Villous Cytotrophoblasts	RNM.3	2.36597e-20	1.66091e-17	1.31358
Villous Cytotrophoblasts	RNM.4	0.149741	0.333708	-0.355632
Villous Cytotrophoblasts	RNM.5	0.00229764	0.013669	0.531313
Villous Cytotrophoblasts	RNM.6	0.000748496	0.00547337	0.865158
Villous Cytotrophoblasts	RNM.7	0.440992	0.649941	-0.179221
Villous Cytotrophoblasts	RNM.8	0.599189	0.792149	-0.197576
Villous Cytotrophoblasts	RNM.9	0.422829	0.628868	-0.17426
Villous Cytotrophoblasts	RNM.10	0.00673959	0.0328555	-0.859838
Villous Cytotrophoblasts	RNM.11	0.0870513	0.227057	-0.467907
Villous Cytotrophoblasts	RNM.12	0.298695	0.505431	0.397329
Villous Cytotrophoblasts	RNM.13	0.0753551	0.200376	-0.763475
Thymic Epithelial	RNM.1	0.634758	0.823136	0.0699693
Thymic Epithelial	RNM.2	0.400838	0.607749	-0.158338
Thymic Epithelial	RNM.3	0.140467	0.317067	-0.330968
Thymic Epithelial	RNM.4	0.47167	0.672993	-0.231468
Thymic Epithelial	RNM.5	0.11635	0.281647	0.335875
Thymic Epithelial	RNM.6	0.0341782	0.113175	0.671045
Thymic Epithelial	RNM.7	0.0020106	0.012381	0.66362
Thymic Epithelial	RNM.8	0.318424	0.527202	-0.446554
Thymic Epithelial	RNM.9	0.526174	0.731807	-0.17429
Thymic Epithelial	RNM.10	0.0319393	0.107795	-0.83798
Thymic Epithelial	RNM.11	0.923284	0.986523	0.00987863
Thymic Epithelial	RNM.12	0.597947	0.791998	0.219136
Thymic Epithelial	RNM.13	0.398	0.607299	-0.479067
Thymocytes	RNM.1	0.0115514	0.0500562	-0.424536
Thymocytes	RNM.2	0.0440278	0.136156	-0.386076
Thymocytes	RNM.3	0.0742076	0.198831	-0.415213
Thymocytes	RNM.4	0.783886	0.921756	0.0699084
Thymocytes	RNM.5	0.00241292	0.0142342	0.619909
Thymocytes	RNM.6	0.00145825	0.00930632	0.951987
Thymocytes	RNM.7	0.448389	0.65411	0.166216
Thymocytes	RNM.8	0.202149	0.391136	0.427162
Thymocytes	RNM.9	0.573099	0.776103	-0.159661
Thymocytes	RNM.10	0.913446	0.984435	-0.0873087
Thymocytes	RNM.11	0.0138783	0.0569214	0.614077
Thymocytes	RNM.12	0.723355	0.875509	0.107729
Thymocytes	RNM.13	1	1	-0.0249395
Trophoblast Giant	RNM.1	2.80584e-06	4.92425e-05	-0.803847
Trophoblast Giant	RNM.2	0.398374	0.607299	-0.164508
Trophoblast Giant	RNM.3	1.47629e-13	1.43325e-11	1.24516
Trophoblast Giant	RNM.4	0.206228	0.395552	-0.383493
Trophoblast Giant	RNM.5	6.26321e-06	9.15995e-05	0.879402
Trophoblast Giant	RNM.6	0.00397123	0.0216109	0.858617
Trophoblast Giant	RNM.7	0.156304	0.341223	-0.389523
Trophoblast Giant	RNM.8	0.899997	0.978872	-0.112146
Trophoblast Giant	RNM.9	8.71131e-05	0.000861316	-1.14239
Trophoblast Giant	RNM.10	0.335341	0.542418	-0.354518
Trophoblast Giant	RNM.11	1	1	-0.0296007
Trophoblast Giant	RNM.12	0.85949	0.963837	0.0704197
Trophoblast Giant	RNM.13	0.156104	0.341223	-0.802559
Ureteric Bud	RNM.1	2.16286e-05	0.000266373	-0.579764
Ureteric Bud	RNM.2	0.0735631	0.197859	-0.274739
Ureteric Bud	RNM.3	0.771398	0.91319	0.0506915
Ureteric Bud	RNM.4	0.264754	0.471195	-0.269193
Ureteric Bud	RNM.5	0.00773646	0.0362991	0.459499
Ureteric Bud	RNM.6	0.183295	0.37405	0.354513
Ureteric Bud	RNM.7	2.53407e-05	0.00030671	0.736765
Ureteric Bud	RNM.8	0.062934	0.174623	-0.665045
Ureteric Bud	RNM.9	0.131354	0.301536	0.272611
Ureteric Bud	RNM.10	0.0102843	0.0451223	0.578639
Ureteric Bud	RNM.11	0.576366	0.7766	0.120533
Ureteric Bud	RNM.12	0.664411	0.83808	-0.259262
Ureteric Bud	RNM.13	0.0482445	0.145346	-0.828303
Vascular Endothelial	RNM.1	0.000722589	0.00533955	-0.551593
Vascular Endothelial	RNM.2	0.124551	0.294137	-0.289457
Vascular Endothelial	RNM.3	0.00145056	0.00930632	0.576677
Vascular Endothelial	RNM.4	0.000519792	0.00396624	0.770181
Vascular Endothelial	RNM.5	1.13648e-07	2.95486e-06	1.00177
Vascular Endothelial	RNM.6	0.223746	0.420632	-0.534857
Vascular Endothelial	RNM.7	0.624175	0.812933	-0.145011
Vascular Endothelial	RNM.8	0.389799	0.606025	-0.388704
Vascular Endothelial	RNM.9	0.310862	0.520824	0.222135
Vascular Endothelial	RNM.10	0.114082	0.278074	-0.597112
Vascular Endothelial	RNM.11	0.070691	0.193848	-0.608349
Vascular Endothelial	RNM.12	0.00913014	0.0416192	-2.2432
Vascular Endothelial	RNM.13	0.0972259	0.243144	-0.871976

## Sheet: Figure4d
Fetal Celltype	TFBS	P-value	Adjusted P-value	log2(OR)
Acinar	AHR	1.778e-07	2.14136e-07	-4.29336
Acinar	AR FOXJ3 Complex	9.3941e-06	1.0665e-05	-0.72977
Acinar	ARNT EPAS1 Complex	4.494e-07	5.32845e-07	-2.96578
Acinar	ATF CREB1 Complex	1.9834e-14	3.08501e-14	-1.85726
Acinar	ATF3 USF TFE3 Complex	1.1376e-17	1.96372e-17	-1.65745
Acinar	ATF4 CEBPG Complex	4.4138e-05	4.89787e-05	-1.23447
Acinar	ATF6	2.2562e-10	3.03844e-10	-1.8997
Acinar	BACH1 NF2L2 NFE2 Family	3.6992e-11	5.15646e-11	-0.954557
Acinar	BATF3	0.00026679	0.000289013	-0.971431
Acinar	BC11LA ELF SPIB Complex	7.495e-58	3.80339e-57	-1.49411
Acinar	BCL6	7.3311e-06	8.35342e-06	-0.865122
Acinar	CEBPA B	0.0020467	0.00216617	-0.9771
Acinar	CTCF Family	6.8797e-79	5.25821e-78	-1.85726
Acinar	DBP	0.27637	0.279863	-0.397828
Acinar	E2F Family	1.8037e-187	3.07931e-186	-2.35107
Acinar	E2F2	2.9318e-23	6.14046e-23	-3.79586
Acinar	E2F5	1.9166e-14	2.98298e-14	-3.49005
Acinar	EGR ZnF Complex	1.1604e-256	2.38218e-255	-1.9771
Acinar	ERR NR5A2 Complex	7.8615e-13	1.15859e-12	-1.12343
Acinar	ETS Family 1	3.2446e-46	1.31157e-45	-2.45008
Acinar	ETS Family 2	6.6247e-59	3.42471e-58	-1.49005
Acinar	ETS2	1.5132e-35	4.65197e-35	-1.39973
Acinar	FOS-JUN Complex	0.0035195	0.00370442	-0.537424
Acinar	FOX Family 1	0.019435	0.0200901	-0.321928
Acinar	FOX Family 2	2.1891e-05	2.45495e-05	-0.597278
Acinar	FOXH1	0.0049514	0.00518738	-0.805913
Acinar	GLI3	1.1226e-11	1.59254e-11	-2.01159
Acinar	GRHL2	0.52843	0.532179	0.129613
Acinar	HNF4G	6.2048e-09	7.90802e-09	-1.22769
Acinar	HSF Family	6.7186e-09	8.5475e-09	-1.32916
Acinar	IRF STAT Complex	4.5413e-40	1.60008e-39	-1.39593
Acinar	KLF15 MAZ TAF1 Complex	0	0	-2.18442
Acinar	Kruppel Family	0	0	-2.35107
Acinar	MAF Family	7.8453e-12	1.11806e-11	-0.948976
Acinar	MBD2	1.5269e-77	1.1305e-76	-4.23786
Acinar	MEF2 Family	9.5742e-10	1.25799e-09	-1.50226
Acinar	MYB	0.0017463	0.00185297	-0.805913
Acinar	MYC MAX MXI1 Complex	1.9784e-22	4.03311e-22	-1.42275
Acinar	MZF1	1.492e-28	3.75494e-28	-1.82623
Acinar	NANOG-OCT4 Complex	1.5447e-06	1.7951e-06	-0.736966
Acinar	NFATC1	1.3171e-07	1.594e-07	-0.800877
Acinar	NFATC3	4.4594e-06	5.11292e-06	-1.04394
Acinar	NFIC	2.4588e-18	4.32554e-18	-1.30757
Acinar	NFKB Family	1.6501e-27	4.01258e-27	-1.37333
Acinar	NFY Family	3.8641e-30	1.01624e-29	-2.38836
Acinar	NR1D1	2.039e-15	3.28568e-15	-1.37707
Acinar	NR1H3	0.0020545	0.0021735	-0.62371
Acinar	NR2C2	2.1115e-12	3.06723e-12	-1.55639
Acinar	NR3C1	0.038714	0.0398862	-0.522841
Acinar	NR4A1	6.3749e-06	7.28392e-06	-1.00868
Acinar	NR6A1	0.00017879	0.000194702	-1.09851
Acinar	NRF1	5.3542e-50	2.32109e-49	-3.45799
Acinar	ONECUT1	0.89317	0.89407	-0.128156
Acinar	OTX2	0.012069	0.0125384	-0.720232
Acinar	P53 Family	2.08e-07	2.50023e-07	-1.15843
Acinar	PBX Family	1.6309e-14	2.5447e-14	-1.2969
Acinar	POU2F2	0.0027798	0.00293207	-0.634867
Acinar	PPARA	4.8873e-10	6.50592e-10	-1.1488
Acinar	PRDM14	4.359e-09	5.59285e-09	-2.29336
Acinar	RARA RXRA Complex	9.6371e-45	3.80884e-44	-1.40354
Acinar	RARG	1.4163e-10	1.92561e-10	-1.35845
Acinar	RBPJ	8.6025e-10	1.13211e-09	-0.878321
Acinar	REST	1.2667e-22	2.59932e-22	-1.88364
Acinar	RFX Family	2.6266e-42	9.80387e-42	-2.07704
Acinar	RFX5	2.1143e-13	3.17337e-13	-1.38836
Acinar	SALL4 ZIC1 Complex	5.0584e-81	4.02082e-80	-1.53116
Acinar	SMAD Family	2.2047e-05	2.47189e-05	-0.58208
Acinar	SMAD3	1.4133e-14	2.21282e-14	-0.818579
Acinar	SOX LEF1 Complex	1.5073e-14	2.35628e-14	-0.75877
Acinar	SOX9/10	0.0017522	0.00185884	-0.552156
Acinar	SP E2F4 Complex	0	0	-2.68038
Acinar	SREBF Family	2.7442e-24	5.98209e-24	-1.152
Acinar	SRF	0.00012999	0.000142276	-1.2723
Acinar	SRY	0.00023688	0.000256835	-0.768568
Acinar	STAT Family	2.4922e-15	4.00947e-15	-1.13289
Acinar	STAT6	6.7573e-12	9.6494e-12	-1.62149
Acinar	TBP	0.00012919	0.000141431	-1.45008
Acinar	TCF Family	3.269e-08	4.04795e-08	-1.00289
Acinar	TCF TFAP4 BHLHA15 Complex	2.2965e-07	2.7538e-07	-0.428566
Acinar	TEAD Family	9.9709e-07	1.16636e-06	-0.785875
Acinar	TFAP2C	4.5335e-33	1.30792e-32	-1.64386
Acinar	TGIF1	6.849e-07	8.07256e-07	-1.41889
Acinar	THAP4 ZNF143 Complex	1.2627e-26	2.98151e-26	-1.84684
Acinar	YY1 ZFP42 Family	6.5971e-20	1.22293e-19	-1.89432
Acinar	ZBTB33	1.1449e-21	2.26789e-21	-4.32193
Acinar	ZBTB7A	1.282e-23	2.72645e-23	-2.2723
Acinar	ZFX	2.3827e-49	1.0187e-48	-2.29336
Acinar	ZIC3	7.1037e-08	8.68172e-08	-0.643856
Acinar	ZKSCAN1	0.00098372	0.00104964	-0.816037
Acinar	ZNF274	6.9039e-06	7.87749e-06	-1.08927
Acinar	ZNF322	1.8404e-22	3.76105e-22	-1.68501
Acinar	ZNF335	1.996e-17	3.42644e-17	-1.20756
Adrenocortical	AHR	6.194e-09	7.8983e-09	-4.50635
Adrenocortical	AR FOXJ3 Complex	1.1251e-31	3.1174e-31	-2.54793
Adrenocortical	ARNT EPAS1 Complex	2.0369e-12	2.9606e-12	#NAME?
Adrenocortical	ATF CREB1 Complex	7.3132e-35	2.20327e-34	-4.29336
Adrenocortical	ATF3 USF TFE3 Complex	2.0696e-38	6.93777e-38	-2.9771
Adrenocortical	ATF4 CEBPG Complex	3.1169e-12	4.50531e-12	-2.48197
Adrenocortical	ATF6	2.6053e-24	5.6818e-24	-4.47393
Adrenocortical	BACH1 NF2L2 NFE2 Family	2.656e-35	8.13001e-35	-2.05889
Adrenocortical	BATF3	1.6825e-13	2.53139e-13	-2.40354
Adrenocortical	BC11LA ELF SPIB Complex	3.3721e-173	5.56565e-172	-3.50635
Adrenocortical	BCL6	7.6864e-35	2.3101e-34	-3.8997
Adrenocortical	CEBPA B	1.5397e-12	2.24449e-12	-3.07097
Adrenocortical	CTCF Family	2.6358e-194	4.66002e-193	-4.01159
Adrenocortical	DBP	1.5855e-08	1.98758e-08	-2.6529
Adrenocortical	E2F Family	0	0	-4.79586
Adrenocortical	E2F2	8.7378e-36	2.70463e-35	#NAME?
Adrenocortical	E2F5	2.4194e-21	4.7452e-21	-5.71786
Adrenocortical	EGR ZnF Complex	0	0	-4.50635
Adrenocortical	ERR NR5A2 Complex	1.6957e-28	4.25682e-28	-1.85204
Adrenocortical	ETS Family 1	1.4899e-85	1.26744e-84	-4.38082
Adrenocortical	ETS Family 2	7.6734e-200	1.38121e-198	-4.15843
Adrenocortical	ETS2	1.0107e-113	1.20411e-112	-3.50635
Adrenocortical	FOS-JUN Complex	6.4955e-10	8.58921e-10	-1.17462
Adrenocortical	FOX Family 1	5.735e-41	2.0676e-40	-2.68966
Adrenocortical	FOX Family 2	4.8405e-36	1.51243e-35	-2.2723
Adrenocortical	FOXH1	1.0869e-10	1.48835e-10	-2.25843
Adrenocortical	GLI3	5.0507e-20	9.40828e-20	-2.9885
Adrenocortical	GRHL2	2.0115e-13	3.02273e-13	-2.82623
Adrenocortical	HNF4G	4.6943e-29	1.19719e-28	-3.18442
Adrenocortical	HSF Family	1.8454e-32	5.20315e-32	-4.47393
Adrenocortical	IRF STAT Complex	1.6025e-127	2.12867e-126	-3.42663
Adrenocortical	KLF15 MAZ TAF1 Complex	0	0	-4.92139
Adrenocortical	Kruppel Family	0	0	-4.8365
Adrenocortical	MAF Family	1.354e-36	4.31474e-36	-1.99424
Adrenocortical	MBD2	5.2598e-110	6.00705e-109	-7.15843
Adrenocortical	MEF2 Family	7.4797e-23	1.54251e-22	-2.93236
Adrenocortical	MYB	8.1027e-13	1.19378e-12	-2.27928
Adrenocortical	MYC MAX MXI1 Complex	1.3256e-66	7.98252e-66	-3.36587
Adrenocortical	MZF1	1.1225e-66	6.76769e-66	-3.71786
Adrenocortical	NANOG-OCT4 Complex	1.813e-37	5.89077e-37	-2.63487
Adrenocortical	NFATC1	4.8373e-49	2.05927e-48	-3.44222
Adrenocortical	NFATC3	1.3303e-25	3.04699e-25	-3.53952
Adrenocortical	NFIC	8.1832e-61	4.45769e-60	-3.36587
Adrenocortical	NFKB Family	1.1204e-91	1.0346e-90	-3.64386
Adrenocortical	NFY Family	3.73e-55	1.7956e-54	-4.15843
Adrenocortical	NR1D1	1.5358e-52	7.08436e-52	-3.9885
Adrenocortical	NR1H3	1.0631e-23	2.26868e-23	-2.87832
Adrenocortical	NR2C2	9.7987e-31	2.63135e-30	-3.25154
Adrenocortical	NR3C1	1.2219e-13	1.84567e-13	-2.49818
Adrenocortical	NR4A1	1.8542e-14	2.88767e-14	-1.8625
Adrenocortical	NR6A1	1.0128e-08	1.27965e-08	-1.75633
Adrenocortical	NRF1	1.3562e-79	1.04784e-78	-6.64386
Adrenocortical	ONECUT1	8.2012e-08	9.99842e-08	#NAME?
Adrenocortical	OTX2	2.3915e-16	3.96694e-16	-3.96578
Adrenocortical	P53 Family	1.106e-21	2.19171e-21	-2.64386
Adrenocortical	PBX Family	1.8607e-50	8.15883e-50	-3.62593
Adrenocortical	POU2F2	2.4998e-14	3.8773e-14	-1.92139
Adrenocortical	PPARA	3.8881e-38	1.29118e-37	-3.39593
Adrenocortical	PRDM14	1.4088e-18	2.50947e-18	-5.50635
Adrenocortical	RARA RXRA Complex	9.74e-144	1.46188e-142	-3.47393
Adrenocortical	RARG	7.1514e-27	1.70726e-26	-2.73697
Adrenocortical	RBPJ	2.9816e-58	1.5208e-57	-3.57347
Adrenocortical	REST	3.9474e-56	1.93781e-55	-4.50635
Adrenocortical	RFX Family	8.9633e-97	8.88816e-96	-4.64386
Adrenocortical	RFX5	4.9496e-43	1.88138e-42	-3.73697
Adrenocortical	SALL4 ZIC1 Complex	2.8667e-268	6.00918e-267	-4.18442
Adrenocortical	SMAD Family	1.3776e-48	5.79993e-48	-2.9885
Adrenocortical	SMAD3	2.2429e-97	2.25106e-96	-3.35107
Adrenocortical	SOX LEF1 Complex	1.5061e-91	1.38187e-90	-2.7084
Adrenocortical	SOX9/10	2.5398e-29	6.51742e-29	-2.87832
Adrenocortical	SP E2F4 Complex	0	0	-5.38082
Adrenocortical	SREBF Family	1.2694e-118	1.58452e-117	-4.4112
Adrenocortical	SRF	5.2877e-16	8.66402e-16	-4.44222
Adrenocortical	SRY	1.846e-23	3.8992e-23	-2.95456
Adrenocortical	STAT Family	4.1269e-76	2.99306e-75	-4.71786
Adrenocortical	STAT6	4.4192e-26	1.02448e-25	-2.9885
Adrenocortical	TBP	8.8767e-11	1.21923e-10	-3.15843
Adrenocortical	TCF Family	4.0097e-30	1.05286e-29	-2.63487
Adrenocortical	TCF TFAP4 BHLHA15 Complex	1.0075e-138	1.46782e-137	-3.36587
Adrenocortical	TEAD Family	1.5857e-37	5.17933e-37	-2.84684
Adrenocortical	TFAP2C	9.5733e-98	9.6667e-97	-4.35107
Adrenocortical	TGIF1	1.5616e-20	2.96674e-20	-3.92139
Adrenocortical	THAP4 ZNF143 Complex	1.2354e-67	7.56778e-67	-4.4112
Adrenocortical	YY1 ZFP42 Family	6.7201e-48	2.78909e-47	-4.29336
Adrenocortical	ZBTB33	3.4327e-29	8.78149e-29	-6.15843
Adrenocortical	ZBTB7A	6.3866e-50	2.76141e-49	-5.05889
Adrenocortical	ZFX	4.455e-104	4.8114e-103	-4.8365
Adrenocortical	ZIC3	1.1786e-55	5.71805e-55	-2.51457
Adrenocortical	ZKSCAN1	1.5035e-18	2.67624e-18	-3.17137
Adrenocortical	ZNF274	4.2768e-18	7.46299e-18	-2.60823
Adrenocortical	ZNF322	3.6789e-61	2.0173e-60	-4.15843
Adrenocortical	ZNF335	3.2204e-68	2.01498e-67	-3.60823
Antigen Presenting	AHR	4.0504e-07	4.80707e-07	-2.95456
Antigen Presenting	AR FOXJ3 Complex	8.0331e-25	1.78721e-24	-2
Antigen Presenting	ARNT EPAS1 Complex	6.2625e-09	7.97542e-09	-3.22432
Antigen Presenting	ATF CREB1 Complex	1.815e-25	4.12674e-25	-2.73697
Antigen Presenting	ATF3 USF TFE3 Complex	2.1788e-37	7.06085e-37	-2.84684
Antigen Presenting	ATF4 CEBPG Complex	1.1075e-05	1.25417e-05	-1.20423
Antigen Presenting	ATF6	4.24e-21	8.21862e-21	-3.49005
Antigen Presenting	BACH1 NF2L2 NFE2 Family	2.0794e-30	5.52136e-30	-1.79586
Antigen Presenting	BATF3	3.5305e-08	4.3685e-08	-1.486
Antigen Presenting	BC11LA ELF SPIB Complex	2.952e-94	2.84216e-93	-1.90509
Antigen Presenting	BCL6	2.8672e-22	5.80687e-22	-2.26534
Antigen Presenting	CEBPA B	2.778e-07	3.32157e-07	-1.71312
Antigen Presenting	CTCF Family	2.7544e-133	3.85461e-132	-2.53116
Antigen Presenting	DBP	5.99e-08	7.34411e-08	-2.4112
Antigen Presenting	E2F Family	0	0	-3.32193
Antigen Presenting	E2F2	9.1938e-33	2.61597e-32	-5.38082
Antigen Presenting	E2F5	4.5582e-19	8.24959e-19	-4.15843
Antigen Presenting	EGR ZnF Complex	0	0	-3.03505
Antigen Presenting	ERR NR5A2 Complex	1.8143e-48	7.61914e-48	-3.07097
Antigen Presenting	ETS Family 1	3.1506e-55	1.52111e-54	-2.47393
Antigen Presenting	ETS Family 2	1.0833e-116	1.32885e-115	-2.23107
Antigen Presenting	ETS2	2.2268e-74	1.57365e-73	-2.20423
Antigen Presenting	FOS-JUN Complex	2.2968e-13	3.44312e-13	-1.48197
Antigen Presenting	FOX Family 1	1.6054e-25	3.66022e-25	-1.72738
Antigen Presenting	FOX Family 2	1.5314e-24	3.37084e-24	-1.62593
Antigen Presenting	FOXH1	1.6634e-08	2.08365e-08	-1.79086
Antigen Presenting	GLI3	2.1867e-14	3.40016e-14	-2.08927
Antigen Presenting	GRHL2	1.842e-08	2.30273e-08	-1.73697
Antigen Presenting	HNF4G	6.3318e-23	1.30905e-22	-2.41889
Antigen Presenting	HSF Family	1.2598e-23	2.68153e-23	-2.80591
Antigen Presenting	IRF STAT Complex	1.2592e-71	8.40821e-71	-1.91594
Antigen Presenting	KLF15 MAZ TAF1 Complex	0	0	-3.25154
Antigen Presenting	Kruppel Family	0	0	-3.30757
Antigen Presenting	MAF Family	1.0127e-35	3.13074e-35	-1.93236
Antigen Presenting	MBD2	1.0087e-102	1.07307e-101	-5.26534
Antigen Presenting	MEF2 Family	2.6452e-13	3.95586e-13	-1.70369
Antigen Presenting	MYB	3.5516e-11	4.95349e-11	-1.97143
Antigen Presenting	MYC MAX MXI1 Complex	2.4218e-55	1.17152e-54	-2.68038
Antigen Presenting	MZF1	1.3997e-43	5.39047e-43	-2.2723
Antigen Presenting	NANOG-OCT4 Complex	1.2912e-15	2.09015e-15	-1.24127
Antigen Presenting	NFATC1	2.8717e-30	7.60075e-30	-2.04097
Antigen Presenting	NFATC3	2.598e-21	5.09147e-21	-2.77596
Antigen Presenting	NFIC	3.0767e-44	1.20071e-43	-2.35107
Antigen Presenting	NFKB Family	1.973e-43	7.58071e-43	-1.71786
Antigen Presenting	NFY Family	1.8452e-45	7.35711e-45	-3.1078
Antigen Presenting	NR1D1	6.6699e-28	1.6461e-27	-1.95456
Antigen Presenting	NR1H3	1.0691e-18	1.90779e-18	-2.23107
Antigen Presenting	NR2C2	1.0925e-27	2.67235e-27	-2.82623
Antigen Presenting	NR3C1	1.0491e-07	1.274e-07	-1.44222
Antigen Presenting	NR4A1	2.7854e-14	4.31086e-14	-1.82113
Antigen Presenting	NR6A1	5.1839e-16	8.50235e-16	-3.36587
Antigen Presenting	NRF1	5.4281e-66	3.2412e-65	-4.03505
Antigen Presenting	ONECUT1	0.00031463	0.000339874	-2.1016
Antigen Presenting	OTX2	2.1885e-11	3.07219e-11	-2.40354
Antigen Presenting	P53 Family	6.0122e-20	1.11784e-19	-2.38082
Antigen Presenting	PBX Family	4.03e-37	1.30007e-36	-2.49005
Antigen Presenting	POU2F2	1.0351e-05	1.17326e-05	-0.897006
Antigen Presenting	PPARA	1.2734e-24	2.81292e-24	-2.09542
Antigen Presenting	PRDM14	1.8665e-07	2.24631e-07	-1.63935
Antigen Presenting	RARA RXRA Complex	3.4823e-108	3.91404e-107	-2.50635
Antigen Presenting	RARG	1.7252e-27	4.19315e-27	-2.75633
Antigen Presenting	RBPJ	6.1409e-34	1.80949e-33	-1.99424
Antigen Presenting	REST	1.0747e-45	4.31269e-45	-3.22432
Antigen Presenting	RFX Family	1.1208e-79	8.68664e-79	-3.35107
Antigen Presenting	RFX5	1.651e-37	5.38553e-37	-3.08314
Antigen Presenting	SALL4 ZIC1 Complex	3.9805e-175	6.59171e-174	-2.49005
Antigen Presenting	SMAD Family	6.6954e-30	1.74424e-29	-1.84684
Antigen Presenting	SMAD3	7.5597e-56	3.67122e-55	-1.91594
Antigen Presenting	SOX LEF1 Complex	4.3896e-61	2.40171e-60	-1.85726
Antigen Presenting	SOX9/10	1.0329e-21	2.05012e-21	-2.1016
Antigen Presenting	SP E2F4 Complex	0	0	-3.77596
Antigen Presenting	SREBF Family	2.6324e-77	1.94032e-76	-2.52284
Antigen Presenting	SRF	1.5401e-07	1.86161e-07	-1.73697
Antigen Presenting	SRY	4.7673e-10	6.34958e-10	-1.34008
Antigen Presenting	STAT Family	2.6672e-41	9.72168e-41	-2.17137
Antigen Presenting	STAT6	4.3035e-21	8.3352e-21	-2.33643
Antigen Presenting	TBP	2.3731e-06	2.74112e-06	-1.7084
Antigen Presenting	TCF Family	8.864e-21	1.69436e-20	-1.84166
Antigen Presenting	TCF TFAP4 BHLHA15 Complex	1.1141e-80	8.81345e-80	-1.95456
Antigen Presenting	TEAD Family	9.6143e-20	1.77825e-19	-1.56918
Antigen Presenting	TFAP2C	1.3849e-70	9.10077e-70	-2.76611
Antigen Presenting	TGIF1	1.3602e-05	1.5337e-05	-1.0619
Antigen Presenting	THAP4 ZNF143 Complex	4.8561e-42	1.80307e-41	-2.38836
Antigen Presenting	YY1 ZFP42 Family	4.7146e-38	1.56356e-37	-3.02327
Antigen Presenting	ZBTB33	1.6288e-29	4.20357e-29	-6.15843
Antigen Presenting	ZBTB7A	6.1907e-38	2.04627e-37	-3.15843
Antigen Presenting	ZFX	2.9208e-84	2.41842e-83	-3.36587
Antigen Presenting	ZIC3	2.5188e-39	8.63589e-39	-1.82623
Antigen Presenting	ZKSCAN1	6.8275e-10	9.01862e-10	-1.662
Antigen Presenting	ZNF274	2.7533e-14	4.26251e-14	-2.04097
Antigen Presenting	ZNF322	1.8312e-38	6.15521e-38	-2.33643
Antigen Presenting	ZNF335	1.9619e-50	8.57231e-50	-2.51457
Astrocytes	AHR	4.4868e-09	5.75385e-09	-3.699
Astrocytes	AR FOXJ3 Complex	0.001865	0.00197639	-0.422752
Astrocytes	ARNT EPAS1 Complex	3.7419e-09	4.81226e-09	-2.96578
Astrocytes	ATF CREB1 Complex	6.7173e-17	1.13625e-16	-1.70369
Astrocytes	ATF3 USF TFE3 Complex	1.7285e-37	5.63464e-37	-2.57347
Astrocytes	ATF4 CEBPG Complex	0.00012616	0.000138206	-0.954557
Astrocytes	ATF6	2.8488e-21	5.56979e-21	-3.05889
Astrocytes	BACH1 NF2L2 NFE2 Family	1.0757e-24	2.38256e-24	-1.4112
Astrocytes	BATF3	0.22794	0.231387	-0.253257
Astrocytes	BC11LA ELF SPIB Complex	5.8187e-70	3.77873e-69	-1.4112
Astrocytes	BCL6	6.7546e-10	8.92469e-10	-1.08314
Astrocytes	CEBPA B	0.0028091	0.00296235	-0.798366
Astrocytes	CTCF Family	4.0445e-171	6.63138e-170	-2.93236
Astrocytes	DBP	0.86331	0.864702	-0.0740006
Astrocytes	E2F Family	1.9254e-272	4.05313e-271	-2.55639
Astrocytes	E2F2	3.2227e-25	7.28075e-25	-2.95456
Astrocytes	E2F5	2.8199e-13	4.21585e-13	-2.30757
Astrocytes	EGR ZnF Complex	0	0	-2.50635
Astrocytes	ERR NR5A2 Complex	2.3124e-26	5.42399e-26	-1.58641
Astrocytes	ETS Family 1	4.2593e-70	2.77693e-69	-2.8365
Astrocytes	ETS Family 2	1.5317e-91	1.40138e-90	-1.68966
Astrocytes	ETS2	6.1867e-43	2.34265e-42	-1.32554
Astrocytes	FOS-JUN Complex	1.8866e-10	2.54829e-10	-1.13924
Astrocytes	FOX Family 1	7.9778e-06	9.07989e-06	-0.554273
Astrocytes	FOX Family 2	6.1039e-11	8.4351e-11	-0.844251
Astrocytes	FOXH1	0.00077978	0.000834363	-0.833927
Astrocytes	GLI3	4.402e-10	5.87722e-10	-1.41504
Astrocytes	GRHL2	3.8241e-10	5.1139e-10	-1.88897
Astrocytes	HNF4G	1.6049e-10	2.17608e-10	-1.16488
Astrocytes	HSF Family	9.1413e-12	1.30014e-11	-1.36216
Astrocytes	IRF STAT Complex	1.2888e-24	2.84567e-24	-0.844251
Astrocytes	KLF15 MAZ TAF1 Complex	0	0	-2.75633
Astrocytes	Kruppel Family	0	0	-3.13289
Astrocytes	MAF Family	9.6639e-10	1.26944e-09	-0.703689
Astrocytes	MBD2	4.1796e-104	4.53368e-103	-4.35107
Astrocytes	MEF2 Family	8.6343e-05	9.49429e-05	-0.710756
Astrocytes	MYB	8.2002e-08	9.99842e-08	-1.32916
Astrocytes	MYC MAX MXI1 Complex	5.1528e-59	2.67493e-58	-2.57347
Astrocytes	MZF1	6.0964e-28	1.50831e-27	-1.45403
Astrocytes	NANOG-OCT4 Complex	6.1288e-15	9.72776e-15	0.750178
Astrocytes	NFATC1	1.9006e-06	2.20303e-06	-0.608232
Astrocytes	NFATC3	7.389e-11	1.01827e-10	-1.37333
Astrocytes	NFIC	2.4575e-28	6.14746e-28	-1.49411
Astrocytes	NFKB Family	1.155e-36	3.68532e-36	-1.39973
Astrocytes	NFY Family	6.9993e-34	2.05755e-33	-2.07704
Astrocytes	NR1D1	2.6252e-16	4.34588e-16	-1.18771
Astrocytes	NR1H3	1.5984e-07	1.93067e-07	-0.9771
Astrocytes	NR2C2	6.6424e-33	1.90089e-32	-3.08314
Astrocytes	NR3C1	0.00038615	0.000416228	-0.808437
Astrocytes	NR4A1	7.8249e-07	9.20097e-07	-0.932361
Astrocytes	NR6A1	2.9998e-07	3.58159e-07	-1.37333
Astrocytes	NRF1	1.4764e-72	1.00202e-71	-3.9885
Astrocytes	ONECUT1	0.34782	0.351428	-0.432455
Astrocytes	OTX2	0.23126	0.234709	-0.279284
Astrocytes	P53 Family	2.7295e-09	3.52487e-09	-1.152
Astrocytes	PBX Family	1.8435e-28	4.62551e-28	-1.79586
Astrocytes	POU2F2	5.0007e-08	6.15547e-08	0.724214
Astrocytes	PPARA	1.2522e-12	1.83184e-12	-1.14242
Astrocytes	PRDM14	0.002151	0.00227414	-0.778432
Astrocytes	RARA RXRA Complex	2.7425e-72	1.84617e-71	-1.64386
Astrocytes	RARG	1.8202e-16	3.03346e-16	-1.57777
Astrocytes	RBPJ	2.8113e-27	6.78317e-27	-1.53952
Astrocytes	REST	1.4997e-25	3.42867e-25	-1.67577
Astrocytes	RFX Family	5.1467e-30	1.34573e-29	-1.29336
Astrocytes	RFX5	2.2846e-09	2.9557e-09	-0.891643
Astrocytes	SALL4 ZIC1 Complex	7.1722e-153	1.11002e-151	-2.01742
Astrocytes	SMAD Family	3.3768e-17	5.76493e-17	-1.12343
Astrocytes	SMAD3	5.4362e-38	1.80047e-37	-1.32193
Astrocytes	SOX LEF1 Complex	0.066831	0.0685135	-0.140826
Astrocytes	SOX9/10	0.43158	0.435348	-0.114035
Astrocytes	SP E2F4 Complex	0	0	-3.47393
Astrocytes	SREBF Family	3.6784e-63	2.10291e-62	-1.92687
Astrocytes	SRF	0.00027926	0.000302258	-0.997117
Astrocytes	SRY	0.22765	0.231139	-0.200913
Astrocytes	STAT Family	2.8405e-17	4.8577e-17	-1.03209
Astrocytes	STAT6	3.5978e-08	4.45066e-08	-0.997117
Astrocytes	TBP	0.25811	0.261478	-0.302226
Astrocytes	TCF Family	0.044444	0.0457328	-0.274041
Astrocytes	TCF TFAP4 BHLHA15 Complex	1.4055e-77	1.04217e-76	-1.74178
Astrocytes	TEAD Family	3.8021e-08	4.70105e-08	-0.768568
Astrocytes	TFAP2C	2.6592e-73	1.83485e-72	-2.59074
Astrocytes	TGIF1	4.8544e-08	5.9828e-08	-1.32193
Astrocytes	THAP4 ZNF143 Complex	5.2246e-32	1.45656e-31	-1.72738
Astrocytes	YY1 ZFP42 Family	1.795e-24	3.94059e-24	-1.80088
Astrocytes	ZBTB33	2.6959e-27	6.51105e-27	-4.01159
Astrocytes	ZBTB7A	5.6554e-30	1.47718e-29	-2.2109
Astrocytes	ZFX	4.2393e-86	3.63745e-85	-3.04692
Astrocytes	ZIC3	5.3535e-24	1.15385e-23	-1.16812
Astrocytes	ZKSCAN1	5.1874e-05	5.74092e-05	-0.880976
Astrocytes	ZNF274	6.8887e-05	7.58994e-05	-0.793357
Astrocytes	ZNF322	2.6123e-27	6.31528e-27	-1.60384
Astrocytes	ZNF335	3.675e-42	1.3676e-41	-1.94898
Bronchiolar And Alveolar Epithelial	AHR	3.0956e-05	3.45517e-05	-2.15843
Bronchiolar And Alveolar Epithelial	AR FOXJ3 Complex	6.9937e-07	8.2392e-07	-0.768568
Bronchiolar And Alveolar Epithelial	ARNT EPAS1 Complex	1.1481e-07	1.39218e-07	-2.75633
Bronchiolar And Alveolar Epithelial	ATF CREB1 Complex	7.9591e-18	1.37965e-17	-1.99424
Bronchiolar And Alveolar Epithelial	ATF3 USF TFE3 Complex	6.8572e-28	1.69149e-27	-2.20423
Bronchiolar And Alveolar Epithelial	ATF4 CEBPG Complex	3.837e-05	4.26448e-05	-1.14561
Bronchiolar And Alveolar Epithelial	ATF6	1.5696e-16	2.62463e-16	-2.68966
Bronchiolar And Alveolar Epithelial	BACH1 NF2L2 NFE2 Family	1.1479e-27	2.8051e-27	-1.7084
Bronchiolar And Alveolar Epithelial	BATF3	0.00013093	0.000143242	-0.954557
Bronchiolar And Alveolar Epithelial	BC11LA ELF SPIB Complex	1.074e-73	7.51497e-73	-1.62149
Bronchiolar And Alveolar Epithelial	BCL6	5.57e-08	6.83591e-08	-1.00868
Bronchiolar And Alveolar Epithelial	CEBPA B	0.013109	0.0136075	-0.698998
Bronchiolar And Alveolar Epithelial	CTCF Family	1.5577e-129	2.0972e-128	-2.55639
Bronchiolar And Alveolar Epithelial	DBP	0.064602	0.0662421	-0.599462
Bronchiolar And Alveolar Epithelial	E2F Family	1.2371e-260	2.57151e-259	-2.81604
Bronchiolar And Alveolar Epithelial	E2F2	2.1615e-27	5.24077e-27	-4.01159
Bronchiolar And Alveolar Epithelial	E2F5	4.4815e-18	7.81745e-18	-4.1078
Bronchiolar And Alveolar Epithelial	EGR ZnF Complex	0	0	-2.37333
Bronchiolar And Alveolar Epithelial	ERR NR5A2 Complex	3.3816e-21	6.58557e-21	-1.49005
Bronchiolar And Alveolar Epithelial	ETS Family 1	2.8931e-61	1.58817e-60	-2.85726
Bronchiolar And Alveolar Epithelial	ETS Family 2	1.0913e-91	1.0096e-90	-1.88364
Bronchiolar And Alveolar Epithelial	ETS2	1.1059e-62	6.27182e-62	-1.96016
Bronchiolar And Alveolar Epithelial	FOS-JUN Complex	4.727e-11	6.5652e-11	-1.30757
Bronchiolar And Alveolar Epithelial	FOX Family 1	0.00057428	0.000616337	-0.448115
Bronchiolar And Alveolar Epithelial	FOX Family 2	8.3592e-11	1.15006e-10	-0.913216
Bronchiolar And Alveolar Epithelial	FOXH1	0.00012549	0.000137502	-1.074
Bronchiolar And Alveolar Epithelial	GLI3	3.0829e-11	4.31068e-11	-1.72261
Bronchiolar And Alveolar Epithelial	GRHL2	0.82497	0.826801	-0.0709665
Bronchiolar And Alveolar Epithelial	HNF4G	2.3027e-18	4.05955e-18	-2.02327
Bronchiolar And Alveolar Epithelial	HSF Family	4.5481e-09	5.82945e-09	-1.22432
Bronchiolar And Alveolar Epithelial	IRF STAT Complex	3.0359e-40	1.07271e-39	-1.27579
Bronchiolar And Alveolar Epithelial	KLF15 MAZ TAF1 Complex	0	0	-2.62593
Bronchiolar And Alveolar Epithelial	Kruppel Family	0	0	-2.84684
Bronchiolar And Alveolar Epithelial	MAF Family	2.3447e-19	4.29516e-19	-1.23447
Bronchiolar And Alveolar Epithelial	MBD2	1.3758e-92	1.28719e-91	-4.57347
Bronchiolar And Alveolar Epithelial	MEF2 Family	4.6666e-10	6.22046e-10	-1.39214
Bronchiolar And Alveolar Epithelial	MYB	3.9251e-11	5.46522e-11	-2.01742
Bronchiolar And Alveolar Epithelial	MYC MAX MXI1 Complex	3.238e-37	1.04661e-36	-1.92139
Bronchiolar And Alveolar Epithelial	MZF1	9.8698e-41	3.53775e-40	-2.21759
Bronchiolar And Alveolar Epithelial	NANOG-OCT4 Complex	0.001888	0.00200034	-0.41889
Bronchiolar And Alveolar Epithelial	NFATC1	1.1367e-14	1.78707e-14	-1.18442
Bronchiolar And Alveolar Epithelial	NFATC3	1.4936e-10	2.0296e-10	-1.486
Bronchiolar And Alveolar Epithelial	NFIC	1.9424e-28	4.86874e-28	-1.662
Bronchiolar And Alveolar Epithelial	NFKB Family	1.8603e-34	5.5474e-34	-1.47794
Bronchiolar And Alveolar Epithelial	NFY Family	1.878e-25	4.26607e-25	-1.83136
Bronchiolar And Alveolar Epithelial	NR1D1	2.9588e-20	5.5553e-20	-1.55216
Bronchiolar And Alveolar Epithelial	NR1H3	3.5929e-09	4.62303e-09	-1.24469
Bronchiolar And Alveolar Epithelial	NR2C2	4.6887e-23	9.74214e-23	-2.41889
Bronchiolar And Alveolar Epithelial	NR3C1	1.1624e-06	1.35718e-06	-1.31833
Bronchiolar And Alveolar Epithelial	NR4A1	2.0915e-07	2.51344e-07	-1.09234
Bronchiolar And Alveolar Epithelial	NR6A1	0.00014376	0.000157036	-1.03209
Bronchiolar And Alveolar Epithelial	NRF1	1.5365e-59	8.06054e-59	-3.662
Bronchiolar And Alveolar Epithelial	ONECUT1	0.016445	0.0170206	-1.23447
Bronchiolar And Alveolar Epithelial	OTX2	0.015351	0.0159049	-0.643856
Bronchiolar And Alveolar Epithelial	P53 Family	7.9192e-08	9.66174e-08	-1.11404
Bronchiolar And Alveolar Epithelial	PBX Family	2.4109e-20	4.54032e-20	-1.52699
Bronchiolar And Alveolar Epithelial	POU2F2	0.0029397	0.0030981	-0.588574
Bronchiolar And Alveolar Epithelial	PPARA	6.5221e-11	9.0055e-11	-1.12343
Bronchiolar And Alveolar Epithelial	PRDM14	1.2097e-05	1.36835e-05	-1.31473
Bronchiolar And Alveolar Epithelial	RARA RXRA Complex	1.1443e-72	7.77686e-72	-1.8365
Bronchiolar And Alveolar Epithelial	RARG	6.9234e-13	1.02215e-12	-1.43831
Bronchiolar And Alveolar Epithelial	RBPJ	1.1982e-31	3.31624e-31	-1.93236
Bronchiolar And Alveolar Epithelial	REST	6.9609e-39	2.36376e-38	-2.79586
Bronchiolar And Alveolar Epithelial	RFX Family	6.1312e-57	3.06129e-56	-2.42663
Bronchiolar And Alveolar Epithelial	RFX5	6.9089e-15	1.09554e-14	-1.36587
Bronchiolar And Alveolar Epithelial	SALL4 ZIC1 Complex	8.3561e-139	1.22097e-137	-2.09542
Bronchiolar And Alveolar Epithelial	SMAD Family	1.5045e-13	2.26702e-13	-1.04097
Bronchiolar And Alveolar Epithelial	SMAD3	2.2288e-38	7.46137e-38	-1.46993
Bronchiolar And Alveolar Epithelial	SOX LEF1 Complex	6.8653e-21	1.31941e-20	-0.888969
Bronchiolar And Alveolar Epithelial	SOX9/10	8.576e-05	9.43227e-05	-0.662004
Bronchiolar And Alveolar Epithelial	SP E2F4 Complex	0	0	-3.33643
Bronchiolar And Alveolar Epithelial	SREBF Family	7.5076e-67	4.54851e-66	-2.2863
Bronchiolar And Alveolar Epithelial	SRF	1.1993e-05	1.3572e-05	-1.37707
Bronchiolar And Alveolar Epithelial	SRY	0.21608	0.219437	-0.22095
Bronchiolar And Alveolar Epithelial	STAT Family	9.1156e-22	1.81363e-21	-1.33643
Bronchiolar And Alveolar Epithelial	STAT6	3.5228e-11	4.91471e-11	-1.39214
Bronchiolar And Alveolar Epithelial	TBP	0.0017147	0.00181983	-1.01742
Bronchiolar And Alveolar Epithelial	TCF Family	0.0042641	0.00447298	-0.432455
Bronchiolar And Alveolar Epithelial	TCF TFAP4 BHLHA15 Complex	7.9869e-52	3.63693e-51	-1.43051
Bronchiolar And Alveolar Epithelial	TEAD Family	0.13877	0.141417	-0.205896
Bronchiolar And Alveolar Epithelial	TFAP2C	2.1946e-51	9.8757e-51	-2.12029
Bronchiolar And Alveolar Epithelial	TGIF1	4.1313e-13	6.14316e-13	-2.2863
Bronchiolar And Alveolar Epithelial	THAP4 ZNF143 Complex	1.8745e-32	5.2792e-32	-1.95456
Bronchiolar And Alveolar Epithelial	YY1 ZFP42 Family	3.942e-23	8.22851e-23	-1.92139
Bronchiolar And Alveolar Epithelial	ZBTB33	2.3486e-28	5.87801e-28	-6.15843
Bronchiolar And Alveolar Epithelial	ZBTB7A	3.0967e-27	7.45368e-27	-2.30045
Bronchiolar And Alveolar Epithelial	ZFX	5.1305e-75	3.66212e-74	-3.07097
Bronchiolar And Alveolar Epithelial	ZIC3	3.3168e-28	8.26372e-28	-1.45008
Bronchiolar And Alveolar Epithelial	ZKSCAN1	1.2656e-12	1.85035e-12	-2.12658
Bronchiolar And Alveolar Epithelial	ZNF274	9.6248e-12	1.36773e-11	-1.75633
Bronchiolar And Alveolar Epithelial	ZNF322	9.8263e-33	2.79274e-32	-2.08927
Bronchiolar And Alveolar Epithelial	ZNF335	9.3672e-39	3.16143e-38	-2.04097
Cardiomyocytes	AHR	5.3152e-07	6.29162e-07	-3.39593
Cardiomyocytes	AR FOXJ3 Complex	1.8499e-28	4.63922e-28	-2.49005
Cardiomyocytes	ARNT EPAS1 Complex	1.0493e-05	1.18908e-05	-2.07704
Cardiomyocytes	ATF CREB1 Complex	1.9023e-30	5.05381e-30	-3.92139
Cardiomyocytes	ATF3 USF TFE3 Complex	1.1305e-37	3.71204e-37	-3.22432
Cardiomyocytes	ATF4 CEBPG Complex	2.4893e-07	2.98212e-07	-1.61264
Cardiomyocytes	ATF6	1.0373e-24	2.29956e-24	-5.96578
Cardiomyocytes	BACH1 NF2L2 NFE2 Family	6.5809e-38	2.17235e-37	-2.37333
Cardiomyocytes	BATF3	3.3666e-05	3.75006e-05	-1.08314
Cardiomyocytes	BC11LA ELF SPIB Complex	9.4977e-117	1.16793e-115	-2.49818
Cardiomyocytes	BCL6	6.8319e-16	1.11611e-15	-1.81604
Cardiomyocytes	CEBPA B	8.4615e-09	1.07182e-08	-2.2723
Cardiomyocytes	CTCF Family	3.8132e-152	5.86501e-151	-3.22432
Cardiomyocytes	DBP	0.00038925	0.000419478	-1.38082
Cardiomyocytes	E2F Family	6.8358e-300	1.53666e-298	-3.53952
Cardiomyocytes	E2F2	1.1331e-26	2.68315e-26	-4.23786
Cardiomyocytes	E2F5	7.5853e-16	1.23594e-15	-3.59074
Cardiomyocytes	EGR ZnF Complex	0	0	-3.53952
Cardiomyocytes	ERR NR5A2 Complex	3.4162e-25	7.7109e-25	-1.78588
Cardiomyocytes	ETS Family 1	4.8002e-76	3.4763e-75	-4.13289
Cardiomyocytes	ETS Family 2	5.073e-131	6.94288e-130	-2.73697
Cardiomyocytes	ETS2	9.3222e-79	7.10317e-78	-2.53952
Cardiomyocytes	FOS-JUN Complex	2.398e-13	3.59158e-13	-1.59074
Cardiomyocytes	FOX Family 1	3.3946e-30	8.95137e-30	-2.17137
Cardiomyocytes	FOX Family 2	9.2254e-32	2.5633e-31	-2.18442
Cardiomyocytes	FOXH1	2.7617e-09	3.56552e-09	-2.13289
Cardiomyocytes	GLI3	2.4783e-15	3.9884e-15	-2.44222
Cardiomyocytes	GRHL2	6.0095e-12	8.59142e-12	-2.699
Cardiomyocytes	HNF4G	4.8544e-21	9.38757e-21	-2.4344
Cardiomyocytes	HSF Family	1.0122e-15	1.64334e-15	-2.03505
Cardiomyocytes	IRF STAT Complex	7.9686e-78	5.93523e-77	-2.23107
Cardiomyocytes	KLF15 MAZ TAF1 Complex	0	0	-3.60823
Cardiomyocytes	Kruppel Family	0	0	-3.9885
Cardiomyocytes	MAF Family	5.2244e-33	1.50201e-32	-1.95456
Cardiomyocytes	MBD2	4.4855e-89	3.97219e-88	-4.75633
Cardiomyocytes	MEF2 Family	2.313e-08	2.88211e-08	-1.25498
Cardiomyocytes	MYB	2.3156e-08	2.88463e-08	-1.64386
Cardiomyocytes	MYC MAX MXI1 Complex	6.1545e-68	3.82194e-67	-3.8997
Cardiomyocytes	MZF1	2.1222e-44	8.31474e-44	-2.54793
Cardiomyocytes	NANOG-OCT4 Complex	2.1584e-17	3.70267e-17	-1.44615
Cardiomyocytes	NFATC1	8.1411e-31	2.18977e-30	-2.25843
Cardiomyocytes	NFATC3	4.6965e-12	6.73952e-12	-1.74662
Cardiomyocytes	NFIC	1.8306e-32	5.16435e-32	-1.94342
Cardiomyocytes	NFKB Family	8.8764e-61	4.83001e-60	-2.49818
Cardiomyocytes	NFY Family	7.0865e-34	2.08195e-33	-2.50635
Cardiomyocytes	NR1D1	1.2564e-28	3.16682e-28	-2.17137
Cardiomyocytes	NR1H3	4.9723e-12	7.13117e-12	-1.63039
Cardiomyocytes	NR2C2	2.3815e-30	6.32013e-30	-3.59074
Cardiomyocytes	NR3C1	2.1212e-11	2.98108e-11	-2.23786
Cardiomyocytes	NR4A1	7.439e-12	1.06107e-11	-1.67116
Cardiomyocytes	NR6A1	6.189e-07	7.30679e-07	-1.53533
Cardiomyocytes	NRF1	1.8515e-63	1.06338e-62	-4.47393
Cardiomyocytes	ONECUT1	0.0011241	0.0011984	-1.96016
Cardiomyocytes	OTX2	3.0965e-11	4.32848e-11	-2.62593
Cardiomyocytes	P53 Family	1.8296e-22	3.74052e-22	-3
Cardiomyocytes	PBX Family	5.1501e-33	1.48151e-32	-2.45008
Cardiomyocytes	POU2F2	5.2694e-14	8.07725e-14	-2.01742
Cardiomyocytes	PPARA	1.016e-25	2.3314e-25	-2.39593
Cardiomyocytes	PRDM14	6.7061e-09	8.53379e-09	-2.07704
Cardiomyocytes	RARA RXRA Complex	1.6754e-98	1.71616e-97	-2.51457
Cardiomyocytes	RARG	1.9029e-19	3.49486e-19	-2.14561
Cardiomyocytes	RBPJ	1.3148e-37	4.3115e-37	-2.38836
Cardiomyocytes	REST	1.6941e-30	4.50792e-30	-2.30757
Cardiomyocytes	RFX Family	1.0779e-74	7.65001e-74	-3.49005
Cardiomyocytes	RFX5	9.4495e-29	2.38906e-28	-2.53952
Cardiomyocytes	SALL4 ZIC1 Complex	1.8633e-190	3.21419e-189	-3
Cardiomyocytes	SMAD Family	2.9202e-27	7.0425e-27	-1.84684
Cardiomyocytes	SMAD3	1.7477e-57	8.8148e-57	-2.13289
Cardiomyocytes	SOX LEF1 Complex	2.1486e-69	1.37378e-68	-2.24469
Cardiomyocytes	SOX9/10	5.3542e-16	8.77008e-16	-1.74662
Cardiomyocytes	SP E2F4 Complex	0	0	-4.26534
Cardiomyocytes	SREBF Family	6.3223e-71	4.18789e-70	-2.55639
Cardiomyocytes	SRF	0.00012191	0.000133638	-1.20091
Cardiomyocytes	SRY	1.6016e-14	2.50212e-14	-1.96578
Cardiomyocytes	STAT Family	5.2386e-34	1.54637e-33	-1.99424
Cardiomyocytes	STAT6	2.5949e-12	3.76064e-12	-1.57347
Cardiomyocytes	TBP	3.2994e-05	3.67685e-05	-1.56064
Cardiomyocytes	TCF Family	1.014e-21	2.01341e-21	-2.07097
Cardiomyocytes	TCF TFAP4 BHLHA15 Complex	9.1799e-92	8.50853e-91	-2.37333
Cardiomyocytes	TEAD Family	9.5484e-10	1.25493e-09	-0.985645
Cardiomyocytes	TFAP2C	1.5841e-66	9.52761e-66	-2.88897
Cardiomyocytes	TGIF1	5.6144e-10	7.45984e-10	-1.87303
Cardiomyocytes	THAP4 ZNF143 Complex	2.3721e-39	8.14416e-39	-2.45799
Cardiomyocytes	YY1 ZFP42 Family	1.325e-37	4.34208e-37	-3.38082
Cardiomyocytes	ZBTB33	4.2217e-25	9.49023e-25	-5.01159
Cardiomyocytes	ZBTB7A	6.3761e-38	2.10615e-37	-3.59074
Cardiomyocytes	ZFX	3.2877e-85	2.77305e-84	-3.94342
Cardiomyocytes	ZIC3	1.4164e-37	4.63855e-37	-1.90509
Cardiomyocytes	ZKSCAN1	2.1787e-11	3.06016e-11	-2.03505
Cardiomyocytes	ZNF274	7.3825e-14	1.12366e-13	-2.15843
Cardiomyocytes	ZNF322	9.3412e-37	2.9863e-36	-2.45008
Cardiomyocytes	ZNF335	1.5921e-44	6.25756e-44	-2.44222
Chromaffin	AHR	8.4419e-07	9.91006e-07	-2.92139
Chromaffin	AR FOXJ3 Complex	2.1714e-18	3.83761e-18	-1.59074
Chromaffin	ARNT EPAS1 Complex	1.3032e-08	1.63989e-08	-3.1976
Chromaffin	ATF CREB1 Complex	1.3434e-17	2.31495e-17	-1.96016
Chromaffin	ATF3 USF TFE3 Complex	1.5548e-25	3.54975e-25	-2
Chromaffin	ATF4 CEBPG Complex	6.5269e-07	7.70205e-07	-1.45799
Chromaffin	ATF6	1.4387e-18	2.56181e-18	-3.03505
Chromaffin	BACH1 NF2L2 NFE2 Family	5.2749e-26	1.21944e-25	-1.60823
Chromaffin	BATF3	8.644e-11	1.18792e-10	-1.93788
Chromaffin	BC11LA ELF SPIB Complex	1.8387e-109	2.09511e-108	-2.20423
Chromaffin	BCL6	1.1425e-17	1.9715e-17	-1.87832
Chromaffin	CEBPA B	1.6642e-06	1.93217e-06	-1.56918
Chromaffin	CTCF Family	2.7128e-111	3.13423e-110	-2.191
Chromaffin	DBP	0.0012612	0.00134369	-1.14242
Chromaffin	E2F Family	2.8574e-247	5.72402e-246	-2.63487
Chromaffin	E2F2	1.1429e-24	2.52802e-24	-3.35107
Chromaffin	E2F5	3.3859e-21	6.59136e-21	-5.71786
Chromaffin	EGR ZnF Complex	0	0	-2.47393
Chromaffin	ERR NR5A2 Complex	2.1465e-27	5.20694e-27	-1.80591
Chromaffin	ETS Family 1	5.1012e-68	3.17578e-67	-3.17137
Chromaffin	ETS Family 2	6.4412e-106	7.12692e-105	-2.09542
Chromaffin	ETS2	1.4057e-57	7.10429e-57	-1.81097
Chromaffin	FOS-JUN Complex	5.2731e-10	7.01198e-10	-1.191
Chromaffin	FOX Family 1	3.4716e-19	6.31755e-19	-1.40354
Chromaffin	FOX Family 2	6.1786e-19	1.11255e-18	-1.35107
Chromaffin	FOXH1	2.7825e-09	3.59144e-09	-1.9771
Chromaffin	GLI3	1.5185e-10	2.0623e-10	-1.61264
Chromaffin	GRHL2	7.0646e-06	8.05345e-06	-1.28279
Chromaffin	HNF4G	4.6596e-22	9.35309e-22	-2.38082
Chromaffin	HSF Family	1.1797e-16	1.98132e-16	-2.00578
Chromaffin	IRF STAT Complex	6.2548e-65	3.67303e-64	-1.80088
Chromaffin	KLF15 MAZ TAF1 Complex	0	0	-2.64386
Chromaffin	Kruppel Family	0	0	-2.78588
Chromaffin	MAF Family	1.4052e-16	2.35289e-16	-1.09542
Chromaffin	MBD2	4.4617e-83	3.63373e-82	-3.73697
Chromaffin	MEF2 Family	4.5086e-20	8.41425e-20	-2.5649
Chromaffin	MYB	2.1136e-11	2.97124e-11	-2.03505
Chromaffin	MYC MAX MXI1 Complex	2.1309e-32	5.99791e-32	-1.69432
Chromaffin	MZF1	4.2337e-36	1.3245e-35	-1.96578
Chromaffin	NANOG-OCT4 Complex	3.2793e-14	5.06894e-14	-1.18442
Chromaffin	NFATC1	1.143e-27	2.7945e-27	-1.93236
Chromaffin	NFATC3	4.5521e-15	7.25532e-15	-2
Chromaffin	NFIC	7.2649e-30	1.89162e-29	-1.7084
Chromaffin	NFKB Family	1.2226e-50	5.39421e-50	-1.98279
Chromaffin	NFY Family	1.5944e-24	3.50796e-24	-1.75633
Chromaffin	NR1D1	5.0949e-17	8.64167e-17	-1.34008
Chromaffin	NR1H3	1.3008e-10	1.77294e-10	-1.39593
Chromaffin	NR2C2	2.5362e-31	6.94972e-31	-3.38082
Chromaffin	NR3C1	1.456e-06	1.6952e-06	-1.27579
Chromaffin	NR4A1	1.1339e-12	1.66123e-12	-1.66658
Chromaffin	NR6A1	7.3033e-11	1.00674e-10	-2.191
Chromaffin	NRF1	1.7014e-59	8.9162e-59	-3.59074
Chromaffin	ONECUT1	0.061399	0.0629837	-0.888969
Chromaffin	OTX2	7.3885e-08	9.02534e-08	-1.72738
Chromaffin	P53 Family	8.416e-15	1.32943e-14	-1.84684
Chromaffin	PBX Family	1.5649e-25	3.56952e-25	-1.81604
Chromaffin	POU2F2	9.1151e-08	1.10963e-07	-1.16165
Chromaffin	PPARA	7.0381e-23	1.45205e-22	-2.01159
Chromaffin	PRDM14	1.1239e-10	1.53774e-10	-2.34373
Chromaffin	RARA RXRA Complex	3.2649e-77	2.40297e-76	-1.90509
Chromaffin	RARG	6.2779e-19	1.1292e-18	-1.96016
Chromaffin	RBPJ	2.713e-34	8.0563e-34	-2.05289
Chromaffin	REST	5.7641e-26	1.33067e-25	-1.87832
Chromaffin	RFX Family	1.5962e-51	7.19594e-51	-2.17788
Chromaffin	RFX5	1.5261e-14	2.38492e-14	-1.33279
Chromaffin	SALL4 ZIC1 Complex	2.6141e-138	3.7643e-137	-2.06492
Chromaffin	SMAD Family	1.75e-16	2.91941e-16	-1.18771
Chromaffin	SMAD3	1.0702e-39	3.73368e-39	-1.49411
Chromaffin	SOX LEF1 Complex	1.6951e-48	7.12458e-48	-1.57777
Chromaffin	SOX9/10	1.4231e-13	2.14566e-13	-1.43831
Chromaffin	SP E2F4 Complex	0	0	-3.07097
Chromaffin	SREBF Family	7.9666e-49	3.37633e-48	-1.72738
Chromaffin	SRF	6.5513e-09	8.33893e-09	-2.08314
Chromaffin	SRY	3.7748e-14	5.82398e-14	-1.81097
Chromaffin	STAT Family	1.3095e-39	4.55574e-39	-2.13924
Chromaffin	STAT6	2.9404e-18	5.15634e-18	-2.08927
Chromaffin	TBP	1.4244e-05	1.60572e-05	-1.54793
Chromaffin	TCF Family	4.9746e-21	9.61253e-21	-1.88897
Chromaffin	TCF TFAP4 BHLHA15 Complex	3.6466e-60	1.95219e-59	-1.58208
Chromaffin	TEAD Family	3.3223e-26	7.7562e-26	-2.02327
Chromaffin	TFAP2C	9.1358e-55	4.35572e-54	-2.21759
Chromaffin	TGIF1	1.4481e-05	1.6317e-05	-1.07704
Chromaffin	THAP4 ZNF143 Complex	1.9773e-40	7.01158e-40	-2.35845
Chromaffin	YY1 ZFP42 Family	2.0965e-24	4.59436e-24	-1.9885
Chromaffin	ZBTB33	2.4009e-22	4.87839e-22	-3.55639
Chromaffin	ZBTB7A	7.6248e-36	2.36602e-35	-3.02327
Chromaffin	ZFX	7.3536e-69	4.63613e-68	-2.74662
Chromaffin	ZIC3	4.0226e-23	8.3897e-23	-1.24127
Chromaffin	ZKSCAN1	1.6688e-08	2.08989e-08	-1.49005
Chromaffin	ZNF274	1.4871e-12	2.16909e-12	-1.85204
Chromaffin	ZNF322	7.6078e-35	2.28925e-34	-2.18442
Chromaffin	ZNF335	1.73e-40	6.16988e-40	-2.08927
Ciliated Epithelial	AHR	3.671e-07	4.36304e-07	-3.4112
Ciliated Epithelial	AR FOXJ3 Complex	0.0043755	0.00458693	-0.422752
Ciliated Epithelial	ARNT EPAS1 Complex	3.2755e-10	4.39327e-10	-4.68038
Ciliated Epithelial	ATF CREB1 Complex	6.9396e-16	1.13296e-15	-1.87303
Ciliated Epithelial	ATF3 USF TFE3 Complex	6.1338e-26	1.41536e-25	-2.13924
Ciliated Epithelial	ATF4 CEBPG Complex	0.33185	0.33536	-0.242977
Ciliated Epithelial	ATF6	9.2056e-15	1.45324e-14	-2.49005
Ciliated Epithelial	BACH1 NF2L2 NFE2 Family	7.8925e-09	1.00153e-08	-0.761213
Ciliated Epithelial	BATF3	0.010057	0.0104591	-0.617056
Ciliated Epithelial	BC11LA ELF SPIB Complex	7.2601e-47	2.96613e-46	-1.2109
Ciliated Epithelial	BCL6	0.00057273	0.000614806	-0.606035
Ciliated Epithelial	CEBPA B	0.32777	0.331304	-0.274041
Ciliated Epithelial	CTCF Family	1.7345e-118	2.15965e-117	-2.44222
Ciliated Epithelial	DBP	0.70573	0.708726	-0.150401
Ciliated Epithelial	E2F Family	1.8466e-202	3.34814e-201	-2.31473
Ciliated Epithelial	E2F2	5.6567e-25	1.26417e-24	-3.68038
Ciliated Epithelial	E2F5	4.5792e-15	7.29383e-15	-3.29336
Ciliated Epithelial	EGR ZnF Complex	1.6749e-280	3.60212e-279	-1.97143
Ciliated Epithelial	ERR NR5A2 Complex	1.1694e-19	2.15649e-19	-1.45008
Ciliated Epithelial	ETS Family 1	2.3058e-48	9.65056e-48	-2.34373
Ciliated Epithelial	ETS Family 2	5.8561e-62	3.27625e-61	-1.44615
Ciliated Epithelial	ETS2	3.2088e-44	1.25128e-43	-1.54372
Ciliated Epithelial	FOS-JUN Complex	0.00092521	0.000988057	-0.579922
Ciliated Epithelial	FOX Family 1	0.0016605	0.00176344	0.347099
Ciliated Epithelial	FOX Family 2	0.90333	0.903876	0.0100637
Ciliated Epithelial	FOXH1	0.25184	0.255283	-0.289827
Ciliated Epithelial	GLI3	1.1145e-07	1.35177e-07	-1.29336
Ciliated Epithelial	GRHL2	0.015766	0.0163246	0.466758
Ciliated Epithelial	HNF4G	4.7299e-11	6.5674e-11	-1.36587
Ciliated Epithelial	HSF Family	2.353e-11	3.30031e-11	-1.5187
Ciliated Epithelial	IRF STAT Complex	4.5718e-19	8.2712e-19	-0.795859
Ciliated Epithelial	KLF15 MAZ TAF1 Complex	0	0	-2.25843
Ciliated Epithelial	Kruppel Family	0	0	-2.26534
Ciliated Epithelial	MAF Family	1.3104e-10	1.78554e-10	-0.833927
Ciliated Epithelial	MBD2	3.5066e-95	3.41584e-94	-5.38082
Ciliated Epithelial	MEF2 Family	2.9513e-07	3.52538e-07	-1.1078
Ciliated Epithelial	MYB	5.1667e-05	5.71929e-05	-1.0499
Ciliated Epithelial	MYC MAX MXI1 Complex	7.2255e-35	2.1795e-34	-1.88364
Ciliated Epithelial	MZF1	3.9082e-26	9.0856e-26	-1.58208
Ciliated Epithelial	NANOG-OCT4 Complex	0.006941	0.00724583	-0.369595
Ciliated Epithelial	NFATC1	2.5301e-06	2.92043e-06	-0.664288
Ciliated Epithelial	NFATC3	0.00019651	0.000213718	-0.761213
Ciliated Epithelial	NFIC	6.5904e-16	1.07736e-15	-1.11092
Ciliated Epithelial	NFKB Family	1.516e-25	3.46435e-25	-1.22432
Ciliated Epithelial	NFY Family	4.16e-16	6.83881e-16	-1.31473
Ciliated Epithelial	NR1D1	1.8987e-10	2.56394e-10	-0.971431
Ciliated Epithelial	NR1H3	1.3972e-06	1.62826e-06	-0.99137
Ciliated Epithelial	NR2C2	5.6039e-16	9.17002e-16	-1.79586
Ciliated Epithelial	NR3C1	0.00023457	0.000254386	-0.954557
Ciliated Epithelial	NR4A1	0.00019952	0.000216896	-0.749038
Ciliated Epithelial	NR6A1	0.002866	0.00302171	-0.798366
Ciliated Epithelial	NRF1	2.6543e-63	1.52094e-62	-4.35107
Ciliated Epithelial	ONECUT1	0.79803	0.799962	-0.15682
Ciliated Epithelial	OTX2	0.044586	0.0458694	-0.531156
Ciliated Epithelial	P53 Family	0.0001379	0.000150767	-0.749038
Ciliated Epithelial	PBX Family	3.9805e-07	4.72524e-07	-0.72977
Ciliated Epithelial	POU2F2	0.0088174	0.00918533	-0.524915
Ciliated Epithelial	PPARA	1.016e-05	1.15239e-05	-0.713119
Ciliated Epithelial	PRDM14	0.0099536	0.0103559	-0.713119
Ciliated Epithelial	RARA RXRA Complex	4.5841e-52	2.09511e-51	-1.46993
Ciliated Epithelial	RARG	8.8369e-09	1.11823e-08	-1.09542
Ciliated Epithelial	RBPJ	1.3392e-21	2.64855e-21	-1.47393
Ciliated Epithelial	REST	1.493e-25	3.41493e-25	-1.93788
Ciliated Epithelial	RFX Family	4.5209e-25	1.01445e-24	-1.28983
Ciliated Epithelial	RFX5	0.0016783	0.00178196	-0.473931
Ciliated Epithelial	SALL4 ZIC1 Complex	4.6584e-97	4.62859e-96	-1.63487
Ciliated Epithelial	SMAD Family	0.0042263	0.00443427	-0.360305
Ciliated Epithelial	SMAD3	1.9575e-18	3.46945e-18	-0.905088
Ciliated Epithelial	SOX LEF1 Complex	0.0015363	0.00163294	-0.272297
Ciliated Epithelial	SOX9/10	0.00017356	0.000189172	-0.643856
Ciliated Epithelial	SP E2F4 Complex	0	0	-2.75633
Ciliated Epithelial	SREBF Family	1.0141e-41	3.73189e-41	-1.59946
Ciliated Epithelial	SRF	0.00089701	0.000958148	-0.99137
Ciliated Epithelial	SRY	0.00022532	0.000244515	0.54201
Ciliated Epithelial	STAT Family	5.8029e-08	7.11647e-08	-0.675765
Ciliated Epithelial	STAT6	2.9735e-08	3.69032e-08	-1.13289
Ciliated Epithelial	TBP	0.0043534	0.00456473	-0.954557
Ciliated Epithelial	TCF Family	0.00056575	0.000607445	-0.545824
Ciliated Epithelial	TCF TFAP4 BHLHA15 Complex	4.416e-26	1.02422e-25	-0.92139
Ciliated Epithelial	TEAD Family	0.89401	0.89473	0.0129262
Ciliated Epithelial	TFAP2C	4.3867e-37	1.4133e-36	-1.67116
Ciliated Epithelial	TGIF1	0.0050166	0.00525458	-0.666576
Ciliated Epithelial	THAP4 ZNF143 Complex	7.104e-29	1.80157e-28	-1.83136
Ciliated Epithelial	YY1 ZFP42 Family	1.0703e-17	1.84884e-17	-1.59074
Ciliated Epithelial	ZBTB33	4.6887e-23	9.74214e-23	-4.05889
Ciliated Epithelial	ZBTB7A	9.7766e-25	2.16928e-24	-2.18442
Ciliated Epithelial	ZFX	8.6291e-55	4.12205e-54	-2.32193
Ciliated Epithelial	ZIC3	2.024e-18	3.58603e-18	-1.09542
Ciliated Epithelial	ZKSCAN1	2.2891e-05	2.56594e-05	-1.05289
Ciliated Epithelial	ZNF274	0.00024915	0.000270021	-0.793357
Ciliated Epithelial	ZNF322	1.8613e-21	3.6636e-21	-1.5187
Ciliated Epithelial	ZNF335	1.5308e-24	3.37084e-24	-1.45799
Ductal	AHR	3.2953e-06	3.79399e-06	-2.80591
Ductal	AR FOXJ3 Complex	0.063682	0.0653122	-0.270556
Ductal	ARNT EPAS1 Complex	2.3183e-06	2.67845e-06	-2.33643
Ductal	ATF CREB1 Complex	4.4151e-09	5.66337e-09	-1.1976
Ductal	ATF3 USF TFE3 Complex	3.049e-23	6.38324e-23	-1.97143
Ductal	ATF4 CEBPG Complex	0.049702	0.0510586	-0.504305
Ductal	ATF6	5.4871e-16	8.98481e-16	-2.74662
Ductal	BACH1 NF2L2 NFE2 Family	3.0844e-13	4.60574e-13	-1.02915
Ductal	BATF3	0.12319	0.125695	-0.356606
Ductal	BC11LA ELF SPIB Complex	1.1019e-54	5.24855e-54	-1.36216
Ductal	BCL6	0.0004197	0.000451803	-0.62371
Ductal	CEBPA B	0.11751	0.119998	-0.440263
Ductal	CTCF Family	6.7228e-105	7.32431e-104	-2.22432
Ductal	DBP	0.18318	0.186331	-0.434403
Ductal	E2F Family	4.581e-216	8.62061e-215	-2.49818
Ductal	E2F2	1.7406e-25	3.9612e-25	-3.92139
Ductal	E2F5	8.7827e-15	1.38692e-14	-3.26534
Ductal	EGR ZnF Complex	3.0895e-299	6.9138e-298	-2.1078
Ductal	ERR NR5A2 Complex	4.7924e-08	5.90932e-08	-0.768568
Ductal	ETS Family 1	3.2291e-54	1.52347e-53	-2.68038
Ductal	ETS Family 2	6.6822e-71	4.4204e-70	-1.61706
Ductal	ETS2	4.6283e-33	1.33372e-32	-1.26534
Ductal	FOS-JUN Complex	0.24331	0.246787	-0.199255
Ductal	FOX Family 1	0.033225	0.0342736	-0.281036
Ductal	FOX Family 2	0.0003137	0.000338943	-0.479955
Ductal	FOXH1	0.31557	0.319298	-0.260152
Ductal	GLI3	1.2843e-06	1.4981e-06	-1.15843
Ductal	GRHL2	0.022311	0.0230535	0.447844
Ductal	HNF4G	3.0135e-12	4.35966e-12	-1.51046
Ductal	HSF Family	4.4036e-08	5.4353e-08	-1.17462
Ductal	IRF STAT Complex	1.5978e-32	4.51785e-32	-1.1488
Ductal	KLF15 MAZ TAF1 Complex	0	0	-2.35845
Ductal	Kruppel Family	0	0	-2.61706
Ductal	MAF Family	1.2608e-05	1.42356e-05	-0.53952
Ductal	MBD2	3.9013e-90	3.49849e-89	-4.92139
Ductal	MEF2 Family	1.2188e-07	1.47611e-07	-1.16165
Ductal	MYB	0.0019826	0.00209967	-0.76366
Ductal	MYC MAX MXI1 Complex	3.9907e-25	8.98314e-25	-1.47393
Ductal	MZF1	4.9584e-25	1.11061e-24	-1.55216
Ductal	NANOG-OCT4 Complex	0.76213	0.764592	-0.046921
Ductal	NFATC1	1.2494e-05	1.41133e-05	-0.619271
Ductal	NFATC3	4.952e-08	6.09855e-08	-1.24469
Ductal	NFIC	9.0932e-16	1.47824e-15	-1.11404
Ductal	NFKB Family	8.1681e-17	1.3793e-16	-0.929611
Ductal	NFY Family	2.959e-30	7.81931e-30	-2.24469
Ductal	NR1D1	4.2604e-18	7.4396e-18	-1.486
Ductal	NR1H3	0.0051129	0.00535319	-0.533242
Ductal	NR2C2	2.7222e-18	4.77876e-18	-2.05289
Ductal	NR3C1	0.39324	0.396915	-0.209228
Ductal	NR4A1	0.00042663	0.000459163	-0.717857
Ductal	NR6A1	6.5026e-05	7.17249e-05	-1.13606
Ductal	NRF1	7.2291e-53	3.3502e-52	-3.39593
Ductal	ONECUT1	0.7956	0.797687	0.0690147
Ductal	OTX2	0.0062151	0.00649487	-0.768568
Ductal	P53 Family	1.005e-06	1.17534e-06	-1.02327
Ductal	PBX Family	1.8257e-14	2.84507e-14	-1.23107
Ductal	POU2F2	0.18692	0.190018	-0.254978
Ductal	PPARA	2.5621e-08	3.18611e-08	-0.954557
Ductal	PRDM14	0.00014727	0.000160799	-1.14242
Ductal	RARA RXRA Complex	5.5971e-48	2.32689e-47	-1.40354
Ductal	RARG	1.2653e-07	1.53168e-07	-1.00578
Ductal	RBPJ	4.848e-12	6.95491e-12	-0.971431
Ductal	REST	5.1677e-23	1.07105e-22	-1.80088
Ductal	RFX Family	3.1714e-46	1.28407e-45	-2.1078
Ductal	RFX5	4.119e-12	5.92621e-12	-1.21759
Ductal	SALL4 ZIC1 Complex	2.6976e-105	2.94542e-104	-1.76611
Ductal	SMAD Family	1.4302e-08	1.79697e-08	-0.78339
Ductal	SMAD3	4.2742e-22	8.58642e-22	-1.03801
Ductal	SOX LEF1 Complex	2.6097e-09	3.37103e-09	-0.54372
Ductal	SOX9/10	0.72035	0.723116	0.0524159
Ductal	SP E2F4 Complex	0	0	-3
Ductal	SREBF Family	6.1481e-38	2.03354e-37	-1.51046
Ductal	SRF	0.027296	0.0281926	-0.634867
Ductal	SRY	0.32366	0.327283	-0.192645
Ductal	STAT Family	5.1585e-05	5.71148e-05	-0.494109
Ductal	STAT6	0.00026629	0.000288534	-0.68966
Ductal	TBP	0.0881	0.090132	-0.547932
Ductal	TCF Family	0.047682	0.0490139	-0.305788
Ductal	TCF TFAP4 BHLHA15 Complex	1.5404e-23	3.2662e-23	-0.870387
Ductal	TEAD Family	6.4287e-14	9.8089e-14	0.811471
Ductal	TFAP2C	1.6702e-36	5.29518e-36	-1.68038
Ductal	TGIF1	1.3021e-05	1.46885e-05	-1.12658
Ductal	THAP4 ZNF143 Complex	7.7784e-15	1.23067e-14	-1.11716
Ductal	YY1 ZFP42 Family	2.9549e-22	5.97961e-22	-1.96016
Ductal	ZBTB33	1.5801e-26	3.72388e-26	-6.05889
Ductal	ZBTB7A	6.6635e-24	1.42999e-23	-2.152
Ductal	ZFX	1.8305e-69	1.17341e-68	-3.02327
Ductal	ZIC3	1.2588e-09	1.64355e-09	-0.710756
Ductal	ZKSCAN1	0.0045261	0.00474381	-0.655172
Ductal	ZNF274	0.020366	0.0210481	-0.490051
Ductal	ZNF322	5.3456e-20	9.94642e-20	-1.46196
Ductal	ZNF335	1.2525e-29	3.24422e-29	-1.71312
Endocardial	AHR	6.0832e-09	7.75901e-09	#NAME?
Endocardial	AR FOXJ3 Complex	7.5499e-17	1.27535e-16	-1.63935
Endocardial	ARNT EPAS1 Complex	3.2571e-09	4.1953e-09	-4.57347
Endocardial	ATF CREB1 Complex	2.7191e-22	5.51142e-22	-2.81604
Endocardial	ATF3 USF TFE3 Complex	5.365e-31	1.45171e-30	-2.75633
Endocardial	ATF4 CEBPG Complex	1.6842e-10	2.28173e-10	-2.4344
Endocardial	ATF6	1.9688e-20	3.72609e-20	-4.23786
Endocardial	BACH1 NF2L2 NFE2 Family	1.0925e-29	2.83275e-29	-2
Endocardial	BATF3	1.3604e-09	1.77527e-09	-1.94342
Endocardial	BC11LA ELF SPIB Complex	1.282e-98	1.3159e-97	-2.26534
Endocardial	BCL6	1.1651e-14	1.83113e-14	-1.77596
Endocardial	CEBPA B	1.2695e-08	1.5983e-08	-2.36587
Endocardial	CTCF Family	1.1048e-140	1.62868e-139	-3.18442
Endocardial	DBP	3.0084e-06	3.4693e-06	-2.16488
Endocardial	E2F Family	1.2419e-282	2.69422e-281	-3.57347
Endocardial	E2F2	1.4399e-23	3.05571e-23	-3.81604
Endocardial	E2F5	1.3896e-14	2.17777e-14	-3.50635
Endocardial	EGR ZnF Complex	0	0	-3.22432
Endocardial	ERR NR5A2 Complex	1.3785e-31	3.80677e-31	-2.31473
Endocardial	ETS Family 1	1.2297e-59	6.47156e-59	-3.1976
Endocardial	ETS Family 2	4.308e-100	4.44951e-99	-2.25154
Endocardial	ETS2	1.4219e-62	8.05473e-62	-2.17788
Endocardial	FOS-JUN Complex	3.3919e-13	5.05883e-13	-1.64386
Endocardial	FOX Family 1	2.5816e-14	4.00293e-14	-1.24469
Endocardial	FOX Family 2	1.2485e-16	2.09404e-16	-1.35476
Endocardial	FOXH1	2.639e-07	3.15613e-07	-1.77103
Endocardial	GLI3	1.3868e-12	2.02398e-12	-2.12658
Endocardial	GRHL2	1.5688e-09	2.04186e-09	-2.23786
Endocardial	HNF4G	4.6727e-17	7.94999e-17	-2.1016
Endocardial	HSF Family	1.4506e-14	2.2705e-14	-2.01159
Endocardial	IRF STAT Complex	1.611e-69	1.03537e-68	-2.13289
Endocardial	KLF15 MAZ TAF1 Complex	0	0	-3.38082
Endocardial	Kruppel Family	0	0	-3.77596
Endocardial	MAF Family	1.577e-31	4.34528e-31	-1.98279
Endocardial	MBD2	6.241e-87	5.40162e-86	-5.26534
Endocardial	MEF2 Family	5.1125e-11	7.0907e-11	-1.63935
Endocardial	MYB	1.1121e-10	1.52243e-10	-2.18442
Endocardial	MYC MAX MXI1 Complex	3.0345e-58	1.54619e-57	-3.44222
Endocardial	MZF1	3.2984e-35	1.00778e-34	-2.16488
Endocardial	NANOG-OCT4 Complex	1.1652e-09	1.52335e-09	-0.9771
Endocardial	NFATC1	2.9909e-22	6.05e-22	-1.79586
Endocardial	NFATC3	4.9839e-16	8.17972e-16	-2.41889
Endocardial	NFIC	9.6687e-32	2.68497e-31	-2
Endocardial	NFKB Family	2.2931e-56	1.13017e-55	-2.46594
Endocardial	NFY Family	2.0144e-31	5.53821e-31	-2.46594
Endocardial	NR1D1	5.5325e-31	1.49459e-30	-2.49005
Endocardial	NR1H3	6.5237e-17	1.10425e-16	-2.33643
Endocardial	NR2C2	5.2941e-28	1.31178e-27	-3.49005
Endocardial	NR3C1	4.7097e-09	6.03036e-09	-1.8997
Endocardial	NR4A1	6.5798e-08	8.04738e-08	-1.25154
Endocardial	NR6A1	5.9622e-10	7.90927e-10	-2.2723
Endocardial	NRF1	6.3819e-68	3.95821e-67	-6.38082
Endocardial	ONECUT1	0.00071159	0.000761892	-2.27928
Endocardial	OTX2	2.7044e-05	3.02396e-05	-1.32916
Endocardial	P53 Family	6.9563e-12	9.93072e-12	-1.70369
Endocardial	PBX Family	1.663e-42	6.23061e-42	-3.52284
Endocardial	POU2F2	4.7664e-07	5.64873e-07	-1.18115
Endocardial	PPARA	1.9709e-25	4.47506e-25	-2.51457
Endocardial	PRDM14	6.4616e-10	8.54665e-10	-2.49818
Endocardial	RARA RXRA Complex	6.3979e-91	5.81074e-90	-2.47393
Endocardial	RARG	3.5122e-20	6.5819e-20	-2.34373
Endocardial	RBPJ	5.4544e-36	1.7021e-35	-2.4344
Endocardial	REST	9.1458e-36	2.82916e-35	-2.9105
Endocardial	RFX Family	7.6306e-63	4.33244e-62	-3.04692
Endocardial	RFX5	4.443e-30	1.16541e-29	-2.8365
Endocardial	SALL4 ZIC1 Complex	1.0625e-180	1.77727e-179	-3.03505
Endocardial	SMAD Family	3.7968e-31	1.0313e-30	-2.191
Endocardial	SMAD3	1.3883e-55	6.72885e-55	-2.18442
Endocardial	SOX LEF1 Complex	1.3827e-36	4.40337e-36	-1.41504
Endocardial	SOX9/10	1.0798e-12	1.5829e-12	-1.51457
Endocardial	SP E2F4 Complex	0	0	-3.9885
Endocardial	SREBF Family	2.6335e-66	1.5801e-65	-2.54793
Endocardial	SRF	0.00010049	0.000110279	-1.28983
Endocardial	SRY	3.0906e-08	3.83278e-08	-1.27928
Endocardial	STAT Family	2.9419e-30	7.77826e-30	-1.8997
Endocardial	STAT6	1.0082e-18	1.80041e-18	-2.4344
Endocardial	TBP	4.1525e-05	4.611e-05	-1.60384
Endocardial	TCF Family	4.7509e-15	7.56005e-15	-1.59946
Endocardial	TCF TFAP4 BHLHA15 Complex	3.1842e-100	3.30253e-99	-2.75633
Endocardial	TEAD Family	8.5953e-09	1.08849e-08	-0.957356
Endocardial	TFAP2C	3.5201e-62	1.97603e-61	-2.87832
Endocardial	TGIF1	9.5959e-11	1.31692e-10	-2.1016
Endocardial	THAP4 ZNF143 Complex	1.7912e-38	6.02892e-38	-2.55639
Endocardial	YY1 ZFP42 Family	1.2822e-33	3.74484e-33	-3.17137
Endocardial	ZBTB33	5.3567e-22	1.0735e-21	-4.35107
Endocardial	ZBTB7A	2.0469e-39	7.0569e-39	-4.23786
Endocardial	ZFX	1.0157e-79	7.88437e-79	-3.94342
Endocardial	ZIC3	1.8001e-38	6.05477e-38	-2.04692
Endocardial	ZKSCAN1	8.8141e-11	1.21096e-10	-2.04692
Endocardial	ZNF274	7.3978e-09	9.39715e-09	-1.51046
Endocardial	ZNF322	7.6589e-34	2.24613e-33	-2.40354
Endocardial	ZNF335	1.0815e-44	4.2642e-44	-2.60823
ENS Glia	AHR	1.993e-08	2.48837e-08	-4.44222
ENS Glia	AR FOXJ3 Complex	1.4454e-11	2.04463e-11	-1.13924
ENS Glia	ARNT EPAS1 Complex	1.6642e-05	1.87307e-05	-1.91594
ENS Glia	ATF CREB1 Complex	3.3344e-21	6.49874e-21	-2.38836
ENS Glia	ATF3 USF TFE3 Complex	8.1264e-39	2.75389e-38	-3.18442
ENS Glia	ATF4 CEBPG Complex	0.0062172	0.0064957	-0.715486
ENS Glia	ATF6	7.8318e-18	1.35901e-17	-2.9885
ENS Glia	BACH1 NF2L2 NFE2 Family	7.8279e-20	1.45054e-19	-1.34008
ENS Glia	BATF3	0.00020196	0.000219501	-0.932361
ENS Glia	BC11LA ELF SPIB Complex	1.0342e-78	7.85612e-78	-1.72738
ENS Glia	BCL6	4.6944e-11	6.52357e-11	-1.30757
ENS Glia	CEBPA B	3.1298e-08	3.87849e-08	-2.01159
ENS Glia	CTCF Family	1.8622e-125	2.44746e-124	-2.52284
ENS Glia	DBP	0.00037439	0.000403902	-1.31833
ENS Glia	E2F Family	6.2636e-252	1.26494e-250	-2.77596
ENS Glia	E2F2	1.3565e-25	3.10414e-25	-3.71786
ENS Glia	E2F5	5.1479e-19	9.29653e-19	-4.64386
ENS Glia	EGR ZnF Complex	0	0	-2.4112
ENS Glia	ERR NR5A2 Complex	1.5557e-23	3.29442e-23	-1.63935
ENS Glia	ETS Family 1	3.3006e-57	1.65965e-56	-2.7084
ENS Glia	ETS Family 2	8.4609e-104	9.07856e-103	-2.12029
ENS Glia	ETS2	1.5615e-44	6.14701e-44	-1.52284
ENS Glia	FOS-JUN Complex	7.2488e-09	9.21495e-09	-1.11092
ENS Glia	FOX Family 1	1.6071e-07	1.94071e-07	-0.72977
ENS Glia	FOX Family 2	1.7006e-10	2.30207e-10	-0.905088
ENS Glia	FOXH1	0.00010648	0.000116827	-1.11404
ENS Glia	GLI3	1.8405e-08	2.30144e-08	-1.38458
ENS Glia	GRHL2	1.0957e-08	1.38334e-08	-1.85726
ENS Glia	HNF4G	2.2486e-14	3.49423e-14	-1.66658
ENS Glia	HSF Family	3.5992e-16	5.94047e-16	-2.02327
ENS Glia	IRF STAT Complex	9.4825e-43	3.56887e-42	-1.3474
ENS Glia	KLF15 MAZ TAF1 Complex	0	0	-2.662
ENS Glia	Kruppel Family	0	0	-2.93236
ENS Glia	MAF Family	8.3008e-14	1.26111e-13	-0.985645
ENS Glia	MBD2	2.6238e-85	2.21684e-84	-4.08314
ENS Glia	MEF2 Family	1.5421e-10	2.09378e-10	-1.46196
ENS Glia	MYB	3.1338e-07	3.73799e-07	-1.39973
ENS Glia	MYC MAX MXI1 Complex	2.4778e-48	1.03617e-47	-2.47393
ENS Glia	MZF1	1.2524e-27	3.05595e-27	-1.62149
ENS Glia	NANOG-OCT4 Complex	3.8717e-06	4.44834e-06	-0.655172
ENS Glia	NFATC1	4.713e-15	7.50214e-15	-1.22432
ENS Glia	NFATC3	1.3769e-11	1.94884e-11	-1.62593
ENS Glia	NFIC	1.6646e-25	3.79172e-25	-1.54372
ENS Glia	NFKB Family	2.7859e-32	7.81058e-32	-1.43051
ENS Glia	NFY Family	3.0349e-36	9.53058e-36	-2.5649
ENS Glia	NR1D1	4.1097e-16	6.76059e-16	-1.31473
ENS Glia	NR1H3	1.7517e-09	2.27455e-09	-1.30045
ENS Glia	NR2C2	5.1275e-27	1.22757e-26	-2.94342
ENS Glia	NR3C1	1.0572e-05	1.19776e-05	-1.16488
ENS Glia	NR4A1	4.445e-08	5.48504e-08	-1.18442
ENS Glia	NR6A1	4.8543e-07	5.75153e-07	-1.51046
ENS Glia	NRF1	6.0908e-65	3.58096e-64	-4.38082
ENS Glia	ONECUT1	0.00085247	0.00091116	-2.02327
ENS Glia	OTX2	2.5588e-05	2.86373e-05	-1.23786
ENS Glia	P53 Family	2.5317e-13	3.78954e-13	-1.73697
ENS Glia	PBX Family	3.3491e-35	1.02264e-34	-2.50635
ENS Glia	POU2F2	0.0097305	0.010128	-0.506353
ENS Glia	PPARA	6.3518e-19	1.14126e-18	-1.74178
ENS Glia	PRDM14	2.0527e-05	2.30511e-05	-1.28983
ENS Glia	RARA RXRA Complex	9.945e-73	6.76805e-72	-1.86775
ENS Glia	RARG	7.5542e-21	1.44845e-20	-2.20423
ENS Glia	RBPJ	7.4633e-30	1.94226e-29	-1.87303
ENS Glia	REST	7.2302e-28	1.77908e-27	-2.05289
ENS Glia	RFX Family	4.6871e-56	2.29414e-55	-2.42663
ENS Glia	RFX5	1.8234e-22	3.72937e-22	-1.94342
ENS Glia	SALL4 ZIC1 Complex	8.0447e-137	1.14845e-135	-2.1078
ENS Glia	SMAD Family	1.4875e-20	2.82705e-20	-1.43051
ENS Glia	SMAD3	5.7366e-33	1.64641e-32	-1.33279
ENS Glia	SOX LEF1 Complex	5.1763e-10	6.8851e-10	-0.554273
ENS Glia	SOX9/10	0.54842	0.552087	0.0827026
ENS Glia	SP E2F4 Complex	0	0	-3.26534
ENS Glia	SREBF Family	5.3332e-64	3.09164e-63	-2.23107
ENS Glia	SRF	6.9164e-06	7.88994e-06	-1.44615
ENS Glia	SRY	0.005389	0.00564108	-0.524915
ENS Glia	STAT Family	1.28e-23	2.72336e-23	-1.44222
ENS Glia	STAT6	3.4878e-11	4.86861e-11	-1.40736
ENS Glia	TBP	0.00021728	0.000235893	-1.27579
ENS Glia	TCF Family	5.0915e-07	6.03113e-07	-0.828793
ENS Glia	TCF TFAP4 BHLHA15 Complex	2.1623e-61	1.19226e-60	-1.64386
ENS Glia	TEAD Family	2.5709e-07	3.07765e-07	-0.78339
ENS Glia	TFAP2C	3.5148e-52	1.61233e-51	-2.18442
ENS Glia	TGIF1	5.059e-12	7.25133e-12	-2.14561
ENS Glia	THAP4 ZNF143 Complex	1.3294e-29	3.44162e-29	-1.84166
ENS Glia	YY1 ZFP42 Family	2.8967e-25	6.55319e-25	-2.11404
ENS Glia	ZBTB33	1.08e-23	2.30375e-23	-4.08314
ENS Glia	ZBTB7A	1.1027e-30	2.9564e-30	-2.6529
ENS Glia	ZFX	1.5126e-68	9.50012e-68	-2.8365
ENS Glia	ZIC3	6.1827e-25	1.37986e-24	-1.34008
ENS Glia	ZKSCAN1	4.5876e-06	5.25748e-06	-1.14242
ENS Glia	ZNF274	1.3932e-08	1.75181e-08	-1.36587
ENS Glia	ZNF322	2.2632e-24	4.95094e-24	-1.6529
ENS Glia	ZNF335	6.3668e-34	1.87494e-33	-1.84684
ENS Neurons	AHR	1.2138e-06	1.41686e-06	-2.8997
ENS Neurons	AR FOXJ3 Complex	1.937e-21	3.80657e-21	-1.82113
ENS Neurons	ARNT EPAS1 Complex	6.1839e-07	7.3025e-07	-2.42663
ENS Neurons	ATF CREB1 Complex	4.8703e-16	7.99856e-16	-1.82623
ENS Neurons	ATF3 USF TFE3 Complex	2.5272e-31	6.92888e-31	-2.46594
ENS Neurons	ATF4 CEBPG Complex	1.139e-06	1.3308e-06	-1.43831
ENS Neurons	ATF6	4.0622e-19	7.36264e-19	-3.2109
ENS Neurons	BACH1 NF2L2 NFE2 Family	3.939e-25	8.87481e-25	-1.58641
ENS Neurons	BATF3	2.2489e-09	2.91103e-09	-1.73216
ENS Neurons	BC11LA ELF SPIB Complex	1.8555e-93	1.76255e-92	-1.94898
ENS Neurons	BCL6	3.8118e-14	5.87924e-14	-1.56918
ENS Neurons	CEBPA B	8.9265e-07	1.04641e-06	-1.6529
ENS Neurons	CTCF Family	3.4415e-119	4.32845e-118	-2.35845
ENS Neurons	DBP	0.0016083	0.0017091	-1.12029
ENS Neurons	E2F Family	2.619e-207	4.87311e-206	-2.2723
ENS Neurons	E2F2	1.6305e-21	3.21314e-21	-2.86775
ENS Neurons	E2F5	7.2203e-21	1.38603e-20	-5.71786
ENS Neurons	EGR ZnF Complex	0	0	-2.22432
ENS Neurons	ERR NR5A2 Complex	5.2953e-33	1.52064e-32	-2.152
ENS Neurons	ETS Family 1	1.8923e-60	1.02073e-59	-2.81604
ENS Neurons	ETS Family 2	1.9912e-90	1.80187e-89	-1.8625
ENS Neurons	ETS2	2.8369e-55	1.37098e-54	-1.77596
ENS Neurons	FOS-JUN Complex	1.1603e-13	1.75529e-13	-1.54793
ENS Neurons	FOX Family 1	3.8097e-18	6.6596e-18	-1.35845
ENS Neurons	FOX Family 2	7.9784e-21	1.5286e-20	-1.46594
ENS Neurons	FOXH1	6.5264e-05	7.19715e-05	-1.14242
ENS Neurons	GLI3	4.6791e-14	7.18793e-14	-2.11404
ENS Neurons	GRHL2	3.5626e-10	4.76805e-10	-2.12658
ENS Neurons	HNF4G	2.3117e-18	4.07397e-18	-2.01742
ENS Neurons	HSF Family	1.2976e-10	1.76907e-10	-1.39214
ENS Neurons	IRF STAT Complex	2.3191e-61	1.27589e-60	-1.74662
ENS Neurons	KLF15 MAZ TAF1 Complex	0	0	-2.38082
ENS Neurons	Kruppel Family	0	0	-2.55639
ENS Neurons	MAF Family	6.62e-23	1.36692e-22	-1.39973
ENS Neurons	MBD2	3.2672e-74	2.30233e-73	-3.26534
ENS Neurons	MEF2 Family	7.089e-17	1.1983e-16	-2.17788
ENS Neurons	MYB	9.2333e-12	1.31285e-11	-2.12029
ENS Neurons	MYC MAX MXI1 Complex	2.2213e-45	8.82833e-45	-2.29336
ENS Neurons	MZF1	1.3235e-23	2.8123e-23	-1.41889
ENS Neurons	NANOG-OCT4 Complex	5.3766e-13	7.96866e-13	-1.12029
ENS Neurons	NFATC1	5.1297e-27	1.22757e-26	-1.9105
ENS Neurons	NFATC3	5.8816e-12	8.41341e-12	-1.6529
ENS Neurons	NFIC	7.2049e-24	1.54484e-23	-1.44615
ENS Neurons	NFKB Family	4.6072e-48	1.91857e-47	-1.92139
ENS Neurons	NFY Family	1.5424e-29	3.98473e-29	-2.08314
ENS Neurons	NR1D1	2.9722e-20	5.57835e-20	-1.55216
ENS Neurons	NR1H3	1.1347e-14	1.7848e-14	-1.8365
ENS Neurons	NR2C2	1.0716e-30	2.87457e-30	-3.35107
ENS Neurons	NR3C1	5.7656e-08	7.07247e-08	-1.53116
ENS Neurons	NR4A1	7.8025e-13	1.15057e-12	-1.70369
ENS Neurons	NR6A1	9.4955e-09	1.20096e-08	-1.81604
ENS Neurons	NRF1	2.2209e-58	1.141e-57	-3.57347
ENS Neurons	ONECUT1	0.016441	0.01702	-1.23107
ENS Neurons	OTX2	7.192e-06	8.1968e-06	-1.34008
ENS Neurons	P53 Family	7.6453e-14	1.16295e-13	-1.76121
ENS Neurons	PBX Family	4.8767e-30	1.2758e-29	-2.12029
ENS Neurons	POU2F2	4.4105e-05	4.8953e-05	-0.836501
ENS Neurons	PPARA	6.7818e-25	1.51153e-24	-2.191
ENS Neurons	PRDM14	8.1934e-12	1.16733e-11	-2.68038
ENS Neurons	RARA RXRA Complex	3.2779e-73	2.25861e-72	-1.84684
ENS Neurons	RARG	2.1964e-18	3.87765e-18	-1.93788
ENS Neurons	RBPJ	1.52e-36	4.83442e-36	-2.1976
ENS Neurons	REST	1.4641e-27	3.56726e-27	-2.00578
ENS Neurons	RFX Family	4.3309e-50	1.88406e-49	-2.152
ENS Neurons	RFX5	6.2993e-20	1.16947e-19	-1.73216
ENS Neurons	SALL4 ZIC1 Complex	1.3349e-123	1.72254e-122	-1.9105
ENS Neurons	SMAD Family	4.8157e-18	8.39453e-18	-1.28279
ENS Neurons	SMAD3	1.1847e-31	3.28071e-31	-1.27928
ENS Neurons	SOX LEF1 Complex	4.3799e-41	1.58711e-40	-1.4112
ENS Neurons	SOX9/10	6.0726e-18	1.05633e-17	-1.8365
ENS Neurons	SP E2F4 Complex	0	0	-2.9105
ENS Neurons	SREBF Family	2.3732e-49	1.01551e-48	-1.76611
ENS Neurons	SRF	1.9778e-07	2.37911e-07	-1.79586
ENS Neurons	SRY	6.3572e-15	1.00871e-14	-1.91594
ENS Neurons	STAT Family	7.7513e-38	2.557e-37	-2.08314
ENS Neurons	STAT6	6.2754e-14	9.58088e-14	-1.662
ENS Neurons	TBP	7.7794e-06	8.85814e-06	-1.64837
ENS Neurons	TCF Family	3.06e-18	5.36039e-18	-1.699
ENS Neurons	TCF TFAP4 BHLHA15 Complex	1.7929e-60	9.69219e-60	-1.60384
ENS Neurons	TEAD Family	2.4612e-14	3.82101e-14	-1.26188
ENS Neurons	TFAP2C	3.3708e-56	1.65639e-55	-2.29336
ENS Neurons	TGIF1	5.092e-10	6.7766e-10	-1.78091
ENS Neurons	THAP4 ZNF143 Complex	4.6398e-36	1.45063e-35	-2.152
ENS Neurons	YY1 ZFP42 Family	2.4091e-30	6.38997e-30	-2.46594
ENS Neurons	ZBTB33	6.2892e-20	1.16803e-19	-3.1078
ENS Neurons	ZBTB7A	6.4075e-28	1.58292e-27	-2.35845
ENS Neurons	ZFX	1.8994e-57	9.5702e-57	-2.32916
ENS Neurons	ZIC3	2.3833e-32	6.70076e-32	-1.61264
ENS Neurons	ZKSCAN1	1.1244e-09	1.47285e-09	-1.68038
ENS Neurons	ZNF274	5.9067e-14	9.03741e-14	-2.06492
ENS Neurons	ZNF322	3.3602e-29	8.60488e-29	-1.88897
ENS Neurons	ZNF335	5.48e-29	1.39328e-28	-1.60384
Epicardial Fat	AHR	0.00013055	0.000142857	-2.22432
Epicardial Fat	AR FOXJ3 Complex	9.623e-15	1.51768e-14	-1.52699
Epicardial Fat	ARNT EPAS1 Complex	2.2897e-05	2.56603e-05	-2.17137
Epicardial Fat	ATF CREB1 Complex	9.81e-18	1.69635e-17	-2.32916
Epicardial Fat	ATF3 USF TFE3 Complex	2.6998e-31	7.3858e-31	-2.95456
Epicardial Fat	ATF4 CEBPG Complex	9.5231e-07	1.11451e-06	-1.65745
Epicardial Fat	ATF6	1.4499e-20	2.7577e-20	-4.75633
Epicardial Fat	BACH1 NF2L2 NFE2 Family	2.118e-20	4.00085e-20	-1.52699
Epicardial Fat	BATF3	0.00015391	0.000167939	-1.04097
Epicardial Fat	BC11LA ELF SPIB Complex	1.0523e-75	7.5656e-75	-1.88897
Epicardial Fat	BCL6	3.9051e-10	5.22081e-10	-1.35845
Epicardial Fat	CEBPA B	0.0070041	0.00731016	-0.846843
Epicardial Fat	CTCF Family	7.3514e-125	9.58576e-124	-2.93236
Epicardial Fat	DBP	0.000385	0.000415078	-1.50635
Epicardial Fat	E2F Family	4.427e-231	8.55772e-230	-2.9885
Epicardial Fat	E2F2	7.5651e-26	1.74078e-25	-5.05889
Epicardial Fat	E2F5	9.5703e-15	1.50985e-14	-3.8365
Epicardial Fat	EGR ZnF Complex	0	0	-2.662
Epicardial Fat	ERR NR5A2 Complex	3.5574e-24	7.7108e-24	-1.89432
Epicardial Fat	ETS Family 1	6.0068e-64	3.47401e-63	-3.73697
Epicardial Fat	ETS Family 2	1.5284e-83	1.25092e-82	-2.00578
Epicardial Fat	ETS2	3.5131e-69	2.229e-68	-2.49818
Epicardial Fat	FOS-JUN Complex	3.283e-05	3.6594e-05	-0.818579
Epicardial Fat	FOX Family 1	2.2442e-20	4.2344e-20	-1.69432
Epicardial Fat	FOX Family 2	1.3578e-19	2.5002e-19	-1.59074
Epicardial Fat	FOXH1	2.7855e-05	3.11324e-05	-1.37707
Epicardial Fat	GLI3	5.0538e-11	7.01125e-11	-1.95456
Epicardial Fat	GRHL2	7.7456e-09	9.83392e-09	-2.16488
Epicardial Fat	HNF4G	3.1075e-21	6.06365e-21	-2.76611
Epicardial Fat	HSF Family	7.6401e-10	1.00786e-09	-1.486
Epicardial Fat	IRF STAT Complex	8.3625e-53	3.86464e-52	-1.76611
Epicardial Fat	KLF15 MAZ TAF1 Complex	0	0	-2.77596
Epicardial Fat	Kruppel Family	0	0	-3.04692
Epicardial Fat	MAF Family	1.2655e-21	2.50478e-21	-1.51457
Epicardial Fat	MBD2	3.7458e-87	3.25904e-86	-6.15843
Epicardial Fat	MEF2 Family	5.9053e-11	8.16974e-11	-1.70369
Epicardial Fat	MYB	2.1492e-09	2.78343e-09	-1.98279
Epicardial Fat	MYC MAX MXI1 Complex	8.2251e-51	3.66478e-50	-3.07097
Epicardial Fat	MZF1	1.8632e-32	5.25036e-32	-2.09542
Epicardial Fat	NANOG-OCT4 Complex	1.6111e-11	2.27449e-11	-1.14561
Epicardial Fat	NFATC1	7.8911e-18	1.36834e-17	-1.55216
Epicardial Fat	NFATC3	2.6445e-11	3.70394e-11	-1.79086
Epicardial Fat	NFIC	2.5615e-28	6.40117e-28	-1.89432
Epicardial Fat	NFKB Family	1.9795e-35	6.07047e-35	-1.71786
Epicardial Fat	NFY Family	9.6672e-34	2.83009e-33	-2.79586
Epicardial Fat	NR1D1	3.9054e-28	9.71072e-28	-2.35845
Epicardial Fat	NR1H3	1.7648e-10	2.38702e-10	-1.58208
Epicardial Fat	NR2C2	2.2664e-23	4.77704e-23	-2.95456
Epicardial Fat	NR3C1	2.0673e-08	2.58049e-08	-1.82623
Epicardial Fat	NR4A1	5.8579e-11	8.10642e-11	-1.699
Epicardial Fat	NR6A1	5.2458e-08	6.44758e-08	-1.9105
Epicardial Fat	NRF1	3.2477e-54	1.53079e-53	-4.13289
Epicardial Fat	ONECUT1	0.00019072	0.000207557	-2.79586
Epicardial Fat	OTX2	0.00020368	0.000221322	-1.17137
Epicardial Fat	P53 Family	7.301e-10	9.63895e-10	-1.51046
Epicardial Fat	PBX Family	6.8109e-32	1.89561e-31	-2.64386
Epicardial Fat	POU2F2	6.6941e-07	7.89561e-07	-1.20756
Epicardial Fat	PPARA	1.7393e-21	3.42483e-21	-2.23107
Epicardial Fat	PRDM14	1.1377e-08	1.43491e-08	-2.23786
Epicardial Fat	RARA RXRA Complex	1.7957e-67	1.09461e-66	-1.98279
Epicardial Fat	RARG	7.1286e-15	1.12966e-14	-1.85204
Epicardial Fat	RBPJ	6.0724e-23	1.25646e-22	-1.70369
Epicardial Fat	REST	5.4838e-36	1.7102e-35	-3.09542
Epicardial Fat	RFX Family	1.4685e-53	6.88905e-53	-2.699
Epicardial Fat	RFX5	1.8861e-23	3.98052e-23	-2.30757
Epicardial Fat	SALL4 ZIC1 Complex	1.2457e-138	1.80954e-137	-2.44222
Epicardial Fat	SMAD Family	2.1981e-19	4.02809e-19	-1.53116
Epicardial Fat	SMAD3	5.0106e-40	1.76044e-39	-1.72738
Epicardial Fat	SOX LEF1 Complex	2.7396e-41	9.97825e-41	-1.60384
Epicardial Fat	SOX9/10	2.112e-13	3.17087e-13	-1.63039
Epicardial Fat	SP E2F4 Complex	0	0	-3.47393
Epicardial Fat	SREBF Family	1.5989e-45	6.39045e-45	-1.8997
Epicardial Fat	SRF	0.0013877	0.00147657	-1.03801
Epicardial Fat	SRY	8.6112e-11	1.18374e-10	-1.65745
Epicardial Fat	STAT Family	7.6962e-25	1.71379e-24	-1.68038
Epicardial Fat	STAT6	7.7231e-08	9.42943e-08	-1.17788
Epicardial Fat	TBP	0.0033356	0.00351235	-1.04394
Epicardial Fat	TCF Family	9.5656e-13	1.40556e-12	-1.44615
Epicardial Fat	TCF TFAP4 BHLHA15 Complex	5.8275e-72	3.90175e-71	-2.11404
Epicardial Fat	TEAD Family	0.20135	0.204604	-0.190997
Epicardial Fat	TFAP2C	1.163e-50	5.14495e-50	-2.45008
Epicardial Fat	TGIF1	9.6987e-09	1.22603e-08	-1.80591
Epicardial Fat	THAP4 ZNF143 Complex	8.3257e-25	1.85148e-24	-1.79586
Epicardial Fat	YY1 ZFP42 Family	2.4465e-32	6.87067e-32	-3.2109
Epicardial Fat	ZBTB33	6.7384e-21	1.29653e-20	-4.26534
Epicardial Fat	ZBTB7A	9.1661e-33	2.60958e-32	-3.42663
Epicardial Fat	ZFX	1.2121e-61	6.7357e-61	-3
Epicardial Fat	ZIC3	3.3887e-38	1.12684e-37	-2.12029
Epicardial Fat	ZKSCAN1	2.1078e-08	2.62972e-08	-1.68038
Epicardial Fat	ZNF274	0.00034878	0.000376519	-0.84944
Epicardial Fat	ZNF322	2.461e-27	5.95531e-27	-2.05889
Epicardial Fat	ZNF335	3.8089e-39	1.29874e-38	-2.39593
Erythroblasts	AHR	2.5285e-05	2.83046e-05	-2.37333
Erythroblasts	AR FOXJ3 Complex	1.7869e-26	4.20527e-26	-2.34373
Erythroblasts	ARNT EPAS1 Complex	1.1063e-07	1.34215e-07	-3.05889
Erythroblasts	ATF CREB1 Complex	8.271e-27	1.97076e-26	-3.30757
Erythroblasts	ATF3 USF TFE3 Complex	6.2664e-40	2.197e-39	-3.55639
Erythroblasts	ATF4 CEBPG Complex	3.3996e-09	4.37771e-09	-2.04692
Erythroblasts	ATF6	1.2421e-16	2.08401e-16	-2.9105
Erythroblasts	BACH1 NF2L2 NFE2 Family	1.6743e-15	2.70326e-15	-1.16165
Erythroblasts	BATF3	8.6183e-09	1.09112e-08	-1.71786
Erythroblasts	BC11LA ELF SPIB Complex	1.3116e-92	1.22944e-91	-2.05889
Erythroblasts	BCL6	3.4825e-21	6.77676e-21	-2.38836
Erythroblasts	CEBPA B	6.6419e-06	7.58551e-06	-1.54793
Erythroblasts	CTCF Family	9.6531e-97	9.53412e-96	-2.08927
Erythroblasts	DBP	4.6052e-09	5.89808e-09	-3.25154
Erythroblasts	E2F Family	1.801e-252	3.65199e-251	-2.94342
Erythroblasts	E2F2	2.2988e-26	5.39463e-26	-4.2109
Erythroblasts	E2F5	6.6315e-21	1.27645e-20	#NAME?
Erythroblasts	EGR ZnF Complex	0	0	-2.53116
Erythroblasts	ERR NR5A2 Complex	3.4974e-35	1.06661e-34	-2.44222
Erythroblasts	ETS Family 1	4.9343e-66	2.94989e-65	-3.4112
Erythroblasts	ETS Family 2	4.1719e-119	5.22065e-118	-2.52284
Erythroblasts	ETS2	5.9613e-86	5.09737e-85	-2.81604
Erythroblasts	FOS-JUN Complex	9.3434e-12	1.32813e-11	-1.43831
Erythroblasts	FOX Family 1	9.5504e-34	2.79755e-33	-2.4344
Erythroblasts	FOX Family 2	4.5055e-33	1.3006e-32	-2.30045
Erythroblasts	FOXH1	1.2256e-05	1.38602e-05	-1.34373
Erythroblasts	GLI3	2.3482e-14	3.64786e-14	-2.31473
Erythroblasts	GRHL2	1.758e-08	2.20104e-08	-1.89432
Erythroblasts	HNF4G	4.6388e-15	7.3864e-15	-1.79586
Erythroblasts	HSF Family	2.6346e-15	4.23445e-15	-2.01159
Erythroblasts	IRF STAT Complex	1.1779e-73	8.21883e-73	-2.14561
Erythroblasts	KLF15 MAZ TAF1 Complex	0	0	-2.82623
Erythroblasts	Kruppel Family	0	0	-2.77596
Erythroblasts	MAF Family	1.3794e-19	2.53904e-19	-1.31115
Erythroblasts	MBD2	1.1431e-93	1.09e-92	-5.57347
Erythroblasts	MEF2 Family	1.0238e-13	1.55163e-13	-1.92139
Erythroblasts	MYB	6.8644e-07	8.08879e-07	-1.38836
Erythroblasts	MYC MAX MXI1 Complex	1.6915e-50	7.43661e-50	-2.72738
Erythroblasts	MZF1	1.9409e-48	8.13704e-48	-2.81604
Erythroblasts	NANOG-OCT4 Complex	3.9004e-21	7.57809e-21	-1.70369
Erythroblasts	NFATC1	4.1699e-30	1.09435e-29	-2.24469
Erythroblasts	NFATC3	5.5881e-19	1.00732e-18	-2.73697
Erythroblasts	NFIC	1.0765e-36	3.43926e-36	-2.18442
Erythroblasts	NFKB Family	8.7713e-57	4.36194e-56	-2.36587
Erythroblasts	NFY Family	1.7762e-36	5.62049e-36	-2.72738
Erythroblasts	NR1D1	9.1004e-24	1.94622e-23	-1.8625
Erythroblasts	NR1H3	2.58e-16	4.27248e-16	-2.14561
Erythroblasts	NR2C2	4.8328e-26	1.11932e-25	-2.9771
Erythroblasts	NR3C1	8.9673e-12	1.27649e-11	-2.35845
Erythroblasts	NR4A1	2.4929e-14	3.86781e-14	-1.99424
Erythroblasts	NR6A1	1.6482e-11	2.32555e-11	-2.52284
Erythroblasts	NRF1	3.5751e-68	2.22849e-67	-5.44222
Erythroblasts	ONECUT1	0.00036587	0.000394882	-2.35845
Erythroblasts	OTX2	1.5791e-09	2.05419e-09	-2.24469
Erythroblasts	P53 Family	4.5277e-12	6.49917e-12	-1.65745
Erythroblasts	PBX Family	3.5637e-33	1.03053e-32	-2.48197
Erythroblasts	POU2F2	3.8065e-09	4.89407e-09	-1.4112
Erythroblasts	PPARA	1.8614e-15	3.00144e-15	-1.54793
Erythroblasts	PRDM14	2.1818e-13	3.2727e-13	-3.39593
Erythroblasts	RARA RXRA Complex	3.2815e-79	2.52361e-78	-2.08927
Erythroblasts	RARG	2.4562e-17	4.21063e-17	-1.94342
Erythroblasts	RBPJ	3.4384e-34	1.0186e-33	-2.20423
Erythroblasts	REST	7.2157e-32	2.00714e-31	-2.45008
Erythroblasts	RFX Family	1.9084e-73	1.32046e-72	-3.47393
Erythroblasts	RFX5	3.5625e-28	8.86254e-28	-2.52284
Erythroblasts	SALL4 ZIC1 Complex	5.275e-143	7.86973e-142	-2.29336
Erythroblasts	SMAD Family	5.0102e-23	1.03928e-22	-1.62593
Erythroblasts	SMAD3	8.7325e-51	3.88389e-50	-1.93788
Erythroblasts	SOX LEF1 Complex	6.7797e-70	4.39134e-69	-2.2863
Erythroblasts	SOX9/10	1.1116e-14	1.75037e-14	-1.63487
Erythroblasts	SP E2F4 Complex	0	0	-3.17137
Erythroblasts	SREBF Family	2.0115e-64	1.17428e-63	-2.35845
Erythroblasts	SRF	5.9324e-09	7.57055e-09	-2.27928
Erythroblasts	SRY	5.6269e-12	8.05603e-12	-1.68038
Erythroblasts	STAT Family	1.0853e-39	3.7837e-39	-2.31473
Erythroblasts	STAT6	5.5528e-22	1.1119e-21	-2.71786
Erythroblasts	TBP	9.1144e-07	1.06793e-06	-2.00578
Erythroblasts	TCF Family	1.9516e-22	3.98011e-22	-2.16488
Erythroblasts	TCF TFAP4 BHLHA15 Complex	1.919e-78	1.4423e-77	-2.08927
Erythroblasts	TEAD Family	1.2168e-17	2.09825e-17	-1.56064
Erythroblasts	TFAP2C	1.3843e-56	6.85663e-56	-2.47393
Erythroblasts	TGIF1	1.5154e-11	2.14121e-11	-2.18442
Erythroblasts	THAP4 ZNF143 Complex	1.0536e-35	3.25515e-35	-2.26534
Erythroblasts	YY1 ZFP42 Family	7.5546e-31	2.03421e-30	-2.699
Erythroblasts	ZBTB33	3.5825e-26	8.3558e-26	-5.96578
Erythroblasts	ZBTB7A	2.1422e-33	6.22002e-33	-3.09542
Erythroblasts	ZFX	9.8397e-67	5.93969e-66	-2.92139
Erythroblasts	ZIC3	6.0806e-33	1.74414e-32	-1.72261
Erythroblasts	ZKSCAN1	5.8024e-09	7.41037e-09	-1.6529
Erythroblasts	ZNF274	1.3038e-15	2.10918e-15	-2.46594
Erythroblasts	ZNF322	1.7488e-37	5.69707e-37	-2.53116
Erythroblasts	ZNF335	6.86e-39	2.33109e-38	-2.17137
Excitatory Neurons	AHR	4.211e-12	6.05506e-12	#NAME?
Excitatory Neurons	AR FOXJ3 Complex	5.9051e-46	2.38121e-45	-3.23786
Excitatory Neurons	ARNT EPAS1 Complex	5.9872e-13	8.85778e-13	-5.05889
Excitatory Neurons	ATF CREB1 Complex	1.1026e-37	3.62283e-37	-3.699
Excitatory Neurons	ATF3 USF TFE3 Complex	2.8667e-58	1.4652e-57	-4.23786
Excitatory Neurons	ATF4 CEBPG Complex	2.7888e-20	5.24206e-20	-3.8997
Excitatory Neurons	ATF6	7.2528e-27	1.73064e-26	-3.9885
Excitatory Neurons	BACH1 NF2L2 NFE2 Family	3.5354e-76	2.57158e-75	-4.03505
Excitatory Neurons	BATF3	1.2285e-26	2.90351e-26	-5.1078
Excitatory Neurons	BC11LA ELF SPIB Complex	9.7346e-240	1.91152e-238	-4.44222
Excitatory Neurons	BCL6	3.1772e-39	1.08483e-38	-3.64386
Excitatory Neurons	CEBPA B	1.6914e-17	2.90556e-17	-4.05889
Excitatory Neurons	CTCF Family	3.9617e-256	8.09948e-255	-4.79586
Excitatory Neurons	DBP	1.3152e-11	1.86258e-11	-3.22432
Excitatory Neurons	E2F Family	0	0	-4.8365
Excitatory Neurons	E2F2	1.8702e-40	6.65555e-40	-6.64386
Excitatory Neurons	E2F5	2.9266e-27	7.05446e-27	#NAME?
Excitatory Neurons	EGR ZnF Complex	0	0	-4.79586
Excitatory Neurons	ERR NR5A2 Complex	2.2506e-72	1.52122e-71	-4.38082
Excitatory Neurons	ETS Family 1	2.9724e-110	3.41037e-109	-5.2109
Excitatory Neurons	ETS Family 2	1.3707e-239	2.68096e-238	-4.23786
Excitatory Neurons	ETS2	9.002e-140	1.31923e-138	-3.68038
Excitatory Neurons	FOS-JUN Complex	8.7838e-42	3.23723e-41	-4.13289
Excitatory Neurons	FOX Family 1	4.382e-56	2.14904e-55	-3.18442
Excitatory Neurons	FOX Family 2	3.1365e-62	1.76668e-61	-3.45799
Excitatory Neurons	FOXH1	2.3723e-15	3.81905e-15	-2.8365
Excitatory Neurons	GLI3	5.0173e-28	1.24443e-27	-3.8365
Excitatory Neurons	GRHL2	7.4942e-19	1.34215e-18	-3.55639
Excitatory Neurons	HNF4G	2.7369e-38	9.13491e-38	-3.73697
Excitatory Neurons	HSF Family	1.0674e-40	3.82049e-40	-5.15843
Excitatory Neurons	IRF STAT Complex	4.887e-157	7.7075e-156	-3.60823
Excitatory Neurons	KLF15 MAZ TAF1 Complex	0	0	-4.79586
Excitatory Neurons	Kruppel Family	0	0	-4.96578
Excitatory Neurons	MAF Family	1.1482e-78	8.68228e-78	-3.77596
Excitatory Neurons	MBD2	3.2916e-122	4.19299e-121	-5.50635
Excitatory Neurons	MEF2 Family	8.1251e-28	1.99632e-27	-3.05889
Excitatory Neurons	MYB	4.373e-23	9.0976e-23	-3.79586
Excitatory Neurons	MYC MAX MXI1 Complex	3.9386e-90	3.52558e-89	-4.08314
Excitatory Neurons	MZF1	6.115e-80	4.77662e-79	-3.79586
Excitatory Neurons	NANOG-OCT4 Complex	7.4885e-33	2.14179e-32	-2
Excitatory Neurons	NFATC1	7.4644e-61	4.07507e-60	-3.699
Excitatory Neurons	NFATC3	1.2414e-31	3.43008e-31	-3.79586
Excitatory Neurons	NFIC	1.6534e-86	1.42359e-85	-4.47393
Excitatory Neurons	NFKB Family	1.5528e-122	1.98311e-121	-4.38082
Excitatory Neurons	NFY Family	2.1376e-60	1.15055e-59	-3.68038
Excitatory Neurons	NR1D1	7.9443e-62	4.42955e-61	-3.96578
Excitatory Neurons	NR1H3	2.103e-37	6.81965e-37	-4.38082
Excitatory Neurons	NR2C2	6.5899e-50	2.84684e-49	-5.96578
Excitatory Neurons	NR3C1	2.7489e-23	5.76468e-23	-4.08314
Excitatory Neurons	NR4A1	1.0277e-31	2.8523e-31	-3.64386
Excitatory Neurons	NR6A1	7.9693e-22	1.58811e-21	-4.32193
Excitatory Neurons	NRF1	5.7659e-95	5.60567e-94	-6.79586
Excitatory Neurons	ONECUT1	0.00014146	0.000154592	-2.01159
Excitatory Neurons	OTX2	6.8175e-19	1.22272e-18	-3.81604
Excitatory Neurons	P53 Family	1.9021e-34	5.66865e-34	-3.8997
Excitatory Neurons	PBX Family	2.1852e-61	1.20356e-60	-3.77596
Excitatory Neurons	POU2F2	5.6939e-18	9.90798e-18	-2.04097
Excitatory Neurons	PPARA	4.115e-52	1.88592e-51	-4.23786
Excitatory Neurons	PRDM14	7.3582e-21	1.41141e-20	-4.79586
Excitatory Neurons	RARA RXRA Complex	3.7334e-204	6.84411e-203	-4.60823
Excitatory Neurons	RARG	1.5208e-43	5.84778e-43	-4.18442
Excitatory Neurons	RBPJ	1.8228e-78	1.37207e-77	-4.35107
Excitatory Neurons	REST	7.9508e-71	5.2526e-70	-5.2109
Excitatory Neurons	RFX Family	1.5864e-95	1.55142e-94	-3.47393
Excitatory Neurons	RFX5	4.9412e-40	1.73729e-39	-2.78588
Excitatory Neurons	SALL4 ZIC1 Complex	0	0	-4.15843
Excitatory Neurons	SMAD Family	1.2277e-59	6.46788e-59	-3.12029
Excitatory Neurons	SMAD3	2.7426e-132	3.78479e-131	-4.08314
Excitatory Neurons	SOX LEF1 Complex	1.8375e-124	2.38971e-123	-3.14561
Excitatory Neurons	SOX9/10	6.3242e-41	2.27671e-40	-3.57347
Excitatory Neurons	SP E2F4 Complex	0	0	-5.50635
Excitatory Neurons	SREBF Family	3.5361e-142	5.25968e-141	-4.50635
Excitatory Neurons	SRF	7.4086e-17	1.2519e-16	-3.68038
Excitatory Neurons	SRY	1.5999e-32	4.52122e-32	-3.662
Excitatory Neurons	STAT Family	1.229e-80	9.70695e-80	-3.87832
Excitatory Neurons	STAT6	7.6354e-35	2.29617e-34	-3.50635
Excitatory Neurons	TBP	7.6732e-11	1.05655e-10	-2.59074
Excitatory Neurons	TCF Family	1.5975e-39	5.52673e-39	-2.95456
Excitatory Neurons	TCF TFAP4 BHLHA15 Complex	1.638e-206	3.02512e-205	-4.79586
Excitatory Neurons	TEAD Family	1.7735e-50	7.78335e-50	-3.33643
Excitatory Neurons	TFAP2C	2.7423e-119	3.4578e-118	-4.60823
Excitatory Neurons	TGIF1	5.7052e-22	1.1415e-21	-3.36587
Excitatory Neurons	THAP4 ZNF143 Complex	7.9425e-90	7.07139e-89	-5.87832
Excitatory Neurons	YY1 ZFP42 Family	6.089e-57	3.04327e-56	-4.35107
Excitatory Neurons	ZBTB33	1.1004e-34	3.3012e-34	-6.38082
Excitatory Neurons	ZBTB7A	5.7609e-56	2.81417e-55	-4.50635
Excitatory Neurons	ZFX	2.1416e-126	2.82965e-125	-5.1078
Excitatory Neurons	ZIC3	9.5096e-101	9.92515e-100	-4.29336
Excitatory Neurons	ZKSCAN1	3.9341e-25	8.86779e-25	-3.8997
Excitatory Neurons	ZNF274	7.9578e-29	2.015e-28	-3.85726
Excitatory Neurons	ZNF322	1.1274e-74	7.9899e-74	-4.4112
Excitatory Neurons	ZNF335	2.6905e-90	2.42145e-89	-4.35107
Extravillous Trophoblasts	AHR	3.5615e-05	3.96094e-05	-2.58208
Extravillous Trophoblasts	AR FOXJ3 Complex	7.2944e-07	8.58531e-07	-0.875672
Extravillous Trophoblasts	ARNT EPAS1 Complex	9.3167e-06	1.05819e-05	-2.44222
Extravillous Trophoblasts	ATF CREB1 Complex	4.7516e-13	7.05287e-13	-1.80591
Extravillous Trophoblasts	ATF3 USF TFE3 Complex	6.4412e-23	1.33111e-22	-2.2109
Extravillous Trophoblasts	ATF4 CEBPG Complex	0.0091766	0.00955351	-0.766112
Extravillous Trophoblasts	ATF6	1.6013e-18	2.84625e-18	-4.1078
Extravillous Trophoblasts	BACH1 NF2L2 NFE2 Family	2.0457e-06	2.37011e-06	-0.675765
Extravillous Trophoblasts	BATF3	0.034573	0.0356568	-0.547932
Extravillous Trophoblasts	BC11LA ELF SPIB Complex	2.6832e-58	1.37424e-57	-1.58641
Extravillous Trophoblasts	BCL6	1.243e-05	1.40474e-05	-0.880976
Extravillous Trophoblasts	CEBPA B	0.041192	0.0424216	-0.641604
Extravillous Trophoblasts	CTCF Family	1.8998e-115	2.29083e-114	-2.81604
Extravillous Trophoblasts	DBP	0.0019444	0.00205965	-1.2969
Extravillous Trophoblasts	E2F Family	1.5812e-221	2.99824e-220	-2.9771
Extravillous Trophoblasts	E2F2	2.2956e-22	4.67016e-22	-4.01159
Extravillous Trophoblasts	E2F5	4.0316e-14	6.21439e-14	-3.79586
Extravillous Trophoblasts	EGR ZnF Complex	0	0	-2.63487
Extravillous Trophoblasts	ERR NR5A2 Complex	2.1775e-18	3.84636e-18	-1.56064
Extravillous Trophoblasts	ETS Family 1	8.1786e-53	3.78317e-52	-3.07097
Extravillous Trophoblasts	ETS Family 2	2.76e-70	1.8018e-69	-1.80088
Extravillous Trophoblasts	ETS2	8.8158e-40	3.07995e-39	-1.60823
Extravillous Trophoblasts	FOS-JUN Complex	0.0060891	0.00636454	0.412511
Extravillous Trophoblasts	FOX Family 1	9.1779e-05	0.000100809	-0.586406
Extravillous Trophoblasts	FOX Family 2	3.4331e-05	3.82242e-05	-0.612637
Extravillous Trophoblasts	FOXH1	0.045882	0.0471929	-0.573467
Extravillous Trophoblasts	GLI3	3.1898e-06	3.67337e-06	-1.21424
Extravillous Trophoblasts	GRHL2	0.68255	0.686002	-0.128156
Extravillous Trophoblasts	HNF4G	5.1281e-11	7.11035e-11	-1.53533
Extravillous Trophoblasts	HSF Family	1.9015e-11	2.67686e-11	-1.73697
Extravillous Trophoblasts	IRF STAT Complex	1.1585e-28	2.92154e-28	-1.15843
Extravillous Trophoblasts	KLF15 MAZ TAF1 Complex	0	0	-2.8997
Extravillous Trophoblasts	Kruppel Family	0	0	-2.9885
Extravillous Trophoblasts	MAF Family	1.456e-08	1.828e-08	-0.788365
Extravillous Trophoblasts	MBD2	3.5239e-73	2.4214e-72	-4.38082
Extravillous Trophoblasts	MEF2 Family	0.0030696	0.00323362	-0.632629
Extravillous Trophoblasts	MYB	2.1062e-05	2.36305e-05	-1.25843
Extravillous Trophoblasts	MYC MAX MXI1 Complex	1.77e-36	5.60444e-36	-2.25843
Extravillous Trophoblasts	MZF1	3.7249e-24	8.06331e-24	-1.68501
Extravillous Trophoblasts	NANOG-OCT4 Complex	0.013746	0.0142598	-0.365871
Extravillous Trophoblasts	NFATC1	1.2142e-09	1.58657e-09	-1.00289
Extravillous Trophoblasts	NFATC3	6.6448e-06	7.58708e-06	-1.07097
Extravillous Trophoblasts	NFIC	9.3806e-23	1.93132e-22	-1.62593
Extravillous Trophoblasts	NFKB Family	1.5339e-25	3.50364e-25	-1.37333
Extravillous Trophoblasts	NFY Family	1.3642e-24	3.00948e-24	-2.12029
Extravillous Trophoblasts	NR1D1	1.1006e-16	1.85223e-16	-1.54793
Extravillous Trophoblasts	NR1H3	3.0102e-07	3.59315e-07	-1.20091
Extravillous Trophoblasts	NR2C2	5.5335e-19	9.982e-19	-2.45008
Extravillous Trophoblasts	NR3C1	0.00017145	0.000186913	-1.074
Extravillous Trophoblasts	NR4A1	3.9356e-05	4.37211e-05	-0.937878
Extravillous Trophoblasts	NR6A1	0.0020791	0.00219906	-0.915936
Extravillous Trophoblasts	NRF1	2.9694e-54	1.40228e-53	-4.44222
Extravillous Trophoblasts	ONECUT1	0.20721	0.210472	-0.724993
Extravillous Trophoblasts	OTX2	0.0024293	0.00256564	-0.948976
Extravillous Trophoblasts	P53 Family	0.0066463	0.00694256	-0.562772
Extravillous Trophoblasts	PBX Family	3.3941e-23	7.09675e-23	-2.01742
Extravillous Trophoblasts	POU2F2	0.121	0.123511	-0.332789
Extravillous Trophoblasts	PPARA	7.3534e-09	9.34314e-09	-1.09851
Extravillous Trophoblasts	PRDM14	6.3558e-06	7.26377e-06	-1.59074
Extravillous Trophoblasts	RARA RXRA Complex	5.6151e-55	2.69265e-54	-1.73216
Extravillous Trophoblasts	RARG	1.1441e-09	1.49655e-09	-1.33279
Extravillous Trophoblasts	RBPJ	1.5644e-25	3.56952e-25	-1.92139
Extravillous Trophoblasts	REST	4.1097e-29	1.04972e-28	-2.55639
Extravillous Trophoblasts	RFX Family	2.4847e-51	1.1171e-50	-2.68038
Extravillous Trophoblasts	RFX5	3.8853e-16	6.39992e-16	-1.7084
Extravillous Trophoblasts	SALL4 ZIC1 Complex	9.2519e-128	1.23558e-126	-2.35107
Extravillous Trophoblasts	SMAD Family	1.1713e-12	1.71551e-12	-1.13924
Extravillous Trophoblasts	SMAD3	7.6072e-31	2.04727e-30	-1.45403
Extravillous Trophoblasts	SOX LEF1 Complex	4.2261e-26	9.81087e-26	-1.17788
Extravillous Trophoblasts	SOX9/10	0.00095701	0.00102158	-0.612637
Extravillous Trophoblasts	SP E2F4 Complex	0	0	-3.53952
Extravillous Trophoblasts	SREBF Family	4.7151e-56	2.30557e-55	-2.35107
Extravillous Trophoblasts	SRF	0.00029374	0.000317654	-1.26188
Extravillous Trophoblasts	SRY	0.11869	0.121178	-0.314733
Extravillous Trophoblasts	STAT Family	1.1214e-14	1.76525e-14	-1.15521
Extravillous Trophoblasts	STAT6	1.0319e-06	1.20651e-06	-1.07704
Extravillous Trophoblasts	TBP	0.067227	0.0689052	-0.619271
Extravillous Trophoblasts	TCF Family	9.981e-10	1.31006e-09	-1.20423
Extravillous Trophoblasts	TCF TFAP4 BHLHA15 Complex	3.1302e-42	1.1666e-41	-1.43051
Extravillous Trophoblasts	TEAD Family	3.396e-06	3.90721e-06	0.570463
Extravillous Trophoblasts	TFAP2C	5.5458e-25	1.23994e-24	-1.39973
Extravillous Trophoblasts	TGIF1	4.3458e-08	5.36529e-08	-1.74662
Extravillous Trophoblasts	THAP4 ZNF143 Complex	4.2946e-20	8.02089e-20	-1.55639
Extravillous Trophoblasts	YY1 ZFP42 Family	4.6409e-19	8.39315e-19	-1.93236
Extravillous Trophoblasts	ZBTB33	1.6887e-24	3.71215e-24	#NAME?
Extravillous Trophoblasts	ZBTB7A	2.1971e-34	6.53996e-34	-3.87832
Extravillous Trophoblasts	ZFX	3.1871e-68	1.99666e-67	-3.55639
Extravillous Trophoblasts	ZIC3	8.9223e-20	1.65149e-19	-1.29336
Extravillous Trophoblasts	ZKSCAN1	6.0643e-05	6.69499e-05	-1.09234
Extravillous Trophoblasts	ZNF274	0.0046205	0.00484173	-0.662004
Extravillous Trophoblasts	ZNF322	6.0004e-25	1.34038e-24	-1.96016
Extravillous Trophoblasts	ZNF335	2.6794e-29	6.8721e-29	-1.90509
Ganglion	AHR	3.8524e-06	4.42719e-06	-2.14561
Ganglion	AR FOXJ3 Complex	3.5221e-21	6.85113e-21	-1.58208
Ganglion	ARNT EPAS1 Complex	1.7768e-10	2.40194e-10	-3.42663
Ganglion	ATF CREB1 Complex	1.3861e-22	2.84199e-22	-2.13924
Ganglion	ATF3 USF TFE3 Complex	2.9015e-34	8.60576e-34	-2.27928
Ganglion	ATF4 CEBPG Complex	1.1027e-06	1.28869e-06	-1.27579
Ganglion	ATF6	6.0572e-24	1.30156e-23	-3.45799
Ganglion	BACH1 NF2L2 NFE2 Family	1.2538e-33	3.66405e-33	-1.75633
Ganglion	BATF3	3.3814e-12	4.8777e-12	-1.90509
Ganglion	BC11LA ELF SPIB Complex	9.6229e-123	1.23531e-121	-2.12658
Ganglion	BCL6	2.0344e-19	3.73362e-19	-1.78588
Ganglion	CEBPA B	1.083e-09	1.42037e-09	-2.02327
Ganglion	CTCF Family	9.6608e-144	1.45439e-142	-2.39593
Ganglion	DBP	0.00065594	0.000703369	-1.09234
Ganglion	E2F Family	3.6571e-292	8.03915e-291	-2.6529
Ganglion	E2F2	2.6337e-27	6.36392e-27	-3.12029
Ganglion	E2F5	6.8243e-21	1.31204e-20	-3.94342
Ganglion	EGR ZnF Complex	0	0	-2.60823
Ganglion	ERR NR5A2 Complex	3.1248e-47	1.2851e-46	-2.57347
Ganglion	ETS Family 1	1.0878e-77	8.07801e-77	-3.08314
Ganglion	ETS Family 2	8.8222e-146	1.34444e-144	-2.41889
Ganglion	ETS2	3.9932e-82	3.20488e-81	-2.13924
Ganglion	FOS-JUN Complex	2.4388e-19	4.4626e-19	-1.80591
Ganglion	FOX Family 1	9.8873e-28	2.42329e-27	-1.66658
Ganglion	FOX Family 2	4.2965e-28	1.06672e-27	-1.63487
Ganglion	FOXH1	1.2532e-08	1.57857e-08	-1.62593
Ganglion	GLI3	7.7065e-15	1.21968e-14	-1.9105
Ganglion	GRHL2	2.2392e-18	3.95181e-18	-3.52284
Ganglion	HNF4G	2.2189e-21	4.35367e-21	-2.00578
Ganglion	HSF Family	1.1499e-19	2.1221e-19	-2.05289
Ganglion	IRF STAT Complex	4.0036e-74	2.81328e-73	-1.77103
Ganglion	KLF15 MAZ TAF1 Complex	0	0	-2.71786
Ganglion	Kruppel Family	0	0	-2.88897
Ganglion	MAF Family	3.2988e-27	7.92861e-27	-1.4112
Ganglion	MBD2	8.8842e-90	7.89565e-89	-3.33643
Ganglion	MEF2 Family	1.745e-24	3.83252e-24	-2.699
Ganglion	MYB	2.0211e-13	3.03623e-13	-2.07704
Ganglion	MYC MAX MXI1 Complex	4.3912e-53	2.03883e-52	-2.26534
Ganglion	MZF1	3.0772e-41	1.11833e-40	-1.93236
Ganglion	NANOG-OCT4 Complex	1.3479e-20	2.56664e-20	-1.39973
Ganglion	NFATC1	4.797e-27	1.15072e-26	-1.67116
Ganglion	NFATC3	7.8808e-18	1.36703e-17	-2.02915
Ganglion	NFIC	1.0082e-47	4.17743e-47	-2.23107
Ganglion	NFKB Family	1.4192e-67	8.67231e-67	-2.22432
Ganglion	NFY Family	5.9024e-45	2.34023e-44	-2.64386
Ganglion	NR1D1	2.4929e-27	6.02957e-27	-1.72738
Ganglion	NR1H3	3.1874e-27	7.66457e-27	-2.87832
Ganglion	NR2C2	2.7897e-24	6.07594e-24	-2.17137
Ganglion	NR3C1	2.8041e-08	3.48356e-08	-1.38458
Ganglion	NR4A1	7.2991e-14	1.11199e-13	-1.59946
Ganglion	NR6A1	1.7686e-12	2.57439e-12	-2.18442
Ganglion	NRF1	1.4186e-61	7.86563e-61	-3.07097
Ganglion	ONECUT1	0.0054453	0.00569881	-1.29336
Ganglion	OTX2	2.9139e-12	4.21679e-12	-2.31473
Ganglion	P53 Family	8.822e-21	1.68698e-20	-2.20423
Ganglion	PBX Family	1.5524e-35	4.76953e-35	-2.12029
Ganglion	POU2F2	7.2001e-05	7.92953e-05	-0.734563
Ganglion	PPARA	1.9636e-20	3.71767e-20	-1.60823
Ganglion	PRDM14	2.4101e-11	3.37849e-11	-2.15843
Ganglion	RARA RXRA Complex	4.138e-106	4.59901e-105	-2.18442
Ganglion	RARG	2.5189e-26	5.9e-26	-2.30757
Ganglion	RBPJ	1.158e-46	4.71167e-46	-2.35845
Ganglion	REST	6.9512e-34	2.04462e-33	-2.08314
Ganglion	RFX Family	6.9034e-56	3.35907e-55	-2.04097
Ganglion	RFX5	4.028e-22	8.10166e-22	-1.6529
Ganglion	SALL4 ZIC1 Complex	1.3602e-177	2.26761e-176	-2.23107
Ganglion	SMAD Family	1.0915e-26	2.58834e-26	-1.52284
Ganglion	SMAD3	4.994e-48	2.07791e-47	-1.53533
Ganglion	SOX LEF1 Complex	7.4884e-39	2.53941e-38	-1.20756
Ganglion	SOX9/10	1.7132e-16	2.85994e-16	-1.50226
Ganglion	SP E2F4 Complex	0	0	-3.07097
Ganglion	SREBF Family	2.2388e-74	1.57988e-73	-2.15843
Ganglion	SRF	1.969e-14	3.06357e-14	-3.05889
Ganglion	SRY	1.3387e-12	1.95493e-12	-1.45403
Ganglion	STAT Family	2.17e-44	8.49532e-44	-2.06492
Ganglion	STAT6	2.2981e-13	3.44403e-13	-1.41889
Ganglion	TBP	2.4639e-07	2.9524e-07	-1.78091
Ganglion	TCF Family	3.4623e-19	6.30293e-19	-1.54793
Ganglion	TCF TFAP4 BHLHA15 Complex	2.4435e-73	1.68836e-72	-1.63487
Ganglion	TEAD Family	1.0561e-19	1.95045e-19	-1.42663
Ganglion	TFAP2C	1.056e-68	6.64077e-68	-2.36587
Ganglion	TGIF1	7.8488e-08	9.5782e-08	-1.26188
Ganglion	THAP4 ZNF143 Complex	3.0457e-48	1.27152e-47	-2.4112
Ganglion	YY1 ZFP42 Family	1.6376e-33	4.77161e-33	-2.31473
Ganglion	ZBTB33	4.8342e-25	1.08377e-24	-3.36587
Ganglion	ZBTB7A	2.6495e-34	7.87715e-34	-2.45008
Ganglion	ZFX	2.5275e-85	2.13912e-84	-2.92139
Ganglion	ZIC3	1.5681e-27	3.81504e-27	-1.26534
Ganglion	ZKSCAN1	6.1436e-14	9.38831e-14	-2.01159
Ganglion	ZNF274	3.3004e-13	4.92384e-13	-1.70369
Ganglion	ZNF322	1.2792e-35	3.93746e-35	-1.94342
Ganglion	ZNF335	5.2856e-44	2.05308e-43	-1.97143
Goblet	AHR	0.00015181	0.000165684	-2.01742
Goblet	AR FOXJ3 Complex	2.5673e-07	3.07408e-07	-0.85726
Goblet	ARNT EPAS1 Complex	8.8429e-07	1.03685e-06	-2.60823
Goblet	ATF CREB1 Complex	6.4065e-12	9.15372e-12	-1.53116
Goblet	ATF3 USF TFE3 Complex	6.6732e-22	1.33142e-21	-1.92139
Goblet	ATF4 CEBPG Complex	4.3801e-05	4.86265e-05	-1.21759
Goblet	ATF6	3.0447e-15	4.88253e-15	-2.699
Goblet	BACH1 NF2L2 NFE2 Family	3.0292e-07	3.61496e-07	-0.685014
Goblet	BATF3	1.5446e-06	1.7951e-06	-1.35845
Goblet	BC11LA ELF SPIB Complex	3.4781e-58	1.77041e-57	-1.45799
Goblet	BCL6	6.2775e-10	8.312e-10	-1.26882
Goblet	CEBPA B	0.00041967	0.000451803	-1.12343
Goblet	CTCF Family	1.5037e-106	1.67497e-105	-2.32193
Goblet	DBP	0.12105	0.123537	-0.533242
Goblet	E2F Family	3.5113e-197	6.25238e-196	-2.36587
Goblet	E2F2	2.4439e-24	5.33449e-24	-3.85726
Goblet	E2F5	3.6543e-14	5.64157e-14	-3.22432
Goblet	EGR ZnF Complex	8.1006e-253	1.64934e-251	-1.89432
Goblet	ERR NR5A2 Complex	1.8257e-20	3.46451e-20	-1.55639
Goblet	ETS Family 1	5.1684e-50	2.24446e-49	-2.55639
Goblet	ETS Family 2	3.2466e-71	2.1563e-70	-1.662
Goblet	ETS2	1.0019e-45	4.0238e-45	-1.64386
Goblet	FOS-JUN Complex	0.74666	0.749224	-0.0603973
Goblet	FOX Family 1	0.027491	0.0283881	-0.293359
Goblet	FOX Family 2	0.0069293	0.00723513	-0.354759
Goblet	FOXH1	0.0021567	0.00227968	-0.867752
Goblet	GLI3	5.1386e-08	6.32052e-08	-1.38836
Goblet	GRHL2	0.3157	0.319364	-0.260152
Goblet	HNF4G	1.3617e-10	1.85391e-10	-1.37333
Goblet	HSF Family	8.0695e-10	1.06338e-09	-1.39214
Goblet	IRF STAT Complex	2.4156e-32	6.78773e-32	-1.16812
Goblet	KLF15 MAZ TAF1 Complex	0	0	-2.24469
Goblet	Kruppel Family	0	0	-2.13289
Goblet	MAF Family	1.2307e-14	1.93118e-14	-1.07704
Goblet	MBD2	9.0672e-83	7.34843e-82	-4.4112
Goblet	MEF2 Family	3.2232e-10	4.32429e-10	-1.50635
Goblet	MYB	5.1815e-07	6.13482e-07	-1.43051
Goblet	MYC MAX MXI1 Complex	2.8589e-41	1.04051e-40	-2.2863
Goblet	MZF1	2.396e-33	6.94882e-33	-2.00578
Goblet	NANOG-OCT4 Complex	3.5626e-05	3.96128e-05	-0.603841
Goblet	NFATC1	1.2306e-10	1.67864e-10	-1
Goblet	NFATC3	9.1464e-06	1.0398e-05	-0.9771
Goblet	NFIC	1.619e-17	2.78407e-17	-1.22769
Goblet	NFKB Family	1.1053e-24	2.44703e-24	-1.23786
Goblet	NFY Family	4.6703e-30	1.22245e-29	-2.29336
Goblet	NR1D1	1.2143e-15	1.96631e-15	-1.35476
Goblet	NR1H3	2.1579e-05	2.42051e-05	-0.880976
Goblet	NR2C2	1.4519e-15	2.3457e-15	-1.82623
Goblet	NR3C1	1.8611e-05	2.09184e-05	-1.17788
Goblet	NR4A1	9.9288e-10	1.30355e-09	-1.45008
Goblet	NR6A1	1.232e-05	1.39294e-05	-1.31115
Goblet	NRF1	8.0154e-61	4.37108e-60	-4.44222
Goblet	ONECUT1	0.085781	0.0878318	-0.897006
Goblet	OTX2	0.0032961	0.00347149	-0.844251
Goblet	P53 Family	2.3048e-09	2.98028e-09	-1.35845
Goblet	PBX Family	2.1001e-25	4.76189e-25	-1.9771
Goblet	POU2F2	7.8236e-06	8.90643e-06	-0.997117
Goblet	PPARA	3.073e-07	3.66635e-07	-0.883635
Goblet	PRDM14	9.4368e-06	1.0711e-05	-1.43831
Goblet	RARA RXRA Complex	5.1491e-52	2.34901e-51	-1.52284
Goblet	RARG	1.295e-08	1.62999e-08	-1.11716
Goblet	RBPJ	2.7594e-24	6.01259e-24	-1.67577
Goblet	REST	4.9308e-21	9.5316e-21	-1.71786
Goblet	RFX Family	3.2292e-50	1.40725e-49	-2.34373
Goblet	RFX5	9.6784e-11	1.32787e-10	-1.14242
Goblet	SALL4 ZIC1 Complex	1.4121e-95	1.38369e-94	-1.68038
Goblet	SMAD Family	1.3767e-08	1.73151e-08	-0.798366
Goblet	SMAD3	2.6513e-16	4.38763e-16	-0.862496
Goblet	SOX LEF1 Complex	1.1127e-11	1.5794e-11	-0.641604
Goblet	SOX9/10	0.014544	0.0150782	-0.415037
Goblet	SP E2F4 Complex	0	0	-2.63487
Goblet	SREBF Family	3.794e-36	1.18769e-35	-1.49005
Goblet	SRF	0.0027537	0.00290516	-0.913216
Goblet	SRY	0.68007	0.683648	0.0621217
Goblet	STAT Family	5.2381e-16	8.58558e-16	-1.14242
Goblet	STAT6	6.4317e-09	8.1888e-09	-1.24811
Goblet	TBP	2.3652e-05	2.65005e-05	-1.64837
Goblet	TCF Family	4.7599e-06	5.45243e-06	-0.78339
Goblet	TCF TFAP4 BHLHA15 Complex	5.3857e-24	1.15978e-23	-0.899695
Goblet	TEAD Family	9.3687e-06	1.06386e-05	-0.687335
Goblet	TFAP2C	7.5724e-44	2.93217e-43	-2
Goblet	TGIF1	0.00033457	0.000361257	-0.913216
Goblet	THAP4 ZNF143 Complex	2.4723e-29	6.35077e-29	-1.94342
Goblet	YY1 ZFP42 Family	9.5609e-23	1.96763e-22	-2.05289
Goblet	ZBTB33	1.8545e-20	3.51781e-20	-3.64386
Goblet	ZBTB7A	1.7232e-31	4.74549e-31	-2.95456
Goblet	ZFX	2.9255e-52	1.34324e-51	-2.32193
Goblet	ZIC3	1.8745e-16	3.12186e-16	-1.04692
Goblet	ZKSCAN1	2.5828e-05	2.88929e-05	-1.08314
Goblet	ZNF274	4.1706e-06	4.78954e-06	-1.09851
Goblet	ZNF322	2.7209e-21	5.32812e-21	-1.57347
Goblet	ZNF335	1.6382e-23	3.4647e-23	-1.46196
Granule Neurons	AHR	4.2131e-09	5.40705e-09	-4.53952
Granule Neurons	AR FOXJ3 Complex	6.0569e-13	8.95823e-13	-1.1976
Granule Neurons	ARNT EPAS1 Complex	6.2427e-09	7.95224e-09	-3.22432
Granule Neurons	ATF CREB1 Complex	4.8495e-19	8.76722e-19	-2.05289
Granule Neurons	ATF3 USF TFE3 Complex	7.1454e-35	2.15795e-34	-2.64386
Granule Neurons	ATF4 CEBPG Complex	8.7519e-07	1.02643e-06	-1.41504
Granule Neurons	ATF6	2.2446e-18	3.95853e-18	-2.8997
Granule Neurons	BACH1 NF2L2 NFE2 Family	5.0567e-35	1.52994e-34	-2.01742
Granule Neurons	BATF3	1.1122e-08	1.40381e-08	-1.55639
Granule Neurons	BC11LA ELF SPIB Complex	8.8356e-117	1.08921e-115	-2.2863
Granule Neurons	BCL6	2.5189e-16	4.17269e-16	-1.71786
Granule Neurons	CEBPA B	6.7493e-09	8.58436e-09	-2.08927
Granule Neurons	CTCF Family	2.7216e-169	4.4042e-168	-3.26534
Granule Neurons	DBP	0.0036342	0.00382353	-0.982791
Granule Neurons	E2F Family	2.3124e-305	5.29401e-304	-3.1976
Granule Neurons	E2F2	1.5363e-26	3.62237e-26	-3.57347
Granule Neurons	E2F5	8.5672e-17	1.44621e-16	-3.42663
Granule Neurons	EGR ZnF Complex	0	0	-3.1078
Granule Neurons	ERR NR5A2 Complex	9.3235e-42	3.43359e-41	-2.60823
Granule Neurons	ETS Family 1	2.4198e-69	1.54123e-68	-3.15843
Granule Neurons	ETS Family 2	8.2068e-137	1.16823e-135	-2.59074
Granule Neurons	ETS2	1.0912e-73	7.62459e-73	-2.18442
Granule Neurons	FOS-JUN Complex	7.9618e-16	1.29643e-15	-1.69432
Granule Neurons	FOX Family 1	1.7259e-26	4.06364e-26	-1.78588
Granule Neurons	FOX Family 2	4.1369e-28	1.02761e-27	-1.81604
Granule Neurons	FOXH1	1.4713e-06	1.71181e-06	-1.42275
Granule Neurons	GLI3	8.3207e-18	1.44133e-17	-2.59074
Granule Neurons	GRHL2	7.1706e-11	9.89268e-11	-2.18442
Granule Neurons	HNF4G	1.5154e-21	2.99106e-21	-2.2723
Granule Neurons	HSF Family	1.9639e-26	4.61308e-26	-3.18442
Granule Neurons	IRF STAT Complex	7.4028e-64	4.27144e-63	-1.74662
Granule Neurons	KLF15 MAZ TAF1 Complex	0	0	-3.26534
Granule Neurons	Kruppel Family	0	0	-3.60823
Granule Neurons	MAF Family	5.2639e-26	1.21746e-25	-1.49818
Granule Neurons	MBD2	3.07e-101	3.22447e-100	-5.1078
Granule Neurons	MEF2 Family	7.3581e-15	1.16566e-14	-1.88364
Granule Neurons	MYB	9.7972e-11	1.34343e-10	-1.87832
Granule Neurons	MYC MAX MXI1 Complex	1.23e-58	6.33884e-58	-2.84684
Granule Neurons	MZF1	6.7424e-43	2.54724e-42	-2.23786
Granule Neurons	NANOG-OCT4 Complex	8.6575e-12	1.23274e-11	-1.0145
Granule Neurons	NFATC1	4.263e-25	9.57874e-25	-1.74178
Granule Neurons	NFATC3	4.4198e-19	8.00203e-19	-2.45008
Granule Neurons	NFIC	8.3199e-48	3.45019e-47	-2.53952
Granule Neurons	NFKB Family	5.8137e-68	3.61483e-67	-2.53116
Granule Neurons	NFY Family	5.3835e-38	1.7842e-37	-2.54793
Granule Neurons	NR1D1	5.7206e-22	1.14412e-21	-1.60823
Granule Neurons	NR1H3	4.8387e-18	8.43166e-18	-2.15843
Granule Neurons	NR2C2	2.6914e-34	7.99693e-34	-3.73697
Granule Neurons	NR3C1	4.2081e-09	5.40203e-09	-1.66658
Granule Neurons	NR4A1	1.8541e-15	2.99064e-15	-1.94342
Granule Neurons	NR6A1	3.631e-14	5.60734e-14	-2.87832
Granule Neurons	NRF1	1.0111e-69	6.52356e-69	-4.47393
Granule Neurons	ONECUT1	0.0042771	0.00448567	-1.51457
Granule Neurons	OTX2	7.9547e-09	1.00917e-08	-1.87303
Granule Neurons	P53 Family	1.1577e-16	1.94569e-16	-2.00578
Granule Neurons	PBX Family	7.9993e-35	2.40124e-34	-2.34373
Granule Neurons	POU2F2	3.3005e-07	3.93022e-07	-1.07704
Granule Neurons	PPARA	6.0035e-28	1.48607e-27	-2.35845
Granule Neurons	PRDM14	1.4415e-08	1.81071e-08	-1.84166
Granule Neurons	RARA RXRA Complex	8.6416e-113	1.01253e-111	-2.60823
Granule Neurons	RARG	4.4712e-30	1.17157e-29	-3.05889
Granule Neurons	RBPJ	3.1785e-47	1.3061e-46	-2.72738
Granule Neurons	REST	1.4209e-39	4.93639e-39	-2.72738
Granule Neurons	RFX Family	1.4906e-45	5.9624e-45	-1.92139
Granule Neurons	RFX5	1.5051e-14	2.35358e-14	-1.31115
Granule Neurons	SALL4 ZIC1 Complex	1.7073e-191	2.96569e-190	-2.7084
Granule Neurons	SMAD Family	4.0597e-26	9.43339e-26	-1.65745
Granule Neurons	SMAD3	6.823e-62	3.8129e-61	-2.08927
Granule Neurons	SOX LEF1 Complex	7.5208e-37	2.40743e-36	-1.2723
Granule Neurons	SOX9/10	1.1172e-17	1.92918e-17	-1.75633
Granule Neurons	SP E2F4 Complex	0	0	-3.94342
Granule Neurons	SREBF Family	9.3703e-79	7.12889e-78	-2.57347
Granule Neurons	SRF	1.6359e-10	2.2169e-10	-2.44222
Granule Neurons	SRY	7.4082e-11	1.02063e-10	-1.42663
Granule Neurons	STAT Family	1.2311e-40	4.40008e-40	-2.13924
Granule Neurons	STAT6	1.8546e-18	3.29059e-18	-2.05889
Granule Neurons	TBP	3.3236e-06	3.8248e-06	-1.7084
Granule Neurons	TCF Family	2.2639e-15	3.64691e-15	-1.44222
Granule Neurons	TCF TFAP4 BHLHA15 Complex	1.7572e-82	1.41947e-81	-1.9885
Granule Neurons	TEAD Family	4.039e-20	7.55772e-20	-1.59946
Granule Neurons	TFAP2C	2.6206e-72	1.7665e-71	-2.84684
Granule Neurons	TGIF1	3.0903e-10	4.14877e-10	-1.75633
Granule Neurons	THAP4 ZNF143 Complex	1.1357e-51	5.14795e-51	-2.96578
Granule Neurons	YY1 ZFP42 Family	1.2241e-30	3.27658e-30	-2.4112
Granule Neurons	ZBTB33	2.7018e-25	6.11784e-25	-4.18442
Granule Neurons	ZBTB7A	8.9672e-39	3.03055e-38	-3.25154
Granule Neurons	ZFX	1.2865e-90	1.1663e-89	-3.71786
Granule Neurons	ZIC3	3.5534e-28	8.84433e-28	-1.4112
Granule Neurons	ZKSCAN1	5.2254e-11	7.24122e-11	-1.81604
Granule Neurons	ZNF274	1.1302e-13	1.7108e-13	-1.96016
Granule Neurons	ZNF322	4.2498e-35	1.2929e-34	-2.14561
Granule Neurons	ZNF335	8.119e-53	3.7591e-52	-2.63487
Hematopoietic Stem	AHR	1.7589e-07	2.11938e-07	-4.26534
Hematopoietic Stem	AR FOXJ3 Complex	2.1437e-18	3.7927e-18	-1.78091
Hematopoietic Stem	ARNT EPAS1 Complex	4.1952e-08	5.18194e-08	-3.55639
Hematopoietic Stem	ATF CREB1 Complex	1.9801e-19	3.63531e-19	-2.47393
Hematopoietic Stem	ATF3 USF TFE3 Complex	8.1427e-34	2.3866e-33	-3.1078
Hematopoietic Stem	ATF4 CEBPG Complex	2.1e-05	2.35716e-05	-1.31473
Hematopoietic Stem	ATF6	6.1263e-17	1.03769e-16	-3.22432
Hematopoietic Stem	BACH1 NF2L2 NFE2 Family	1.2146e-26	2.87203e-26	-1.84684
Hematopoietic Stem	BATF3	2.5357e-09	3.27715e-09	-1.92139
Hematopoietic Stem	BC11LA ELF SPIB Complex	2.4954e-90	2.25403e-89	-2.12658
Hematopoietic Stem	BCL6	6.1038e-11	8.4351e-11	-1.4112
Hematopoietic Stem	CEBPA B	3.5409e-05	3.93891e-05	-1.45008
Hematopoietic Stem	CTCF Family	9.5203e-106	1.04871e-104	-2.39593
Hematopoietic Stem	DBP	1.6916e-07	2.04126e-07	-2.73697
Hematopoietic Stem	E2F Family	1.4854e-245	2.96364e-244	-3.07097
Hematopoietic Stem	E2F2	5.1895e-27	1.24069e-26	-5.1078
Hematopoietic Stem	E2F5	1.4177e-16	2.37302e-16	-4.47393
Hematopoietic Stem	EGR ZnF Complex	0	0	-2.94342
Hematopoietic Stem	ERR NR5A2 Complex	1.3489e-34	4.03695e-34	-2.55639
Hematopoietic Stem	ETS Family 1	4.7424e-53	2.19984e-52	-2.84684
Hematopoietic Stem	ETS Family 2	6.5233e-104	7.02988e-103	-2.35845
Hematopoietic Stem	ETS2	7.5024e-68	4.63804e-67	-2.37333
Hematopoietic Stem	FOS-JUN Complex	6.0061e-11	8.30688e-11	-1.43051
Hematopoietic Stem	FOX Family 1	6.1316e-29	1.55656e-28	-2.23107
Hematopoietic Stem	FOX Family 2	7.3976e-34	2.17078e-33	-2.49818
Hematopoietic Stem	FOXH1	1.265e-05	1.42765e-05	-1.42663
Hematopoietic Stem	GLI3	1.6875e-10	2.28558e-10	-1.82623
Hematopoietic Stem	GRHL2	2.1324e-09	2.76239e-09	-2.21759
Hematopoietic Stem	HNF4G	1.8929e-22	3.86198e-22	-2.81604
Hematopoietic Stem	HSF Family	8.5667e-21	1.63879e-20	-2.92139
Hematopoietic Stem	IRF STAT Complex	3.5692e-69	2.26171e-68	-2.14561
Hematopoietic Stem	KLF15 MAZ TAF1 Complex	0	0	-3.18442
Hematopoietic Stem	Kruppel Family	0	0	-3.39593
Hematopoietic Stem	MAF Family	3.0397e-26	7.10981e-26	-1.72261
Hematopoietic Stem	MBD2	9.2355e-80	7.18028e-79	-4.50635
Hematopoietic Stem	MEF2 Family	1.3362e-16	2.23811e-16	-2.45008
Hematopoietic Stem	MYB	2.1086e-13	3.16672e-13	-2.81604
Hematopoietic Stem	MYC MAX MXI1 Complex	2.8914e-58	1.47631e-57	-3.49005
Hematopoietic Stem	MZF1	1.9485e-38	6.54064e-38	-2.38082
Hematopoietic Stem	NANOG-OCT4 Complex	3.9634e-16	6.52208e-16	-1.44615
Hematopoietic Stem	NFATC1	2.4453e-23	5.14538e-23	-1.88897
Hematopoietic Stem	NFATC3	4.5065e-15	7.18495e-15	-2.2863
Hematopoietic Stem	NFIC	2.4745e-40	8.76216e-40	-2.53952
Hematopoietic Stem	NFKB Family	1.4997e-47	6.19843e-47	-2.13289
Hematopoietic Stem	NFY Family	2.4714e-45	9.81448e-45	-3.92139
Hematopoietic Stem	NR1D1	1.2084e-32	3.42852e-32	-2.662
Hematopoietic Stem	NR1H3	3.6057e-17	6.14937e-17	-2.41889
Hematopoietic Stem	NR2C2	4.6837e-22	9.39767e-22	-2.662
Hematopoietic Stem	NR3C1	5.6391e-13	8.35273e-13	-2.77596
Hematopoietic Stem	NR4A1	1.4017e-14	2.19604e-14	-2.14561
Hematopoietic Stem	NR6A1	5.4338e-12	7.78406e-12	-2.84684
Hematopoietic Stem	NRF1	4.3626e-62	2.44345e-61	-5.05889
Hematopoietic Stem	ONECUT1	0.00069318	0.000742981	-2.25843
Hematopoietic Stem	OTX2	1.6334e-13	2.45826e-13	-3.73697
Hematopoietic Stem	P53 Family	2.364e-16	3.92263e-16	-2.30045
Hematopoietic Stem	PBX Family	1.4773e-30	3.9437e-30	-2.44222
Hematopoietic Stem	POU2F2	4.8164e-10	6.41326e-10	-1.60823
Hematopoietic Stem	PPARA	3.8771e-24	8.38913e-24	-2.41889
Hematopoietic Stem	PRDM14	2.7268e-11	3.81813e-11	-2.96578
Hematopoietic Stem	RARA RXRA Complex	2.7011e-80	2.11657e-79	-2.23786
Hematopoietic Stem	RARG	4.4055e-19	7.97905e-19	-2.24469
Hematopoietic Stem	RBPJ	6.7565e-40	2.36382e-39	-2.73697
Hematopoietic Stem	REST	2.4467e-46	9.92262e-46	-4.23786
Hematopoietic Stem	RFX Family	1.2397e-61	6.88137e-61	-3.03505
Hematopoietic Stem	RFX5	1.5542e-28	3.90752e-28	-2.73697
Hematopoietic Stem	SALL4 ZIC1 Complex	1.4243e-143	2.1313e-142	-2.44222
Hematopoietic Stem	SMAD Family	1.4301e-34	4.27739e-34	-2.45008
Hematopoietic Stem	SMAD3	8.6864e-60	4.60555e-59	-2.36587
Hematopoietic Stem	SOX LEF1 Complex	1.0298e-67	6.32391e-67	-2.35845
Hematopoietic Stem	SOX9/10	3.4088e-20	6.39054e-20	-2.29336
Hematopoietic Stem	SP E2F4 Complex	0	0	-3.699
Hematopoietic Stem	SREBF Family	5.465e-59	2.83109e-58	-2.30757
Hematopoietic Stem	SRF	8.7044e-09	1.10174e-08	-2.37333
Hematopoietic Stem	SRY	5.9292e-12	8.47906e-12	-1.77596
Hematopoietic Stem	STAT Family	1.6451e-30	4.37988e-30	-1.93788
Hematopoietic Stem	STAT6	3.5875e-15	5.74e-15	-2
Hematopoietic Stem	TBP	7.8078e-09	9.91036e-09	-2.9105
Hematopoietic Stem	TCF Family	5.7726e-31	1.5586e-30	-3.25154
Hematopoietic Stem	TCF TFAP4 BHLHA15 Complex	1.6764e-100	1.74233e-99	-2.81604
Hematopoietic Stem	TEAD Family	1.6398e-22	3.35524e-22	-2.01742
Hematopoietic Stem	TFAP2C	1.9042e-58	9.79303e-58	-2.72738
Hematopoietic Stem	TGIF1	1.8062e-10	2.44102e-10	-2.08314
Hematopoietic Stem	THAP4 ZNF143 Complex	1.4327e-41	5.25288e-41	-2.81604
Hematopoietic Stem	YY1 ZFP42 Family	1.6251e-23	3.43846e-23	-2.20423
Hematopoietic Stem	ZBTB33	1.4724e-24	3.24529e-24	-5.87832
Hematopoietic Stem	ZBTB7A	3.1021e-33	8.9809e-33	-3.33643
Hematopoietic Stem	ZFX	8.1755e-68	5.02672e-67	-3.2109
Hematopoietic Stem	ZIC3	4.3579e-35	1.32416e-34	-1.91594
Hematopoietic Stem	ZKSCAN1	6.7396e-10	8.90724e-10	-1.92139
Hematopoietic Stem	ZNF274	1.6108e-13	2.42499e-13	-2.25154
Hematopoietic Stem	ZNF322	2.8608e-40	1.01156e-39	-2.92139
Hematopoietic Stem	ZNF335	2.1143e-44	8.29033e-44	-2.63487
Hepatoblasts	AHR	4.5285e-06	5.19095e-06	-3.22432
Hepatoblasts	AR FOXJ3 Complex	1.0347e-19	1.91164e-19	-1.96578
Hepatoblasts	ARNT EPAS1 Complex	4.7159e-10	6.28449e-10	#NAME?
Hepatoblasts	ATF CREB1 Complex	1.8886e-18	3.34972e-18	-2.41889
Hepatoblasts	ATF3 USF TFE3 Complex	5.2212e-25	1.16842e-24	-2.32916
Hepatoblasts	ATF4 CEBPG Complex	2.1034e-05	2.36045e-05	-1.3474
Hepatoblasts	ATF6	2.2358e-20	4.22016e-20	-4.75633
Hepatoblasts	BACH1 NF2L2 NFE2 Family	4.0509e-24	8.76137e-24	-1.75633
Hepatoblasts	BATF3	8.42e-09	1.06683e-08	-1.8625
Hepatoblasts	BC11LA ELF SPIB Complex	2.1894e-124	2.83993e-123	-3.01159
Hepatoblasts	BCL6	2.6628e-19	4.8689e-19	-2.40354
Hepatoblasts	CEBPA B	0.0022042	0.00232939	-1
Hepatoblasts	CTCF Family	2.0181e-131	2.77726e-130	-3.12029
Hepatoblasts	DBP	0.011443	0.0118931	-0.965784
Hepatoblasts	E2F Family	6.5673e-277	1.40027e-275	-3.73697
Hepatoblasts	E2F2	2.5367e-23	5.33093e-23	-4.05889
Hepatoblasts	E2F5	6.224e-19	1.12032e-18	#NAME?
Hepatoblasts	EGR ZnF Complex	0	0	-3.1976
Hepatoblasts	ERR NR5A2 Complex	3.9639e-17	6.75331e-17	-1.4344
Hepatoblasts	ETS Family 1	8.871e-71	5.84498e-70	-4.47393
Hepatoblasts	ETS Family 2	1.6637e-133	2.34143e-132	-3.18442
Hepatoblasts	ETS2	2.8866e-87	2.52032e-86	-3.23786
Hepatoblasts	FOS-JUN Complex	1.8151e-15	2.92868e-15	-1.98279
Hepatoblasts	FOX Family 1	5.9966e-14	9.17214e-14	-1.26534
Hepatoblasts	FOX Family 2	2.4652e-21	4.83312e-21	-1.71312
Hepatoblasts	FOXH1	1.2429e-05	1.40474e-05	-1.46993
Hepatoblasts	GLI3	7.3905e-16	1.20459e-15	-2.85726
Hepatoblasts	GRHL2	1.6592e-09	2.15614e-09	-2.32916
Hepatoblasts	HNF4G	0.0001406	0.000153686	-0.746616
Hepatoblasts	HSF Family	2.5676e-17	4.40008e-17	-2.48197
Hepatoblasts	IRF STAT Complex	3.5713e-85	3.00716e-84	-2.71786
Hepatoblasts	KLF15 MAZ TAF1 Complex	0	0	-3.47393
Hepatoblasts	Kruppel Family	0	0	-3.38082
Hepatoblasts	MAF Family	7.7757e-27	1.85452e-26	-1.80591
Hepatoblasts	MBD2	1.6056e-80	1.26613e-79	-4.96578
Hepatoblasts	MEF2 Family	6.6444e-15	1.05394e-14	-2.2863
Hepatoblasts	MYB	1.0906e-07	1.32342e-07	-1.6529
Hepatoblasts	MYC MAX MXI1 Complex	1.7074e-50	7.49988e-50	-3.07097
Hepatoblasts	MZF1	1.6896e-45	6.74211e-45	-2.95456
Hepatoblasts	NANOG-OCT4 Complex	3.6115e-13	5.37989e-13	-1.26882
Hepatoblasts	NFATC1	5.6729e-30	1.48098e-29	-2.45799
Hepatoblasts	NFATC3	8.5347e-13	1.25668e-12	-2.03505
Hepatoblasts	NFIC	3.2686e-40	1.15412e-39	-2.63487
Hepatoblasts	NFKB Family	6.1896e-47	2.53086e-46	-2.17788
Hepatoblasts	NFY Family	3.3539e-35	1.02348e-34	-2.94342
Hepatoblasts	NR1D1	1.1537e-22	2.3694e-22	-1.94898
Hepatoblasts	NR1H3	1.6935e-06	1.96573e-06	-1.06794
Hepatoblasts	NR2C2	6.4523e-18	1.1212e-17	-2.23786
Hepatoblasts	NR3C1	2.5556e-07	3.06081e-07	-1.61264
Hepatoblasts	NR4A1	6.209e-07	7.32866e-07	-1.17137
Hepatoblasts	NR6A1	4.6172e-05	5.119e-05	-1.2723
Hepatoblasts	NRF1	3.0275e-64	1.76326e-63	-6.26534
Hepatoblasts	ONECUT1	0.0055258	0.00577941	-1.78588
Hepatoblasts	OTX2	8.3061e-09	1.05294e-08	-2.25843
Hepatoblasts	P53 Family	9.5431e-17	1.60821e-16	-2.45008
Hepatoblasts	PBX Family	4.495e-24	9.70498e-24	-2.02327
Hepatoblasts	POU2F2	1.8218e-08	2.2792e-08	-1.42663
Hepatoblasts	PPARA	6.33e-12	9.04702e-12	-1.35476
Hepatoblasts	PRDM14	1.0977e-11	1.55855e-11	-3.23786
Hepatoblasts	RARA RXRA Complex	1.9677e-69	1.25973e-68	-2.03505
Hepatoblasts	RARG	1.6243e-08	2.0357e-08	-1.17788
Hepatoblasts	RBPJ	1.101e-43	4.25332e-43	-3.17137
Hepatoblasts	REST	9.7873e-31	2.62971e-30	-2.60823
Hepatoblasts	RFX Family	5.4786e-65	3.22484e-64	-3.39593
Hepatoblasts	RFX5	2.612e-23	5.48686e-23	-2.30045
Hepatoblasts	SALL4 ZIC1 Complex	7.2148e-161	1.14882e-159	-2.84684
Hepatoblasts	SMAD Family	4.127e-23	8.60022e-23	-1.77103
Hepatoblasts	SMAD3	6.7363e-42	2.49188e-41	-1.79586
Hepatoblasts	SOX LEF1 Complex	1.8169e-61	1.00293e-60	-2.23107
Hepatoblasts	SOX9/10	6.3414e-19	1.1398e-18	-2.23786
Hepatoblasts	SP E2F4 Complex	0	0	-3.87832
Hepatoblasts	SREBF Family	5.7975e-73	3.96176e-72	-2.9771
Hepatoblasts	SRF	8.0844e-10	1.06477e-09	-2.80591
Hepatoblasts	SRY	2.8484e-09	3.67459e-09	-1.46594
Hepatoblasts	STAT Family	3.9208e-38	1.30117e-37	-2.45799
Hepatoblasts	STAT6	2.5711e-17	4.40456e-17	-2.35845
Hepatoblasts	TBP	2.6949e-06	3.10921e-06	-2.04692
Hepatoblasts	TCF Family	1.5293e-17	2.63347e-17	-1.8997
Hepatoblasts	TCF TFAP4 BHLHA15 Complex	1.9195e-88	1.69079e-87	-2.5649
Hepatoblasts	TEAD Family	1.1618e-16	1.95192e-16	-1.61706
Hepatoblasts	TFAP2C	6.6527e-56	3.24344e-55	-2.7084
Hepatoblasts	TGIF1	1.1747e-07	1.42339e-07	-1.60823
Hepatoblasts	THAP4 ZNF143 Complex	4.4175e-41	1.59957e-40	-2.8997
Hepatoblasts	YY1 ZFP42 Family	2.1654e-36	6.82163e-36	-3.79586
Hepatoblasts	ZBTB33	1.0053e-20	1.91942e-20	-4.26534
Hepatoblasts	ZBTB7A	3.0278e-38	1.00886e-37	-4.4112
Hepatoblasts	ZFX	7.141e-85	5.98254e-84	-4.8365
Hepatoblasts	ZIC3	3.7894e-33	1.09452e-32	-1.88364
Hepatoblasts	ZKSCAN1	4.3069e-06	4.94264e-06	-1.27579
Hepatoblasts	ZNF274	8.2638e-11	1.13725e-10	-1.89432
Hepatoblasts	ZNF322	5.6286e-34	1.6605e-33	-2.53952
Hepatoblasts	ZNF335	1.2356e-42	4.64331e-42	-2.62593
Igfbp Dkk Positive	AHR	1.1946e-07	1.44715e-07	-4.29336
Igfbp Dkk Positive	AR FOXJ3 Complex	2.1977e-20	4.14982e-20	-1.93788
Igfbp Dkk Positive	ARNT EPAS1 Complex	3.162e-09	4.07492e-09	-4.57347
Igfbp Dkk Positive	ATF CREB1 Complex	4.1725e-23	8.6914e-23	-2.94342
Igfbp Dkk Positive	ATF3 USF TFE3 Complex	1.7392e-40	6.19824e-40	-3.92139
Igfbp Dkk Positive	ATF4 CEBPG Complex	5.2393e-09	6.69638e-09	-2.1016
Igfbp Dkk Positive	ATF6	3.0495e-20	5.72127e-20	-4.23786
Igfbp Dkk Positive	BACH1 NF2L2 NFE2 Family	1.4282e-20	2.71746e-20	-1.49005
Igfbp Dkk Positive	BATF3	1.9033e-08	2.37817e-08	-1.72738
Igfbp Dkk Positive	BC11LA ELF SPIB Complex	9.0805e-133	1.26011e-131	-3.07097
Igfbp Dkk Positive	BCL6	5.3052e-20	9.87865e-20	-2.38836
Igfbp Dkk Positive	CEBPA B	9.5191e-07	1.1143e-06	-1.84684
Igfbp Dkk Positive	CTCF Family	2.6329e-170	4.27459e-169	-4.15843
Igfbp Dkk Positive	DBP	0.0029869	0.00314717	-1.15521
Igfbp Dkk Positive	E2F Family	1.1238e-302	2.56103e-301	-3.94342
Igfbp Dkk Positive	E2F2	2.457e-27	5.94853e-27	-5.15843
Igfbp Dkk Positive	E2F5	6.2193e-20	1.15548e-19	#NAME?
Igfbp Dkk Positive	EGR ZnF Complex	0	0	-3.92139
Igfbp Dkk Positive	ERR NR5A2 Complex	5.0777e-49	2.15791e-48	-3.8997
Igfbp Dkk Positive	ETS Family 1	4.7044e-75	3.36765e-74	-4.53952
Igfbp Dkk Positive	ETS Family 2	2.0241e-138	2.92318e-137	-3.13289
Igfbp Dkk Positive	ETS2	5.6803e-86	4.86547e-85	-2.9885
Igfbp Dkk Positive	FOS-JUN Complex	0.001211	0.00129076	-0.60165
Igfbp Dkk Positive	FOX Family 1	1.6859e-29	4.34417e-29	-2.25154
Igfbp Dkk Positive	FOX Family 2	1.9623e-29	5.05114e-29	-2.17137
Igfbp Dkk Positive	FOXH1	0.00030723	0.000332097	-1.09851
Igfbp Dkk Positive	GLI3	9.6657e-19	1.72731e-18	-3.35107
Igfbp Dkk Positive	GRHL2	6.1939e-11	8.55709e-11	-2.59946
Igfbp Dkk Positive	HNF4G	1.8325e-26	4.30944e-26	-3.42663
Igfbp Dkk Positive	HSF Family	6.8166e-18	1.18409e-17	-2.45008
Igfbp Dkk Positive	IRF STAT Complex	2.5447e-94	2.45477e-93	-2.87832
Igfbp Dkk Positive	KLF15 MAZ TAF1 Complex	0	0	-3.96578
Igfbp Dkk Positive	Kruppel Family	0	0	-4.38082
Igfbp Dkk Positive	MAF Family	6.97e-27	1.66476e-26	-1.73697
Igfbp Dkk Positive	MBD2	1.4629e-93	1.39228e-92	-6.79586
Igfbp Dkk Positive	MEF2 Family	2.3823e-18	4.1969e-18	-2.7084
Igfbp Dkk Positive	MYB	2.3251e-15	3.74428e-15	-3.32193
Igfbp Dkk Positive	MYC MAX MXI1 Complex	7.2028e-66	4.29574e-65	-4.13289
Igfbp Dkk Positive	MZF1	5.7252e-43	2.17286e-42	-2.62593
Igfbp Dkk Positive	NANOG-OCT4 Complex	3.5163e-12	5.07082e-12	-1.15843
Igfbp Dkk Positive	NFATC1	1.5171e-31	4.18255e-31	-2.47393
Igfbp Dkk Positive	NFATC3	1.6914e-17	2.90556e-17	-2.6529
Igfbp Dkk Positive	NFIC	1.7916e-47	7.39258e-47	-3
Igfbp Dkk Positive	NFKB Family	1.3324e-65	7.90844e-65	-2.8997
Igfbp Dkk Positive	NFY Family	5.5206e-36	1.7206e-35	-2.85726
Igfbp Dkk Positive	NR1D1	1.9341e-38	6.49669e-38	-3.17137
Igfbp Dkk Positive	NR1H3	1.4417e-13	2.17305e-13	-1.91594
Igfbp Dkk Positive	NR2C2	7.2867e-34	2.1395e-33	-4.92139
Igfbp Dkk Positive	NR3C1	6.7332e-14	1.02609e-13	-3.01159
Igfbp Dkk Positive	NR4A1	1.3511e-13	2.03896e-13	-1.9885
Igfbp Dkk Positive	NR6A1	6.1453e-13	9.08356e-13	-3.12029
Igfbp Dkk Positive	NRF1	1.5044e-67	9.18165e-67	-6.38082
Igfbp Dkk Positive	ONECUT1	0.00070472	0.000754862	-2.2723
Igfbp Dkk Positive	OTX2	1.6367e-09	2.12801e-09	-2.32916
Igfbp Dkk Positive	P53 Family	4.7016e-14	7.22026e-14	-1.9771
Igfbp Dkk Positive	PBX Family	1.8744e-41	6.84707e-41	-3.4112
Igfbp Dkk Positive	POU2F2	1.1501e-07	1.39426e-07	-1.27579
Igfbp Dkk Positive	PPARA	3.9453e-31	1.07047e-30	-3.17137
Igfbp Dkk Positive	PRDM14	1.1593e-10	1.58312e-10	-2.71786
Igfbp Dkk Positive	RARA RXRA Complex	1.2105e-116	1.48122e-115	-3.25154
Igfbp Dkk Positive	RARG	1.0813e-18	1.92887e-18	-2.18442
Igfbp Dkk Positive	RBPJ	9.8036e-46	3.94048e-45	-3.17137
Igfbp Dkk Positive	REST	2.7379e-38	9.13491e-38	-3.15843
Igfbp Dkk Positive	RFX Family	1.4129e-73	9.83093e-73	-3.77596
Igfbp Dkk Positive	RFX5	1.5801e-36	5.01914e-36	-3.662
Igfbp Dkk Positive	SALL4 ZIC1 Complex	4.1578e-192	7.2477e-191	-3.27928
Igfbp Dkk Positive	SMAD Family	7.2337e-36	2.24747e-35	-2.52284
[truncated: 2,969 more rows]
