# Supplementary material for: Complex regulatory networks influence pluripotent cell state transitions in human iPSCs
Source: Nat Commun. 2024 Feb 23;15:1664. doi: 10.1038/s41467-024-45506-6 (PMC10891157; doi:10.1038/s41467-024-45506-6)
Supplement: Supplementary file 20 — Source Data [file 41467_2024_45506_MOESM20_ESM.zip › SourceData/Figure2_source.xlsx]

## Sheet: Figure2b
RNM ID	Number of Peaks
RNM.1	6622
RNM.2	5649
RNM.3	3735
RNM.4	3701
RNM.5	3680
RNM.6	3675
RNM.7	3531
RNM.8	3326
RNM.9	3311
RNM.10	3291
RNM.11	3035
RNM.12	2713
RNM.13	1492

## Sheet: Figure2c
Peak ID	RNM	UMAP1	UMAP2
narrow_peak_100143	RNM.11	-2.60646	4.72356
narrow_peak_100153a	RNM.11	-2.50363	4.82212
narrow_peak_100160	RNM.11	-2.56318	4.3533
narrow_peak_100167	RNM.11	-2.49742	4.19871
narrow_peak_100195	RNM.6	2.13104	5.55658
narrow_peak_100361a	RNM.1	3.38676	-2.76779
narrow_peak_100396	RNM.7	-1.46011	-5.89434
narrow_peak_100397	RNM.4	-2.95366	-6.36366
narrow_peak_100445a	RNM.7	-1.63676	-7.68371
narrow_peak_100457	RNM.4	-1.90526	-6.54393
narrow_peak_100458	RNM.4	-1.77878	-7.41287
narrow_peak_100480	RNM.6	2.84901	5.66755
narrow_peak_100504a	RNM.4	-2.95551	-8.06802
narrow_peak_100505b	RNM.7	-1.74034	-7.49802
narrow_peak_100536	RNM.7	-1.81337	-5.69416
narrow_peak_100543	RNM.7	-2.67895	-5.32566
narrow_peak_100550a	RNM.7	-2.23698	-6.93777
narrow_peak_100552	RNM.7	-1.97269	-7.20096
narrow_peak_100554a	RNM.4	-3.13317	-6.58349
narrow_peak_100556a	RNM.4	-1.08417	-5.63393
narrow_peak_100594c	RNM.7	-1.70795	-7.03337
narrow_peak_100598b	RNM.7	-1.76294	-6.92174
narrow_peak_100604b	RNM.4	-3.40661	-7.84454
narrow_peak_100606b	RNM.7	-2.64478	-5.37258
narrow_peak_100632b	RNM.7	-1.90179	-5.99816
narrow_peak_100634a	RNM.7	-1.91711	-6.9257
narrow_peak_100637	RNM.7	-1.4264	-5.4547
narrow_peak_100643	RNM.7	-1.60652	-7.70604
narrow_peak_100645a	RNM.7	-1.94765	-7.44968
narrow_peak_100647	RNM.1	4.22026	-4.68843
narrow_peak_100651	RNM.7	-2.0065	-7.04947
narrow_peak_100653c	RNM.7	-2.59488	-6.33079
narrow_peak_100670a	RNM.7	-1.5458	-7.78456
narrow_peak_100674c	RNM.7	-1.55876	-7.78532
narrow_peak_100676	RNM.7	-1.19231	-6.17968
narrow_peak_100679	RNM.7	-2.72354	-5.29817
narrow_peak_100681a	RNM.7	-1.76873	-7.03958
narrow_peak_100728	RNM.9	-1.5401	-7.78805
narrow_peak_100731	RNM.7	-1.48295	-5.77837
narrow_peak_100732	RNM.4	-1.7466	-7.70278
narrow_peak_100734a	RNM.4	-2.34025	-6.32026
narrow_peak_100739b	RNM.7	-1.31139	-6.05476
narrow_peak_100743a	RNM.4	-2.25471	-6.70891
narrow_peak_100749e	RNM.7	-1.89122	-5.95386
narrow_peak_100756b	RNM.4	-2.70594	-7.789
narrow_peak_100809g	RNM.4	-3.48639	-7.19953
narrow_peak_100849	RNM.7	-1.78218	-7.30823
narrow_peak_100850a	RNM.4	-1.74147	-7.77033
narrow_peak_100851a	RNM.7	-1.59376	-7.72317
narrow_peak_100957a	RNM.1	4.14162	-3.57674
narrow_peak_100988	RNM.4	-2.61123	-7.65349
narrow_peak_100998a	RNM.6	2.74501	5.34946
narrow_peak_101042a	RNM.7	-1.19969	-5.86302
narrow_peak_101046d	RNM.7	-2.8582	-7.42789
narrow_peak_101049a	RNM.7	-1.70193	-6.72622
narrow_peak_101055c	RNM.5	-3.04567	-6.15458
narrow_peak_101111d	RNM.4	-3.56806	-7.84152
narrow_peak_101116	RNM.4	-1.74776	-7.40327
narrow_peak_101118b	RNM.9	-0.222678	-4.21684
narrow_peak_101128b	RNM.4	-2.90739	-7.87245
narrow_peak_101187b	RNM.7	-2.82375	-7.72245
narrow_peak_101188b	RNM.4	-2.55363	-7.02887
narrow_peak_101189	RNM.7	-2.18578	-5.73853
narrow_peak_101192	RNM.7	-1.14851	-6.33614
narrow_peak_101196	RNM.5	-0.162092	-2.07334
narrow_peak_101197c	RNM.9	0.0856658	-5.36518
narrow_peak_101201e	RNM.4	-3.08719	-8.06057
narrow_peak_101204c	RNM.9	-0.141751	-4.94191
narrow_peak_101217c	RNM.4	-2.68328	-7.8251
narrow_peak_101219	RNM.7	-1.79912	-7.19729
narrow_peak_101327a	RNM.5	-1.96939	-4.49244
narrow_peak_101329	RNM.7	-3.06047	-4.67408
narrow_peak_101338e	RNM.7	-1.16036	-6.22842
narrow_peak_101340	RNM.5	-2.66717	-6.06029
narrow_peak_101344a	RNM.7	-1.76776	-5.89595
narrow_peak_101352b	RNM.7	-1.20234	-5.33778
narrow_peak_101362	RNM.7	-1.21496	-6.3141
narrow_peak_101367b	RNM.7	-2.4637	-7.19506
narrow_peak_101374c	RNM.7	-1.55519	-7.79045
narrow_peak_101419	RNM.7	-1.09521	-6.324
narrow_peak_101463	RNM.4	-2.81643	-7.43249
narrow_peak_101474	RNM.7	-1.37196	-6.09665
narrow_peak_101541b	RNM.6	2.46455	5.05165
narrow_peak_101552	RNM.11	-2.36738	4.01431
narrow_peak_101640b	RNM.6	2.62572	5.11493
narrow_peak_101706a	RNM.7	-1.92818	-7.35651
narrow_peak_101709	RNM.9	-1.32505	-5.39444
narrow_peak_101716	RNM.7	-1.46125	-6.01342
narrow_peak_101717a	RNM.4	-2.06831	-6.98988
narrow_peak_101723	RNM.9	-2.37403	-3.95087
narrow_peak_101746	RNM.5	-1.92258	-5.29733
narrow_peak_101774	RNM.5	-2.11608	-5.52454
narrow_peak_101776	RNM.4	-2.86127	-8.03776
narrow_peak_101807a	RNM.4	-2.60996	-7.47283
narrow_peak_101861	RNM.11	-4.1958	4.81636
narrow_peak_101862	RNM.11	-4.36018	4.86041
narrow_peak_101887c	RNM.6	2.54339	5.08646
narrow_peak_101889	RNM.6	2.83646	5.55997
narrow_peak_101892a	RNM.4	-2.05804	-7.3305
narrow_peak_101907b	RNM.7	-2.0776	-7.32393
narrow_peak_101933b	RNM.4	-3.00708	-8.07101
narrow_peak_101974	RNM.6	2.87101	5.83303
narrow_peak_101a	RNM.4	-2.62906	-8.01292
narrow_peak_102010a	RNM.6	1.1155	4.39405
narrow_peak_102023	RNM.4	-1.61972	-7.4105
narrow_peak_102026	RNM.9	-1.75775	-4.0225
narrow_peak_102099a	RNM.4	-3.04723	-7.04645
narrow_peak_102100b	RNM.5	-2.55098	-6.13551
narrow_peak_102137	RNM.6	2.1351	5.27417
narrow_peak_102175	RNM.11	0.2374	4.91808
narrow_peak_102181c	RNM.11	-3.54141	4.98492
narrow_peak_102187b	RNM.11	-3.27742	5.55863
narrow_peak_102210b	RNM.11	-4.24489	5.15015
narrow_peak_102213	RNM.11	-4.65595	5.50687
narrow_peak_102219b	RNM.11	-4.53756	5.41374
narrow_peak_102347	RNM.5	-3.02556	-4.31242
narrow_peak_102455a	RNM.5	-2.93351	-4.04248
narrow_peak_102457	RNM.6	2.35275	5.12975
narrow_peak_102478a	RNM.7	-2.13954	-5.97803
narrow_peak_102537	RNM.4	-2.23709	-6.60438
narrow_peak_102578	RNM.11	-4.53291	5.18126
narrow_peak_102580	RNM.11	-4.60602	5.13658
narrow_peak_102606b	RNM.7	-1.40134	-5.98609
narrow_peak_102609a	RNM.7	-1.57563	-6.1625
narrow_peak_102835b	RNM.5	-1.42508	-5.84042
narrow_peak_102839	RNM.5	-1.4408	-5.18868
narrow_peak_102843	RNM.1	4.31252	-4.5162
narrow_peak_102848b	RNM.5	-2.40617	-4.69611
narrow_peak_102953e	RNM.4	-3.03208	-8.05895
narrow_peak_102955	RNM.9	3.23449	-2.76842
narrow_peak_103002a	RNM.6	2.16595	5.01537
narrow_peak_103009b	RNM.6	1.78723	5.16218
narrow_peak_103010	RNM.6	2.55203	5.15144
narrow_peak_103044	RNM.7	-1.9963	-6.97112
narrow_peak_103045b	RNM.7	-2.30535	-6.20184
narrow_peak_103046a	RNM.7	-2.6589	-7.53402
narrow_peak_103064	RNM.6	2.65043	5.203
narrow_peak_103110	RNM.4	-2.28683	-7.02489
narrow_peak_103114	RNM.7	-1.9346	-6.89017
narrow_peak_103119e	RNM.4	-2.48803	-7.35382
narrow_peak_103137c	RNM.4	-2.87295	-7.88693
narrow_peak_103139b	RNM.7	-2.04471	-6.82067
narrow_peak_103147a	RNM.7	-1.84322	-5.7596
narrow_peak_103161b	RNM.9	0.0311786	-5.40006
narrow_peak_103164	RNM.5	-2.34483	-5.38126
narrow_peak_103183	RNM.11	-2.80529	4.69241
narrow_peak_103206b	RNM.4	-2.42419	-7.14452
narrow_peak_103231	RNM.7	-3.09467	-4.43366
narrow_peak_103233	RNM.7	-1.99084	-3.82918
narrow_peak_103235b	RNM.4	-2.65306	-6.72501
narrow_peak_103239	RNM.4	-2.10266	-7.18584
narrow_peak_103255	RNM.1	4.31835	-4.62619
narrow_peak_103352	RNM.11	-4.59728	5.46657
narrow_peak_103353	RNM.11	-4.63306	5.23357
narrow_peak_103392	RNM.11	-4.60947	5.25579
narrow_peak_103402	RNM.11	-4.74143	5.31159
narrow_peak_103404	RNM.11	-4.6605	5.06794
narrow_peak_103435	RNM.11	-4.3587	5.11537
narrow_peak_103443	RNM.11	-4.3415	5.08768
narrow_peak_103459	RNM.11	-4.36045	4.96433
narrow_peak_103463	RNM.11	-4.52203	5.15313
narrow_peak_103468b	RNM.9	-0.962897	-4.7535
narrow_peak_103481	RNM.11	-3.83033	5.74473
narrow_peak_103491b	RNM.11	-3.74945	5.127
narrow_peak_103496b	RNM.11	-3.73745	5.51105
narrow_peak_103499	RNM.11	-3.81507	4.949
narrow_peak_103506	RNM.11	-3.56764	4.78678
narrow_peak_103516	RNM.11	-0.673946	-3.88044
narrow_peak_103542	RNM.11	-3.7	5.53251
narrow_peak_103546b	RNM.11	-3.7359	5.21661
narrow_peak_103555a	RNM.11	-3.98477	5.0227
narrow_peak_103697	RNM.6	2.4474	5.50808
narrow_peak_103700c	RNM.6	1.81501	5.0676
narrow_peak_103792	RNM.1	4.40702	-4.46894
narrow_peak_104031b	RNM.1	3.36261	-2.70184
narrow_peak_104213	RNM.9	0.00760711	-4.06255
narrow_peak_104230b	RNM.1	4.92517	-4.50186
narrow_peak_104252b	RNM.11	-3.88115	5.52541
narrow_peak_104264	RNM.11	-4.60768	5.26525
narrow_peak_104266b	RNM.11	-4.02791	5.9052
narrow_peak_104281	RNM.9	-1.85745	-4.48981
narrow_peak_104284a	RNM.4	-3.2759	-7.76991
narrow_peak_104285d	RNM.7	-2.98781	-6.4424
narrow_peak_104289a	RNM.9	-0.939719	-4.31647
narrow_peak_104309	RNM.9	-1.97684	-3.8033
narrow_peak_104443a	RNM.5	-2.39924	-4.5644
narrow_peak_104453	RNM.7	-1.39143	-5.93682
narrow_peak_104460	RNM.9	-0.176261	-4.96245
narrow_peak_104488	RNM.11	-4.07774	4.94648
narrow_peak_104494a	RNM.11	-4.06346	4.94804
narrow_peak_104495	RNM.11	-3.07252	4.61128
narrow_peak_104498	RNM.11	-4.31602	5.00346
narrow_peak_104499b	RNM.11	-4.25048	5.03127
narrow_peak_104500	RNM.11	-4.15623	5.00796
narrow_peak_104501	RNM.11	-3.40418	4.88126
narrow_peak_104503	RNM.11	-4.71433	5.27965
narrow_peak_104504	RNM.11	-4.61162	5.37965
narrow_peak_104506	RNM.11	-4.64284	5.21334
narrow_peak_104512	RNM.11	-4.68177	5.33083
narrow_peak_104517	RNM.11	-4.73289	5.32496
narrow_peak_104519	RNM.11	-4.33218	4.85062
narrow_peak_104523	RNM.11	-4.52456	5.48654
narrow_peak_104545a	RNM.9	-1.72913	-4.34591
narrow_peak_104546a	RNM.9	-0.154874	-5.30295
narrow_peak_104558a	RNM.1	5.44018	-4.1027
narrow_peak_10456	RNM.1	4.70553	-2.70126
narrow_peak_104560b	RNM.5	-1.92978	-3.586
narrow_peak_104569b	RNM.9	-0.0994222	-4.8999
narrow_peak_104610b	RNM.5	-2.67749	-4.36648
narrow_peak_104658	RNM.5	-2.99888	-5.08286
narrow_peak_104666b	RNM.5	-0.429952	-2.13868
narrow_peak_104669	RNM.5	-3.00689	-4.60753
narrow_peak_104670b	RNM.9	-1.01491	-4.51205
narrow_peak_104671	RNM.5	-2.87074	-6.10573
narrow_peak_104678d	RNM.5	-2.13461	-5.9427
narrow_peak_104679	RNM.4	-2.72259	-6.50078
narrow_peak_104742b	RNM.1	4.09728	-2.31041
narrow_peak_104744b	RNM.7	-1.62129	-6.91763
narrow_peak_104782	RNM.5	0.385885	-2.20896
narrow_peak_104795	RNM.11	-3.71171	5.74319
narrow_peak_104848	RNM.11	-4.26409	5.10938
narrow_peak_104901b	RNM.6	2.55666	4.9478
narrow_peak_104923	RNM.6	2.58073	5.22305
narrow_peak_104960a	RNM.4	-2.6705	-6.33552
narrow_peak_105019c	RNM.9	-0.0701659	-4.88315
narrow_peak_105036	RNM.11	-4.45031	5.74059
narrow_peak_105047	RNM.11	-4.30999	5.57075
narrow_peak_105048	RNM.11	-4.43723	5.66391
narrow_peak_105052	RNM.11	-4.68087	5.28472
narrow_peak_105063	RNM.11	-4.29831	5.81152
narrow_peak_105081b	RNM.4	-3.18821	-7.81984
narrow_peak_105109	RNM.9	-0.473831	-4.87272
narrow_peak_105140	RNM.1	4.95588	-4.2895
narrow_peak_105147	RNM.6	2.13269	5.35268
narrow_peak_105152	RNM.5	-1.77504	-5.44977
narrow_peak_105164a	RNM.7	-2.44872	-3.90904
narrow_peak_105171	RNM.4	-2.9583	-7.03129
narrow_peak_10525	RNM.13	0.936883	3.06252
narrow_peak_10526b	RNM.8	-1.45634	7.03195
narrow_peak_105299	RNM.6	2.605	5.01884
narrow_peak_105323a	RNM.11	-4.45496	5.38138
narrow_peak_105331	RNM.11	-4.5409	5.43498
narrow_peak_105334	RNM.11	-4.27163	5.84904
narrow_peak_105336a	RNM.11	-4.47104	5.30858
narrow_peak_105340	RNM.11	-4.46888	5.76284
narrow_peak_105342	RNM.11	-4.41221	5.47947
narrow_peak_105343	RNM.11	-4.41765	5.56123
narrow_peak_105344	RNM.11	-4.54859	5.67931
narrow_peak_105345	RNM.11	-4.41879	5.83053
narrow_peak_105347	RNM.11	-4.61442	5.4755
narrow_peak_105348	RNM.11	-4.42408	5.28207
narrow_peak_105418b	RNM.9	-0.31672	-5.17459
narrow_peak_10544	RNM.2	2.14392	-0.714698
narrow_peak_105463b	RNM.4	-2.50566	-7.34881
narrow_peak_105466	RNM.5	-2.42097	-5.51204
narrow_peak_10553	RNM.8	-0.741615	7.51672
narrow_peak_105586b	RNM.4	-3.17128	-5.99542
narrow_peak_105650b	RNM.7	-2.79064	-4.97891
narrow_peak_105730b	RNM.9	-0.6309	-3.9694
narrow_peak_105773	RNM.9	-0.0561569	-4.60701
narrow_peak_105814	RNM.6	2.86982	5.63566
narrow_peak_105827	RNM.6	2.78436	6.2957
narrow_peak_10583	RNM.8	-0.651838	7.97643
narrow_peak_105851	RNM.6	2.82165	6.07894
narrow_peak_105861	RNM.6	2.69507	6.19566
narrow_peak_105880	RNM.9	-0.335354	-5.04631
narrow_peak_105960	RNM.1	4.95318	-3.17282
narrow_peak_105992b	RNM.6	2.89027	5.59824
narrow_peak_105993c	RNM.6	2.13089	5.32369
narrow_peak_106019a	RNM.5	-2.60115	-4.4235
narrow_peak_106041	RNM.6	2.5878	5.22298
narrow_peak_106117	RNM.6	2.94779	5.69412
narrow_peak_106123b	RNM.6	-2.23204	3.21521
narrow_peak_106151	RNM.6	2.63645	5.21759
narrow_peak_106159	RNM.9	-2.0192	-3.94413
narrow_peak_106170a	RNM.6	2.67392	5.22812
narrow_peak_106184	RNM.4	-3.29327	-7.98447
narrow_peak_106214c	RNM.4	-0.388726	-4.68526
narrow_peak_106239	RNM.9	-1.53613	-7.78156
narrow_peak_106244	RNM.9	-1.26645	-4.51164
narrow_peak_106245b	RNM.6	0.820295	4.29017
narrow_peak_106280	RNM.11	-2.45154	4.22166
narrow_peak_106298	RNM.11	-2.53532	4.12533
narrow_peak_106305b	RNM.6	2.63245	5.08106
narrow_peak_106368	RNM.6	2.84041	5.42263
narrow_peak_10638	RNM.12	0.975015	4.50807
narrow_peak_106383b	RNM.4	-3.39865	-7.03269
narrow_peak_106513b	RNM.11	-4.35123	4.82442
narrow_peak_10657b	RNM.13	0.48078	2.56129
narrow_peak_106684	RNM.6	2.46523	5.73725
narrow_peak_106686b	RNM.6	2.50552	5.08277
narrow_peak_106703d	RNM.7	-2.28636	-5.63299
narrow_peak_106733a	RNM.5	-2.41058	-5.61792
narrow_peak_106736b	RNM.6	1.96386	6.22491
narrow_peak_106738c	RNM.4	-3.23348	-7.95307
narrow_peak_106780	RNM.7	-2.24	-6.33526
narrow_peak_106781c	RNM.7	-2.42735	-6.68845
narrow_peak_106789	RNM.11	-4.47978	5.27958
narrow_peak_106836	RNM.6	2.63493	5.40015
narrow_peak_10683c	RNM.8	-0.75184	7.23617
narrow_peak_106858	RNM.6	1.84349	5.29949
narrow_peak_106871	RNM.6	1.75746	5.2809
narrow_peak_106899	RNM.11	-1.94977	5.20799
narrow_peak_106906	RNM.6	2.12469	6.31646
narrow_peak_106920	RNM.11	-1.83296	5.2659
narrow_peak_106921b	RNM.6	2.46361	4.93153
narrow_peak_106924	RNM.6	2.36134	5.38984
narrow_peak_106927	RNM.7	-2.21946	-5.52793
narrow_peak_106941b	RNM.4	-1.78627	-7.4379
narrow_peak_106951a	RNM.7	-2.05826	-7.20488
narrow_peak_106953a	RNM.4	-1.66978	-7.61443
narrow_peak_106988	RNM.11	-4.67868	5.18251
narrow_peak_106990	RNM.11	-4.11804	4.86609
narrow_peak_106995	RNM.11	-3.34966	4.93349
narrow_peak_106996a	RNM.11	-3.42737	4.93842
narrow_peak_106997	RNM.11	-3.46633	5.14365
narrow_peak_106998	RNM.11	-4.01932	5.10658
narrow_peak_107009	RNM.11	-4.10714	5.11992
narrow_peak_107034	RNM.11	-4.75521	5.16412
narrow_peak_107037	RNM.11	-4.21498	4.84209
narrow_peak_107038	RNM.11	-4.69431	5.13069
narrow_peak_107058a	RNM.9	-0.0250823	-4.03051
narrow_peak_107061	RNM.9	-1.77806	-4.06429
narrow_peak_107062a	RNM.4	-3.24236	-7.37391
narrow_peak_107069c	RNM.9	-0.131508	-4.17324
narrow_peak_107071a	RNM.9	-0.525352	-4.22698
narrow_peak_107076	RNM.11	-3.05738	4.6125
narrow_peak_10708	RNM.12	-0.410243	4.58852
narrow_peak_107081	RNM.11	-3.06704	4.62903
narrow_peak_107082	RNM.11	-3.32156	4.78735
narrow_peak_107099	RNM.5	-1.37647	-5.35774
narrow_peak_107115a	RNM.4	-3.26446	-6.95309
narrow_peak_107161	RNM.3	0.607861	-0.743155
narrow_peak_107199	RNM.1	4.8939	-3.49266
narrow_peak_10723b	RNM.2	1.05264	2.34713
narrow_peak_107408	RNM.5	-1.9856	-4.18423
narrow_peak_107485	RNM.1	4.85166	-4.32986
narrow_peak_107605a	RNM.1	4.0599	-3.01091
narrow_peak_107706	RNM.2	2.04429	1.07872
narrow_peak_107804	RNM.1	3.81106	-2.33009
narrow_peak_10787	RNM.13	1.04862	2.16589
narrow_peak_107892b	RNM.3	-1.58446	-1.57218
narrow_peak_107968b	RNM.2	-0.259069	5.67016
narrow_peak_108021	RNM.1	3.71381	-3.95566
narrow_peak_108076	RNM.6	1.08456	4.48215
narrow_peak_108324	RNM.6	2.36435	5.91874
narrow_peak_108444	RNM.2	2.77063	-0.68774
narrow_peak_10846a	RNM.8	-1.13383	6.8477
narrow_peak_10849	RNM.10	-1.05945	6.53283
narrow_peak_108500	RNM.2	1.21616	-0.490567
narrow_peak_108515	RNM.3	0.485821	-1.47962
narrow_peak_108518	RNM.2	1.92038	1.29048
narrow_peak_108521a	RNM.13	0.292259	7.34739
narrow_peak_10853	RNM.3	-0.984006	-1.41611
narrow_peak_108545	RNM.1	4.43338	-2.29953
narrow_peak_108551	RNM.2	1.92182	1.26506
narrow_peak_108621	RNM.2	2.0956	0.946306
narrow_peak_108642	RNM.2	0.884606	2.10784
narrow_peak_108736b	RNM.13	0.534349	2.88335
narrow_peak_108737b	RNM.3	-0.836771	-1.7939
narrow_peak_108769	RNM.1	3.71433	-1.46773
narrow_peak_108774	RNM.8	-1.34646	7.75138
narrow_peak_108820	RNM.8	-7.42082e-05	7.5707
narrow_peak_108865	RNM.6	1.39891	6.46316
narrow_peak_108906	RNM.12	0.720143	5.45569
narrow_peak_10913a	RNM.3	0.878432	-1.42414
narrow_peak_109168	RNM.1	5.05351	-2.55937
narrow_peak_109246	RNM.6	2.11337	5.98861
narrow_peak_109317c	RNM.9	-0.577895	-5.00679
narrow_peak_109353b	RNM.9	-0.52729	-4.23537
narrow_peak_109376	RNM.1	4.75039	-3.17373
narrow_peak_109380	RNM.4	-3.18028	-6.01472
narrow_peak_109384c	RNM.9	-2.16878	-3.68522
narrow_peak_109387b	RNM.5	-3.05756	-3.89465
narrow_peak_109389b	RNM.5	-3.24812	-5.91398
narrow_peak_109396b	RNM.5	-2.53006	-3.94348
narrow_peak_1094	RNM.9	-1.82753	-4.00247
narrow_peak_109534	RNM.6	2.75996	5.39738
narrow_peak_109573	RNM.1	5.04299	-3.14229
narrow_peak_109604	RNM.3	0.725935	-1.65469
narrow_peak_109623	RNM.1	3.93457	-3.20445
narrow_peak_110027a	RNM.1	4.79075	-4.00874
narrow_peak_11008a	RNM.5	-2.73392	-3.64339
narrow_peak_110248	RNM.2	1.94879	-0.423207
narrow_peak_110250	RNM.2	2.16278	0.0754747
narrow_peak_110294	RNM.2	1.70044	1.04246
narrow_peak_110307	RNM.3	0.33448	-1.25006
narrow_peak_110310	RNM.3	-0.0375749	-1.29499
narrow_peak_110311	RNM.3	0.236831	-1.15955
narrow_peak_110390	RNM.6	2.20607	6.19178
narrow_peak_110442	RNM.3	-0.762574	-1.16336
narrow_peak_110445c	RNM.8	-1.85491	7.26594
narrow_peak_110490	RNM.1	4.85263	-2.40013
narrow_peak_110518	RNM.3	1.17532	-1.31438
narrow_peak_110583	RNM.10	-1.06259	5.38793
narrow_peak_110667	RNM.6	2.17332	6.18576
narrow_peak_110708b	RNM.1	1.80544	1.32678
narrow_peak_110800	RNM.6	1.29656	5.56861
narrow_peak_110962a	RNM.1	5.16592	-4.54572
narrow_peak_110974e	RNM.10	-1.22876	4.62923
narrow_peak_111084b	RNM.6	1.38483	4.8897
narrow_peak_111171	RNM.1	3.84512	-4.32408
narrow_peak_111208b	RNM.10	-0.851577	6.08965
narrow_peak_111395	RNM.6	2.75659	5.45638
narrow_peak_111458	RNM.3	1.28664	-1.39537
narrow_peak_1114a	RNM.9	-1.31624	-3.93871
narrow_peak_11151c	RNM.12	-0.16452	3.92637
narrow_peak_111610a	RNM.6	2.12885	5.7714
narrow_peak_111635	RNM.1	4.33507	-3.87917
narrow_peak_111702	RNM.2	2.11524	-0.82814
narrow_peak_111706	RNM.2	1.99655	0.370762
narrow_peak_111707	RNM.2	1.80334	-0.104328
narrow_peak_111719	RNM.2	1.96871	1.44434
narrow_peak_111754	RNM.2	3.07481	-1.51108
narrow_peak_111776	RNM.2	2.42777	-0.413112
narrow_peak_111782	RNM.13	0.974927	3.04311
narrow_peak_111943a	RNM.8	-1.72687	6.92111
narrow_peak_112027c	RNM.12	-1.20345	5.18061
narrow_peak_112089b	RNM.8	-1.31578	7.53027
narrow_peak_112163	RNM.2	1.9685	-0.702421
narrow_peak_112176	RNM.13	0.632784	2.97776
narrow_peak_112191	RNM.10	0.19472	5.60699
narrow_peak_112204	RNM.12	-0.200025	5.76321
narrow_peak_112222b	RNM.2	0.931081	0.346394
narrow_peak_112478	RNM.6	1.24044	4.50129
narrow_peak_112546b	RNM.10	-1.23454	4.58328
narrow_peak_112605	RNM.3	1.11927	-1.70294
narrow_peak_112701a	RNM.12	-0.354227	3.85415
narrow_peak_11273c	RNM.5	-1.94361	-2.43067
narrow_peak_112764	RNM.5	-0.821933	-1.05285
narrow_peak_112765	RNM.3	0.600382	-0.645344
narrow_peak_11282	RNM.3	-4.30428	4.94128
narrow_peak_112820	RNM.10	0.200589	5.95737
narrow_peak_112890	RNM.9	-0.57244	-4.83601
narrow_peak_112941a	RNM.1	4.98624	-3.26022
narrow_peak_113017b	RNM.10	-0.381142	3.71342
narrow_peak_113071b	RNM.5	-2.05622	-2.29227
narrow_peak_11311c	RNM.11	-3.42417	5.65899
narrow_peak_113227	RNM.1	4.84756	-2.68784
narrow_peak_113274	RNM.1	4.52426	-2.75227
narrow_peak_113319b	RNM.12	0.472444	4.36289
narrow_peak_113325	RNM.3	-0.758786	-0.898452
narrow_peak_113331c	RNM.6	1.829	5.25579
narrow_peak_113400b	RNM.9	-0.535336	-4.18614
narrow_peak_113495	RNM.5	-3.05479	-3.84074
narrow_peak_113644a	RNM.5	-2.28309	-4.65467
narrow_peak_113686a	RNM.4	-3.79863	-7.47217
narrow_peak_113849b	RNM.9	-0.355636	-4.15586
narrow_peak_113864	RNM.6	2.33803	5.85341
narrow_peak_113951a	RNM.3	-1.49633	-1.75687
narrow_peak_114069	RNM.6	2.04076	6.367
narrow_peak_114279b	RNM.9	-1.17254	-3.3397
narrow_peak_114280	RNM.9	-0.3771	-4.32538
narrow_peak_114299b	RNM.4	-3.9293	-7.47644
narrow_peak_114300	RNM.9	-0.717639	-5.86076
narrow_peak_114306	RNM.9	-2.02122	-3.67009
narrow_peak_114313	RNM.7	-3.11427	-6.65806
narrow_peak_114317a	RNM.9	-0.355843	-5.20614
narrow_peak_114333b	RNM.9	-0.680712	-5.19939
narrow_peak_114394a	RNM.4	-3.83716	-7.59305
narrow_peak_114467	RNM.3	0.670934	-1.59319
narrow_peak_114663	RNM.1	4.97199	-3.09256
narrow_peak_114682	RNM.1	3.65314	-3.80606
narrow_peak_114939	RNM.11	-4.58045	5.02173
narrow_peak_114944	RNM.11	-4.51601	5.6587
narrow_peak_115108b	RNM.9	-0.882921	-5.42025
narrow_peak_115212b	RNM.10	-0.072397	5.44632
narrow_peak_115395c	RNM.10	-0.942277	5.7406
narrow_peak_115399	RNM.1	4.91064	-3.39823
narrow_peak_115436	RNM.1	3.85217	-3.12927
narrow_peak_115601	RNM.9	-0.092477	-5.11047
narrow_peak_1157	RNM.9	-0.371546	-4.93138
narrow_peak_115717	RNM.1	4.4875	-4.30141
narrow_peak_115737	RNM.2	2.09177	0.456256
narrow_peak_115743	RNM.10	-0.411033	6.60863
narrow_peak_115745c	RNM.6	1.80723	5.23126
narrow_peak_115747	RNM.6	2.10829	5.95876
narrow_peak_115749a	RNM.10	-1.14103	5.86491
narrow_peak_115773b	RNM.5	-1.53896	-5.08266
narrow_peak_115a	RNM.7	-2.67935	-5.54918
narrow_peak_116035a	RNM.3	0.137573	-2.06357
narrow_peak_116084	RNM.1	3.51313	-3.88811
narrow_peak_116177	RNM.10	0.195256	6.19305
narrow_peak_116304b	RNM.11	-3.85504	5.01983
narrow_peak_116424a	RNM.6	1.94695	6.44951
narrow_peak_116441c	RNM.12	1.1217	4.49141
narrow_peak_116589	RNM.12	-1.13439	4.45085
narrow_peak_116761	RNM.1	4.42031	-3.72372
narrow_peak_116795	RNM.3	-0.099759	-1.877
narrow_peak_116796	RNM.1	4.47757	-3.54972
narrow_peak_116943	RNM.6	2.00353	5.97424
narrow_peak_117020	RNM.1	5.46264	-4.34599
narrow_peak_117039	RNM.1	5.22298	-3.23675
narrow_peak_117087	RNM.9	-0.77267	-4.26853
narrow_peak_117101	RNM.9	-1.27821	-3.96635
narrow_peak_117104a	RNM.7	-2.15599	-5.33755
narrow_peak_117118	RNM.7	-2.23369	-3.68244
narrow_peak_117128b	RNM.9	-1.22385	-4.38589
narrow_peak_117129a	RNM.7	-3.19472	-5.67354
narrow_peak_117131	RNM.7	-1.61337	-6.59085
narrow_peak_117164b	RNM.4	-3.37403	-7.15471
narrow_peak_117248a	RNM.6	2.64305	6.28024
narrow_peak_11724a	RNM.11	-3.82197	5.00448
narrow_peak_117303	RNM.2	2.05966	0.874807
narrow_peak_117305	RNM.3	-0.676933	-1.00417
narrow_peak_117311	RNM.2	2.078	1.12281
narrow_peak_117339	RNM.2	2.49258	0.141195
narrow_peak_117495	RNM.6	1.47971	5.52378
narrow_peak_117507b	RNM.9	-0.807185	-3.17369
narrow_peak_117585a	RNM.7	-3.51358	-5.63313
narrow_peak_117592d	RNM.7	-2.20927	-5.61627
narrow_peak_117594a	RNM.9	-1.14439	-4.48343
narrow_peak_117855	RNM.1	3.97945	-2.24272
narrow_peak_117a	RNM.7	-1.71902	-5.85144
narrow_peak_118170	RNM.12	0.424929	4.53809
narrow_peak_118198	RNM.12	-0.721189	3.59884
narrow_peak_118235	RNM.6	1.29693	6.08901
narrow_peak_118275	RNM.2	2.13421	-0.466586
narrow_peak_118310b	RNM.2	1.03202	1.60204
narrow_peak_11835	RNM.1	3.89222	-3.12369
narrow_peak_118354b	RNM.2	2.52883	0.194169
narrow_peak_118369	RNM.13	-0.155618	7.3303
narrow_peak_118395	RNM.2	1.5969	-1.1185
narrow_peak_118396a	RNM.8	-1.6819	7.30366
narrow_peak_118416b	RNM.2	1.43074	1.1951
narrow_peak_118461	RNM.2	1.8991	-0.0382725
narrow_peak_11849	RNM.1	3.78198	-3.7738
narrow_peak_11851	RNM.10	-3.708	5.04327
narrow_peak_118541	RNM.2	1.68839	0.00635641
narrow_peak_118558	RNM.2	2.22249	-0.390266
narrow_peak_118569	RNM.3	0.623065	-1.37883
narrow_peak_118571	RNM.2	1.69773	0.0194791
narrow_peak_118582	RNM.2	1.90707	1.40602
narrow_peak_118584	RNM.1	4.2952	-2.27437
narrow_peak_118597	RNM.3	1.04891	0.0331518
narrow_peak_118599	RNM.6	2.17728	6.61269
narrow_peak_118620a	RNM.3	1.05438	-0.284242
narrow_peak_118623	RNM.2	2.17903	-0.0690348
narrow_peak_118625b	RNM.10	-0.430379	4.91269
narrow_peak_11864a	RNM.10	-0.237476	4.3021
narrow_peak_118683b	RNM.2	0.473169	1.81965
narrow_peak_118706	RNM.2	2.59453	0.0885141
narrow_peak_118708	RNM.2	1.66043	0.225946
narrow_peak_118739	RNM.10	0.288096	7.09011
narrow_peak_118752	RNM.2	1.4137	5.73575
narrow_peak_118952	RNM.2	1.02711	-1.39309
narrow_peak_118971b	RNM.2	0.77041	1.08343
narrow_peak_118982	RNM.2	1.79578	0.558779
narrow_peak_119169a	RNM.12	-0.176213	4.88544
narrow_peak_119238b	RNM.8	-2.20062	7.76028
narrow_peak_119240	RNM.2	3.61268	-1.47123
narrow_peak_119276b	RNM.2	0.702688	1.10019
narrow_peak_119285	RNM.8	-1.62907	7.23532
narrow_peak_119350	RNM.6	1.95988	5.70089
narrow_peak_119352	RNM.10	-0.699662	5.67615
narrow_peak_119381	RNM.2	0.869561	1.79501
narrow_peak_119464b	RNM.8	-1.65061	7.57092
narrow_peak_119508a	RNM.8	-1.82145	7.59977
narrow_peak_119617	RNM.1	4.54582	-2.59663
narrow_peak_119623a	RNM.12	0.45483	4.85557
narrow_peak_119661	RNM.12	-0.486022	5.08454
narrow_peak_119744b	RNM.8	-2.05266	7.22396
narrow_peak_119821b	RNM.2	-0.895857	6.96509
narrow_peak_119841	RNM.2	-0.714331	7.58327
narrow_peak_119859	RNM.13	1.43239	7.16857
narrow_peak_119882a	RNM.13	0.580741	2.84306
narrow_peak_119900	RNM.13	-1.04996	7.44275
narrow_peak_119929a	RNM.12	1.04628	2.63019
narrow_peak_119975a	RNM.8	-1.88871	7.61845
narrow_peak_119989c	RNM.8	-1.7225	7.88622
narrow_peak_120025	RNM.2	2.09135	-0.521591
narrow_peak_120058b	RNM.2	0.743124	1.42208
narrow_peak_120074	RNM.8	-1.09833	7.88104
narrow_peak_120080	RNM.13	0.809639	7.10053
narrow_peak_120158a	RNM.8	-2.13963	7.36621
narrow_peak_120396a	RNM.12	-0.179583	4.99777
narrow_peak_120431	RNM.1	3.46332	-2.93499
narrow_peak_120461	RNM.1	3.53356	-3.41722
narrow_peak_120490	RNM.6	0.358102	5.88353
narrow_peak_120576	RNM.3	0.630943	-1.85536
narrow_peak_120608	RNM.12	0.67018	5.03278
narrow_peak_120624b	RNM.10	-0.722448	4.06175
narrow_peak_120743	RNM.1	5.31612	-2.89274
narrow_peak_120818a	RNM.12	-0.684411	5.08254
narrow_peak_120868	RNM.6	1.74449	5.89338
narrow_peak_120880b	RNM.10	-0.542564	6.19542
narrow_peak_120892b	RNM.6	2.14687	5.71108
narrow_peak_120979	RNM.12	0.669324	6.06553
narrow_peak_121032	RNM.10	0.0973611	5.96889
narrow_peak_121036	RNM.10	0.267015	5.95158
narrow_peak_121037	RNM.6	1.34396	5.38605
narrow_peak_121046d	RNM.10	-0.121319	4.94225
narrow_peak_121047c	RNM.10	-0.0582084	4.9088
narrow_peak_121049	RNM.10	0.985296	5.6704
narrow_peak_121057	RNM.10	0.931982	5.76768
narrow_peak_121058	RNM.10	-0.478441	5.55392
narrow_peak_121060	RNM.10	-1.20291	5.88204
narrow_peak_121136	RNM.6	0.93017	4.31504
narrow_peak_121214a	RNM.8	-0.399254	7.84029
narrow_peak_121236	RNM.6	1.62105	6.29412
narrow_peak_121290	RNM.8	-0.784014	6.19745
narrow_peak_121311	RNM.2	2.18728	-0.529869
narrow_peak_121337b	RNM.8	-1.02231	8.11932
narrow_peak_121351a	RNM.2	2.553	0.169561
narrow_peak_121388a	RNM.6	0.457349	6.06844
narrow_peak_121419	RNM.8	-1.3363	8.10263
narrow_peak_121431	RNM.10	0.0197816	7.54421
narrow_peak_121432a	RNM.6	1.67244	5.5832
narrow_peak_121433	RNM.8	-0.22518	7.79393
narrow_peak_121445	RNM.8	-0.0779767	7.87714
narrow_peak_121447	RNM.13	0.380641	7.33934
narrow_peak_121537	RNM.12	-0.863775	5.72098
narrow_peak_121577	RNM.2	0.915129	-0.0516169
narrow_peak_121635	RNM.2	1.97901	1.1659
narrow_peak_121693a	RNM.2	1.69667	1.4156
narrow_peak_121717	RNM.8	-1.75264	7.59416
narrow_peak_121724	RNM.8	-0.559535	8.15501
narrow_peak_121812b	RNM.2	0.601284	1.76898
narrow_peak_121910	RNM.3	-0.349136	-0.857598
narrow_peak_121944	RNM.12	-0.416232	6.52478
narrow_peak_121979	RNM.8	-0.785202	7.27906
narrow_peak_122005c	RNM.12	-0.189055	4.66
narrow_peak_122011	RNM.3	0.146176	-1.04391
narrow_peak_122035b	RNM.3	-0.599705	-1.55694
narrow_peak_122111a	RNM.6	1.5477	6.18812
narrow_peak_122156a	RNM.8	-1.4646	7.87819
narrow_peak_122279	RNM.2	0.534728	-0.843412
narrow_peak_122322	RNM.13	1.3998	6.33662
narrow_peak_122353a	RNM.8	-0.755251	7.35404
narrow_peak_122423	RNM.12	1.07827	4.51092
narrow_peak_122425	RNM.13	1.15882	7.07357
narrow_peak_122429b	RNM.12	-1.03951	5.2158
narrow_peak_122438b	RNM.3	-1.52554	-1.37556
narrow_peak_122441b	RNM.3	-1.49535	-1.34651
narrow_peak_122529	RNM.2	1.87251	-0.0237649
narrow_peak_122563a	RNM.8	-0.963624	7.1388
narrow_peak_122600	RNM.8	-0.350864	7.20108
narrow_peak_122604	RNM.12	1.1605	6.37023
narrow_peak_122636	RNM.3	0.679943	-0.396823
narrow_peak_122731	RNM.12	-0.517415	5.12842
narrow_peak_122776	RNM.10	-1.21312	5.90681
narrow_peak_122844b	RNM.3	-0.272103	3.57164
narrow_peak_122951b	RNM.6	1.45466	5.64578
narrow_peak_122954a	RNM.3	0.472982	-1.63198
narrow_peak_122982b	RNM.1	3.79275	-3.31265
narrow_peak_122986	RNM.10	-0.160735	5.96674
narrow_peak_123083	RNM.1	4.92441	-4.12866
narrow_peak_12311	RNM.3	-1.69495	-3.16495
narrow_peak_123148	RNM.1	4.64751	-4.13001
narrow_peak_123201	RNM.12	0.790072	4.27865
narrow_peak_123221	RNM.1	4.5716	-2.45543
narrow_peak_123296b	RNM.13	-0.687652	3.92188
narrow_peak_123371c	RNM.8	-0.529466	6.00902
narrow_peak_123379	RNM.3	-1.42439	-1.52952
narrow_peak_123417	RNM.1	3.35774	-2.85422
narrow_peak_123454b	RNM.5	-3.3033	-5.91813
narrow_peak_123508d	RNM.5	-2.23288	-2.46074
narrow_peak_123526	RNM.1	4.53616	-3.78282
narrow_peak_123527	RNM.2	1.58504	0.925745
narrow_peak_123539b	RNM.1	3.33874	-3.79903
narrow_peak_123551	RNM.8	-0.260871	7.29565
narrow_peak_123556	RNM.2	1.8366	0.334378
narrow_peak_123566	RNM.2	1.04172	1.67499
narrow_peak_123578a	RNM.2	1.32411	5.97224
narrow_peak_123593	RNM.1	4.45326	-2.63541
narrow_peak_123600b	RNM.2	2.92015	-1.34795
narrow_peak_123604	RNM.3	0.784785	-1.52499
narrow_peak_123657	RNM.2	1.99156	0.526439
narrow_peak_123679a	RNM.2	0.0410941	-0.454122
narrow_peak_123695	RNM.2	1.57064	1.42133
narrow_peak_123699b	RNM.2	0.93117	2.43185
narrow_peak_123709	RNM.2	1.71097	-0.215821
narrow_peak_123726b	RNM.3	0.407064	-0.952789
narrow_peak_123730	RNM.6	2.18731	6.31467
narrow_peak_123732a	RNM.2	1.29765	0.178058
narrow_peak_123736	RNM.13	2.27681	6.6801
narrow_peak_123753	RNM.2	1.36487	1.05262
narrow_peak_123784	RNM.6	2.59862	6.34691
narrow_peak_123801	RNM.8	-0.929631	7.741
narrow_peak_12400	RNM.10	1.79987	5.11025
narrow_peak_124001a	RNM.3	0.34866	-2.02506
narrow_peak_124120	RNM.3	0.121343	-2.0281
narrow_peak_124166	RNM.10	-0.454893	6.78874
narrow_peak_124213	RNM.6	2.50333	6.42366
narrow_peak_124235b	RNM.6	2.68665	5.56036
narrow_peak_124266b	RNM.5	-2.09487	-2.45753
narrow_peak_124333	RNM.1	4.74521	-2.80721
narrow_peak_124380b	RNM.8	-1.76689	7.78449
narrow_peak_124430	RNM.10	-0.654045	6.55207
narrow_peak_124432	RNM.10	1.22017	5.42375
narrow_peak_124435e	RNM.10	-0.719813	4.4064
narrow_peak_124437a	RNM.10	-0.20942	6.38575
narrow_peak_124442a	RNM.10	-1.12275	5.91121
narrow_peak_124454	RNM.2	1.87678	-1.08491
narrow_peak_124462	RNM.2	-0.0565181	4.09126
narrow_peak_124505	RNM.1	3.80533	-4.34191
narrow_peak_124578	RNM.12	0.288259	6.3162
narrow_peak_124591b	RNM.8	-1.85982	7.89488
narrow_peak_124637	RNM.6	1.83884	5.21213
narrow_peak_124652	RNM.1	3.58905	-2.63539
narrow_peak_124698a	RNM.13	1.14618	2.54182
narrow_peak_124714	RNM.3	0.288308	-1.24211
narrow_peak_124715b	RNM.2	1.60651	-0.102973
narrow_peak_124728	RNM.13	0.51574	7.466
narrow_peak_124729c	RNM.8	-1.48531	7.49701
narrow_peak_124732	RNM.8	-1.08824	7.88355
narrow_peak_124779	RNM.12	-0.912236	6.58224
narrow_peak_124832a	RNM.8	-2.09492	7.64344
narrow_peak_124897a	RNM.8	-1.53127	8.14724
narrow_peak_124899	RNM.3	0.121284	-1.44876
narrow_peak_124963a	RNM.8	-0.5966	7.20077
narrow_peak_125078c	RNM.4	-3.96348	-7.55804
narrow_peak_125095	RNM.1	3.41944	-3.27383
narrow_peak_125118a	RNM.11	-3.28818	5.58381
narrow_peak_125126c	RNM.4	-3.95256	-7.12087
narrow_peak_125132	RNM.9	4.00136	-2.62541
narrow_peak_125230	RNM.1	5.10956	-3.54629
narrow_peak_125354	RNM.1	4.69694	-3.14453
narrow_peak_125519	RNM.3	0.818958	-1.85236
narrow_peak_125538	RNM.1	4.98744	-3.21155
narrow_peak_125551a	RNM.1	3.82617	-3.46454
narrow_peak_1256	RNM.1	3.5121	-2.88112
narrow_peak_125628b	RNM.9	-1.19505	-4.60748
narrow_peak_125650a	RNM.7	-1.25828	-6.40414
narrow_peak_125716	RNM.5	-1.81646	-4.19763
narrow_peak_125863	RNM.1	3.40927	-2.16248
narrow_peak_125933	RNM.3	1.05221	-1.45493
narrow_peak_125950	RNM.5	-1.65034	-4.29133
narrow_peak_126076	RNM.1	5.17155	-3.17759
narrow_peak_12610	RNM.5	-2.04861	-3.30786
narrow_peak_126206	RNM.9	-2.04742	-3.73818
narrow_peak_126258a	RNM.1	4.87301	-4.27298
narrow_peak_126343a	RNM.6	2.72245	5.13422
narrow_peak_126386c	RNM.7	-3.23082	-5.85474
narrow_peak_126387f	RNM.7	-2.65615	-7.61207
narrow_peak_126433c	RNM.4	-3.10989	-6.75132
narrow_peak_126453b	RNM.7	-1.43049	-6.03395
narrow_peak_126531	RNM.4	-3.28292	-7.74131
narrow_peak_126542c	RNM.4	-3.50515	-7.94131
narrow_peak_126562	RNM.1	3.70013	-3.20413
narrow_peak_126615a	RNM.4	-2.83248	-7.91026
narrow_peak_126710a	RNM.10	1.11128	5.6476
narrow_peak_126720b	RNM.11	-3.34257	5.72785
narrow_peak_126858	RNM.1	5.39941	-3.41839
narrow_peak_126877	RNM.1	5.14241	-3.14478
narrow_peak_12692	RNM.6	1.83674	5.29632
narrow_peak_126962a	RNM.1	4.90205	-3.74895
narrow_peak_126a	RNM.7	-2.23304	-5.55984
narrow_peak_127179	RNM.6	2.72772	5.71633
narrow_peak_127196g	RNM.4	-3.53365	-6.40216
narrow_peak_127197a	RNM.4	-3.40953	-7.1319
narrow_peak_12734	RNM.9	-0.439759	-5.16392
narrow_peak_127453a	RNM.8	-1.95091	7.24424
narrow_peak_127558b	RNM.3	0.661837	-1.62858
narrow_peak_12757	RNM.3	0.615759	-1.85707
narrow_peak_127612a	RNM.2	1.28118	-0.143817
narrow_peak_127704	RNM.1	4.10994	-2.08324
narrow_peak_127710	RNM.3	-0.174009	-2.15001
narrow_peak_127713c	RNM.8	-1.30157	6.60646
narrow_peak_127776b	RNM.3	-0.199414	-1.08934
narrow_peak_127833a	RNM.3	-1.49701	-1.64489
narrow_peak_127901	RNM.12	0.632834	6.40994
narrow_peak_127915	RNM.6	2.45304	6.58897
narrow_peak_127948a	RNM.1	5.3796	-3.87409
narrow_peak_128098b	RNM.10	0.0969815	6.03237
narrow_peak_128104a	RNM.4	-3.45623	-6.81956
narrow_peak_128154	RNM.3	0.36586	-2.02911
narrow_peak_128167a	RNM.4	-3.94815	-7.04289
narrow_peak_128282b	RNM.11	-3.37814	5.74215
narrow_peak_128381e	RNM.10	-1.39841	5.03483
narrow_peak_128418	RNM.6	0.580031	5.87598
narrow_peak_128437	RNM.1	5.09244	-3.83615
narrow_peak_128520	RNM.10	-0.360187	5.6772
narrow_peak_128563	RNM.1	4.23249	-2.65749
narrow_peak_128785	RNM.1	4.98853	-3.50552
narrow_peak_12887	RNM.11	-4.06925	5.77904
narrow_peak_128875a	RNM.4	-2.72096	-7.36591
narrow_peak_128893	RNM.5	-1.88709	-4.29232
narrow_peak_128920	RNM.1	5.09698	-3.8827
narrow_peak_128923	RNM.5	-2.33494	-4.31875
narrow_peak_1290	RNM.6	1.9376	5.39859
narrow_peak_129041	RNM.11	-3.61528	5.12445
narrow_peak_129102	RNM.9	-1.04643	-4.6195
narrow_peak_129191c	RNM.7	-1.82279	-5.55303
narrow_peak_129197b	RNM.4	-3.71275	-7.03482
narrow_peak_12930a	RNM.5	-2.49534	-4.10697
narrow_peak_129315a	RNM.5	-2.26539	-4.33933
narrow_peak_129316	RNM.4	-2.42617	-7.15528
narrow_peak_129365	RNM.6	0.97819	5.85951
narrow_peak_12938a	RNM.4	-3.27749	-7.92124
narrow_peak_129473	RNM.1	5.44359	-3.8984
narrow_peak_129578	RNM.6	2.82874	6.06999
narrow_peak_129599	RNM.5	-1.84468	-6.08698
narrow_peak_129602	RNM.11	-4.43882	5.08277
narrow_peak_129641	RNM.1	4.69955	-2.80876
narrow_peak_129706b	RNM.5	-3.40424	-4.38148
narrow_peak_129713	RNM.9	-1.77673	-4.10271
narrow_peak_129726	RNM.11	-2.31055	3.21226
narrow_peak_129749a	RNM.7	-2.02402	-4.1575
narrow_peak_129790b	RNM.1	3.36536	-4.05802
narrow_peak_130141b	RNM.3	-1.68986	-1.91442
narrow_peak_130248	RNM.1	4.42879	-2.6763
narrow_peak_13042c	RNM.9	-0.107621	-4.22816
narrow_peak_130451b	RNM.11	-4.18983	5.16111
narrow_peak_130509a	RNM.5	-1.89799	-3.57393
narrow_peak_130575	RNM.3	0.00312348	-2.04449
narrow_peak_130592	RNM.11	-4.47731	5.44428
narrow_peak_130622c	RNM.11	-3.6324	5.40828
narrow_peak_130762a	RNM.5	-2.18018	-3.12301
narrow_peak_130792	RNM.1	5.23604	-3.15404
narrow_peak_130796	RNM.1	3.27664	-2.68777
narrow_peak_130950	RNM.9	-0.655842	-4.84021
narrow_peak_130973	RNM.1	4.99285	-4.01284
narrow_peak_13098	RNM.2	0.794902	1.55724
narrow_peak_131050	RNM.1	4.88908	-4.05417
narrow_peak_131437	RNM.6	1.88481	5.23278
narrow_peak_131467	RNM.5	-2.24989	-3.67788
narrow_peak_131720b	RNM.6	1.17752	4.52176
narrow_peak_131799a	RNM.11	-3.66278	5.63496
narrow_peak_131823b	RNM.11	-3.43411	5.63746
narrow_peak_131841	RNM.11	-4.35407	5.48142
narrow_peak_131945b	RNM.1	5.29919	-4.175
narrow_peak_131948	RNM.1	5.52212	-3.4832
narrow_peak_131967	RNM.1	5.3621	-3.37568
narrow_peak_131977	RNM.1	4.87221	-2.7094
narrow_peak_132190a	RNM.9	-0.562753	-3.81374
narrow_peak_132232	RNM.3	-0.00962916	-1.93752
narrow_peak_132297	RNM.11	-3.80971	5.53091
narrow_peak_132302	RNM.11	-3.99231	5.8157
narrow_peak_132303b	RNM.11	-3.36795	5.64514
narrow_peak_132304	RNM.11	-3.8274	5.07107
narrow_peak_132305	RNM.11	-3.69863	5.57898
narrow_peak_132312	RNM.11	-4.05074	5.79251
narrow_peak_132315	RNM.11	-4.28554	5.68056
narrow_peak_132328	RNM.11	-3.53461	5.06845
narrow_peak_132329b	RNM.11	-3.43759	4.95461
narrow_peak_132336	RNM.11	-3.74373	5.6581
narrow_peak_132344b	RNM.11	-3.49366	5.67062
narrow_peak_132347	RNM.11	-3.6002	5.68829
narrow_peak_132353	RNM.11	-3.3684	5.64014
narrow_peak_132364	RNM.11	-3.56275	5.65528
narrow_peak_132382a	RNM.11	-3.26114	5.4636
narrow_peak_132387a	RNM.11	-3.34866	5.52811
narrow_peak_132396a	RNM.11	-3.7248	5.64322
narrow_peak_132402	RNM.11	-3.63336	5.6283
narrow_peak_132405	RNM.11	-3.49347	5.60466
narrow_peak_132409b	RNM.11	-3.63922	5.05479
narrow_peak_132411a	RNM.11	-3.42562	5.64206
narrow_peak_132494	RNM.11	-3.90021	5.84419
narrow_peak_13256a	RNM.4	-3.73614	-7.26654
narrow_peak_132576d	RNM.4	-3.50928	-6.48256
narrow_peak_132608d	RNM.7	-2.4694	-5.85538
narrow_peak_132610	RNM.9	-1.15061	-5.35367
narrow_peak_132612f	RNM.5	-3.22074	-5.24359
narrow_peak_132614	RNM.7	-3.01828	-4.68213
narrow_peak_132710b	RNM.4	-2.87747	-6.0307
narrow_peak_132715b	RNM.5	-0.894508	-2.36798
narrow_peak_132718a	RNM.4	-3.41541	-5.60949
narrow_peak_132792	RNM.5	-2.57574	-7.17898
narrow_peak_132794b	RNM.7	-1.13529	-5.90257
narrow_peak_132864b	RNM.6	2.04003	6.11357
narrow_peak_132871	RNM.4	-2.86811	-6.35906
narrow_peak_132900d	RNM.5	-3.12287	-5.42914
narrow_peak_132901	RNM.5	-3.21309	-4.09891
narrow_peak_132925c	RNM.4	-3.2597	-7.24541
narrow_peak_133004	RNM.11	-4.53846	5.55927
narrow_peak_133018	RNM.11	-4.46512	4.845
narrow_peak_133025	RNM.11	-4.46181	5.19379
narrow_peak_133078	RNM.10	0.961605	5.59426
narrow_peak_133149b	RNM.1	4.1877	-2.97689
narrow_peak_133176	RNM.12	-0.180962	5.00322
narrow_peak_1332	RNM.1	5.30833	-3.70429
narrow_peak_133232	RNM.1	4.21384	-2.9085
narrow_peak_133234b	RNM.2	0.407277	1.72741
narrow_peak_1333	RNM.5	-2.5421	-4.6802
narrow_peak_133301	RNM.11	-4.1604	5.1599
narrow_peak_133333a	RNM.9	-0.265308	-4.3807
narrow_peak_133336	RNM.9	0.00767627	-4.17171
narrow_peak_133443	RNM.1	4.84152	-2.34827
narrow_peak_133823	RNM.10	-0.0117414	6.55051
narrow_peak_133830a	RNM.10	-0.041448	5.62818
narrow_peak_133887	RNM.6	1.05798	4.74622
narrow_peak_13393	RNM.1	4.46066	-3.50031
narrow_peak_134041b	RNM.10	-0.496717	4.93814
narrow_peak_134126a	RNM.6	2.03817	5.29514
narrow_peak_134151	RNM.6	2.14876	5.31716
narrow_peak_134195c	RNM.10	-1.02081	5.36088
narrow_peak_134196	RNM.10	-0.774981	5.57992
narrow_peak_134269	RNM.6	1.0949	5.57455
narrow_peak_134470	RNM.1	3.7132	-4.09448
narrow_peak_134494	RNM.1	4.10965	-4.48033
narrow_peak_134913a	RNM.9	0.0468272	-5.31375
narrow_peak_134932	RNM.5	-1.76364	-4.78628
narrow_peak_134938	RNM.5	-2.77183	-6.70701
narrow_peak_134943a	RNM.4	-2.96789	-7.64684
narrow_peak_134944b	RNM.4	-2.7142	-8.01335
narrow_peak_134947	RNM.4	-2.35233	-7.26606
narrow_peak_134958	RNM.5	-1.77784	-3.67061
narrow_peak_134963	RNM.9	-0.167972	-2.11663
narrow_peak_134964	RNM.9	-0.702853	-4.8412
narrow_peak_134980a	RNM.4	-3.5704	-5.80508
narrow_peak_134981b	RNM.4	-2.40775	-6.45833
narrow_peak_134989b	RNM.4	-3.52371	-7.66003
narrow_peak_134990a	RNM.7	-1.81276	-6.97751
narrow_peak_135050b	RNM.6	2.19565	6.21314
narrow_peak_135097c	RNM.4	-1.73799	-7.66108
narrow_peak_135104a	RNM.4	-2.10389	-6.91153
narrow_peak_135110	RNM.4	-1.79653	-7.4587
narrow_peak_135111a	RNM.7	-1.85021	-6.80567
narrow_peak_135112	RNM.7	-1.99641	-7.34016
narrow_peak_135291a	RNM.1	4.45485	-4.27294
narrow_peak_135338f	RNM.7	-1.09166	-6.14024
narrow_peak_135340c	RNM.7	-2.3722	-7.20529
narrow_peak_135352	RNM.5	-3.13175	-4.61908
narrow_peak_135356a	RNM.1	4.94084	-4.09309
narrow_peak_135442	RNM.7	-1.18525	-5.50881
narrow_peak_135455b	RNM.7	-1.75953	-6.88617
narrow_peak_135459b	RNM.4	-2.52075	-7.7941
narrow_peak_135462	RNM.4	-2.926	-6.90071
narrow_peak_135481b	RNM.6	2.84036	5.60263
narrow_peak_135580a	RNM.7	-2.3789	-6.08646
narrow_peak_135602c	RNM.5	-1.85247	-5.16391
narrow_peak_135700	RNM.11	-4.18932	5.89365
narrow_peak_135738a	RNM.11	-4.35277	5.13283
narrow_peak_135753b	RNM.9	-0.488203	-3.87261
narrow_peak_135824	RNM.1	4.37934	-2.70723
narrow_peak_135861	RNM.11	-4.60897	5.14066
narrow_peak_135901b	RNM.7	-2.67043	-5.35583
narrow_peak_135904	RNM.7	-1.94366	-4.87217
narrow_peak_135925	RNM.4	-3.12637	-5.96016
narrow_peak_135957a	RNM.9	-1.20657	-3.99186
narrow_peak_136074	RNM.7	-1.76871	-5.4931
narrow_peak_136075	RNM.7	-2.36857	-5.7895
narrow_peak_136078	RNM.7	-2.87505	-4.69939
narrow_peak_136107	RNM.4	-1.77451	-7.62078
narrow_peak_136108a	RNM.4	-1.72775	-7.76753
narrow_peak_136196	RNM.5	-2.62805	-5.00525
narrow_peak_136350	RNM.4	-2.70664	-6.32967
narrow_peak_136356	RNM.7	-2.80315	-5.24463
narrow_peak_136376b	RNM.9	-0.0870141	-4.80742
narrow_peak_136393	RNM.7	-1.64654	-5.60549
narrow_peak_136432	RNM.11	-4.23681	5.81393
narrow_peak_136438	RNM.11	-4.63365	5.53018
narrow_peak_136459	RNM.11	-4.45089	5.31427
narrow_peak_136460	RNM.11	-4.71692	5.54729
narrow_peak_136463	RNM.11	-4.59799	5.57764
narrow_peak_136474	RNM.11	-4.2263	5.80935
narrow_peak_136478	RNM.11	-4.66637	5.04645
narrow_peak_13648	RNM.6	2.72055	5.61223
narrow_peak_136482	RNM.11	-4.36257	5.65149
narrow_peak_136483	RNM.11	-4.3636	5.64314
narrow_peak_136506b	RNM.11	-4.40218	5.12815
narrow_peak_136517	RNM.11	-4.45035	5.24159
narrow_peak_136527	RNM.11	-4.61321	5.60317
narrow_peak_136597a	RNM.9	-1.92535	-3.6178
narrow_peak_136740b	RNM.5	-1.95556	-3.74779
narrow_peak_136771a	RNM.9	-0.00362135	-4.42007
narrow_peak_136777e	RNM.7	-2.02568	-4.39156
narrow_peak_136879	RNM.9	-2.52425	-4.26852
narrow_peak_136893	RNM.1	4.87139	-2.89708
narrow_peak_137085	RNM.3	-1.46439	-3.09087
narrow_peak_137087b	RNM.9	-0.246687	-4.12246
narrow_peak_137101	RNM.1	4.5175	-4.29993
narrow_peak_137109	RNM.1	3.73994	-3.91278
narrow_peak_137223	RNM.1	4.98783	-4.02931
narrow_peak_137444b	RNM.7	-0.100104	-4.72189
narrow_peak_137486b	RNM.4	-2.57057	-7.38087
narrow_peak_137545	RNM.1	4.98019	-3.04293
narrow_peak_137681b	RNM.5	-2.46304	-4.74714
narrow_peak_137695b	RNM.9	-0.427512	-4.91466
narrow_peak_137760	RNM.5	-3.06541	-4.8073
narrow_peak_137788	RNM.9	-0.504788	-4.86703
narrow_peak_137813c	RNM.7	-2.58371	-6.38742
narrow_peak_137814	RNM.4	-3.23515	-7.37028
narrow_peak_137954	RNM.9	-0.489641	-5.5554
narrow_peak_138079a	RNM.9	-0.207449	-5.29613
narrow_peak_138091a	RNM.1	3.12522	-3.97105
narrow_peak_138093a	RNM.9	-0.182824	-5.07015
narrow_peak_138118	RNM.9	-0.775077	-4.37977
narrow_peak_138128a	RNM.9	-1.46614	-4.41864
narrow_peak_13814b	RNM.6	2.67956	5.35144
narrow_peak_138223	RNM.7	-0.645791	-5.37568
narrow_peak_138339	RNM.9	-0.383822	-4.51303
narrow_peak_138342	RNM.6	2.0805	5.46372
narrow_peak_138387	RNM.5	-1.98293	-3.66283
narrow_peak_138388	RNM.5	-3.01094	-4.29971
narrow_peak_138393a	RNM.4	-3.50189	-7.77443
narrow_peak_138394b	RNM.9	-0.185015	-2.36938
narrow_peak_138395	RNM.5	0.151838	-2.13363
narrow_peak_138398	RNM.4	-2.96948	-6.427
narrow_peak_138564b	RNM.1	4.17993	-3.87732
narrow_peak_138613b	RNM.5	-3.19427	-4.07446
narrow_peak_138624	RNM.5	-2.02901	-3.78986
narrow_peak_138628	RNM.4	-3.33003	-5.92581
narrow_peak_138630c	RNM.4	-3.2979	-5.74533
narrow_peak_138638	RNM.5	-2.35717	-3.86901
narrow_peak_138646a	RNM.7	-2.21628	-6.31767
narrow_peak_138660	RNM.5	-3.34816	-4.38961
narrow_peak_138682	RNM.1	4.64932	-3.66464
narrow_peak_138683a	RNM.7	-3.15731	-5.3284
narrow_peak_138695	RNM.7	-2.80176	-4.4272
narrow_peak_138738	RNM.7	-1.86085	-6.89873
narrow_peak_138749	RNM.5	-2.31116	-4.30266
narrow_peak_138757	RNM.9	-0.91575	-5.49109
narrow_peak_138760b	RNM.4	-0.193979	-5.57353
narrow_peak_138763	RNM.9	-1.8748	-4.29271
narrow_peak_138769	RNM.4	-2.42936	-7.45174
narrow_peak_138775b	RNM.9	-0.0449819	-4.28083
narrow_peak_138857a	RNM.4	-3.26594	-7.00006
narrow_peak_1389	RNM.6	1.95021	6.46317
narrow_peak_138914a	RNM.3	-2.16892	-4.1506
narrow_peak_138922a	RNM.3	0.0581358	-1.86514
narrow_peak_138945c	RNM.4	-3.78988	-7.05187
narrow_peak_138967	RNM.5	-1.19055	-5.28577
narrow_peak_138974d	RNM.5	-3.38528	-4.37912
narrow_peak_139067	RNM.9	-0.283361	-4.92865
narrow_peak_139090b	RNM.9	-0.494369	-4.41572
narrow_peak_139108	RNM.9	-0.295208	-5.26187
narrow_peak_139279	RNM.9	-0.304615	-2.72718
narrow_peak_139286b	RNM.1	4.08956	-3.04037
narrow_peak_139292	RNM.5	-2.41503	-4.94165
narrow_peak_139294a	RNM.4	-2.70228	-7.63901
narrow_peak_139295	RNM.4	-1.97938	-7.09436
narrow_peak_139341a	RNM.9	-0.110847	-4.28167
narrow_peak_139349c	RNM.4	-2.68901	-7.73607
narrow_peak_13935	RNM.1	5.06564	-2.67349
narrow_peak_139350a	RNM.7	-2.09931	-7.09907
narrow_peak_139351b	RNM.7	-1.74474	-6.69981
narrow_peak_139352	RNM.4	-2.23596	-7.40628
narrow_peak_139353a	RNM.4	-2.97244	-7.61596
narrow_peak_139403c	RNM.9	-0.481936	-4.13084
narrow_peak_139418b	RNM.1	4.81703	-3.61689
narrow_peak_139421b	RNM.5	-3.06835	-4.10897
narrow_peak_139432	RNM.5	-2.8866	-4.64416
narrow_peak_139435	RNM.1	5.27136	-3.64543
narrow_peak_139467	RNM.4	-2.38698	-7.44937
narrow_peak_139476a	RNM.5	-1.71532	-6.49514
narrow_peak_139477a	RNM.4	-2.9872	-7.58489
narrow_peak_139481a	RNM.4	-2.75526	-7.84086
narrow_peak_139516	RNM.1	4.36087	-4.51867
narrow_peak_139533	RNM.4	-2.41194	-5.67361
narrow_peak_139546	RNM.9	-0.93167	-5.42623
narrow_peak_139713a	RNM.9	-0.229412	-5.3561
narrow_peak_139734a	RNM.7	0.13878	-5.51858
narrow_peak_139868a	RNM.7	-2.34145	-7.2886
narrow_peak_139882	RNM.7	-2.02923	-6.35642
narrow_peak_139893	RNM.7	-1.80493	-6.79166
narrow_peak_139896a	RNM.7	-1.46433	-5.87047
narrow_peak_139898	RNM.7	-3.12474	-4.67359
narrow_peak_139906	RNM.7	-2.6103	-6.56722
narrow_peak_139908c	RNM.7	-1.66015	-5.29661
narrow_peak_139911a	RNM.7	-2.17856	-5.99374
narrow_peak_139926b	RNM.7	-1.95599	-5.40405
narrow_peak_139930a	RNM.4	-1.52283	-5.16377
narrow_peak_139931	RNM.7	-2.07778	-6.45926
narrow_peak_139937	RNM.4	-1.93082	-7.79068
narrow_peak_139950	RNM.3	-0.121433	-2.10878
narrow_peak_140032c	RNM.7	-3.16774	-7.31709
narrow_peak_140107	RNM.11	-2.52577	4.07848
narrow_peak_140114a	RNM.6	2.78553	6.1631
narrow_peak_14015	RNM.3	1.27776	-1.26617
narrow_peak_140185b	RNM.1	4.74547	-2.401
narrow_peak_140187	RNM.1	4.7358	-3.26785
narrow_peak_140210	RNM.7	-2.83236	-4.38758
narrow_peak_14034	RNM.1	1.30504	1.49067
narrow_peak_14037c	RNM.2	0.727493	1.16917
narrow_peak_140579	RNM.4	-3.24605	-7.64921
narrow_peak_140662b	RNM.7	-2.28314	-6.93801
narrow_peak_140664b	RNM.7	-2.11284	-7.28832
narrow_peak_140672a	RNM.7	-2.84571	-5.11009
narrow_peak_14069a	RNM.6	1.32873	5.1021
narrow_peak_140722d	RNM.7	-2.23353	-5.61496
narrow_peak_140729	RNM.6	2.18006	6.38255
narrow_peak_140852a	RNM.3	-0.374818	-1.68466
narrow_peak_140960	RNM.6	1.93038	5.98957
narrow_peak_140996	RNM.1	5.15394	-4.4886
narrow_peak_140a	RNM.7	-2.06034	-6.31089
narrow_peak_141171a	RNM.1	3.75455	-3.62219
narrow_peak_141266c	RNM.4	-3.74326	-6.82266
narrow_peak_141658a	RNM.4	-3.68911	-7.72779
narrow_peak_141694b	RNM.7	-1.59776	-6.01259
narrow_peak_141725b	RNM.5	-2.36504	-4.52449
narrow_peak_141758	RNM.5	-2.23885	-3.74452
narrow_peak_141765	RNM.5	-1.79475	-4.15213
narrow_peak_141891	RNM.3	-1.41856	-1.49437
narrow_peak_141921b	RNM.9	-0.660247	-4.70919
narrow_peak_142	RNM.5	-3.06833	-5.14804
narrow_peak_142013a	RNM.1	4.55928	-3.93843
narrow_peak_142067	RNM.1	3.78325	-4.03766
narrow_peak_142164	RNM.3	0.255199	-1.25373
narrow_peak_142202b	RNM.2	1.36959	1.09965
narrow_peak_142304b	RNM.12	-0.27115	6.85058
narrow_peak_142333	RNM.1	3.476	-3.03256
narrow_peak_142383	RNM.2	0.800243	1.02659
narrow_peak_142386a	RNM.13	0.599991	2.5721
narrow_peak_142434	RNM.13	1.10243	6.51018
narrow_peak_142450	RNM.13	0.99548	6.50428
narrow_peak_142512	RNM.2	2.27365	-0.217538
narrow_peak_142538	RNM.8	-1.07869	7.69597
narrow_peak_142569	RNM.2	1.61877	-1.36006
narrow_peak_142698b	RNM.11	-2.05709	-5.89437
narrow_peak_142747a	RNM.8	-2.17232	7.4487
narrow_peak_142751a	RNM.8	-0.926772	7.54601
narrow_peak_142771a	RNM.8	-1.60596	7.36967
narrow_peak_142785a	RNM.2	1.67664	1.06632
narrow_peak_142794	RNM.2	1.20369	-0.417091
narrow_peak_142814b	RNM.12	-1.09874	5.69111
narrow_peak_142816b	RNM.13	0.816098	7.15067
narrow_peak_142850a	RNM.8	-1.5641	7.73077
narrow_peak_142872	RNM.2	1.431	0.532023
narrow_peak_142894b	RNM.12	0.383123	6.34784
narrow_peak_142920d	RNM.10	-1.09239	4.57369
narrow_peak_142921b	RNM.8	-1.99678	7.18231
narrow_peak_142951	RNM.1	4.43249	-2.34825
narrow_peak_142965	RNM.13	0.333781	7.32244
narrow_peak_142973a	RNM.8	-1.97424	7.78087
narrow_peak_143033	RNM.2	0.564948	1.7843
narrow_peak_143070a	RNM.2	2.08649	0.572178
narrow_peak_143090b	RNM.8	-1.83206	7.38882
narrow_peak_143123	RNM.3	0.617285	-1.5126
narrow_peak_143157a	RNM.12	0.5992	5.67415
narrow_peak_143370	RNM.9	-0.35926	-4.06837
narrow_peak_143371a	RNM.9	-1.05451	-3.91753
narrow_peak_143379b	RNM.9	-1.30464	-3.74001
narrow_peak_143453	RNM.8	-1.02387	7.0094
narrow_peak_143545	RNM.2	2.65826	-0.687146
narrow_peak_143635	RNM.2	1.1692	1.9203
narrow_peak_143740	RNM.3	0.184006	-1.68868
narrow_peak_143746	RNM.3	-0.262096	-1.9275
narrow_peak_143762	RNM.6	2.79237	6.06706
narrow_peak_143925b	RNM.4	-3.91273	-7.62151
narrow_peak_144003	RNM.12	0.201115	5.01933
narrow_peak_144091	RNM.1	5.53066	-3.7797
narrow_peak_1440b	RNM.9	-0.348417	-5.23372
narrow_peak_14426	RNM.1	3.34204	-3.81836
narrow_peak_144452a	RNM.5	-2.50144	-4.64607
narrow_peak_144528a	RNM.9	-0.637141	-4.18514
narrow_peak_14460	RNM.12	-0.262739	4.08837
narrow_peak_144709	RNM.5	-2.92702	-4.26744
narrow_peak_144723	RNM.5	-2.7565	-4.4587
narrow_peak_144738	RNM.3	-0.249414	-2.10866
narrow_peak_144781	RNM.7	-1.91229	-6.38805
narrow_peak_144838	RNM.9	-0.277951	-5.02832
narrow_peak_144896	RNM.4	-1.79099	-6.88944
narrow_peak_144910	RNM.4	-3.27946	-7.78433
narrow_peak_144913b	RNM.7	-1.15659	-6.35176
narrow_peak_144921c	RNM.4	-3.0781	-7.5183
narrow_peak_144926b	RNM.4	-3.18295	-7.8236
narrow_peak_144932	RNM.5	-2.61286	-4.36223
narrow_peak_144966a	RNM.9	-0.180219	-4.63575
narrow_peak_144d	RNM.5	-3.41449	-4.60924
narrow_peak_145049	RNM.5	-1.55475	-4.97493
narrow_peak_145095	RNM.4	-3.27359	-7.7604
narrow_peak_145111	RNM.5	-2.31966	-4.33424
narrow_peak_145152d	RNM.7	-1.67002	-5.19726
narrow_peak_145162c	RNM.5	-2.01162	-4.66317
narrow_peak_145176	RNM.5	-3.02135	-4.17821
narrow_peak_145183	RNM.7	-2.40159	-4.73745
narrow_peak_145372	RNM.4	-2.89823	-8.1084
narrow_peak_145445b	RNM.6	2.27685	5.25397
narrow_peak_145453	RNM.3	0.766879	-1.77446
narrow_peak_145476	RNM.5	-2.64187	-6.07306
narrow_peak_14547a	RNM.10	-0.235593	6.91793
narrow_peak_145548a	RNM.4	-3.47421	-6.3474
narrow_peak_145551b	RNM.7	-2.13878	-6.93596
narrow_peak_145552b	RNM.4	-3.49215	-7.81277
narrow_peak_145562	RNM.9	-0.934334	-3.53597
narrow_peak_145723d	RNM.5	-2.2975	-2.73911
narrow_peak_14578	RNM.2	1.79531	0.281427
narrow_peak_146008	RNM.5	-2.30856	-4.2774
narrow_peak_146015	RNM.5	-1.56713	-2.79704
narrow_peak_146052	RNM.6	1.57583	5.55003
narrow_peak_146087	RNM.5	-3.0993	-4.34887
narrow_peak_14611	RNM.13	1.03126	7.19327
narrow_peak_146123	RNM.4	-3.13174	-6.92397
narrow_peak_14614	RNM.2	1.98506	-0.0314253
narrow_peak_146165	RNM.6	2.21207	5.91
narrow_peak_146275	RNM.1	3.50294	-4.30558
narrow_peak_14632	RNM.12	0.239296	4.69508
narrow_peak_146335e	RNM.4	-3.87895	-7.21109
narrow_peak_146336	RNM.9	-0.593435	-4.06633
narrow_peak_146370	RNM.9	-1.1483	-4.21258
narrow_peak_146374	RNM.9	-0.267311	-4.13905
narrow_peak_14641	RNM.10	-0.889961	5.81497
narrow_peak_146425	RNM.9	-0.631743	-3.85917
narrow_peak_146426	RNM.5	-1.70997	-2.12265
narrow_peak_146452	RNM.3	0.581508	-1.96282
narrow_peak_146537b	RNM.1	3.6828	-3.74362
narrow_peak_14666c	RNM.2	0.391256	1.71362
narrow_peak_146733	RNM.11	-3.77112	5.00755
narrow_peak_146875	RNM.9	-0.890611	-3.62128
narrow_peak_147044a	RNM.9	-1.40468	-4.88149
narrow_peak_147049	RNM.1	4.26129	-4.29576
narrow_peak_147053a	RNM.9	-0.911824	-4.29437
narrow_peak_147055	RNM.9	-1.10648	-4.13885
narrow_peak_147056	RNM.6	2.33774	5.90959
narrow_peak_147060	RNM.1	-0.911564	-3.76049
narrow_peak_147090	RNM.1	4.53006	-4.01441
narrow_peak_147111	RNM.2	0.911955	0.00356507
narrow_peak_14719	RNM.8	-0.927933	7.65993
narrow_peak_147190	RNM.1	3.89251	-3.83266
narrow_peak_14726b	RNM.2	-0.46279	-1.76278
narrow_peak_147526	RNM.1	4.75859	-3.5363
narrow_peak_14756	RNM.1	4.02221	-2.15021
narrow_peak_147561	RNM.1	3.67403	-3.90489
narrow_peak_147731	RNM.3	0.516681	-1.47833
narrow_peak_147736	RNM.8	-0.41337	7.15073
narrow_peak_14782	RNM.13	1.0082	2.40761
narrow_peak_147822	RNM.3	0.702518	-1.18619
narrow_peak_147990	RNM.3	0.800376	-1.51951
narrow_peak_148065	RNM.13	-0.471944	7.92662
narrow_peak_148095a	RNM.2	1.35233	1.10722
narrow_peak_148191	RNM.2	1.37289	1.18167
narrow_peak_148221	RNM.2	2.3022	-0.175401
narrow_peak_148232	RNM.8	-1.1443	7.63485
narrow_peak_148243	RNM.12	-0.226594	4.77104
narrow_peak_148265	RNM.10	-0.353417	6.68652
narrow_peak_148274b	RNM.13	-0.772646	7.8038
narrow_peak_148276	RNM.12	-0.840221	5.00804
narrow_peak_148398a	RNM.8	-1.51249	7.62289
narrow_peak_148438	RNM.8	-1.61978	7.8159
narrow_peak_148483	RNM.13	0.824289	7.25148
narrow_peak_148499b	RNM.8	-1.98474	6.93615
narrow_peak_14850	RNM.6	2.00527	5.16924
narrow_peak_148512	RNM.13	-0.228845	7.75768
narrow_peak_148683	RNM.12	-0.147394	4.05469
narrow_peak_148709	RNM.6	0.246015	7.44666
narrow_peak_148741b	RNM.2	3.06731	-1.55735
narrow_peak_148810	RNM.2	0.932233	2.09904
narrow_peak_148837	RNM.13	1.40313	5.80553
narrow_peak_148871b	RNM.2	0.654183	1.15605
narrow_peak_148874	RNM.3	0.216517	-0.846697
narrow_peak_148896a	RNM.3	-0.812326	-1.07516
narrow_peak_148906	RNM.8	-1.79774	7.3611
narrow_peak_148987	RNM.6	1.40324	7.18857
narrow_peak_149006	RNM.3	0.796513	-1.66086
narrow_peak_149065b	RNM.5	-2.2454	-2.51014
narrow_peak_149102c	RNM.2	1.14916	1.39037
narrow_peak_149111	RNM.2	2.07268	1.0406
narrow_peak_149197	RNM.2	2.39909	-0.580453
narrow_peak_149258	RNM.12	0.996067	2.50594
narrow_peak_149376b	RNM.12	-0.196569	4.18605
narrow_peak_149463b	RNM.2	2.54447	0.126882
narrow_peak_14947	RNM.12	0.593775	4.60682
narrow_peak_149513	RNM.8	-0.142559	7.6225
narrow_peak_149524	RNM.1	3.93444	-2.47379
narrow_peak_149590b	RNM.2	1.18595	1.09196
narrow_peak_149602	RNM.3	0.564873	-1.4845
narrow_peak_149654	RNM.3	0.471462	-1.21104
narrow_peak_149703b	RNM.8	-1.69295	7.78786
narrow_peak_149796b	RNM.12	-0.425181	4.77079
narrow_peak_149819	RNM.11	-2.40833	3.85362
narrow_peak_149826	RNM.3	0.133834	-1.94236
narrow_peak_149877	RNM.13	0.752584	6.47411
narrow_peak_150069	RNM.9	-1.83223	-3.68592
narrow_peak_150124	RNM.7	-2.1091	-4.4334
narrow_peak_150284b	RNM.3	-0.22203	-2.08115
narrow_peak_150297	RNM.3	-0.0293567	-1.89596
narrow_peak_150407	RNM.6	2.76818	6.35129
narrow_peak_150419	RNM.1	4.68859	-4.26844
narrow_peak_150474	RNM.5	-2.87212	-4.04616
narrow_peak_150538	RNM.3	1.00512	-1.86293
narrow_peak_15055b	RNM.2	1.02382	2.48324
narrow_peak_150568	RNM.5	-2.81684	-4.72935
narrow_peak_150676b	RNM.5	-2.8294	-7.15403
narrow_peak_150690	RNM.1	5.56305	-3.68095
narrow_peak_150736a	RNM.4	-3.71999	-7.2254
narrow_peak_150775	RNM.1	5.53161	-3.94812
narrow_peak_150848	RNM.1	4.43559	-4.35396
narrow_peak_150911b	RNM.6	1.90612	5.27542
narrow_peak_151038	RNM.1	5.11632	-3.3987
narrow_peak_151052b	RNM.6	2.6401	6.56667
narrow_peak_151206b	RNM.11	-2.23597	3.18557
narrow_peak_151226a	RNM.6	2.7177	5.45729
narrow_peak_151302	RNM.6	2.02213	6.47857
narrow_peak_151351	RNM.1	5.24836	-3.82533
narrow_peak_151392c	RNM.3	0.420888	-1.72491
narrow_peak_151393	RNM.3	0.648888	-1.80858
narrow_peak_151401c	RNM.3	-0.454115	-1.8103
narrow_peak_151468b	RNM.1	4.55648	-3.57648
narrow_peak_151556	RNM.10	0.645405	6.38819
narrow_peak_151572c	RNM.12	-0.780836	5.06665
narrow_peak_151663	RNM.1	5.47743	-3.66637
narrow_peak_151667b	RNM.3	0.370282	-1.6833
narrow_peak_151785	RNM.10	-0.35102	6.5768
narrow_peak_151787b	RNM.2	0.0133175	2.14845
narrow_peak_152025	RNM.3	0.0430204	-0.973158
narrow_peak_152070	RNM.6	2.28191	5.90441
narrow_peak_152168	RNM.2	1.55918	0.872794
narrow_peak_15227	RNM.3	0.653562	-1.59118
narrow_peak_152322b	RNM.8	-1.25234	7.41855
narrow_peak_152336	RNM.2	1.9444	-0.72076
narrow_peak_152369	RNM.3	0.203562	-1.26003
narrow_peak_152371	RNM.2	1.4641	1.88117
narrow_peak_152379	RNM.2	1.88319	-0.217667
narrow_peak_152382c	RNM.6	0.708443	6.44184
narrow_peak_152383	RNM.10	0.356398	7.33277
narrow_peak_152387a	RNM.10	-0.532036	4.68269
narrow_peak_152388	RNM.13	0.721234	7.06439
narrow_peak_152389	RNM.10	-0.331107	6.80462
narrow_peak_152392a	RNM.2	5.34829	-3.03855
narrow_peak_152402	RNM.2	1.1376	1.42101
narrow_peak_152451	RNM.8	-0.151832	7.30503
narrow_peak_152467	RNM.2	0.66658	1.38035
narrow_peak_152627a	RNM.8	-1.98196	6.79789
narrow_peak_152645	RNM.6	0.690275	4.44513
narrow_peak_152696c	RNM.8	-1.83892	7.82563
narrow_peak_152810	RNM.2	2.3499	0.285822
narrow_peak_152830	RNM.8	-1.80501	7.82587
narrow_peak_152838a	RNM.2	0.789891	2.75519
narrow_peak_152845	RNM.2	1.16453	1.9028
narrow_peak_152886a	RNM.13	-1.30265	7.07718
narrow_peak_152906	RNM.12	1.31173	6.33032
narrow_peak_152962b	RNM.2	0.670245	1.1445
narrow_peak_153007a	RNM.12	2.01	6.43788
narrow_peak_153066	RNM.1	3.7377	-1.45328
narrow_peak_153067	RNM.1	4.3324	-2.61875
narrow_peak_153085a	RNM.13	0.639821	7.27206
narrow_peak_153126b	RNM.12	-0.0394984	4.8934
narrow_peak_153128	RNM.6	1.4975	6.14855
narrow_peak_153149	RNM.2	1.50201	-0.985079
narrow_peak_153173a	RNM.8	0.753143	2.93264
narrow_peak_153175a	RNM.10	-1.09184	5.8147
narrow_peak_153194	RNM.6	2.52495	6.40057
narrow_peak_153204	RNM.8	-1.37345	7.36706
narrow_peak_153210	RNM.12	-0.461387	7.14352
narrow_peak_153222	RNM.2	1.47476	1.54752
narrow_peak_153264a	RNM.8	-2.22876	7.78344
narrow_peak_153313b	RNM.8	-1.54163	7.7061
narrow_peak_153323a	RNM.12	-0.480613	4.98009
narrow_peak_153358	RNM.8	-2.16308	7.77305
narrow_peak_153388	RNM.8	-0.0836596	7.72232
narrow_peak_153394	RNM.6	1.42955	6.5283
narrow_peak_153400a	RNM.8	-2.15601	7.35076
narrow_peak_153402	RNM.2	1.71777	0.278232
narrow_peak_153414	RNM.2	2.35816	0.444562
narrow_peak_153438	RNM.2	1.1835	0.317723
narrow_peak_153466	RNM.2	2.27512	0.206061
narrow_peak_153488a	RNM.2	1.03804	1.93065
narrow_peak_15357	RNM.12	-1.29469	4.76834
narrow_peak_153573	RNM.2	2.55707	0.112898
narrow_peak_153584	RNM.8	-1.98197	7.87807
narrow_peak_153614	RNM.8	-1.75026	8.02
narrow_peak_153623b	RNM.8	-2.23994	7.79417
narrow_peak_153671b	RNM.2	1.34038	0.760801
narrow_peak_1537	RNM.9	-0.399908	-5.07093
narrow_peak_153791	RNM.10	-0.588192	6.7926
narrow_peak_153819b	RNM.3	-0.795936	-1.33531
narrow_peak_15388	RNM.1	3.39907	-2.87579
narrow_peak_153911	RNM.3	0.325296	-1.63041
narrow_peak_154091c	RNM.3	-0.317425	-1.72948
narrow_peak_154179	RNM.2	-1.61403	-1.48386
narrow_peak_154194b	RNM.12	-0.101926	4.74277
narrow_peak_154228	RNM.3	-0.362762	-0.797293
narrow_peak_154300	RNM.2	1.33593	0.781687
narrow_peak_154342b	RNM.10	1.07907	4.9026
narrow_peak_154396a	RNM.2	2.59323	-0.0474723
narrow_peak_15442	RNM.6	1.55409	5.53108
narrow_peak_154439	RNM.12	-0.0845	6.64683
narrow_peak_154533	RNM.8	-1.10471	7.28575
narrow_peak_154565	RNM.1	4.61221	-3.03749
narrow_peak_154572a	RNM.12	0.758114	6.41973
narrow_peak_154621b	RNM.1	3.80057	-3.86069
narrow_peak_154656	RNM.2	1.93888	0.689528
narrow_peak_154787	RNM.1	3.41614	-2.79371
narrow_peak_154922	RNM.6	1.93312	5.59499
narrow_peak_15509a	RNM.1	3.68742	-3.95037
narrow_peak_155123b	RNM.2	0.735447	1.5737
narrow_peak_155230c	RNM.9	-2.17044	-3.82302
narrow_peak_155237	RNM.9	-1.73481	-4.02518
narrow_peak_155260b	RNM.3	-1.3572	-1.50421
narrow_peak_155372	RNM.3	0.251581	-1.25626
narrow_peak_155428c	RNM.3	0.306364	-1.42196
narrow_peak_155456	RNM.1	1.68413	1.38128
narrow_peak_15550	RNM.1	5.06302	-3.15385
narrow_peak_155518	RNM.2	2.1166	0.319945
narrow_peak_155522	RNM.8	-0.165117	7.52715
narrow_peak_155537	RNM.13	0.603667	7.34686
narrow_peak_155550	RNM.13	0.253502	7.73891
narrow_peak_155577b	RNM.2	1.7504	-0.261825
narrow_peak_155589	RNM.8	-0.61233	7.28101
narrow_peak_155611	RNM.2	1.53324	1.01004
narrow_peak_155660b	RNM.8	-1.96622	7.59542
narrow_peak_155681	RNM.2	1.10473	2.06671
narrow_peak_155764a	RNM.1	3.98805	-3.90458
narrow_peak_155771	RNM.1	4.56596	-4.34951
narrow_peak_155860a	RNM.1	4.50441	-4.10023
narrow_peak_155993a	RNM.1	5.10404	-3.179
narrow_peak_156028	RNM.6	2.22419	5.86853
narrow_peak_1561	RNM.9	-0.631929	-4.8743
narrow_peak_156103c	RNM.5	-3.40528	-6.10418
narrow_peak_156121	RNM.3	0.342734	-2.08734
narrow_peak_156271	RNM.10	-0.820529	4.12207
narrow_peak_156281	RNM.1	3.43001	-3.1818
narrow_peak_156368a	RNM.1	3.38461	-3.89801
narrow_peak_156458a	RNM.7	-2.37431	-6.67558
narrow_peak_156460a	RNM.7	-2.69924	-6.16814
narrow_peak_156476a	RNM.4	-2.25383	-6.75882
narrow_peak_156477	RNM.5	-1.86081	-6.35858
narrow_peak_156626c	RNM.6	2.69038	5.0981
narrow_peak_156665c	RNM.7	-2.9847	-5.41678
narrow_peak_156740	RNM.9	-0.218897	-2.26433
narrow_peak_15675b	RNM.10	-0.185191	6.74767
narrow_peak_156784	RNM.5	-3.02689	-4.80881
narrow_peak_156824b	RNM.5	-1.46908	-4.25976
narrow_peak_156872b	RNM.3	-0.491714	-2.0481
narrow_peak_156909	RNM.1	4.37374	-2.62862
narrow_peak_156916	RNM.1	3.96847	-3.20106
narrow_peak_156976c	RNM.4	-2.81017	-7.70637
narrow_peak_15701	RNM.3	0.231664	-1.33325
narrow_peak_157063	RNM.5	-1.89037	-6.30313
narrow_peak_157179a	RNM.1	4.45071	-4.51271
narrow_peak_157180	RNM.1	4.84742	-3.04236
narrow_peak_157265	RNM.9	-2.43612	-4.46942
narrow_peak_15745	RNM.12	-1.36324	4.82091
narrow_peak_157487	RNM.1	4.73876	-3.83764
narrow_peak_157653b	RNM.3	-0.22218	-2.13802
narrow_peak_157809	RNM.7	-2.05703	-7.04054
narrow_peak_157941	RNM.9	4.23329	-2.74084
narrow_peak_157955	RNM.7	-2.37015	-6.30727
narrow_peak_15806	RNM.10	-0.14719	5.60505
narrow_peak_15807	RNM.3	-0.186838	-1.42348
narrow_peak_158098b	RNM.12	-0.324508	4.73421
narrow_peak_158170a	RNM.8	-2.17936	7.51
narrow_peak_158212	RNM.13	1.84377	6.08905
narrow_peak_158213a	RNM.3	0.0758515	-1.11921
narrow_peak_158361b	RNM.3	-1.58553	-1.57949
narrow_peak_158411b	RNM.6	1.51652	6.3074
narrow_peak_158436b	RNM.12	-1.24103	6.41387
narrow_peak_158457	RNM.2	0.998464	1.14385
narrow_peak_158466	RNM.3	0.486811	-1.6141
narrow_peak_158473	RNM.3	0.825421	0.251359
narrow_peak_158513	RNM.13	0.710613	6.83493
narrow_peak_158554	RNM.8	-0.797206	7.26817
narrow_peak_158584a	RNM.12	-1.8421	7.48617
narrow_peak_158611	RNM.3	0.858671	-1.29152
narrow_peak_158621a	RNM.2	1.14436	1.25418
narrow_peak_158651	RNM.1	4.67249	-2.9883
narrow_peak_158698	RNM.1	3.43306	-3.717
narrow_peak_158729	RNM.12	-0.593624	5.65087
narrow_peak_158826	RNM.1	4.6289	-4.07674
narrow_peak_15883	RNM.1	4.71141	-3.17959
narrow_peak_158878a	RNM.3	-0.505817	-1.05094
narrow_peak_158905b	RNM.12	-0.539093	4.75923
narrow_peak_15904	RNM.8	-1.35459	7.48471
narrow_peak_159041	RNM.2	3.80676	-1.55894
narrow_peak_159053b	RNM.3	-1.22017	-1.32905
narrow_peak_159062a	RNM.8	-0.713497	7.95874
narrow_peak_159063b	RNM.8	-1.24287	7.29782
narrow_peak_159090	RNM.2	0.694981	1.4339
narrow_peak_15916	RNM.13	0.778399	2.96409
narrow_peak_159176	RNM.12	-0.531236	7.01977
narrow_peak_159215b	RNM.8	-1.16423	7.89782
narrow_peak_159243	RNM.6	2.37275	6.13194
narrow_peak_159270a	RNM.3	0.597146	-0.957842
narrow_peak_159353a	RNM.6	1.41118	5.33748
narrow_peak_15937	RNM.2	2.08345	5.74588
narrow_peak_15941d	RNM.2	2.53976	0.082841
narrow_peak_159586	RNM.3	0.423668	-2.03086
narrow_peak_159587a	RNM.3	-0.132895	-2.03597
narrow_peak_15963	RNM.2	1.09885	1.63079
narrow_peak_159662a	RNM.10	-1.1194	4.6628
narrow_peak_15978	RNM.13	0.746392	7.20321
narrow_peak_159846	RNM.10	0.302104	6.78778
narrow_peak_159851	RNM.3	0.429202	-1.37377
narrow_peak_15993	RNM.13	0.567615	7.32172
narrow_peak_159989	RNM.11	-4.09708	5.20839
narrow_peak_160103	RNM.12	0.224608	4.54864
narrow_peak_160132	RNM.10	0.194824	5.189
narrow_peak_160185	RNM.10	0.619219	4.92023
narrow_peak_16029	RNM.2	1.45324	1.01793
narrow_peak_160309b	RNM.10	-1.40249	4.9596
narrow_peak_160365	RNM.1	4.34073	-2.83604
narrow_peak_160385	RNM.6	1.17626	4.63548
narrow_peak_160472b	RNM.2	1.59096	1.33721
narrow_peak_160525a	RNM.8	-2.07326	7.087
narrow_peak_160669	RNM.3	-1.57175	-1.38429
narrow_peak_160769	RNM.6	2.16939	6.62378
narrow_peak_160771	RNM.3	0.962748	-1.39083
narrow_peak_160810	RNM.2	1.24532	1.74985
narrow_peak_160863a	RNM.8	-1.22822	7.56588
narrow_peak_160874a	RNM.12	-0.257078	5.02828
narrow_peak_160899a	RNM.8	-1.39226	7.81128
narrow_peak_160921	RNM.2	0.620698	1.14455
narrow_peak_160931a	RNM.2	1.06647	0.923279
narrow_peak_160955b	RNM.13	0.951309	3.06918
narrow_peak_161017b	RNM.3	-0.846399	-1.0816
narrow_peak_161035	RNM.2	1.22277	0.865209
narrow_peak_161039	RNM.8	-0.265188	6.71864
narrow_peak_161040	RNM.3	-1.03452	-1.48993
narrow_peak_16104a	RNM.2	1.06073	2.33217
narrow_peak_161135	RNM.12	0.912507	4.87922
narrow_peak_161543b	RNM.10	-0.0870467	6.55208
narrow_peak_161552a	RNM.13	0.398296	7.48371
narrow_peak_16156	RNM.3	0.260812	-1.16341
narrow_peak_161638b	RNM.8	-2.24516	7.73282
narrow_peak_16167	RNM.13	0.714857	6.56457
narrow_peak_16169a	RNM.2	0.733462	1.21723
narrow_peak_161745	RNM.6	2.13986	6.50254
narrow_peak_161849c	RNM.6	1.38761	5.54715
narrow_peak_161859	RNM.6	0.830691	6.9093
narrow_peak_16187	RNM.12	-1.71337	7.08459
narrow_peak_16195	RNM.13	-0.130618	7.57089
narrow_peak_161c	RNM.7	-2.34462	-7.29883
narrow_peak_162000	RNM.8	-1.09121	7.12498
narrow_peak_162012	RNM.3	0.36288	-1.96365
narrow_peak_162089	RNM.12	-0.256954	5.72321
narrow_peak_162134d	RNM.3	-1.03367	-1.93657
narrow_peak_162139	RNM.5	-2.07631	-2.50927
narrow_peak_162192	RNM.10	-0.705576	6.72082
narrow_peak_162339	RNM.3	0.486836	-1.49122
narrow_peak_162625	RNM.12	-0.323613	4.87624
narrow_peak_162667	RNM.8	-1.21231	7.39138
narrow_peak_162715b	RNM.8	-1.73267	7.82367
narrow_peak_162726	RNM.2	2.19968	0.574057
narrow_peak_162788	RNM.8	-1.72066	6.84599
narrow_peak_162882	RNM.6	1.38609	5.77066
narrow_peak_162915	RNM.1	4.38561	-2.19075
narrow_peak_16292	RNM.2	1.72641	1.38485
narrow_peak_162960	RNM.2	3.36485	-1.14165
narrow_peak_162a	RNM.4	-2.25554	-7.20544
narrow_peak_163003d	RNM.8	-1.74408	6.84355
narrow_peak_163015	RNM.3	0.0396402	-0.803896
narrow_peak_163047b	RNM.8	-0.900025	7.06626
narrow_peak_163078b	RNM.12	-0.848726	4.90392
narrow_peak_163080	RNM.13	0.698302	6.60822
narrow_peak_163115a	RNM.13	0.427106	7.51307
narrow_peak_163121a	RNM.2	0.65888	1.10097
narrow_peak_163142	RNM.2	2.09107	0.883458
narrow_peak_163143c	RNM.2	0.980633	1.83644
narrow_peak_163162	RNM.2	1.2912	-0.303668
narrow_peak_163192	RNM.8	-0.821437	7.23918
narrow_peak_163196	RNM.2	1.76904	-0.0627155
narrow_peak_163205	RNM.12	0.867595	6.47654
narrow_peak_163213a	RNM.8	-1.9135	7.83362
narrow_peak_163228	RNM.2	2.03187	0.448562
narrow_peak_163241	RNM.12	-0.396593	4.42042
narrow_peak_16325	RNM.8	-2.17135	7.5358
narrow_peak_163302a	RNM.13	0.614833	7.49869
narrow_peak_163337c	RNM.10	-1.28232	4.7449
narrow_peak_163341	RNM.2	1.45816	-0.115892
narrow_peak_1634	RNM.4	-3.44039	-6.87451
narrow_peak_16344	RNM.12	1.00828	5.14382
narrow_peak_163444	RNM.8	-1.86083	7.31921
narrow_peak_16346	RNM.13	1.38694	5.9833
narrow_peak_163464	RNM.12	0.380011	4.81509
narrow_peak_163542	RNM.8	-0.305878	7.88247
narrow_peak_163546	RNM.13	0.565354	7.17942
narrow_peak_163547a	RNM.10	-0.553821	5.76147
narrow_peak_163557b	RNM.1	4.80844	-4.10024
narrow_peak_163570b	RNM.2	1.16284	-0.20985
narrow_peak_163614	RNM.8	-0.249704	7.35164
narrow_peak_163652	RNM.6	0.657595	4.47304
narrow_peak_163679	RNM.3	0.3669	-1.74832
narrow_peak_163767a	RNM.1	5.31575	-3.38881
narrow_peak_163781	RNM.2	0.647431	1.46997
narrow_peak_163799b	RNM.12	0.489071	2.94049
narrow_peak_16382	RNM.8	0.348077	7.56169
narrow_peak_163842c	RNM.2	2.07696	0.211587
narrow_peak_163844a	RNM.8	-2.21844	7.46782
narrow_peak_163862	RNM.2	2.1999	-0.285866
narrow_peak_163867	RNM.2	2.08895	-0.656101
narrow_peak_16387b	RNM.2	0.858925	1.07248
narrow_peak_163882	RNM.2	1.68656	-0.232146
narrow_peak_163902	RNM.13	-0.201701	7.93084
narrow_peak_163905	RNM.8	-0.0550284	7.60694
narrow_peak_16393	RNM.6	-0.0293756	7.8373
narrow_peak_163945	RNM.12	1.63452	6.34566
narrow_peak_16396	RNM.10	-0.5731	7.04229
narrow_peak_164038	RNM.12	0.700148	2.55606
narrow_peak_164055	RNM.6	0.640231	6.00826
narrow_peak_164067c	RNM.8	-1.18874	8.00848
narrow_peak_164105	RNM.2	1.72203	-0.903232
narrow_peak_16412b	RNM.13	0.708746	2.80084
narrow_peak_16413	RNM.13	1.31539	2.36267
narrow_peak_164150	RNM.2	1.88218	-0.190414
narrow_peak_164209a	RNM.8	-0.707214	8.17762
narrow_peak_164219b	RNM.2	2.38428	0.341542
narrow_peak_164223	RNM.8	-0.779197	7.91433
narrow_peak_164336	RNM.1	4.61912	-2.72946
narrow_peak_164344	RNM.2	1.6342	0.967807
narrow_peak_164346c	RNM.8	-1.21339	5.33342
narrow_peak_164350	RNM.2	1.60642	-0.0913624
narrow_peak_164391b	RNM.1	1.53715	1.43275
narrow_peak_164397	RNM.1	5.26022	-2.87688
narrow_peak_164405	RNM.2	1.05738	0.73281
narrow_peak_164425a	RNM.8	-1.60168	7.6995
narrow_peak_164429a	RNM.2	2.32626	0.337195
narrow_peak_164436	RNM.2	1.16245	2.78005
narrow_peak_164507	RNM.2	1.54159	2.28457
narrow_peak_164523b	RNM.8	-1.32354	7.09874
narrow_peak_164542	RNM.12	0.51067	6.13726
narrow_peak_164568	RNM.3	0.0739513	-1.09045
narrow_peak_164622b	RNM.9	0.0229333	-4.68042
narrow_peak_164641	RNM.13	1.31655	7.21595
narrow_peak_164678	RNM.2	1.50453	0.268493
narrow_peak_164720	RNM.2	1.99166	1.34362
narrow_peak_164735b	RNM.6	0.400014	7.26945
narrow_peak_164736b	RNM.8	-1.21562	7.88697
narrow_peak_164753	RNM.2	2.24826	-0.222596
narrow_peak_164766	RNM.6	1.37072	6.1604
narrow_peak_164775c	RNM.2	0.638748	1.20083
narrow_peak_164790d	RNM.2	1.07229	1.94775
narrow_peak_164854	RNM.2	2.25531	0.578332
narrow_peak_164892	RNM.2	0.966156	1.4998
narrow_peak_164897	RNM.2	3.55292	-1.32866
narrow_peak_164910d	RNM.2	1.5356	1.41766
narrow_peak_164943	RNM.12	-0.297644	4.50084
narrow_peak_164972d	RNM.10	-0.760669	5.55514
narrow_peak_165121b	RNM.8	-1.75482	7.06759
narrow_peak_165136	RNM.8	-0.00260913	7.86054
narrow_peak_165138	RNM.8	-0.611899	8.13635
narrow_peak_165145	RNM.13	1.40768	7.23249
narrow_peak_16516	RNM.3	0.481223	-0.199337
narrow_peak_165195c	RNM.12	-1.12373	5.82112
narrow_peak_165196	RNM.12	0.971094	6.30651
narrow_peak_165208a	RNM.8	-0.74946	8.08731
narrow_peak_165280a	RNM.8	-1.58757	7.02792
narrow_peak_165303a	RNM.12	0.841526	6.39996
narrow_peak_165306	RNM.8	-1.63234	7.34259
narrow_peak_165346	RNM.2	2.35495	-0.6723
narrow_peak_165363	RNM.12	-0.431316	6.7347
narrow_peak_165365	RNM.8	-0.598183	7.12763
narrow_peak_165476	RNM.10	-0.27448	6.68873
narrow_peak_165477b	RNM.10	-0.178969	7.41375
narrow_peak_165481	RNM.10	0.111658	6.57929
narrow_peak_165491	RNM.13	1.21148	7.1916
narrow_peak_165530	RNM.6	0.603716	6.2981
narrow_peak_165559	RNM.2	2.52271	0.238362
narrow_peak_165604	RNM.6	1.92137	5.66616
narrow_peak_165605c	RNM.8	-0.786799	7.16427
narrow_peak_165621	RNM.2	1.49695	1.01977
narrow_peak_165622	RNM.2	1.14312	1.14169
narrow_peak_165632	RNM.2	1.79456	-0.158296
narrow_peak_1658	RNM.5	-3.12929	-4.6562
narrow_peak_165877a	RNM.1	3.40763	-3.91279
narrow_peak_165937b	RNM.10	-0.141885	5.80065
narrow_peak_166078	RNM.1	3.86473	-4.21786
narrow_peak_166151	RNM.12	0.182403	6.76586
narrow_peak_166190c	RNM.13	-2.18397	7.69342
narrow_peak_166197	RNM.13	1.40273	7.2215
narrow_peak_166203c	RNM.8	-0.959409	8.03553
narrow_peak_166207a	RNM.8	-0.460356	8.11716
narrow_peak_166227	RNM.2	2.55705	0.139471
narrow_peak_166248	RNM.2	1.39635	7.22984
narrow_peak_166259	RNM.8	-0.147802	7.88296
narrow_peak_166265	RNM.8	-0.539912	7.232
narrow_peak_166317b	RNM.12	0.718776	2.74541
narrow_peak_166320b	RNM.12	-0.705447	5.10991
narrow_peak_166375a	RNM.8	-1.84214	6.90659
narrow_peak_166390	RNM.3	0.0873364	-0.927477
narrow_peak_166412c	RNM.2	1.48687	1.12356
narrow_peak_166421	RNM.2	1.83993	-0.0973313
narrow_peak_166467	RNM.2	2.01964	1.33552
narrow_peak_166493	RNM.13	0.973163	7.30736
narrow_peak_166531	RNM.12	-1.10053	6.9524
narrow_peak_166543a	RNM.8	-0.642586	7.51792
narrow_peak_166552	RNM.12	-1.33554	7.02744
narrow_peak_166581	RNM.3	0.293654	-0.856308
narrow_peak_166592	RNM.8	-0.806372	7.73477
narrow_peak_166608a	RNM.2	1.29306	1.5325
narrow_peak_166656	RNM.6	1.31224	5.98606
narrow_peak_166663	RNM.8	-1.03178	7.11047
narrow_peak_166675	RNM.13	0.898718	7.20031
narrow_peak_166682	RNM.8	-0.852256	7.40207
narrow_peak_166708b	RNM.8	-1.25882	7.90085
narrow_peak_166738	RNM.3	-1.00267	-1.37345
narrow_peak_166739b	RNM.3	-1.19251	-1.30381
narrow_peak_166802a	RNM.2	-0.80803	4.81585
narrow_peak_166826	RNM.1	4.37055	-2.17226
narrow_peak_166856	RNM.2	1.92769	-0.808053
narrow_peak_166878	RNM.8	-1.65056	7.35982
narrow_peak_166897	RNM.13	0.907895	7.14883
narrow_peak_166990a	RNM.8	-1.08027	7.96676
narrow_peak_16706	RNM.5	-2.97355	-4.8461
narrow_peak_167060	RNM.2	2.0292	1.04108
narrow_peak_167061	RNM.1	4.93791	-4.40109
narrow_peak_167074a	RNM.8	-2.03765	6.95985
narrow_peak_167112	RNM.12	-0.80809	4.87467
narrow_peak_167117b	RNM.12	0.945498	2.46159
narrow_peak_167131a	RNM.10	-0.109564	5.72099
narrow_peak_167171a	RNM.2	1.01604	2.22953
narrow_peak_167184	RNM.8	-1.32362	7.79458
narrow_peak_167198	RNM.2	1.00293	2.25697
narrow_peak_167241	RNM.13	1.38639	7.23994
narrow_peak_167245	RNM.13	1.35799	7.26408
narrow_peak_167251	RNM.6	1.82501	6.59771
narrow_peak_167293	RNM.6	0.940834	6.50167
narrow_peak_167364	RNM.2	-1.10229	-1.10815
narrow_peak_167371	RNM.2	3.69356	-1.40901
narrow_peak_167377b	RNM.8	-1.29409	7.7612
narrow_peak_167485	RNM.3	-2.04198	-2.22458
narrow_peak_167644	RNM.3	0.0636282	-1.98409
narrow_peak_16769	RNM.1	4.65686	-2.5748
narrow_peak_167724a	RNM.10	-0.131164	6.31553
narrow_peak_167862	RNM.6	1.46503	5.47594
narrow_peak_167880	RNM.10	-0.152499	7.1265
narrow_peak_16793	RNM.1	4.67048	-4.25902
narrow_peak_167970b	RNM.6	2.10566	5.33513
narrow_peak_168040a	RNM.1	3.41646	-4.06081
narrow_peak_168267	RNM.2	2.56441	-0.929479
narrow_peak_168278	RNM.2	1.1988	1.83309
narrow_peak_168368b	RNM.5	-2.94057	-5.13436
narrow_peak_168454d	RNM.7	-3.01508	-6.15767
narrow_peak_168543a	RNM.1	4.22735	-4.65875
narrow_peak_168583	RNM.7	-2.27841	-5.204
narrow_peak_168608a	RNM.7	-2.21895	-6.22821
narrow_peak_168615a	RNM.4	-3.10673	-7.5299
narrow_peak_168616	RNM.9	-0.898025	-5.12592
narrow_peak_168704	RNM.11	-0.0249689	7.38812
narrow_peak_168714	RNM.11	-2.93978	4.71769
narrow_peak_168716b	RNM.11	-2.86971	4.68038
narrow_peak_168724	RNM.11	-2.28415	5.62816
narrow_peak_168741	RNM.11	-2.48126	5.45802
narrow_peak_168751b	RNM.11	-2.00807	7.47109
narrow_peak_168752	RNM.11	-2.39142	5.66752
narrow_peak_168753c	RNM.11	-2.34175	5.7131
narrow_peak_168754	RNM.11	-2.01916	6.19379
narrow_peak_168756	RNM.11	-2.41842	4.30663
narrow_peak_168762b	RNM.11	-2.2508	6.04842
narrow_peak_168769	RNM.11	-2.1111	6.09213
narrow_peak_168770c	RNM.11	-2.09177	6.04111
narrow_peak_168773	RNM.11	-2.37262	5.59865
narrow_peak_168779	RNM.11	-2.06995	6.15203
narrow_peak_168783	RNM.11	-2.87647	5.73136
narrow_peak_168784	RNM.11	-3.07736	4.78569
narrow_peak_168785b	RNM.11	-2.10639	6.05598
narrow_peak_168796	RNM.11	-3.45819	4.94629
narrow_peak_168800a	RNM.11	-2.00421	5.88142
narrow_peak_168801	RNM.11	-2.2473	5.7233
narrow_peak_168802	RNM.11	-2.04732	5.8466
narrow_peak_168803b	RNM.11	-2.23728	5.68581
narrow_peak_168808a	RNM.11	-3.01124	4.66667
narrow_peak_168823c	RNM.11	5.14724	-3.42685
narrow_peak_168838	RNM.11	-2.88154	4.53759
narrow_peak_169037	RNM.3	0.262882	-0.417224
narrow_peak_169040d	RNM.5	-1.6916	-1.81852
narrow_peak_169114	RNM.3	-0.0229954	-1.80654
narrow_peak_169285	RNM.1	4.80774	-2.72149
narrow_peak_169503	RNM.5	-2.12653	-2.35635
narrow_peak_169705	RNM.1	4.03162	-4.29262
narrow_peak_169877	RNM.6	1.30489	5.78051
narrow_peak_169903	RNM.3	0.360498	-2.02175
narrow_peak_169973a	RNM.3	-3.85922	-6.89898
narrow_peak_169976	RNM.3	-0.648055	-0.918587
narrow_peak_170019a	RNM.2	2.39546	-0.430897
narrow_peak_170093	RNM.2	1.91533	0.424169
narrow_peak_170166	RNM.5	-2.18317	-2.44354
narrow_peak_170170	RNM.5	-1.96211	-2.27038
narrow_peak_170314	RNM.8	-1.65021	7.45268
narrow_peak_170327b	RNM.3	-0.317823	-1.51966
narrow_peak_170363	RNM.1	3.30864	-3.69903
narrow_peak_170470	RNM.6	1.50568	5.22285
narrow_peak_17052	RNM.1	5.30911	-4.09487
narrow_peak_170611	RNM.3	0.762981	-0.877521
narrow_peak_170637a	RNM.5	-1.03882	-1.74298
narrow_peak_170655	RNM.3	-1.1188	-1.84494
narrow_peak_170766	RNM.1	3.9864	-2.38695
narrow_peak_170859c	RNM.10	-0.556323	6.60119
narrow_peak_170912a	RNM.10	0.191467	7.20435
narrow_peak_170953a	RNM.12	-0.85295	5.97486
narrow_peak_17097d	RNM.1	5.35223	-4.42325
narrow_peak_171009a	RNM.13	0.627104	2.95996
narrow_peak_171016a	RNM.6	0.600178	6.61901
narrow_peak_171066b	RNM.8	-1.94915	7.85283
narrow_peak_171067	RNM.13	1.45689	7.17364
narrow_peak_17111	RNM.5	-1.95671	-4.0529
narrow_peak_17112	RNM.5	-2.07288	-3.68411
narrow_peak_171134	RNM.6	1.66313	5.36579
narrow_peak_17119	RNM.9	-0.64503	-4.69823
narrow_peak_171245	RNM.3	0.29012	-1.9225
narrow_peak_17125	RNM.5	-1.75933	-5.22007
narrow_peak_171274	RNM.2	1.67935	0.818995
narrow_peak_17128	RNM.4	-2.95605	-6.87843
narrow_peak_171284	RNM.10	-0.52153	5.89224
narrow_peak_171286a	RNM.10	-1.1958	5.82043
narrow_peak_171301a	RNM.2	0.862274	0.0796843
narrow_peak_171306	RNM.2	2.10693	-0.495557
narrow_peak_171353a	RNM.10	-0.383708	5.09057
narrow_peak_171360	RNM.12	-0.956269	4.88229
narrow_peak_171393c	RNM.2	0.991297	0.494076
narrow_peak_171437	RNM.10	-0.220331	5.2621
narrow_peak_171495b	RNM.10	-0.583212	6.18286
narrow_peak_171510b	RNM.3	-0.242965	-1.21778
narrow_peak_171539	RNM.1	5.28481	-4.39275
narrow_peak_171566	RNM.6	1.59803	6.88639
narrow_peak_171617b	RNM.8	-1.92868	6.72852
narrow_peak_171626	RNM.6	2.44638	6.30068
narrow_peak_171628b	RNM.8	-1.34179	5.95986
narrow_peak_171643	RNM.10	0.297929	5.23301
narrow_peak_171706a	RNM.2	1.89258	-0.152698
narrow_peak_171715b	RNM.13	0.998731	3.16417
narrow_peak_171720	RNM.1	3.8998	-2.37725
narrow_peak_171893b	RNM.6	2.41671	5.82933
narrow_peak_17195	RNM.1	5.43149	-3.7967
narrow_peak_171980	RNM.12	0.644881	5.09947
narrow_peak_172041	RNM.8	-0.165175	7.60812
narrow_peak_172058a	RNM.8	-1.87229	7.50553
narrow_peak_172076	RNM.8	-2.09527	7.75346
narrow_peak_172083	RNM.12	-0.944111	4.97168
narrow_peak_172152	RNM.12	-0.156798	5.26988
narrow_peak_172289a	RNM.3	-0.95858	-1.45901
narrow_peak_172290a	RNM.10	-0.0273744	7.67479
narrow_peak_172364a	RNM.11	-4.03913	5.08179
narrow_peak_172494	RNM.12	1.10584	4.52682
narrow_peak_172609	RNM.10	-0.634974	5.60295
narrow_peak_172720b	RNM.9	-0.257897	-4.54058
narrow_peak_172765a	RNM.5	-0.231998	-1.53778
narrow_peak_172767	RNM.3	0.628602	-1.49669
narrow_peak_17284a	RNM.9	-0.674464	-3.81727
narrow_peak_173005	RNM.10	-0.596049	6.41813
narrow_peak_173006	RNM.10	-1.058	4.96682
narrow_peak_173009	RNM.10	0.212795	5.76764
narrow_peak_173021b	RNM.12	-0.412696	6.00908
narrow_peak_173065c	RNM.9	-0.145853	-4.09559
narrow_peak_17309	RNM.1	5.59345	-3.35132
narrow_peak_173120	RNM.1	5.12025	-3.29895
narrow_peak_173262	RNM.9	-1.74715	-3.72671
narrow_peak_173269a	RNM.3	-0.809771	-1.98459
narrow_peak_173305b	RNM.1	4.09728	-4.30257
narrow_peak_173334	RNM.3	-0.779925	-1.90839
narrow_peak_17339b	RNM.9	-1.7412	-3.65628
narrow_peak_173427b	RNM.12	-0.193273	4.43778
narrow_peak_173446	RNM.6	1.0514	6.07884
narrow_peak_173541	RNM.2	0.537107	1.77263
narrow_peak_17357b	RNM.5	-2.22051	-5.58728
narrow_peak_173604e	RNM.8	-2.0471	7.04141
narrow_peak_173608	RNM.2	1.41678	1.50763
narrow_peak_173634	RNM.11	-2.41674	3.81455
narrow_peak_173651	RNM.2	2.21976	-0.580362
narrow_peak_173673	RNM.12	0.0252451	5.0367
narrow_peak_173686	RNM.13	1.30217	0.654898
narrow_peak_173688a	RNM.2	3.69688	-1.44635
narrow_peak_173701b	RNM.12	-1.60093	7.87318
narrow_peak_173726a	RNM.2	1.13762	0.897481
narrow_peak_173739	RNM.13	1.45957	5.79133
narrow_peak_173752a	RNM.8	-1.39186	6.45352
narrow_peak_173756	RNM.2	0.323702	-0.316322
narrow_peak_173779a	RNM.2	1.29573	5.43893
narrow_peak_173782	RNM.10	0.593624	6.85381
narrow_peak_173841	RNM.2	1.63565	0.521582
narrow_peak_173880	RNM.2	0.443424	1.76359
narrow_peak_173886	RNM.8	-1.25871	5.32746
narrow_peak_173890	RNM.13	1.09203	6.88286
narrow_peak_173973b	RNM.10	-1.06116	6.69436
narrow_peak_173990a	RNM.12	0.434549	4.34397
narrow_peak_173991	RNM.12	0.580016	4.85812
narrow_peak_174004	RNM.2	1.02505	1.08361
narrow_peak_174083b	RNM.8	-0.823956	7.13104
narrow_peak_174086a	RNM.10	-0.486798	6.45394
narrow_peak_174087	RNM.10	0.241989	7.13467
narrow_peak_174280b	RNM.8	0.863495	3.00536
narrow_peak_174353d	RNM.8	-2.2534	7.70871
narrow_peak_174376	RNM.2	2.53054	-0.451417
narrow_peak_174427a	RNM.3	-1.19137	-1.33132
narrow_peak_174428	RNM.3	0.836904	-1.39501
narrow_peak_174429a	RNM.2	0.689428	2.69763
narrow_peak_174430a	RNM.8	0.457343	7.42328
narrow_peak_174442c	RNM.8	-1.65226	7.02442
narrow_peak_174459b	RNM.1	4.31664	-2.04768
narrow_peak_174492	RNM.13	-0.45487	7.61088
narrow_peak_174563	RNM.13	1.09768	3.05757
narrow_peak_174587a	RNM.8	-2.09955	7.31803
narrow_peak_174603	RNM.2	-1.08713	6.40291
narrow_peak_174624	RNM.2	0.899689	1.85493
narrow_peak_174630	RNM.8	-0.275799	7.96427
narrow_peak_174635	RNM.2	2.09459	-0.777846
narrow_peak_174686	RNM.2	3.8147	-1.89048
narrow_peak_174712a	RNM.2	0.695692	1.13389
narrow_peak_17478	RNM.3	1.28991	-1.32503
narrow_peak_174791	RNM.1	5.24344	-4.42932
narrow_peak_174841a	RNM.1	3.91045	-3.77125
narrow_peak_174849a	RNM.2	5.4019	-4.34782
narrow_peak_174852	RNM.2	1.48704	-0.223547
narrow_peak_174866	RNM.3	-0.335121	-1.32037
narrow_peak_174913	RNM.3	-1.34958	-1.44966
narrow_peak_174949	RNM.1	5.37323	-3.00476
narrow_peak_174971b	RNM.2	0.941709	2.98889
narrow_peak_175000b	RNM.2	3.32768	-1.68081
narrow_peak_175045	RNM.3	-1.08988	-1.26941
narrow_peak_175076	RNM.12	-0.249358	6.99018
narrow_peak_175095	RNM.13	-0.118127	7.96045
narrow_peak_175131a	RNM.12	-0.875651	6.28912
narrow_peak_175318	RNM.1	3.52167	-3.59143
narrow_peak_175347	RNM.1	4.59358	-2.97766
narrow_peak_175350a	RNM.8	-2.14823	7.47379
narrow_peak_175402	RNM.12	-0.0564862	6.3426
narrow_peak_175424	RNM.13	1.18241	6.4349
narrow_peak_175448	RNM.12	0.991261	6.26866
narrow_peak_175485	RNM.1	3.68858	-3.98932
narrow_peak_175527a	RNM.5	-1.78855	-2.15831
narrow_peak_175556	RNM.1	4.13872	-3.93524
narrow_peak_175560	RNM.3	-1.57386	-1.75651
narrow_peak_175569	RNM.2	0.736421	1.73291
narrow_peak_175573	RNM.3	-0.750039	-1.71614
narrow_peak_175575	RNM.3	-0.906008	-1.20831
narrow_peak_175669	RNM.2	0.652676	1.50731
narrow_peak_175677	RNM.13	0.856421	3.03898
narrow_peak_175771	RNM.3	-1.58881	-1.5057
narrow_peak_175783b	RNM.2	1.70451	0.0651125
narrow_peak_175897	RNM.12	0.448384	6.49393
narrow_peak_175901	RNM.10	0.637322	7.02342
narrow_peak_175931d	RNM.8	-1.97216	7.65381
narrow_peak_175934b	RNM.8	-1.53981	6.9565
narrow_peak_175936	RNM.10	-0.439566	6.50347
narrow_peak_175946	RNM.1	4.01503	-3.89763
narrow_peak_176057	RNM.2	1.17117	0.483591
narrow_peak_176079	RNM.2	1.29866	1.00864
narrow_peak_176123	RNM.1	4.40096	-2.29665
narrow_peak_176135	RNM.2	0.716659	1.83177
narrow_peak_176164	RNM.1	5.08222	-3.83347
narrow_peak_176261	RNM.1	3.55404	-2.60601
narrow_peak_176270b	RNM.1	3.72458	-3.06299
narrow_peak_176369	RNM.3	1.07774	-1.44412
narrow_peak_176421b	RNM.8	-1.91521	7.05074
narrow_peak_176429	RNM.2	2.54853	0.149717
narrow_peak_176439a	RNM.8	-1.35841	8.20882
narrow_peak_176451	RNM.2	2.39859	0.244013
narrow_peak_176490	RNM.13	1.69747	1.86857
narrow_peak_176801	RNM.1	5.10543	-3.58038
narrow_peak_176811	RNM.1	5.52687	-3.86448
narrow_peak_176829a	RNM.12	-0.682359	5.1356
narrow_peak_176923c	RNM.10	-1.02152	4.8199
narrow_peak_17697	RNM.1	5.36334	-4.41443
narrow_peak_176982	RNM.1	5.24827	-3.13892
narrow_peak_177061	RNM.1	5.6124	-3.29641
narrow_peak_1772	RNM.1	4.29532	-4.39363
narrow_peak_177369d	RNM.4	-3.0691	-7.57241
narrow_peak_177465	RNM.1	5.47243	-4.22019
narrow_peak_177485a	RNM.4	-3.57613	-5.74039
narrow_peak_177655b	RNM.2	-0.408395	3.12043
narrow_peak_177744b	RNM.5	-3.18365	-4.21721
narrow_peak_177780	RNM.5	-2.48517	-4.43442
narrow_peak_177785	RNM.1	4.01004	-2.74786
narrow_peak_177856	RNM.5	-2.6008	-6.01651
narrow_peak_177939a	RNM.9	-0.193779	-4.61918
narrow_peak_178028	RNM.3	1.255	-1.33261
narrow_peak_178047	RNM.3	0.945494	-1.23419
narrow_peak_178080b	RNM.2	1.28389	1.08386
narrow_peak_178335a	RNM.9	-0.0971735	-4.63393
narrow_peak_178653	RNM.3	0.229058	-1.71196
narrow_peak_17867	RNM.2	0.685288	1.81239
narrow_peak_178715	RNM.3	1.13256	-1.43932
narrow_peak_178972	RNM.2	1.48477	1.58767
narrow_peak_178984a	RNM.1	4.54209	-4.22306
narrow_peak_179006	RNM.3	1.14627	-0.553226
narrow_peak_17909	RNM.8	-0.643958	7.58316
narrow_peak_179132	RNM.4	-2.60549	-7.0792
narrow_peak_17917	RNM.6	0.580925	4.60437
narrow_peak_179187a	RNM.2	1.77651	1.21297
narrow_peak_179197	RNM.8	-1.48673	7.85869
narrow_peak_179233b	RNM.2	1.94583	-0.819007
narrow_peak_179244	RNM.3	0.415705	1.63434
narrow_peak_179324	RNM.12	-0.354242	5.54671
narrow_peak_17948b	RNM.10	-0.0908853	6.67394
narrow_peak_1794c	RNM.11	-3.55322	5.29083
narrow_peak_179506	RNM.13	0.591539	1.83561
narrow_peak_179524	RNM.1	4.92529	-4.19065
narrow_peak_179615	RNM.2	2.39783	-0.639443
narrow_peak_179637	RNM.2	2.78948	-0.593068
narrow_peak_179643a	RNM.2	1.13881	1.83936
narrow_peak_179651	RNM.2	2.56848	0.292716
narrow_peak_179664b	RNM.2	1.20748	1.25994
narrow_peak_179676a	RNM.2	0.995466	2.36873
narrow_peak_179704	RNM.1	3.83938	-1.59497
narrow_peak_179721c	RNM.2	0.653583	1.1377
narrow_peak_179745a	RNM.2	0.488081	1.81109
narrow_peak_179758a	RNM.2	1.21216	1.78865
narrow_peak_179787	RNM.3	0.416348	-1.37376
narrow_peak_179789	RNM.3	-1.08521	-1.2455
narrow_peak_17981a	RNM.1	3.52215	-3.70905
narrow_peak_179826	RNM.3	0.562282	-1.05602
narrow_peak_179890b	RNM.1	3.77745	-3.96786
narrow_peak_18014a	RNM.6	1.53862	5.62392
narrow_peak_180181b	RNM.5	-1.85401	-2.97571
narrow_peak_180198a	RNM.3	-1.59528	-1.36369
narrow_peak_180310	RNM.1	4.89215	-2.50738
narrow_peak_180352	RNM.1	3.49602	-2.88291
narrow_peak_18047b	RNM.10	0.268455	4.69714
narrow_peak_180573b	RNM.11	-3.43413	5.68756
narrow_peak_180644a	RNM.6	1.47313	4.97912
narrow_peak_180968	RNM.11	-2.30615	3.19069
narrow_peak_181015	RNM.9	-0.476299	-3.9258
narrow_peak_181079a	RNM.5	-3.36824	-4.53391
narrow_peak_181086a	RNM.7	-2.59384	-6.73997
narrow_peak_181087c	RNM.4	-2.55175	-7.58043
narrow_peak_181090b	RNM.4	-3.14596	-7.73793
narrow_peak_181118	RNM.5	-3.24019	-4.88365
narrow_peak_181145	RNM.7	-1.17914	-6.21557
narrow_peak_181167a	RNM.5	-2.8557	-5.79307
narrow_peak_181170	RNM.9	-1.68133	-3.96413
narrow_peak_181180	RNM.9	-1.67298	-3.88901
narrow_peak_181188c	RNM.4	-3.32	-8.01197
narrow_peak_181190b	RNM.4	-2.7346	-6.36586
narrow_peak_181272	RNM.5	-2.36862	-5.78059
narrow_peak_181409c	RNM.9	-0.986796	-4.21129
narrow_peak_181414	RNM.4	-3.36551	-6.89964
narrow_peak_181416	RNM.7	-1.22709	-6.17329
narrow_peak_181420c	RNM.7	-2.77774	-6.40356
[truncated: 2,773 more rows]

## Sheet: Figure2d
RNM ID 1	RNM ID 2	log2(OR)
RNM.1	RNM.1	1.40404
RNM.6	RNM.10	1.34549
RNM.9	RNM.10	-11.5545
RNM.2	RNM.11	-7.91962
RNM.8	RNM.11	-4.9936
RNM.5	RNM.11	-6.53073
RNM.1	RNM.11	-6.84955
RNM.3	RNM.11	-6.7511
RNM.6	RNM.11	-6.13465
RNM.11	RNM.11	-2.35209
RNM.7	RNM.11	-6.44021
RNM.1	RNM.10	-5.64863
RNM.10	RNM.11	-4.40356
RNM.4	RNM.11	-5.07434
RNM.9	RNM.11	-6.05733
RNM.2	RNM.12	-0.575581
RNM.1	RNM.12	-5.09723
RNM.8	RNM.12	2.13749
RNM.12	RNM.12	2.10219
RNM.5	RNM.12	-11.4872
RNM.4	RNM.12	-9.79494
RNM.3	RNM.12	-4.22981
RNM.2	RNM.10	-2.42292
RNM.6	RNM.12	1.38292
RNM.11	RNM.12	-4.76466
RNM.10	RNM.12	1.55887
RNM.7	RNM.12	-12.6906
RNM.9	RNM.12	-5.65568
RNM.11	RNM.13	-8.45424
RNM.3	RNM.13	-2.00788
RNM.1	RNM.13	-5.92486
RNM.2	RNM.13	1.02062
RNM.10	RNM.13	1.65995
RNM.4	RNM.10	-13.774
RNM.6	RNM.13	2.29561
RNM.8	RNM.13	3.31816
RNM.4	RNM.13	-3.5
RNM.5	RNM.13	-10
RNM.12	RNM.13	2.46175
RNM.13	RNM.13	3.2584
RNM.1	RNM.2	-1.19854
RNM.2	RNM.2	0.434413
RNM.1	RNM.3	-8.38417
RNM.2	RNM.3	-2.04556
RNM.5	RNM.10	-9.90782
RNM.3	RNM.3	-0.680852
RNM.3	RNM.4	-3.95061
RNM.2	RNM.4	-13.2316
RNM.4	RNM.4	3.20188
RNM.1	RNM.4	-4.88082
RNM.2	RNM.5	-8.20781
RNM.4	RNM.5	2.01141
RNM.1	RNM.5	-7.69453
RNM.5	RNM.5	0.72148
RNM.3	RNM.5	-2.36672
RNM.3	RNM.10	-5.03351
RNM.1	RNM.6	-3.93183
RNM.2	RNM.6	-1.03335
RNM.4	RNM.6	-12.7108
RNM.5	RNM.6	-7.79785
RNM.3	RNM.6	-5.12439
RNM.6	RNM.6	1.76287
RNM.7	RNM.7	2.67191
RNM.1	RNM.7	-0.504735
RNM.5	RNM.7	1.18098
RNM.2	RNM.7	-10.8227
RNM.8	RNM.10	2.16539
RNM.3	RNM.7	-10.1518
RNM.4	RNM.7	3.08197
RNM.6	RNM.7	-5.97055
RNM.2	RNM.8	-0.922639
RNM.5	RNM.8	-7.57666
RNM.6	RNM.8	0.903803
RNM.7	RNM.8	-3.5
RNM.4	RNM.8	-10.1263
RNM.3	RNM.8	-2.426
RNM.1	RNM.8	-8.20536
RNM.7	RNM.10	-11.1619
RNM.8	RNM.8	2.85611
RNM.5	RNM.9	-0.622367
RNM.1	RNM.9	-1.17436
RNM.4	RNM.9	0.976447
RNM.7	RNM.9	0.963492
RNM.8	RNM.9	-13.8917
RNM.6	RNM.9	-7.14821
RNM.2	RNM.9	-4.15432
RNM.3	RNM.9	-3.61298
RNM.9	RNM.9	0.321142
RNM.10	RNM.10	1.6999

## Sheet: Figure2e
ATAC UUID	Formative	Primed
584289d3-5690-415c-b26f-fcc59b082a76	0.365502	0.634498
0bfae85c-fe1c-4863-a3c3-271fdead3d16	0.357038	0.642962
018ebad1-43c5-4658-8ae3-652f05ce51c6	0.343329	0.656671
4423aae5-83df-4459-9137-cd7eac3e174e	0.33094	0.66906
3a2ad1f8-8b8e-454b-9760-2c7446e3e6e3	0.31181	0.68819
7baf0088-eb77-405f-b7df-7884984c9ae9	0.291402	0.708598
d9c61cff-765c-488c-a395-95aca2e17805	0.289342	0.710658
ec1b7d26-9956-4d96-9a72-8410b3e06608	0.285081	0.714919
ae380e3f-b68d-47cd-9791-d499a4be673b	0.282112	0.717888
bdd69163-8ab2-4e40-b448-bf9b0d00c206	0.277615	0.722385
c585c391-78c6-4e81-82dc-4dd96ecff4ff	0.27495	0.72505
08cf2b7e-1bdd-4dbb-bcea-ec94b1ee3e9f	0.273814	0.726186
f95cf721-b921-4bba-9046-9b47774246a8	0.265379	0.734621
2498178b-08b6-4918-bfbf-fcd0aaf3a183	0.250779	0.749221
6797c751-2e6a-4b79-8ad5-bafcb28c96bf	0.228896	0.771104
a9038da3-7382-4d56-bf52-a6eb792d78b1	0.22861	0.77139
fc45a7eb-6bd4-4b9d-aee5-83e2e5c09dd1	0.223982	0.776018
6d5af69b-1bd1-4cb8-a591-fa583e86fa72	0.219876	0.780124
6b9166ad-7540-4c21-ba12-964015288f3c	0.216828	0.783172
77071c55-589c-47dc-8352-027e2f4b9d87	0.21132	0.78868
dd44b3e8-51ce-4851-b9ad-7023b6125666	0.210194	0.789806
03d4046a-bbf9-4c2b-9dbe-8e8a768af016	0.208684	0.791316
90a17580-6a2f-40fc-a51f-ff97017e82e3	0.208386	0.791614
ba858230-d053-4414-a3db-665d130a0289	0.205745	0.794255
d48446ac-a14e-4e44-8c53-8b14a977827d	0.204263	0.795737
93102a0c-2c7a-48fe-8ab0-286404ef2e20	0.203976	0.796024
1b8b4b2a-25e3-49d3-a05d-1037c7961cb0	0.202882	0.797118
6ad35ba1-1079-4804-b079-17356dd46d14	0.201589	0.798411
7187e828-9045-4a75-b262-7826515b6298	0.193582	0.806418
5eddc28f-ece9-4312-b4b0-c94013de058c	0.193285	0.806715
8251073c-8ee5-4220-b935-a67e8079c0c6	0.192084	0.807916
e13b2983-1dd9-476c-9b2f-07be4031c34a	0.185985	0.814015
f532edcf-c916-4339-a88d-4feff6faa7ad	0.184662	0.815338
d313ddce-d6a8-44d2-9650-de6457f0f1b8	0.18267	0.81733
61552fa0-11f8-44d5-b121-6486e7a126c3	0.178831	0.821169
41c6fb42-9dcb-44bd-98af-99c849b5fdec	0.178527	0.821473
8c4a362f-4e12-4668-81a9-eab08c6bd530	0.176893	0.823107
68bab9b5-f669-4052-bf97-09ce53faddfb	0.174369	0.825631
6cc052c8-ba72-4fc6-9804-8630e8e972f8	0.173387	0.826613
8df3dc13-94d8-4e96-a542-aeb6aca79c05	0.173161	0.826839
3d12a814-3712-4186-ba34-d7ee9ce5371e	0.172053	0.827947
6a8b9853-8fff-415b-a1de-4fd2382ff31e	0.170772	0.829228
2fea0513-186c-4cb4-8ad5-6fbc980be86c	0.167371	0.832629
8cbf5254-4f4c-424c-88c0-8dc81eea7584	0.165817	0.834183
b4a829ea-9685-4e04-962c-a7509a774187	0.165465	0.834535
97127251-7336-46e9-a8db-70fa3799d3b2	0.159309	0.840691
821e615f-66df-4ce8-bf60-225ffcfc3cae	0.158319	0.841681
aa0566d4-8dc4-4c88-9892-c9a2ebfd1eb0	0.154441	0.845559
87f92d1c-5410-44ad-bcd2-9d76c7c8f23e	0.152058	0.847942
4fca301c-67cb-45e7-babc-a6028eb63f18	0.150333	0.849667
f55629ff-8866-406a-9cb2-1831a5f87820	0.149677	0.850323
9854029a-f25a-4963-9e11-436bc4001d20	0.144629	0.855371
9bc6afc3-e92f-4e2e-b2ab-a9bb197ebf93	0.143157	0.856843
68c96616-1bca-4b7e-ac08-d0170408a0e3	0.141332	0.858668
3bfe355b-a517-4916-aee1-c86c725a4f26	0.140769	0.859231
20189536-379f-48a7-a4e7-96697e6ede11	0.139347	0.860653
10960c0c-2b30-4fb7-8d4c-a9bcffd5bd8d	0.138746	0.861254
67163cd7-8098-4d70-b093-c48ba49687c1	0.13389	0.86611
d6fda4ee-2dde-47de-9472-442009e8e8ec	0.131748	0.868252
c54fd66f-114d-45eb-8e87-d7d2e41661b2	0.127593	0.872407
dafa81ec-f73b-4879-81b7-e8449b306d28	0.127254	0.872746
75879eca-e070-492e-9ab7-5687bec4ada9	0.126887	0.873113
73c3bd08-f480-4f58-b917-e6f464353890	0.119543	0.880457
627d58ee-01f1-43f8-9279-516aa7d2777c	0.111938	0.888062
929612fb-71c0-49a6-964a-fe2398aa57fb	0.111448	0.888552
7fc87748-a355-42da-b061-d6883b2f650f	0.110135	0.889865
48ed93d5-c317-433e-a870-5b914d4fdbc7	0.105107	0.894893
939fb4d8-db8f-4bfd-b977-d58042916690	0.102086	0.897914
2143f061-0c63-42e8-84a2-845e5f219c3c	0.100104	0.899896
4c5a4b2e-8db1-4cdb-b4ac-670eda7e47b1	0.099201	0.900799
3f22de92-75cf-48e6-918f-d70f4c82a985	0.0955605	0.90444
7eb4ae7a-c3bc-4dfa-abab-d1e29ac4f4e8	0.0948066	0.905193
c93d041e-1478-4427-a842-786e1ffb08c6	0.0940358	0.905964
a762bb46-5b12-4010-9f56-4368bcbbb0af	0.0938218	0.906178
25f35d46-05bc-49b3-8c89-6e92422bc1ba	0.0926638	0.907336
56d89c8c-e0ff-4ac4-8bba-822b151469dd	0.0894005	0.910599
49ae615a-980a-443f-be03-d481b0357a85	0.086377	0.913623
b0470e05-562e-4ace-821a-0cb4c96de082	0.0850827	0.914917
67458702-3d14-474f-988d-d84ef611c25a	0.0845559	0.915444
081d2d2f-aa37-4f8e-a114-4dd19bc271f0	0.0820207	0.917979
35e53e66-661c-43ec-8974-7fa94b178543	0.0811734	0.918827
c227cccc-c34b-45be-a539-bbe9c4c765e0	0.0806666	0.919333
fdb003f5-69c4-4dcf-9fae-e61a664ba1e6	0.0788792	0.921121
cfe89f4f-4c59-424f-b2db-7f7a2f502be8	0.0703391	0.929661
b2b01b34-b4fc-4093-b7b6-a0840cad239d	0.0701104	0.92989
ec9d6194-7aee-4f01-b8b1-844f67badc53	0.0697846	0.930215
00855a45-d18d-4c45-b114-48ceda592e7c	0.0688799	0.93112
2717b9c9-118e-43ff-a44c-6d1ed397084b	0.0681774	0.931823
90accc51-7491-4910-9534-ef9a004bb656	0.0661201	0.93388
4c5f9e01-5066-4451-b8d7-ca3c5c5fe42d	0.0652905	0.93471
c59db862-e282-405e-b0a7-745261eeca24	0.0633926	0.936607
e0cb8bed-66f0-4043-8a97-6c6e6dbd1ff0	0.0591735	0.940827
da1e5e9c-b2ed-4435-afe1-bc3d1a477085	0.0568492	0.943151
7e5f9b74-a35a-4df6-8ef0-72ea7d39dcc0	0.0548149	0.945185
40b61db8-7295-4955-967d-a0e2b24ee89e	0.0546004	0.9454
99f6c142-7e44-4670-bfc0-25ed8c7f8bb2	0.0529261	0.947074
68f9e03b-4b0b-4629-9125-d99f6821e993	0.0519436	0.948056
62b72f79-22bf-4ce1-bd3c-8fd7f8f2be75	0.0507194	0.949281
0c083b00-d950-4cae-a991-a4e5f1969453	0.0505598	0.94944
2d391c51-ac94-4db0-8092-b984b2d4ac8e	0.0480868	0.951913
fa9310fb-35db-4e52-b9da-f3bb03acddce	0.046818	0.953182
88e6cae3-44aa-4d7f-9fad-500fa3c3c268	0.0427223	0.957278
55c70322-840e-4a65-bfed-de17a8543a50	0.0427155	0.957284
38a59ebd-d6af-4eb3-95de-f73d451dd921	0.0375648	0.962435
5730d20c-432c-44e1-b95f-f682964795aa	0.032714	0.967286
c029d364-3378-421f-a7ca-d55cf9abcecf	0.0310076	0.968992
c8c8ab24-57c6-4353-ba57-83be313ff18c	0.0304535	0.969546
6c3d06ee-5465-4d09-bd6e-fa3982049414	0.0284915	0.971508
3dc7e2b2-37c7-4afe-98c9-cfafd42db29b	0.0252038	0.974796
d97f3b71-6508-420a-9943-8130b4ec16d7	0.0241829	0.975817
4c522c5c-41b5-4a4a-85fd-abac9d1ec28c	0.0210881	0.978912
ac578175-feb4-4ad5-bcdd-fad12e3d8cbf	0.0205536	0.979446
31e116d3-e1f7-49a6-b441-429d67ed396a	0.0174097	0.98259
6a99d949-9c13-4a95-9b11-2ea86c0bb8a2	0.0149232	0.985077
84612f76-3770-4099-99aa-58fa725a3156	0.0100685	0.989931
6eb472e2-8b2f-4d83-b472-2b4126f4c536	0.0100565	0.989944
05d25e86-a228-446f-ba66-1b998e0406ed	0.00989566	0.990104
6f4fa684-d4a4-44ce-be37-1441b8955d02	0.00875364	0.991246
8ccf456d-7177-42ca-bcfa-bc3e3e4cad4d	0.00703026	0.99297
c85ff6de-b984-4a7a-a79a-125202f32ec1	0.00700891	0.992991
844e5c67-66b2-4207-bc3b-0a64df54a326	0.00500942	0.994991
f1f86efc-1358-4509-b7f5-ffa6b58b9582	0.00379293	0.996207
fcca6cbc-75f2-4031-a26e-aefff85606a8	0.00154866	0.998451
bf70a1fd-f7b2-41a6-b9c8-9e9eccbb6613	0	1
b6ca1539-cc6e-4ae0-b42c-53df3acb3a55	0	1
b0e681e2-71ac-41df-bc61-e8b980cb4068	0	1
bec2d33e-fe9f-43f3-aa7d-ed22cb95a837	0	1
bff9b0be-e5a1-491b-a538-c31110409c62	0	1
b44b174b-8233-42e2-86ac-de450bc0e426	0	1
f3ff546c-3b2b-4ffe-b766-cdc9825bd418	0	1
efe00b06-3607-4ca3-80d1-1675bc517465	0	1
e74982c2-a910-467e-a0c6-a6bf69e458cd	0	1
11ba0e5a-046a-491a-aa52-b46f12f3fbf6	0	1
da14060a-7757-4521-ab7b-a9cf9e1b3190	0	1
94d77afa-e55a-4670-8aba-6cb1c55834cb	0	1
fbadfc44-db37-483f-a097-0f83d83da41e	0	1
5b396221-1386-4176-868b-79b4221d4f46	0	1
4928f886-a09c-414a-9c5a-0c36a78cbdae	0	1
803b8883-5038-40c1-b92a-046420c89390	0	1
2e63c80f-e649-4f6f-b358-a0ef46f11e6c	0	1
bb93661a-9e64-41e9-86a1-d4cd00e5b0ba	0	1
b35d6e29-7d2a-4be3-9490-bbc4a530cfe9	0	1
ecb4fe0f-6bf5-4ab0-ac27-63764ae05f4a	0	1
a430d63a-c516-4286-88a2-6800bf1e3407	0	1
86ec3dd6-7cfa-493c-8ad0-f15976c1d25e	0	1
02040edd-0972-460e-9696-41835ae8df28	0	1
d88ee288-3daa-4925-8174-34e4c2967d60	0	1
ca9a8570-7216-48a1-ac57-cf0684d04732	0	1
62a61651-4241-458e-a664-fd7768eaf11a	0	1
bba233e6-f778-402d-96c8-804d3745a2f8	0	1

## Sheet: Figure2f-h
ATAC UUID	RNM ID	RNM Score	Estimate Formative Proportion	Formative Estimate Bin
00855a45-d18d-4c45-b114-48ceda592e7c	RNM.2	-872.409	0.0688799	<10%
00855a45-d18d-4c45-b114-48ceda592e7c	RNM.3	-120.83	0.0688799	<10%
00855a45-d18d-4c45-b114-48ceda592e7c	RNM.8	-1219.48	0.0688799	<10%
018ebad1-43c5-4658-8ae3-652f05ce51c6	RNM.3	337.874	0.343329	>20%
018ebad1-43c5-4658-8ae3-652f05ce51c6	RNM.2	1738.88	0.343329	>20%
018ebad1-43c5-4658-8ae3-652f05ce51c6	RNM.8	384.051	0.343329	>20%
03d4046a-bbf9-4c2b-9dbe-8e8a768af016	RNM.2	-313.729	0.208684	>20%
03d4046a-bbf9-4c2b-9dbe-8e8a768af016	RNM.3	423.593	0.208684	>20%
03d4046a-bbf9-4c2b-9dbe-8e8a768af016	RNM.8	-169.927	0.208684	>20%
05d25e86-a228-446f-ba66-1b998e0406ed	RNM.2	104.29	0.00989566	<10%
05d25e86-a228-446f-ba66-1b998e0406ed	RNM.8	-83.2048	0.00989566	<10%
05d25e86-a228-446f-ba66-1b998e0406ed	RNM.3	-525.349	0.00989566	<10%
081d2d2f-aa37-4f8e-a114-4dd19bc271f0	RNM.2	-869.897	0.0820207	<10%
081d2d2f-aa37-4f8e-a114-4dd19bc271f0	RNM.3	-2.51897	0.0820207	<10%
081d2d2f-aa37-4f8e-a114-4dd19bc271f0	RNM.8	-887.835	0.0820207	<10%
08cf2b7e-1bdd-4dbb-bcea-ec94b1ee3e9f	RNM.8	368.923	0.273814	>20%
08cf2b7e-1bdd-4dbb-bcea-ec94b1ee3e9f	RNM.3	390.337	0.273814	>20%
08cf2b7e-1bdd-4dbb-bcea-ec94b1ee3e9f	RNM.2	-85.2434	0.273814	>20%
0bfae85c-fe1c-4863-a3c3-271fdead3d16	RNM.8	163.913	0.357038	>20%
0bfae85c-fe1c-4863-a3c3-271fdead3d16	RNM.2	407.441	0.357038	>20%
0bfae85c-fe1c-4863-a3c3-271fdead3d16	RNM.3	748.046	0.357038	>20%
0c083b00-d950-4cae-a991-a4e5f1969453	RNM.8	-37.069	0.0505598	<10%
0c083b00-d950-4cae-a991-a4e5f1969453	RNM.2	372.066	0.0505598	<10%
0c083b00-d950-4cae-a991-a4e5f1969453	RNM.3	-28.4274	0.0505598	<10%
10960c0c-2b30-4fb7-8d4c-a9bcffd5bd8d	RNM.3	372.944	0.138746	10-20%
10960c0c-2b30-4fb7-8d4c-a9bcffd5bd8d	RNM.2	-550.616	0.138746	10-20%
10960c0c-2b30-4fb7-8d4c-a9bcffd5bd8d	RNM.8	250.087	0.138746	10-20%
1b8b4b2a-25e3-49d3-a05d-1037c7961cb0	RNM.8	-401.624	0.202882	>20%
1b8b4b2a-25e3-49d3-a05d-1037c7961cb0	RNM.3	-451.522	0.202882	>20%
1b8b4b2a-25e3-49d3-a05d-1037c7961cb0	RNM.2	178.281	0.202882	>20%
20189536-379f-48a7-a4e7-96697e6ede11	RNM.8	87.7816	0.139347	10-20%
20189536-379f-48a7-a4e7-96697e6ede11	RNM.2	1067.76	0.139347	10-20%
20189536-379f-48a7-a4e7-96697e6ede11	RNM.3	668.843	0.139347	10-20%
2143f061-0c63-42e8-84a2-845e5f219c3c	RNM.2	63.4955	0.100104	10-20%
2143f061-0c63-42e8-84a2-845e5f219c3c	RNM.8	40.7148	0.100104	10-20%
2143f061-0c63-42e8-84a2-845e5f219c3c	RNM.3	4.41297	0.100104	10-20%
2498178b-08b6-4918-bfbf-fcd0aaf3a183	RNM.3	577.261	0.250779	>20%
2498178b-08b6-4918-bfbf-fcd0aaf3a183	RNM.8	-767.208	0.250779	>20%
2498178b-08b6-4918-bfbf-fcd0aaf3a183	RNM.2	-515.564	0.250779	>20%
25f35d46-05bc-49b3-8c89-6e92422bc1ba	RNM.3	198.12	0.0926638	<10%
25f35d46-05bc-49b3-8c89-6e92422bc1ba	RNM.8	-1491.46	0.0926638	<10%
25f35d46-05bc-49b3-8c89-6e92422bc1ba	RNM.2	-1611.65	0.0926638	<10%
2717b9c9-118e-43ff-a44c-6d1ed397084b	RNM.8	124.972	0.0681774	<10%
2717b9c9-118e-43ff-a44c-6d1ed397084b	RNM.2	-74.6606	0.0681774	<10%
2717b9c9-118e-43ff-a44c-6d1ed397084b	RNM.3	385.153	0.0681774	<10%
2d391c51-ac94-4db0-8092-b984b2d4ac8e	RNM.2	-92.4901	0.0480868	<10%
2d391c51-ac94-4db0-8092-b984b2d4ac8e	RNM.8	710.174	0.0480868	<10%
2d391c51-ac94-4db0-8092-b984b2d4ac8e	RNM.3	-0.956707	0.0480868	<10%
2fea0513-186c-4cb4-8ad5-6fbc980be86c	RNM.3	379.165	0.167371	10-20%
2fea0513-186c-4cb4-8ad5-6fbc980be86c	RNM.8	331.833	0.167371	10-20%
2fea0513-186c-4cb4-8ad5-6fbc980be86c	RNM.2	522.716	0.167371	10-20%
31e116d3-e1f7-49a6-b441-429d67ed396a	RNM.2	639.905	0.0174097	<10%
31e116d3-e1f7-49a6-b441-429d67ed396a	RNM.8	29.6197	0.0174097	<10%
31e116d3-e1f7-49a6-b441-429d67ed396a	RNM.3	-352.389	0.0174097	<10%
35e53e66-661c-43ec-8974-7fa94b178543	RNM.8	-343.378	0.0811734	<10%
35e53e66-661c-43ec-8974-7fa94b178543	RNM.2	-839.512	0.0811734	<10%
35e53e66-661c-43ec-8974-7fa94b178543	RNM.3	-287.802	0.0811734	<10%
38a59ebd-d6af-4eb3-95de-f73d451dd921	RNM.8	-32.1141	0.0375648	<10%
38a59ebd-d6af-4eb3-95de-f73d451dd921	RNM.2	-306.229	0.0375648	<10%
38a59ebd-d6af-4eb3-95de-f73d451dd921	RNM.3	-560.06	0.0375648	<10%
3a2ad1f8-8b8e-454b-9760-2c7446e3e6e3	RNM.8	179.938	0.31181	>20%
3a2ad1f8-8b8e-454b-9760-2c7446e3e6e3	RNM.2	322.535	0.31181	>20%
3a2ad1f8-8b8e-454b-9760-2c7446e3e6e3	RNM.3	842.824	0.31181	>20%
3bfe355b-a517-4916-aee1-c86c725a4f26	RNM.3	-546.521	0.140769	10-20%
3bfe355b-a517-4916-aee1-c86c725a4f26	RNM.2	-464.239	0.140769	10-20%
3bfe355b-a517-4916-aee1-c86c725a4f26	RNM.8	-598.635	0.140769	10-20%
3d12a814-3712-4186-ba34-d7ee9ce5371e	RNM.2	212.384	0.172053	10-20%
3d12a814-3712-4186-ba34-d7ee9ce5371e	RNM.8	273.663	0.172053	10-20%
3d12a814-3712-4186-ba34-d7ee9ce5371e	RNM.3	-572.256	0.172053	10-20%
3dc7e2b2-37c7-4afe-98c9-cfafd42db29b	RNM.3	277.361	0.0252038	<10%
3dc7e2b2-37c7-4afe-98c9-cfafd42db29b	RNM.8	496.774	0.0252038	<10%
3dc7e2b2-37c7-4afe-98c9-cfafd42db29b	RNM.2	140.719	0.0252038	<10%
3f22de92-75cf-48e6-918f-d70f4c82a985	RNM.3	56.9918	0.0955605	<10%
3f22de92-75cf-48e6-918f-d70f4c82a985	RNM.2	80.4623	0.0955605	<10%
3f22de92-75cf-48e6-918f-d70f4c82a985	RNM.8	357.2	0.0955605	<10%
40b61db8-7295-4955-967d-a0e2b24ee89e	RNM.2	-14.2725	0.0546004	<10%
40b61db8-7295-4955-967d-a0e2b24ee89e	RNM.8	580.947	0.0546004	<10%
40b61db8-7295-4955-967d-a0e2b24ee89e	RNM.3	192.522	0.0546004	<10%
41c6fb42-9dcb-44bd-98af-99c849b5fdec	RNM.3	-53.4661	0.178527	10-20%
41c6fb42-9dcb-44bd-98af-99c849b5fdec	RNM.2	-729.982	0.178527	10-20%
41c6fb42-9dcb-44bd-98af-99c849b5fdec	RNM.8	732.449	0.178527	10-20%
4423aae5-83df-4459-9137-cd7eac3e174e	RNM.3	350.905	0.33094	>20%
4423aae5-83df-4459-9137-cd7eac3e174e	RNM.2	294.503	0.33094	>20%
4423aae5-83df-4459-9137-cd7eac3e174e	RNM.8	-60.8451	0.33094	>20%
48ed93d5-c317-433e-a870-5b914d4fdbc7	RNM.2	-495.689	0.105107	10-20%
48ed93d5-c317-433e-a870-5b914d4fdbc7	RNM.3	137.499	0.105107	10-20%
48ed93d5-c317-433e-a870-5b914d4fdbc7	RNM.8	396.831	0.105107	10-20%
49ae615a-980a-443f-be03-d481b0357a85	RNM.3	298.991	0.086377	<10%
49ae615a-980a-443f-be03-d481b0357a85	RNM.8	284.973	0.086377	<10%
49ae615a-980a-443f-be03-d481b0357a85	RNM.2	1211.06	0.086377	<10%
4c522c5c-41b5-4a4a-85fd-abac9d1ec28c	RNM.3	-13.0959	0.0210881	<10%
4c522c5c-41b5-4a4a-85fd-abac9d1ec28c	RNM.2	75.2588	0.0210881	<10%
4c522c5c-41b5-4a4a-85fd-abac9d1ec28c	RNM.8	-90.7418	0.0210881	<10%
4c5a4b2e-8db1-4cdb-b4ac-670eda7e47b1	RNM.3	-128.199	0.099201	<10%
4c5a4b2e-8db1-4cdb-b4ac-670eda7e47b1	RNM.8	260.399	0.099201	<10%
4c5a4b2e-8db1-4cdb-b4ac-670eda7e47b1	RNM.2	788.088	0.099201	<10%
4c5f9e01-5066-4451-b8d7-ca3c5c5fe42d	RNM.3	-156.692	0.0652905	<10%
4c5f9e01-5066-4451-b8d7-ca3c5c5fe42d	RNM.8	114.342	0.0652905	<10%
4c5f9e01-5066-4451-b8d7-ca3c5c5fe42d	RNM.2	-210.852	0.0652905	<10%
4fca301c-67cb-45e7-babc-a6028eb63f18	RNM.2	509.783	0.150333	10-20%
4fca301c-67cb-45e7-babc-a6028eb63f18	RNM.8	402.254	0.150333	10-20%
4fca301c-67cb-45e7-babc-a6028eb63f18	RNM.3	285.624	0.150333	10-20%
55c70322-840e-4a65-bfed-de17a8543a50	RNM.3	-474.959	0.0427155	<10%
55c70322-840e-4a65-bfed-de17a8543a50	RNM.8	-153.666	0.0427155	<10%
55c70322-840e-4a65-bfed-de17a8543a50	RNM.2	443.904	0.0427155	<10%
56d89c8c-e0ff-4ac4-8bba-822b151469dd	RNM.8	308.387	0.0894005	<10%
56d89c8c-e0ff-4ac4-8bba-822b151469dd	RNM.3	152.485	0.0894005	<10%
56d89c8c-e0ff-4ac4-8bba-822b151469dd	RNM.2	1077.16	0.0894005	<10%
5730d20c-432c-44e1-b95f-f682964795aa	RNM.8	340.648	0.032714	<10%
5730d20c-432c-44e1-b95f-f682964795aa	RNM.2	-982.134	0.032714	<10%
5730d20c-432c-44e1-b95f-f682964795aa	RNM.3	-540.172	0.032714	<10%
584289d3-5690-415c-b26f-fcc59b082a76	RNM.2	1305.23	0.365502	>20%
584289d3-5690-415c-b26f-fcc59b082a76	RNM.3	433.23	0.365502	>20%
584289d3-5690-415c-b26f-fcc59b082a76	RNM.8	804.004	0.365502	>20%
5eddc28f-ece9-4312-b4b0-c94013de058c	RNM.2	-521.465	0.193285	10-20%
5eddc28f-ece9-4312-b4b0-c94013de058c	RNM.8	512.775	0.193285	10-20%
5eddc28f-ece9-4312-b4b0-c94013de058c	RNM.3	519.334	0.193285	10-20%
61552fa0-11f8-44d5-b121-6486e7a126c3	RNM.2	252.156	0.178831	10-20%
61552fa0-11f8-44d5-b121-6486e7a126c3	RNM.8	-341.064	0.178831	10-20%
61552fa0-11f8-44d5-b121-6486e7a126c3	RNM.3	-149.28	0.178831	10-20%
627d58ee-01f1-43f8-9279-516aa7d2777c	RNM.2	-2.81799	0.111938	10-20%
627d58ee-01f1-43f8-9279-516aa7d2777c	RNM.3	-537.706	0.111938	10-20%
627d58ee-01f1-43f8-9279-516aa7d2777c	RNM.8	-438.507	0.111938	10-20%
62b72f79-22bf-4ce1-bd3c-8fd7f8f2be75	RNM.3	-251.389	0.0507194	<10%
62b72f79-22bf-4ce1-bd3c-8fd7f8f2be75	RNM.8	-220.862	0.0507194	<10%
62b72f79-22bf-4ce1-bd3c-8fd7f8f2be75	RNM.2	1006.11	0.0507194	<10%
67163cd7-8098-4d70-b093-c48ba49687c1	RNM.3	334.338	0.13389	10-20%
67163cd7-8098-4d70-b093-c48ba49687c1	RNM.8	263.143	0.13389	10-20%
67163cd7-8098-4d70-b093-c48ba49687c1	RNM.2	712.939	0.13389	10-20%
67458702-3d14-474f-988d-d84ef611c25a	RNM.8	134.873	0.0845559	<10%
67458702-3d14-474f-988d-d84ef611c25a	RNM.3	35.4295	0.0845559	<10%
67458702-3d14-474f-988d-d84ef611c25a	RNM.2	-689.353	0.0845559	<10%
6797c751-2e6a-4b79-8ad5-bafcb28c96bf	RNM.3	-113.735	0.228896	>20%
6797c751-2e6a-4b79-8ad5-bafcb28c96bf	RNM.2	356.647	0.228896	>20%
6797c751-2e6a-4b79-8ad5-bafcb28c96bf	RNM.8	352.647	0.228896	>20%
68bab9b5-f669-4052-bf97-09ce53faddfb	RNM.3	229.512	0.174369	10-20%
68bab9b5-f669-4052-bf97-09ce53faddfb	RNM.8	42.6321	0.174369	10-20%
68bab9b5-f669-4052-bf97-09ce53faddfb	RNM.2	426.198	0.174369	10-20%
68c96616-1bca-4b7e-ac08-d0170408a0e3	RNM.3	-160.08	0.141332	10-20%
68c96616-1bca-4b7e-ac08-d0170408a0e3	RNM.2	492.568	0.141332	10-20%
68c96616-1bca-4b7e-ac08-d0170408a0e3	RNM.8	255.925	0.141332	10-20%
68f9e03b-4b0b-4629-9125-d99f6821e993	RNM.3	119.541	0.0519436	<10%
68f9e03b-4b0b-4629-9125-d99f6821e993	RNM.8	572.978	0.0519436	<10%
68f9e03b-4b0b-4629-9125-d99f6821e993	RNM.2	641.667	0.0519436	<10%
6a8b9853-8fff-415b-a1de-4fd2382ff31e	RNM.2	549.716	0.170772	10-20%
6a8b9853-8fff-415b-a1de-4fd2382ff31e	RNM.8	-45.2611	0.170772	10-20%
6a8b9853-8fff-415b-a1de-4fd2382ff31e	RNM.3	311.791	0.170772	10-20%
6a99d949-9c13-4a95-9b11-2ea86c0bb8a2	RNM.3	-529.055	0.0149232	<10%
6a99d949-9c13-4a95-9b11-2ea86c0bb8a2	RNM.8	-796.753	0.0149232	<10%
6a99d949-9c13-4a95-9b11-2ea86c0bb8a2	RNM.2	-1758.1	0.0149232	<10%
6ad35ba1-1079-4804-b079-17356dd46d14	RNM.2	167.024	0.201589	>20%
6ad35ba1-1079-4804-b079-17356dd46d14	RNM.8	287.33	0.201589	>20%
6ad35ba1-1079-4804-b079-17356dd46d14	RNM.3	525.613	0.201589	>20%
6b9166ad-7540-4c21-ba12-964015288f3c	RNM.2	896.161	0.216828	>20%
6b9166ad-7540-4c21-ba12-964015288f3c	RNM.3	550.709	0.216828	>20%
6b9166ad-7540-4c21-ba12-964015288f3c	RNM.8	499.147	0.216828	>20%
6c3d06ee-5465-4d09-bd6e-fa3982049414	RNM.3	-328.426	0.0284915	<10%
6c3d06ee-5465-4d09-bd6e-fa3982049414	RNM.8	28.0075	0.0284915	<10%
6c3d06ee-5465-4d09-bd6e-fa3982049414	RNM.2	-277.535	0.0284915	<10%
6cc052c8-ba72-4fc6-9804-8630e8e972f8	RNM.2	486.481	0.173387	10-20%
6cc052c8-ba72-4fc6-9804-8630e8e972f8	RNM.8	-3.97799	0.173387	10-20%
6cc052c8-ba72-4fc6-9804-8630e8e972f8	RNM.3	224.118	0.173387	10-20%
6d5af69b-1bd1-4cb8-a591-fa583e86fa72	RNM.8	578.635	0.219876	>20%
6d5af69b-1bd1-4cb8-a591-fa583e86fa72	RNM.2	654.594	0.219876	>20%
6d5af69b-1bd1-4cb8-a591-fa583e86fa72	RNM.3	753.859	0.219876	>20%
6eb472e2-8b2f-4d83-b472-2b4126f4c536	RNM.8	-304.361	0.0100565	<10%
6eb472e2-8b2f-4d83-b472-2b4126f4c536	RNM.2	-357.461	0.0100565	<10%
6eb472e2-8b2f-4d83-b472-2b4126f4c536	RNM.3	-304.334	0.0100565	<10%
6f4fa684-d4a4-44ce-be37-1441b8955d02	RNM.3	-528.51	0.00875364	<10%
6f4fa684-d4a4-44ce-be37-1441b8955d02	RNM.2	80.894	0.00875364	<10%
6f4fa684-d4a4-44ce-be37-1441b8955d02	RNM.8	22.1572	0.00875364	<10%
7187e828-9045-4a75-b262-7826515b6298	RNM.8	356.287	0.193582	10-20%
7187e828-9045-4a75-b262-7826515b6298	RNM.2	-151.274	0.193582	10-20%
7187e828-9045-4a75-b262-7826515b6298	RNM.3	448.582	0.193582	10-20%
73c3bd08-f480-4f58-b917-e6f464353890	RNM.3	-342.723	0.119543	10-20%
73c3bd08-f480-4f58-b917-e6f464353890	RNM.8	269.735	0.119543	10-20%
73c3bd08-f480-4f58-b917-e6f464353890	RNM.2	-312.252	0.119543	10-20%
75879eca-e070-492e-9ab7-5687bec4ada9	RNM.3	487.256	0.126887	10-20%
75879eca-e070-492e-9ab7-5687bec4ada9	RNM.2	864.349	0.126887	10-20%
75879eca-e070-492e-9ab7-5687bec4ada9	RNM.8	208.924	0.126887	10-20%
77071c55-589c-47dc-8352-027e2f4b9d87	RNM.3	649.863	0.21132	>20%
77071c55-589c-47dc-8352-027e2f4b9d87	RNM.2	158.37	0.21132	>20%
77071c55-589c-47dc-8352-027e2f4b9d87	RNM.8	299.935	0.21132	>20%
7baf0088-eb77-405f-b7df-7884984c9ae9	RNM.8	-6.17728	0.291402	>20%
7baf0088-eb77-405f-b7df-7884984c9ae9	RNM.2	-368.603	0.291402	>20%
7baf0088-eb77-405f-b7df-7884984c9ae9	RNM.3	484.94	0.291402	>20%
7e5f9b74-a35a-4df6-8ef0-72ea7d39dcc0	RNM.8	-537.353	0.0548149	<10%
7e5f9b74-a35a-4df6-8ef0-72ea7d39dcc0	RNM.3	97.5422	0.0548149	<10%
7e5f9b74-a35a-4df6-8ef0-72ea7d39dcc0	RNM.2	213.802	0.0548149	<10%
7eb4ae7a-c3bc-4dfa-abab-d1e29ac4f4e8	RNM.8	586.355	0.0948066	<10%
7eb4ae7a-c3bc-4dfa-abab-d1e29ac4f4e8	RNM.3	90.8339	0.0948066	<10%
7eb4ae7a-c3bc-4dfa-abab-d1e29ac4f4e8	RNM.2	648.655	0.0948066	<10%
7fc87748-a355-42da-b061-d6883b2f650f	RNM.3	-203.404	0.110135	10-20%
7fc87748-a355-42da-b061-d6883b2f650f	RNM.8	-304.889	0.110135	10-20%
7fc87748-a355-42da-b061-d6883b2f650f	RNM.2	-284.5	0.110135	10-20%
821e615f-66df-4ce8-bf60-225ffcfc3cae	RNM.2	-450.92	0.158319	10-20%
821e615f-66df-4ce8-bf60-225ffcfc3cae	RNM.8	-124.075	0.158319	10-20%
821e615f-66df-4ce8-bf60-225ffcfc3cae	RNM.3	-684.16	0.158319	10-20%
8251073c-8ee5-4220-b935-a67e8079c0c6	RNM.3	61.0185	0.192084	10-20%
8251073c-8ee5-4220-b935-a67e8079c0c6	RNM.8	89.7035	0.192084	10-20%
8251073c-8ee5-4220-b935-a67e8079c0c6	RNM.2	683.92	0.192084	10-20%
844e5c67-66b2-4207-bc3b-0a64df54a326	RNM.2	769.008	0.00500942	<10%
844e5c67-66b2-4207-bc3b-0a64df54a326	RNM.3	-39.0049	0.00500942	<10%
844e5c67-66b2-4207-bc3b-0a64df54a326	RNM.8	229.55	0.00500942	<10%
84612f76-3770-4099-99aa-58fa725a3156	RNM.8	-445.117	0.0100685	<10%
84612f76-3770-4099-99aa-58fa725a3156	RNM.2	-485.328	0.0100685	<10%
84612f76-3770-4099-99aa-58fa725a3156	RNM.3	252.098	0.0100685	<10%
87f92d1c-5410-44ad-bcd2-9d76c7c8f23e	RNM.8	-268.57	0.152058	10-20%
87f92d1c-5410-44ad-bcd2-9d76c7c8f23e	RNM.2	-1076.56	0.152058	10-20%
87f92d1c-5410-44ad-bcd2-9d76c7c8f23e	RNM.3	-958.661	0.152058	10-20%
88e6cae3-44aa-4d7f-9fad-500fa3c3c268	RNM.3	-204.822	0.0427223	<10%
88e6cae3-44aa-4d7f-9fad-500fa3c3c268	RNM.2	31.9115	0.0427223	<10%
88e6cae3-44aa-4d7f-9fad-500fa3c3c268	RNM.8	-617.908	0.0427223	<10%
8c4a362f-4e12-4668-81a9-eab08c6bd530	RNM.2	-148.833	0.176893	10-20%
8c4a362f-4e12-4668-81a9-eab08c6bd530	RNM.8	253.603	0.176893	10-20%
8c4a362f-4e12-4668-81a9-eab08c6bd530	RNM.3	-476.517	0.176893	10-20%
8cbf5254-4f4c-424c-88c0-8dc81eea7584	RNM.3	26.3158	0.165817	10-20%
8cbf5254-4f4c-424c-88c0-8dc81eea7584	RNM.2	404.372	0.165817	10-20%
8cbf5254-4f4c-424c-88c0-8dc81eea7584	RNM.8	52.8836	0.165817	10-20%
8ccf456d-7177-42ca-bcfa-bc3e3e4cad4d	RNM.3	-15.6657	0.00703026	<10%
8ccf456d-7177-42ca-bcfa-bc3e3e4cad4d	RNM.2	226.368	0.00703026	<10%
8ccf456d-7177-42ca-bcfa-bc3e3e4cad4d	RNM.8	-62.374	0.00703026	<10%
8df3dc13-94d8-4e96-a542-aeb6aca79c05	RNM.2	-492.033	0.173161	10-20%
8df3dc13-94d8-4e96-a542-aeb6aca79c05	RNM.3	89.2035	0.173161	10-20%
8df3dc13-94d8-4e96-a542-aeb6aca79c05	RNM.8	749.509	0.173161	10-20%
90a17580-6a2f-40fc-a51f-ff97017e82e3	RNM.2	-688.998	0.208386	>20%
90a17580-6a2f-40fc-a51f-ff97017e82e3	RNM.8	-486.251	0.208386	>20%
90a17580-6a2f-40fc-a51f-ff97017e82e3	RNM.3	362.073	0.208386	>20%
90accc51-7491-4910-9534-ef9a004bb656	RNM.3	-425.173	0.0661201	<10%
90accc51-7491-4910-9534-ef9a004bb656	RNM.2	-474.002	0.0661201	<10%
90accc51-7491-4910-9534-ef9a004bb656	RNM.8	-225.472	0.0661201	<10%
929612fb-71c0-49a6-964a-fe2398aa57fb	RNM.2	-63.8741	0.111448	10-20%
929612fb-71c0-49a6-964a-fe2398aa57fb	RNM.3	369.906	0.111448	10-20%
929612fb-71c0-49a6-964a-fe2398aa57fb	RNM.8	109.198	0.111448	10-20%
93102a0c-2c7a-48fe-8ab0-286404ef2e20	RNM.2	211.88	0.203976	>20%
93102a0c-2c7a-48fe-8ab0-286404ef2e20	RNM.3	194.176	0.203976	>20%
93102a0c-2c7a-48fe-8ab0-286404ef2e20	RNM.8	56.8963	0.203976	>20%
939fb4d8-db8f-4bfd-b977-d58042916690	RNM.8	-302.645	0.102086	10-20%
939fb4d8-db8f-4bfd-b977-d58042916690	RNM.3	-463.719	0.102086	10-20%
939fb4d8-db8f-4bfd-b977-d58042916690	RNM.2	-535.323	0.102086	10-20%
97127251-7336-46e9-a8db-70fa3799d3b2	RNM.8	20.7801	0.159309	10-20%
97127251-7336-46e9-a8db-70fa3799d3b2	RNM.2	-473.858	0.159309	10-20%
97127251-7336-46e9-a8db-70fa3799d3b2	RNM.3	564.957	0.159309	10-20%
9854029a-f25a-4963-9e11-436bc4001d20	RNM.8	0.606871	0.144629	10-20%
9854029a-f25a-4963-9e11-436bc4001d20	RNM.3	62.0692	0.144629	10-20%
9854029a-f25a-4963-9e11-436bc4001d20	RNM.2	-16.3579	0.144629	10-20%
99f6c142-7e44-4670-bfc0-25ed8c7f8bb2	RNM.2	661.906	0.0529261	<10%
99f6c142-7e44-4670-bfc0-25ed8c7f8bb2	RNM.3	199.193	0.0529261	<10%
99f6c142-7e44-4670-bfc0-25ed8c7f8bb2	RNM.8	330.757	0.0529261	<10%
9bc6afc3-e92f-4e2e-b2ab-a9bb197ebf93	RNM.3	-101.662	0.143157	10-20%
9bc6afc3-e92f-4e2e-b2ab-a9bb197ebf93	RNM.8	-189.569	0.143157	10-20%
9bc6afc3-e92f-4e2e-b2ab-a9bb197ebf93	RNM.2	-352.469	0.143157	10-20%
a762bb46-5b12-4010-9f56-4368bcbbb0af	RNM.3	131.025	0.0938218	<10%
a762bb46-5b12-4010-9f56-4368bcbbb0af	RNM.2	-246.466	0.0938218	<10%
a762bb46-5b12-4010-9f56-4368bcbbb0af	RNM.8	-194.55	0.0938218	<10%
a9038da3-7382-4d56-bf52-a6eb792d78b1	RNM.8	84.3331	0.22861	>20%
a9038da3-7382-4d56-bf52-a6eb792d78b1	RNM.2	278.847	0.22861	>20%
a9038da3-7382-4d56-bf52-a6eb792d78b1	RNM.3	689.938	0.22861	>20%
aa0566d4-8dc4-4c88-9892-c9a2ebfd1eb0	RNM.3	640.432	0.154441	10-20%
aa0566d4-8dc4-4c88-9892-c9a2ebfd1eb0	RNM.2	973.259	0.154441	10-20%
aa0566d4-8dc4-4c88-9892-c9a2ebfd1eb0	RNM.8	71.3642	0.154441	10-20%
ac578175-feb4-4ad5-bcdd-fad12e3d8cbf	RNM.3	-779.321	0.0205536	<10%
ac578175-feb4-4ad5-bcdd-fad12e3d8cbf	RNM.2	-780.157	0.0205536	<10%
ac578175-feb4-4ad5-bcdd-fad12e3d8cbf	RNM.8	-552.691	0.0205536	<10%
ae380e3f-b68d-47cd-9791-d499a4be673b	RNM.3	631.597	0.282112	>20%
ae380e3f-b68d-47cd-9791-d499a4be673b	RNM.2	495.623	0.282112	>20%
ae380e3f-b68d-47cd-9791-d499a4be673b	RNM.8	519.069	0.282112	>20%
b0470e05-562e-4ace-821a-0cb4c96de082	RNM.2	413.038	0.0850827	<10%
b0470e05-562e-4ace-821a-0cb4c96de082	RNM.3	-556.101	0.0850827	<10%
b0470e05-562e-4ace-821a-0cb4c96de082	RNM.8	-392.717	0.0850827	<10%
b2b01b34-b4fc-4093-b7b6-a0840cad239d	RNM.2	-572.594	0.0701104	<10%
b2b01b34-b4fc-4093-b7b6-a0840cad239d	RNM.3	-332.938	0.0701104	<10%
b2b01b34-b4fc-4093-b7b6-a0840cad239d	RNM.8	-536.551	0.0701104	<10%
b4a829ea-9685-4e04-962c-a7509a774187	RNM.3	-43.6304	0.165465	10-20%
b4a829ea-9685-4e04-962c-a7509a774187	RNM.2	514.62	0.165465	10-20%
b4a829ea-9685-4e04-962c-a7509a774187	RNM.8	131.116	0.165465	10-20%
ba858230-d053-4414-a3db-665d130a0289	RNM.3	177.618	0.205745	>20%
ba858230-d053-4414-a3db-665d130a0289	RNM.8	-360.313	0.205745	>20%
ba858230-d053-4414-a3db-665d130a0289	RNM.2	-218.672	0.205745	>20%
bdd69163-8ab2-4e40-b448-bf9b0d00c206	RNM.2	702.053	0.277615	>20%
bdd69163-8ab2-4e40-b448-bf9b0d00c206	RNM.3	820.5	0.277615	>20%
bdd69163-8ab2-4e40-b448-bf9b0d00c206	RNM.8	487.136	0.277615	>20%
c029d364-3378-421f-a7ca-d55cf9abcecf	RNM.8	633.287	0.0310076	<10%
c029d364-3378-421f-a7ca-d55cf9abcecf	RNM.2	331.934	0.0310076	<10%
c029d364-3378-421f-a7ca-d55cf9abcecf	RNM.3	-8.8539	0.0310076	<10%
c227cccc-c34b-45be-a539-bbe9c4c765e0	RNM.3	-30.549	0.0806666	<10%
c227cccc-c34b-45be-a539-bbe9c4c765e0	RNM.8	221.876	0.0806666	<10%
c227cccc-c34b-45be-a539-bbe9c4c765e0	RNM.2	683.876	0.0806666	<10%
c54fd66f-114d-45eb-8e87-d7d2e41661b2	RNM.8	-109.505	0.127593	10-20%
c54fd66f-114d-45eb-8e87-d7d2e41661b2	RNM.2	610.599	0.127593	10-20%
c54fd66f-114d-45eb-8e87-d7d2e41661b2	RNM.3	342.538	0.127593	10-20%
c585c391-78c6-4e81-82dc-4dd96ecff4ff	RNM.2	1132.7	0.27495	>20%
c585c391-78c6-4e81-82dc-4dd96ecff4ff	RNM.8	348.128	0.27495	>20%
c585c391-78c6-4e81-82dc-4dd96ecff4ff	RNM.3	240.085	0.27495	>20%
c59db862-e282-405e-b0a7-745261eeca24	RNM.3	-40.0471	0.0633926	<10%
c59db862-e282-405e-b0a7-745261eeca24	RNM.8	660.029	0.0633926	<10%
c59db862-e282-405e-b0a7-745261eeca24	RNM.2	-528.933	0.0633926	<10%
c85ff6de-b984-4a7a-a79a-125202f32ec1	RNM.3	281.865	0.00700891	<10%
c85ff6de-b984-4a7a-a79a-125202f32ec1	RNM.2	639.103	0.00700891	<10%
c85ff6de-b984-4a7a-a79a-125202f32ec1	RNM.8	725.466	0.00700891	<10%
c8c8ab24-57c6-4353-ba57-83be313ff18c	RNM.2	37.7979	0.0304535	<10%
c8c8ab24-57c6-4353-ba57-83be313ff18c	RNM.8	527.34	0.0304535	<10%
c8c8ab24-57c6-4353-ba57-83be313ff18c	RNM.3	-89.7765	0.0304535	<10%
c93d041e-1478-4427-a842-786e1ffb08c6	RNM.8	-439.225	0.0940358	<10%
c93d041e-1478-4427-a842-786e1ffb08c6	RNM.2	-607.526	0.0940358	<10%
c93d041e-1478-4427-a842-786e1ffb08c6	RNM.3	-487.183	0.0940358	<10%
cfe89f4f-4c59-424f-b2db-7f7a2f502be8	RNM.2	478.685	0.0703391	<10%
cfe89f4f-4c59-424f-b2db-7f7a2f502be8	RNM.8	-213.871	0.0703391	<10%
cfe89f4f-4c59-424f-b2db-7f7a2f502be8	RNM.3	-201.513	0.0703391	<10%
d313ddce-d6a8-44d2-9650-de6457f0f1b8	RNM.3	-718.129	0.18267	10-20%
d313ddce-d6a8-44d2-9650-de6457f0f1b8	RNM.8	-163.813	0.18267	10-20%
d313ddce-d6a8-44d2-9650-de6457f0f1b8	RNM.2	64.2535	0.18267	10-20%
d48446ac-a14e-4e44-8c53-8b14a977827d	RNM.2	-70.3055	0.204263	>20%
d48446ac-a14e-4e44-8c53-8b14a977827d	RNM.3	438.202	0.204263	>20%
d48446ac-a14e-4e44-8c53-8b14a977827d	RNM.8	-254.732	0.204263	>20%
d6fda4ee-2dde-47de-9472-442009e8e8ec	RNM.3	480.044	0.131748	10-20%
d6fda4ee-2dde-47de-9472-442009e8e8ec	RNM.2	55.5896	0.131748	10-20%
d6fda4ee-2dde-47de-9472-442009e8e8ec	RNM.8	319.395	0.131748	10-20%
d97f3b71-6508-420a-9943-8130b4ec16d7	RNM.3	34.8019	0.0241829	<10%
d97f3b71-6508-420a-9943-8130b4ec16d7	RNM.8	764.119	0.0241829	<10%
d97f3b71-6508-420a-9943-8130b4ec16d7	RNM.2	62.0487	0.0241829	<10%
d9c61cff-765c-488c-a395-95aca2e17805	RNM.8	402.87	0.289342	>20%
d9c61cff-765c-488c-a395-95aca2e17805	RNM.3	669.165	0.289342	>20%
d9c61cff-765c-488c-a395-95aca2e17805	RNM.2	-113.456	0.289342	>20%
da1e5e9c-b2ed-4435-afe1-bc3d1a477085	RNM.3	-521.769	0.0568492	<10%
da1e5e9c-b2ed-4435-afe1-bc3d1a477085	RNM.2	-309.043	0.0568492	<10%
da1e5e9c-b2ed-4435-afe1-bc3d1a477085	RNM.8	-339.604	0.0568492	<10%
dafa81ec-f73b-4879-81b7-e8449b306d28	RNM.3	-33.5994	0.127254	10-20%
dafa81ec-f73b-4879-81b7-e8449b306d28	RNM.8	-236.794	0.127254	10-20%
dafa81ec-f73b-4879-81b7-e8449b306d28	RNM.2	-336.066	0.127254	10-20%
dd44b3e8-51ce-4851-b9ad-7023b6125666	RNM.3	550.023	0.210194	>20%
dd44b3e8-51ce-4851-b9ad-7023b6125666	RNM.2	-363.529	0.210194	>20%
dd44b3e8-51ce-4851-b9ad-7023b6125666	RNM.8	847.768	0.210194	>20%
e0cb8bed-66f0-4043-8a97-6c6e6dbd1ff0	RNM.8	-363.898	0.0591735	<10%
e0cb8bed-66f0-4043-8a97-6c6e6dbd1ff0	RNM.3	19.164	0.0591735	<10%
e0cb8bed-66f0-4043-8a97-6c6e6dbd1ff0	RNM.2	-165.286	0.0591735	<10%
e13b2983-1dd9-476c-9b2f-07be4031c34a	RNM.2	-150.79	0.185985	10-20%
e13b2983-1dd9-476c-9b2f-07be4031c34a	RNM.3	265.585	0.185985	10-20%
e13b2983-1dd9-476c-9b2f-07be4031c34a	RNM.8	271.837	0.185985	10-20%
ec1b7d26-9956-4d96-9a72-8410b3e06608	RNM.8	421.792	0.285081	>20%
ec1b7d26-9956-4d96-9a72-8410b3e06608	RNM.3	568.049	0.285081	>20%
ec1b7d26-9956-4d96-9a72-8410b3e06608	RNM.2	1143.36	0.285081	>20%
ec9d6194-7aee-4f01-b8b1-844f67badc53	RNM.8	-159.091	0.0697846	<10%
ec9d6194-7aee-4f01-b8b1-844f67badc53	RNM.3	-25.1804	0.0697846	<10%
ec9d6194-7aee-4f01-b8b1-844f67badc53	RNM.2	1447.79	0.0697846	<10%
f1f86efc-1358-4509-b7f5-ffa6b58b9582	RNM.2	208.972	0.00379293	<10%
f1f86efc-1358-4509-b7f5-ffa6b58b9582	RNM.3	186.053	0.00379293	<10%
f1f86efc-1358-4509-b7f5-ffa6b58b9582	RNM.8	537.857	0.00379293	<10%
f532edcf-c916-4339-a88d-4feff6faa7ad	RNM.3	811.232	0.184662	10-20%
f532edcf-c916-4339-a88d-4feff6faa7ad	RNM.2	532.191	0.184662	10-20%
f532edcf-c916-4339-a88d-4feff6faa7ad	RNM.8	290.366	0.184662	10-20%
f55629ff-8866-406a-9cb2-1831a5f87820	RNM.2	205.176	0.149677	10-20%
f55629ff-8866-406a-9cb2-1831a5f87820	RNM.8	486.876	0.149677	10-20%
f55629ff-8866-406a-9cb2-1831a5f87820	RNM.3	-345.27	0.149677	10-20%
f95cf721-b921-4bba-9046-9b47774246a8	RNM.8	85.9311	0.265379	>20%
f95cf721-b921-4bba-9046-9b47774246a8	RNM.2	416.301	0.265379	>20%
f95cf721-b921-4bba-9046-9b47774246a8	RNM.3	120.035	0.265379	>20%
fa9310fb-35db-4e52-b9da-f3bb03acddce	RNM.2	1370.19	0.046818	<10%
fa9310fb-35db-4e52-b9da-f3bb03acddce	RNM.8	365.735	0.046818	<10%
fa9310fb-35db-4e52-b9da-f3bb03acddce	RNM.3	175.224	0.046818	<10%
fc45a7eb-6bd4-4b9d-aee5-83e2e5c09dd1	RNM.8	-193.916	0.223982	>20%
fc45a7eb-6bd4-4b9d-aee5-83e2e5c09dd1	RNM.2	636.804	0.223982	>20%
fc45a7eb-6bd4-4b9d-aee5-83e2e5c09dd1	RNM.3	810.328	0.223982	>20%
fcca6cbc-75f2-4031-a26e-aefff85606a8	RNM.8	121.259	0.00154866	<10%
fcca6cbc-75f2-4031-a26e-aefff85606a8	RNM.2	4.01724	0.00154866	<10%
fcca6cbc-75f2-4031-a26e-aefff85606a8	RNM.3	173.508	0.00154866	<10%
fdb003f5-69c4-4dcf-9fae-e61a664ba1e6	RNM.3	49.3165	0.0788792	<10%
fdb003f5-69c4-4dcf-9fae-e61a664ba1e6	RNM.8	38.8045	0.0788792	<10%
fdb003f5-69c4-4dcf-9fae-e61a664ba1e6	RNM.2	-145.731	0.0788792	<10%

## Sheet: Figure2i
GNM ID	RNM ID	P-value	Adjusted P-value	log2(OR)
GNM.1	RNM.1	0.172687	0.226233	-0.117053
GNM.1	RNM.10	0.911904	0.928384	0.0127584
GNM.1	RNM.11	3.86524e-05	0.000100496	-0.492333
GNM.1	RNM.12	8.80043e-52	4.95758e-50	1.29858
GNM.1	RNM.13	7.7077e-16	4.49173e-15	1.12164
GNM.1	RNM.2	9.00036e-13	4.22517e-12	0.678902
GNM.1	RNM.3	0.323725	0.393593	0.101194
GNM.1	RNM.4	2.67784e-15	1.41424e-14	-0.806829
GNM.1	RNM.5	3.59444e-21	2.89267e-20	-1.02351
GNM.1	RNM.6	0.610371	0.657024	0.0456029
GNM.1	RNM.7	2.44574e-48	6.88884e-47	-1.79894
GNM.1	RNM.8	7.16235e-12	3.27145e-11	0.653494
GNM.1	RNM.9	0.730786	0.774276	0.0343859
GNM.10	RNM.1	3.9902e-24	4.49563e-23	0.921923
GNM.10	RNM.10	0.0314774	0.0483607	0.27466
GNM.10	RNM.11	0.0168699	0.0276797	0.308795
GNM.10	RNM.12	0.000350523	0.000811484	-0.518565
GNM.10	RNM.13	0.0187161	0.0304137	-0.576486
GNM.10	RNM.2	0.052084	0.0778955	0.246503
GNM.10	RNM.3	0.0158913	0.0263297	-0.354372
GNM.10	RNM.4	0.107071	0.14832	-0.196503
GNM.10	RNM.5	3.60941e-06	1.07016e-05	-0.602238
GNM.10	RNM.6	0.000590784	0.00134922	-0.439135
GNM.10	RNM.7	0.748418	0.780757	-0.041149
GNM.10	RNM.8	0.115517	0.158347	-0.228695
GNM.10	RNM.9	1	1	-0.00809091
GNM.11	RNM.1	0.00107134	0.00232123	0.366468
GNM.11	RNM.10	0.00149356	0.00293502	0.452832
GNM.11	RNM.11	0.441821	0.501126	-0.140084
GNM.11	RNM.12	0.000143409	0.000351247	0.520225
GNM.11	RNM.13	0.0222222	0.0357671	0.502423
GNM.11	RNM.2	0.425355	0.489013	0.117611
GNM.11	RNM.3	0.00138335	0.0028167	-0.553165
GNM.11	RNM.4	0.00765841	0.013482	-0.379159
GNM.11	RNM.5	0.000865531	0.00189967	-0.492108
GNM.11	RNM.6	0.150205	0.19988	-0.208648
GNM.11	RNM.7	7.27202e-06	2.04828e-05	-0.685551
GNM.11	RNM.8	1.56451e-05	4.33446e-05	0.592726
GNM.11	RNM.9	0.340935	0.405761	-0.150759
GNM.12	RNM.1	0.203792	0.258953	0.31265
GNM.12	RNM.10	0.012693	0.0212388	0.736795
GNM.12	RNM.11	0.469622	0.529107	-0.333958
GNM.12	RNM.12	0.0116311	0.0196566	0.725109
GNM.12	RNM.13	0.0958807	0.137321	-1.36924
GNM.12	RNM.2	0.00978813	0.0168795	0.751989
GNM.12	RNM.3	0.000148219	0.000357844	1.0448
GNM.12	RNM.4	0.552739	0.602664	-0.213476
GNM.12	RNM.5	0.105341	0.147557	-0.562529
GNM.12	RNM.6	0.00148694	0.00293502	-1.25048
GNM.12	RNM.7	0.000158198	0.000376557	-1.54728
GNM.12	RNM.8	0.293986	0.360026	-0.441064
GNM.12	RNM.9	0.509254	0.562509	-0.277957
GNM.13	RNM.1	0.528007	0.579436	0.164677
GNM.13	RNM.10	0.00014325	0.000351247	1.052
GNM.13	RNM.11	0.337393	0.404393	0.309423
GNM.13	RNM.12	0.0693241	0.100998	-0.759562
GNM.13	RNM.13	1	1	-0.139909
GNM.13	RNM.2	0.907775	0.928384	-0.1002
GNM.13	RNM.3	0.200637	0.256876	0.401075
GNM.13	RNM.4	0.0042062	0.0077266	-1.02891
GNM.13	RNM.5	0.00117081	0.00244281	0.815411
GNM.13	RNM.6	0.105648	0.147557	-0.568486
GNM.13	RNM.7	0.00469819	0.00844674	-1.05993
GNM.13	RNM.8	0.130847	0.176905	0.457252
GNM.13	RNM.9	0.0284581	0.0441231	-0.880864
GNM.2	RNM.1	0.479633	0.536808	-0.0579951
GNM.2	RNM.10	0.502378	0.558565	0.0687718
GNM.2	RNM.11	0.00387007	0.00718727	0.2874
GNM.2	RNM.12	5.60318e-25	7.28413e-24	-1.25453
GNM.2	RNM.13	8.89008e-16	5.00808e-15	-1.79842
GNM.2	RNM.2	3.68681e-28	5.66429e-27	-1.40946
GNM.2	RNM.3	5.20591e-10	2.04604e-09	-0.709891
GNM.2	RNM.4	1.78401e-11	7.53743e-11	0.534322
GNM.2	RNM.5	5.12846e-06	1.49433e-05	0.378459
GNM.2	RNM.6	3.70249e-09	1.36026e-08	0.485308
GNM.2	RNM.7	2.48419e-53	2.09914e-51	1.15775
GNM.2	RNM.8	2.14645e-19	1.51146e-18	-1.0941
GNM.2	RNM.9	0.000114583	0.000289024	-0.394523
GNM.3	RNM.1	0.407426	0.47161	-0.0667486
GNM.3	RNM.10	0.781387	0.810149	0.0268406
GNM.3	RNM.11	0.0278353	0.0435572	0.21753
GNM.3	RNM.12	6.80957e-06	1.95054e-05	-0.471705
GNM.3	RNM.13	0.00879444	0.0153223	-0.46096
GNM.3	RNM.2	0.00110236	0.00235822	-0.346925
GNM.3	RNM.3	0.0498856	0.0752738	0.189977
GNM.3	RNM.4	2.31102e-05	6.10253e-05	0.339167
GNM.3	RNM.5	0.354978	0.416606	0.0782511
GNM.3	RNM.6	0.00201293	0.00391017	-0.282437
GNM.3	RNM.7	0.257971	0.319518	0.0944855
GNM.3	RNM.8	0.00123208	0.00253928	-0.3438
GNM.3	RNM.9	1.36045e-06	4.10564e-06	0.424387
GNM.4	RNM.1	8.00249e-09	2.70484e-08	-0.511493
GNM.4	RNM.10	0.000169115	0.000396951	-0.434459
GNM.4	RNM.11	0.65138	0.696729	0.0499176
GNM.4	RNM.12	8.95467e-25	1.08096e-23	-1.32811
GNM.4	RNM.13	1.66088e-21	1.47731e-20	-2
GNM.4	RNM.2	1.52365e-48	5.14995e-47	-2
GNM.4	RNM.3	2.73465e-32	4.62155e-31	-1.66222
GNM.4	RNM.4	3.46929e-34	6.51455e-33	0.957529
GNM.4	RNM.5	3.25525e-07	1.01877e-06	0.437589
GNM.4	RNM.6	4.32023e-25	6.08432e-24	0.843935
GNM.4	RNM.7	6.74e-114	1.13906e-111	1.67826
GNM.4	RNM.8	4.09241e-49	1.72904e-47	-2
GNM.4	RNM.9	0.00595829	0.0105995	-0.288982
GNM.5	RNM.1	0.0229706	0.0366229	-0.184164
GNM.5	RNM.10	0.193578	0.249731	-0.138427
GNM.5	RNM.11	0.429398	0.490326	-0.0875412
GNM.5	RNM.12	8.04334e-07	2.4715e-06	-0.529835
GNM.5	RNM.13	0.000736729	0.00166009	0.495574
GNM.5	RNM.2	1.04732e-11	4.65781e-11	0.621217
GNM.5	RNM.3	3.43849e-22	3.41826e-21	0.860489
GNM.5	RNM.4	3.26753e-11	1.34686e-10	-0.625772
GNM.5	RNM.5	4.22266e-09	1.50951e-08	0.479327
GNM.5	RNM.6	1.08394e-08	3.59188e-08	-0.547932
GNM.5	RNM.7	2.03941e-18	1.27652e-17	-0.876176
GNM.5	RNM.8	1.60485e-15	8.74901e-15	0.719267
GNM.5	RNM.9	0.101066	0.143531	-0.164071
GNM.6	RNM.1	0.00239474	0.00459899	0.245995
GNM.6	RNM.10	0.733043	0.774276	0.0381615
GNM.6	RNM.11	0.229882	0.287778	-0.141991
GNM.6	RNM.12	2.25076e-21	1.90189e-20	0.880137
GNM.6	RNM.13	0.190763	0.247992	0.209648
GNM.6	RNM.2	5.49533e-10	2.11071e-09	0.609187
GNM.6	RNM.3	0.00264997	0.00503196	0.307851
GNM.6	RNM.4	6.23511e-09	2.15048e-08	-0.589678
GNM.6	RNM.5	3.54177e-16	2.13771e-15	-0.89067
GNM.6	RNM.6	0.116183	0.158347	-0.154999
GNM.6	RNM.7	2.47714e-46	5.98052e-45	-1.82309
GNM.6	RNM.8	0.0267929	0.0423178	0.231431
GNM.6	RNM.9	2.81993e-07	8.99185e-07	0.484799
GNM.7	RNM.1	0.00332641	0.00624626	-0.30208
GNM.7	RNM.10	0.569066	0.616488	-0.0802238
GNM.7	RNM.11	5.41279e-05	0.0001386	0.478751
GNM.7	RNM.12	1.82203e-05	4.88766e-05	0.481815
GNM.7	RNM.13	0.00465561	0.00844674	0.512619
GNM.7	RNM.2	0.36304	0.423129	0.108898
GNM.7	RNM.3	0.139902	0.187646	0.177024
GNM.7	RNM.4	0.0835338	0.12066	-0.193352
GNM.7	RNM.5	0.969954	0.981571	0.00259309
GNM.7	RNM.6	0.0693104	0.100998	0.191368
GNM.7	RNM.7	1.41328e-11	6.12423e-11	-0.852107
GNM.7	RNM.8	0.152365	0.20117	0.17243
GNM.7	RNM.9	0.00997371	0.0170258	-0.329217
GNM.8	RNM.1	0.903999	0.928384	-0.0129383
GNM.8	RNM.10	0.00114241	0.00241334	-0.399288
GNM.8	RNM.11	0.21463	0.27069	-0.153928
GNM.8	RNM.12	1.21205e-13	6.02461e-13	-0.957931
GNM.8	RNM.13	5.03922e-13	2.43322e-12	-1.8197
GNM.8	RNM.2	6.60064e-20	4.85003e-19	-1.27965
GNM.8	RNM.3	0.0396513	0.06037	-0.245019
GNM.8	RNM.4	5.03104e-11	2.0244e-10	0.573891
GNM.8	RNM.5	5.26216e-19	3.55722e-18	0.772702
GNM.8	RNM.6	0.343882	0.406406	-0.0962633
GNM.8	RNM.7	1.0128e-21	9.50905e-21	0.824989
GNM.8	RNM.8	4.28736e-09	1.50951e-08	-0.754058
GNM.8	RNM.9	0.062359	0.0924445	0.191394
GNM.9	RNM.1	0.332107	0.4009	-0.0997864
GNM.9	RNM.10	0.259018	0.319518	0.136233
GNM.9	RNM.11	1.59193e-05	4.33928e-05	-0.62876
GNM.9	RNM.12	1.11901e-07	3.63678e-07	0.583539
GNM.9	RNM.13	5.6087e-19	3.64565e-18	1.37107
GNM.9	RNM.2	1.56967e-23	1.65797e-22	1.04594
GNM.9	RNM.3	0.00143456	0.0028862	0.370053
GNM.9	RNM.4	1.30943e-14	6.70589e-14	-0.961012
GNM.9	RNM.5	6.29811e-10	2.36529e-09	-0.764786
GNM.9	RNM.6	0.000837182	0.00186163	-0.390636
GNM.9	RNM.7	8.86179e-37	1.87205e-35	-1.89947
GNM.9	RNM.8	1.48975e-20	1.1444e-19	0.982282
GNM.9	RNM.9	0.745869	0.780757	-0.0461901
